# Supplementary material for: Identification of PCPE-2 as the endogenous specific inhibitor of human BMP-1/tolloid-like proteinases
Source: Nat Commun. 2023 Dec 4;14:8020. doi: 10.1038/s41467-023-43401-0 (PMC10696041; doi:10.1038/s41467-023-43401-0)
Supplement: Supplementary file 4 — Source Data [file 41467_2023_43401_MOESM4_ESM.zip]

Archive with 22 entries (21 files):
- Source data/
- Source data/Fig2e.xlsx
- Source data/Fig2f_and_SuppFig8c.xlsx
- Source data/Fig4d.xlsx
- Source data/Fig4e.xlsx
- Source data/Fig4f.xlsx
- Source data/Fig4g.xlsx
- Source data/Fig5a.xlsx
- Source data/Fig5b.xlsx
- Source data/Fig5c.xlsx
- Source data/Fig5d.xlsx
- Source data/model_Fig2d.pdb
- Source data/Source_data_except_SPR.xlsx
- Source data/SuppFig10a.xlsx
- Source data/SuppFig10b.xlsx
- Source data/SuppFig12a.xlsx
- Source data/SuppFig12b.xlsx
- Source data/SuppFig12c.xlsx
- Source data/SuppFig13a.xlsx
- Source data/SuppFig13b.xlsx
- Source data/SuppFig8a.xlsx
- Source data/SuppFig8b.xlsx
