# Supplementary material for: Identification of PCPE-2 as the endogenous specific inhibitor of human BMP-1/tolloid-like proteinases
Source: Nat Commun. 2023 Dec 4;14:8020. doi: 10.1038/s41467-023-43401-0 (PMC10696041; doi:10.1038/s41467-023-43401-0)
Supplement: Supplementary file 4 — Source Data [file 41467_2023_43401_MOESM4_ESM.zip › Source data/Fig2e.xlsx]

## Sheet: kinetic
Fig. 2e		Response (RU) for PCPE-2
	Time (s)	6.25 nM	0.78 nM	1.56 nM	3.125 nM	12.5 nM	25 nM	50 nM
	-60.096	0.137962	-0.00196075	0.164299	0.0114975	0.119949	0.0840378	0.131172
	-59.996	0.138115	-0.00180817	0.164452	0.00414276	0.139168	0.0841904	0.131325
	-59.896	0.129913	-0.0100098	0.175781	0.00765978	0.142685	0.0877075	0.134842
	-59.796	0.124916	-0.0157852	0.170006	0.00188446	0.129097	0.0819321	0.117653
	-59.696	0.139915	-0.00782013	0.166252	-0.0132826	0.125343	0.0786514	0.121102
	-59.596	0.155693	-0.00376129	0.169838	-0.00171661	0.129715	0.093956	0.117958
	-59.496	0.156013	-0.00391388	0.15844	0.00984955	0.144875	0.0938034	0.136726
	-59.396	0.175072	-0.00421906	0.170326	0.00954438	0.144569	0.0934982	0.128914
	-59.296	0.169365	-0.0174332	0.168358	0.00414276	0.131355	0.0802841	0.12429
	-59.196	0.173119	-0.00196075	0.18383	0.019615	0.146828	0.0957565	0.146797
	-59.096	0.159447	-7.62939e-06	0.18531	0.0137558	0.140656	0.0902023	0.141411
	-58.996	0.15554	-0.00391388	0.170158	0.00984955	0.117844	0.0817795	0.160469
	-58.896	0.152107	-0.00782013	0.166252	0.00641647	0.121437	0.0703659	0.15609
	-58.796	0.171707	-0.00758362	0.177735	0.0183716	0.133392	0.0823212	0.153366
	-58.696	0.185074	-0.00219727	0.179382	0.0345304	0.138466	0.0877075	0.169525
	-58.596	0.196556	-0.0136795	0.160393	0.0122757	0.119797	0.0765305	0.158516
	-58.496	0.184837	-0.0133743	0.15992	0.0235214	0.127769	0.0840378	0.158516
	-58.396	0.178825	-0.011879	0.142357	0.0175097	0.133003	0.0780258	0.152504
	-58.296	0.175072	-0.0156326	0.123283	0.0137558	0.12925	0.0630264	0.14875
	-58.196	0.174362	-0.0158691	0.130859	0.0138245	0.129013	0.0740356	0.148514
	-58.096	0.158119	-0.0291519	0.125389	0.0158615	0.123543	0.0688705	0.143044
	-57.996	0.172966	-0.0250778	0.128517	0.0199356	0.127449	0.0799789	0.146645
	-57.896	0.1614	-0.0175858	0.114769	0.0157091	0.131203	0.0645065	0.143669
	-57.796	0.149834	-0.0174332	0.136329	0.00757599	0.132301	0.0648117	0.163048
	-57.696	0.162575	-0.00421906	0.13813	0.00984978	0.15612	0.0816116	0.18734
	-57.596	0.140625	-0.0153961	0.116013	-0.00553894	0.141205	0.0666962	0.172897
	-57.496	0.161789	-0.00517273	0.133438	0.00437927	0.143784	0.0688019	0.194061
	-57.396	0.170456	0.0122528	0.143509	0.0132138	0.152756	0.0779419	0.203506
	-57.296	0.153435	0.0257034	0.161018	-0.00710297	0.154961	0.0726395	0.205238
	-57.196	0.141548	0.0336533	0.17617	0.00882734	0.162605	0.0798111	0.201332
	-57.096	0.132568	0.0442047	0.178284	0.0195313	0.166748	0.0606842	0.197495
	-56.996	0.0971832	0.0161591	0.150867	0.0300751	0.177612	0.0630951	0.19632
	-56.896	0.103127	0.0292892	0.155235	0.0347795	0.21386	0.067955	0.221333
	-56.796	0.0986633	0.0295258	0.125934	0.0354767	0.229088	0.0561371	0.240784
	-56.696	0.0938339	0.0351486	0.142357	0.0289202	0.22644	0.0430222	0.245946
	-56.596	0.118515	0.0390472	0.136871	0.0228119	0.219559	0.0477142	0.228912
	-56.496	0.120239	-0.00765991	0.134538	-0.00248718	0.191132	0.00802612	0.230942
	-56.396	0.10405	-0.00367737	0.113678	-0.016786	0.17511	0.0120087	0.22679
	-56.296	0.100159	-0.00946045	0.164308	0.000396729	0.143707	0.00981903	0.224457
	-56.196	0.118904	-0.00226593	0.15696	-0.00287774	0.162148	0.0106049	0.214148
	-56.096	0.136162	-0.00531769	0.173439	0.0256271	0.160339	0.0355225	0.24218
	-55.996	0.141624	-0.0396957	0.147178	0.0285873	0.143311	0.0422363	0.23484
	-55.896	0.175766	-0.0614929	0.158356	0.0097667	0.105728	0.023407	0.246324
	-55.796	0.197258	-0.0250168	0.161245	0.0129776	0.0959625	0.0144272	0.24781
	-55.696	0.201874	-0.0232086	0.173843	0.0413384	0.0935516	0.0315399	0.227114
	-55.596	0.187737	-0.0170364	0.168755	0.0475082	0.0731583	0.0378647	0.232979
	-55.496	0.1689	0.00318909	0.188199	0.0552368	0.0938568	0.0613861	0.243988
	-55.396	0.152878	0.0332794	0.187027	0.067355	0.135971	0.0797424	0.220782
	-55.296	0.128426	0.0267868	0.172736	0.083519	0.16198	0.0734177	0.218987
	-55.196	0.13343	0.0135117	0.140541	0.069772	0.185738	0.0404434	0.208673
	-55.096	0.109909	0.00952148	0.121094	0.0542297	0.181274	0.017868	0.193436
	-54.996	0.093277	0.00491333	0.115403	0.0413361	0.165115	0.0123138	0.176636
	-54.896	0.0923462	0.0347595	0.110703	0.04071	0.186981	0.0309143	0.195236
	-54.796	0.0753784	0.0171814	0.0784451	0.0231323	0.15863	0.0133362	0.177353
	-54.696	0.0735092	0.00780487	0.0803146	0.0137562	0.167839	0.00443268	0.148751
	-54.596	0.0739822	0.00702667	0.0607834	0.00203705	0.148781	0.0156784	0.14875
	-54.496	0.0888977	-0.0197754	0.0647581	0.00570679	0.140732	0.00715637	0.152725
	-54.396	0.064064	-0.0252457	0.0664902	-0.00788094	0.126671	-0.00986481	0.154152
	-54.296	0.0599899	-0.0289841	0.0552445	-0.0117874	0.0998001	-0.0211105	0.131325
	-54.196	0.061554	-0.015564	0.0566406	-0.021637	0.0943298	-0.0194092	0.133362
	-54.096	0.0500717	-0.00812531	0.0456314	-0.029213	0.0940933	-0.0186996	0.133125
	-53.996	0.0406265	-0.00524139	0.0594559	-0.0305405	0.0927658	-0.00205231	0.134926
	-53.896	0.051712	0.00115967	0.0592957	-0.0314789	0.111359	-0.0134583	0.12352
	-53.796	0.046402	-0.00788879	0.0691382	-0.0406952	0.106049	-0.00752258	0.129761
	-53.696	0.0639801	-0.00563049	0.0868835	-0.0306251	0.111908	-0.00135803	0.1436
	-53.596	0.069519	-0.0121155	0.0921173	-0.0169525	0.108551	0.00326538	0.152573
	-53.496	0.0638962	-0.0135269	0.0936664	-0.00757599	0.0879135	-0.00487518	0.166481
	-53.396	0.0739822	-0.0156326	0.0807877	-0.00577582	0.0862808	0.0317764	0.176872
	-53.296	0.0907669	-0.0103989	0.0980449	-0.0119553	0.0912094	0.0490341	0.201332
	-53.196	0.0751572	-0.0211868	0.10601	-0.0147625	0.0733871	0.0569992	0.201485
	-53.096	0.067955	-0.0136795	0.113991	0.0161819	0.100426	0.0649796	0.201485
	-52.996	0.0759354	-0.0132065	0.126015	0.0164871	0.123695	0.0762253	0.200706
	-52.896	0.0934296	0.00428772	0.150238	0.0410154	0.136368	0.0816956	0.187423
	-52.796	0.102112	0.0132751	0.140777	0.0392303	0.118622	0.0714569	0.177185
	-52.696	0.096405	0.00335693	0.13884	0.0405582	0.0966797	0.050766	0.16774
	-52.596	0.0713196	-0.0100098	0.136246	0.0279694	0.0640869	0.048645	0.154373
	-52.496	0.0654602	-0.0157013	0.119614	0.0300903	0.0474548	0.0354462	0.148987
	-52.396	0.0601425	-0.0177536	0.113823	0.0472639	0.0608902	0.0491867	0.154915
	-52.296	0.0625	-0.0271149	0.115708	0.0611725	0.0552673	0.0432587	0.156799
	-52.196	0.0793686	-0.021492	0.12133	0.0739973	0.0608902	0.0488815	0.162117
	-52.096	0.0788956	-0.021492	0.12133	0.0782089	0.0608902	0.0488815	0.15461
	-51.996	0.0676498	-0.021965	0.12133	0.0777359	0.0608902	0.0488815	0.15461
	-51.896	0.0676498	-0.0335159	0.121803	0.0739975	0.0726089	0.0488815	0.15461
	-51.796	0.0676498	-0.0289993	0.133049	0.0660172	0.0608902	0.0371628	0.15461
	-51.696	0.0637436	-0.0253983	0.129143	0.062111	0.0687027	0.0332565	0.150704
	-51.596	0.063591	-0.0372696	0.128517	0.0507126	0.0685501	0.0334091	0.139137
	-51.496	0.0521774	-0.0408707	0.106331	0.0468063	0.064476	0.0373154	0.143044
	-51.396	0.0565567	-0.0364914	0.121483	0.0510176	0.0576096	0.0343399	0.13961
	-51.296	0.0717926	-0.029068	0.125473	0.0545349	0.0728455	0.0608368	0.162186
	-51.196	0.0816269	-0.0195389	0.135002	0.0528179	0.0823746	0.0586472	0.160469
	-51.096	0.0888977	-0.0193024	0.135239	0.0525818	0.081665	0.0584106	0.171951
	-50.996	0.0754623	-0.00946808	0.133049	0.05056	0.0683975	0.0684128	0.178047
	-50.896	0.0753098	-0.00211334	0.132423	0.0421219	0.0607376	0.0760727	0.189308
	-50.796	0.0714035	-0.00601959	0.109459	0.0389938	0.0758896	0.0716934	0.177422
	-50.696	0.0638962	-0.0135269	0.109291	0.0424273	0.0571365	0.0641861	0.176949
	-50.596	0.0774994	-0.000396729	0.122589	0.0485229	0.0707397	0.0731049	0.178513
	-50.496	0.0788956	-0.00977325	0.113518	0.0460281	0.0838547	0.0634079	0.142418
	-50.396	0.073204	-0.00391388	0.118599	0.0278242	0.0855026	0.0659866	0.148445
	-50.296	0.0652237	0.00389862	0.0990675	0.00829315	0.0772171	0.0542679	0.148277
	-50.196	0.0598373	0.009758	0.0978928	-0.0233534	0.060112	0.0134201	0.0933611
	-50.096	0.0602264	0.0218658	0.117813	-0.00546265	0.0492554	-0.0132294	0.093277
	-49.996	0.0656967	0.0156174	0.14109	-0.0412369	0.048317	-0.0272903	0.0987473
	-49.896	0.0590591	0.0206985	0.0944595	-0.0428846	0.0687027	-0.070961	0.0819476
	-49.796	0.0429611	0.00507355	0.102272	-0.0660172	0.0465164	-0.0828323	0.0777359
	-49.696	0.0165634	0.0011673	0.125237	-0.0463182	0.0629196	-0.0939255	0.0746077
	-49.596	0.0123291	-0.0189972	0.0902405	-0.0813293	0.0966644	-0.0986176	0.0763245
	-49.496	0.0292969	-0.0356293	0.0954748	-0.0473328	0.114243	-0.0691681	0.0751495
	-49.396	0.00865936	-0.0331345	0.0831223	-0.0181203	0.128151	-0.043541	0.100471
	-49.296	0.04319	-0.00641632	0.128899	0.0514145	0.1744	0.0217667	0.146553
	-49.196	0.030159	0.00679779	0.146172	0.0680615	0.164803	0.0432663	0.155708
	-49.096	0.0603104	-0.000556946	0.17321	0.0877457	0.171989	0.0974808	0.171165
	-48.996	0.0703812	0.0320206	0.178276	0.108604	0.172997	0.138023	0.172966
	-48.896	0.0817032	0.0324173	0.178825	0.147423	0.164787	0.169197	0.176796
	-48.796	0.0857697	0.0547485	0.190552	0.150238	0.144951	0.191223	0.177109
	-48.696	0.0935822	0.044754	0.209763	0.151016	0.137138	0.20372	0.200394
	-48.596	0.114052	0.0835037	0.218513	0.147575	0.111671	0.212791	0.21273
	-48.496	0.104683	0.0746078	0.208824	0.13102	0.105423	0.204033	0.196022
	-48.396	0.0988998	0.091011	0.183357	0.116799	0.0608902	0.21685	0.20852
	-48.296	0.0924149	0.0665665	0.169532	0.111259	0.0583191	0.265053	0.218132
	-48.196	0.0790634	0.059761	0.132271	0.0972681	0.0533905	0.259346	0.203362
	-48.096	0.0657043	0.0153046	0.106567	0.0801697	0.0739441	0.268494	0.17453
	-47.996	0.04953	-0.00335693	0.0766444	0.0569611	0.0926056	0.267792	0.180862
	-47.896	0.0308609	0.000312805	0.0762558	0.0637593	0.0886307	0.246773	0.131096
	-47.796	0.041008	0.0104599	0.0748522	0.0959396	0.102058	0.207405	0.130318
	-47.696	0.0651398	0.0272522	0.102417	0.0902403	0.095108	0.20372	0.146164
	-47.596	0.0508499	0.0246811	0.0998459	0.079689	0.0737839	0.159737	0.113289
	-47.496	0.0642853	0.0301514	0.101089	0.0615692	0.0484619	0.14209	0.110931
	-47.396	0.0754623	0.0492935	0.0819626	0.0235222	0.0254288	0.126534	0.0808647
	-47.296	0.0396729	0.0363159	0.0392907	-0.000228882	0.00588989	0.0920105	0.058197
	-47.196	0.00773621	-0.0103149	0.0223541	-0.0285791	-0.0182495	0.0678711	0.0528113
	-47.096	0.00257111	-0.00141144	-0.0067215	-0.0342178	-0.0201187	0.0700455	0.0626602
	-46.996	-0.0339966	-0.0445404	-0.030624	-0.0701447	-0.0516968	0.0531769	0.049057
	-46.896	-0.0162506	-0.0228882	-0.0121002	-0.0674137	-0.0339508	0.0704498	0.0485226
	-46.796	-0.00196838	-0.000793457	0.0209359	-0.0448456	-0.0199738	0.0656738	0.0815582
	-46.696	0.00881958	0.0207672	0.0559387	-0.00405967	0.00205994	0.0681763	0.103591
	-46.596	-0.0108643	0.000610352	0.0774994	-0.0124969	-0.00637817	0.0597382	0.0837402
	-46.496	0.0173264	0.0181961	0.0941393	0.0119553	-0.000984192	0.0646591	0.10836
	-46.396	0.04039	0.0331116	0.0982819	0.00828536	0.0136261	0.0688019	0.10469
	-46.296	0.0460129	0.0428085	0.111717	0.0214157	0.00800323	0.0824051	0.129372
	-46.196	0.0300674	0.0503006	0.103279	0.0171892	0.00408173	0.0777054	0.113594
	-46.096	0.0185852	0.0388184	0.0836792	0.00570679	0.000106812	0.0587158	0.113663
	-45.996	0.0195999	0.0282822	0.0846942	-0.00482941	-0.0104294	0.0674057	0.110634
	-45.896	0.0343781	0.0583496	0.0922699	0.0142972	0.00869751	0.0862274	0.129455
	-45.796	0.028656	0.0446777	0.101868	0.0315704	0.018158	0.09552	0.130936
	-45.696	0.0409317	0.0489731	0.11367	0.039604	0.0222855	0.0884018	0.135536
	-45.596	0.0446854	0.0453873	0.117424	0.0508652	0.0340195	0.0996628	0.146797
	-45.496	0.0599899	0.0608597	0.113838	0.0429001	0.0412064	0.0952988	0.138832
	-45.396	0.0698395	0.0630341	0.127426	0.0457152	0.0435486	0.0901337	0.153366
	-45.296	0.0639801	0.0759277	0.132812	0.0623474	0.0372162	0.09552	0.158585
	-45.196	0.0692139	0.0703888	0.126801	0.0566408	0.0312042	0.0777893	0.172272
	-45.096	0.0716248	0.0837402	0.129211	0.0589142	0.0333099	0.079895	0.186096
	-44.996	0.0769424	0.0818558	0.12281	0.0674973	0.0311203	0.0780106	0.183739
	-44.896	0.0699234	0.081871	0.115791	0.0487597	0.0158157	0.0784988	0.184227
	-44.796	0.0774155	0.0778122	0.123283	0.033287	0.0125351	0.0786514	0.192024
	-44.696	0.0772629	0.0623398	0.123131	0.0331345	0.0239334	0.0900497	0.199379
	-44.596	0.0774155	0.0703049	0.123283	0.0415726	0.0394058	0.0938034	0.200005
	-44.496	0.0769424	0.07061	0.131096	0.0523453	0.0281601	0.0747452	0.211555
	-44.396	0.0603104	0.072258	0.125237	0.0474322	0.0338516	0.0804367	0.201958
	-44.296	0.0793686	0.072258	0.125237	0.0589828	0.0421371	0.0762253	0.213509
	-44.196	0.085228	0.0781174	0.131096	0.0723493	0.0672226	0.0747452	0.227348
	-44.096	0.0894394	0.0824966	0.135002	0.0767288	0.0745621	0.0902023	0.234688
	-43.996	0.108902	0.0935059	0.134765	0.0760193	0.0747986	0.0862274	0.233978
	-43.896	0.0992203	0.0846024	0.125389	0.066811	0.0766678	0.0802841	0.213524
	-43.796	0.0989685	0.0876465	0.129379	0.0743713	0.0689392	0.0838013	0.209061
	-43.696	0.1007	0.0743637	0.13485	0.0682909	0.0747147	0.0784988	0.203285
	-43.596	0.0893707	0.0817871	0.135239	0.0686798	0.0708923	0.0891876	0.21492
	-43.496	0.0810852	0.0588226	0.135071	0.0567932	0.0704193	0.0545044	0.203201
	-43.396	0.0870972	0.0762482	0.140472	0.0704801	0.0761261	0.0606842	0.209381
	-43.296	0.0888977	0.0700684	0.135239	0.0763245	0.0626068	0.0666962	0.21492
	-43.196	0.0894547	0.0704575	0.146568	0.07267	0.0629959	0.078331	0.215309
	-43.096	0.0892868	0.0709305	0.146873	0.0839157	0.0709763	0.0780258	0.222816
	-42.996	0.0971832	0.0895996	0.154297	0.0760193	0.0821381	0.0779419	0.211487
	-42.896	0.0910873	0.0683517	0.144768	0.0664905	0.0608902	0.0571671	0.213204
	-42.796	0.101158	0.0781174	0.142815	0.0762558	0.0706558	0.0784836	0.222969
	-42.696	0.108513	0.0784378	0.142662	0.0643845	0.0705032	0.0858383	0.222816
	-42.596	0.104523	0.0895996	0.150391	0.0724182	0.0782318	0.0940399	0.230545
	-42.496	0.103043	0.0884247	0.148437	0.0779724	0.0765839	0.09552	0.228592
	-42.396	0.104759	0.086235	0.138908	0.0611042	0.0750351	0.0859909	0.206871
	-42.296	0.108986	0.097496	0.142662	0.0761032	0.0900345	0.078331	0.199379
	-42.196	0.108971	0.0942154	0.139381	0.0723497	0.0867538	0.0938034	0.195625
	-42.096	0.116241	0.0974121	0.142578	0.072113	0.0977631	0.0818481	0.195389
	-41.996	0.110855	0.079834	0.136719	0.0545349	0.0922089	0.0764618	0.189529
	-41.896	0.110313	0.0797653	0.13665	0.0544662	0.0996475	0.0876389	0.189461
	-41.796	0.102875	0.0724945	0.129211	0.0471954	0.0923767	0.0802002	0.181717
	-41.696	0.110466	0.0838242	0.136803	0.0585251	0.103706	0.0877914	0.182274
	-41.596	0.106712	0.0800705	0.140862	0.0550766	0.0999527	0.0840378	0.189293
	-41.496	0.110855	0.0837402	0.145004	0.0662537	0.0958099	0.0877075	0.181717
	-41.396	0.116241	0.0703735	0.150391	0.052582	0.0899506	0.0706024	0.187577
	-41.296	0.110924	0.072731	0.145073	0.0469589	0.0846329	0.0762253	0.181953
	-41.196	0.118904	0.0839767	0.15258	0.0469589	0.0921402	0.0762253	0.181953
	-41.096	0.126244	0.0800705	0.149147	0.0318069	0.0882339	0.072319	0.177742
	-40.996	0.126007	0.079834	0.160156	0.0545349	0.0879974	0.0725555	0.170303
	-40.896	0.120232	0.0740585	0.154381	0.0370409	0.0900345	0.0775528	0.160317
	-40.796	0.105301	0.0705414	0.150864	0.0335236	0.0865173	0.0632629	0.168518
	-40.696	0.122337	0.0800705	0.160393	0.0430523	0.0960464	0.0762253	0.178047
	-40.596	0.122574	0.079834	0.152817	0.0428162	0.0958099	0.0759888	0.177505
	-40.496	0.128197	0.0742111	0.15844	0.0374985	0.0901871	0.0703659	0.164375
	-40.396	0.12796	0.0739746	0.158203	0.0369568	0.0899506	0.0584106	0.164139
	-40.296	0.122574	0.0568695	0.153122	0.0315704	0.0845642	0.0533295	0.158752
	-40.196	0.12796	0.0622559	0.166016	0.0447691	0.0899506	0.0662231	0.164139
	-40.096	0.128197	0.0624924	0.154533	0.0376663	0.0901871	0.0664597	0.164375
	-39.996	0.128044	0.0623398	0.166099	0.0487595	0.0900345	0.0663071	0.164528
	-39.896	0.11734	0.0589752	0.163208	0.045395	0.0988617	0.0629425	0.168671
	-39.796	0.137962	0.0686569	0.18383	0.0550766	0.119011	0.072319	0.178047
	-39.696	0.137726	0.0759277	0.171875	0.0623474	0.107529	0.0720825	0.177811
	-39.596	0.132339	0.0705414	0.166489	0.0569611	0.102142	0.066391	0.172897
	-39.496	0.138115	0.0642929	0.171959	0.0507126	0.107613	0.0646591	0.18914
	-39.396	0.145775	0.0644455	0.172417	0.0508652	0.107765	0.072319	0.178047
	-39.296	0.141632	0.0603027	0.175781	0.0471954	0.111435	0.0681763	0.173904
	-39.196	0.143822	0.0551529	0.177971	0.0606307	0.113625	0.0703659	0.176567
	-39.096	0.143822	0.0663986	0.177971	0.0606308	0.113625	0.0703659	0.18734
	-38.996	0.139915	0.0624924	0.174538	0.0567245	0.109718	0.0664597	0.172188
	-38.896	0.144295	0.0663986	0.18969	0.0489119	0.113625	0.0703659	0.164375
	-38.796	0.155067	0.0663986	0.18969	0.0493851	0.113625	0.0825577	0.164375
	-38.696	0.149918	0.0720215	0.195313	0.0662535	0.119247	0.0989532	0.162185
	-38.596	0.143669	0.066246	0.189842	0.0604782	0.113472	0.0819321	0.164696
	-38.496	0.134056	0.0569382	0.179924	0.0508652	0.115578	0.072319	0.158516
	-38.396	0.140221	0.0703049	0.185783	0.0489118	0.121437	0.0781784	0.164375
	-38.296	0.147575	0.0701523	0.185631	0.0490646	0.121284	0.0780258	0.164223
	-38.196	0.136482	0.0663986	0.18235	0.0528184	0.117531	0.0742722	0.160774
	-38.096	0.158974	0.0698318	0.197029	0.0562515	0.120964	0.0777054	0.171715
	-37.996	0.139915	0.0585861	0.185783	0.0450058	0.121437	0.0669327	0.160469
	-37.896	0.140221	0.0585861	0.185783	0.0450058	0.121437	0.0777054	0.14875
	-37.796	0.143669	0.0550003	0.181724	0.040947	0.117378	0.0628738	0.15641
	-37.696	0.139915	0.0624924	0.166252	0.0254747	0.113625	0.0698929	0.15313
	-37.596	0.145775	0.0683517	0.172112	0.0313339	0.119484	0.0645065	0.158516
	-37.496	0.145538	0.0681152	0.172348	0.0310974	0.119247	0.06427	0.169998
	-37.396	0.139763	0.0623398	0.177818	0.0253222	0.113472	0.0584946	0.152504
	-37.296	0.124443	0.0587387	0.162499	0.0221939	0.110344	0.0548935	0.148903
	-37.196	0.128517	0.0701523	0.1661	0.0370406	0.124718	0.0584946	0.152809
	-37.096	0.139915	0.0703049	0.166557	0.0371933	0.113625	0.0586472	0.160469
	-36.996	0.143585	0.0739746	0.177734	0.0333557	0.125107	0.0623169	0.164612
	-36.896	0.143822	0.0859299	0.177971	0.0410995	0.125343	0.0625534	0.176094
	-36.796	0.143433	0.0850677	0.177581	0.0407104	0.124954	0.0699768	0.175705
	-36.696	0.133904	0.0647659	0.168053	0.0311817	0.127144	0.0604477	0.166176
	-36.596	0.13015	0.071785	0.156487	0.0352402	0.12339	0.0681076	0.162422
	-36.496	0.13015	0.0600662	0.156013	0.0347672	0.122917	0.0601273	0.161949
	-36.396	0.147255	0.0551529	0.1511	0.029381	0.117531	0.0547409	0.156563
	-36.296	0.136482	0.0663986	0.162346	0.0298538	0.125343	0.0664597	0.156563
	-36.196	0.147575	0.066246	0.162193	0.040947	0.125191	0.0663071	0.15641
	-36.096	0.131866	0.0622559	0.158203	0.0291443	0.121201	0.0623169	0.164139
	-35.996	0.13015	0.0605392	0.156487	0.0274277	0.119484	0.0601273	0.150703
	-35.896	0.129913	0.0603027	0.156555	0.0350037	0.119247	0.048645	0.162186
	-35.796	0.124443	0.0545273	0.146568	0.0292282	0.113472	0.0428696	0.15641
	-35.696	0.12796	0.0505371	0.142578	0.0252382	0.109482	0.0388794	0.15242
	-35.596	0.128197	0.0507736	0.142815	0.0254745	0.121437	0.0391159	0.140938
	-35.496	0.12796	0.0505371	0.134765	0.025238	0.121201	0.0388794	0.141174
	-35.396	0.11422	0.0446091	0.128838	0.0193102	0.114967	0.0329514	0.157738
	-35.296	0.110619	0.041481	0.125237	0.0160141	0.103859	0.0293503	0.143364
	-35.196	0.110619	0.0527267	0.125237	0.0235214	0.103859	0.0293503	0.15461
	-35.096	0.110619	0.0522537	0.113518	0.0230484	0.102913	0.0366898	0.153664
	-34.996	0.110771	0.0408554	0.113365	0.0113449	0.0802689	0.0252914	0.13102
	-34.896	0.102501	0.0374069	0.109612	8.40724e-05	0.0769882	0.0215378	0.135079
	-34.796	0.0949936	0.0449142	0.109612	0.0118027	0.0882339	0.0215378	0.135078
	-34.696	0.0949936	0.0449142	0.109612	0.0118027	0.0877609	0.0332565	0.135078
	-34.596	0.0949936	0.0449142	0.109612	0.0118027	0.0765152	0.0332565	0.135078
	-34.496	0.0947571	0.0451508	0.109375	0.0115662	0.0762787	0.0408325	0.146561
	-34.396	0.0952988	0.056633	0.109612	0.0118027	0.0765152	0.041069	0.146797
	-34.296	0.0928879	0.034996	0.0996934	0.00969696	0.066597	0.0311508	0.136879
	-34.196	0.0949936	0.0488205	0.101799	0.0118026	0.0687027	0.0332565	0.138512
	-34.096	0.0986633	0.0524902	0.105469	0.0154724	0.0723724	0.0369263	0.130936
	-33.996	0.0831223	0.0255356	0.0899277	-0.000541687	0.0646439	0.0213852	0.127113
	-33.896	0.0832748	0.0331955	0.101799	-0.0116348	0.0647964	0.0215378	0.127739
	-33.796	0.0832748	0.0331955	0.101799	-0.0116348	0.0647964	0.0215378	0.138985
	-33.696	0.0830383	0.032959	0.101563	-0.000152588	0.0645599	0.0213013	0.138748
	-33.596	0.0772629	0.0271835	0.095787	-0.00545502	0.0587845	0.0155258	0.121254
	-33.496	0.0793686	0.041008	0.0978928	0.00789642	0.0608902	0.0176315	0.135078
	-33.396	0.079689	0.0291367	0.0977402	0.00774384	0.0607376	0.0174789	0.134926
	-33.296	0.0871811	0.0375748	0.0939865	0.00399017	0.0569839	0.0137253	0.131645
	-33.196	0.0867081	0.0483475	0.0935135	0.00351718	0.0486984	0.0132523	0.15023
	-33.096	0.0698395	0.0314789	0.0766449	-0.0133514	0.0323029	-0.00361633	0.133362
	-32.996	0.0735092	0.0429611	0.0876539	-0.0018692	0.0550308	0.00833893	0.144844
	-32.896	0.0676498	0.0371017	0.070549	0.00399038	0.0491714	0.0132523	0.138985
	-32.796	0.067955	0.0371017	0.070549	0.00399017	0.0491714	0.00200653	0.138985
	-32.696	0.0754623	0.0371017	0.0702438	0.00399017	0.0491714	0.00200653	0.150703
	-32.596	0.0810852	0.0427246	0.0761719	0.00961304	0.0547943	0.00762939	0.156631
	-32.496	0.0752258	0.0368652	0.0703121	0.00375366	0.0492401	0.00177002	0.158279
	-32.396	0.0655441	0.0271835	0.0606308	-0.00592768	0.0470657	-0.00743866	0.156411
	-32.296	0.0617905	0.0234299	0.0571823	-0.0096817	0.0433121	5.34058e-05	0.152657
	-32.196	0.0617905	0.0234299	0.056572	-0.0096817	0.0433121	5.34058e-05	0.152657
	-32.096	0.062027	0.0236664	0.0571136	-0.00163269	0.0435486	0.000289917	0.152893
	-31.996	0.0676498	0.0292892	0.063042	0.00399017	0.0491714	0.00621796	0.158516
	-31.896	0.0828018	0.0366287	0.0778885	0.0113294	0.0565109	0.0210648	0.165855
	-31.796	0.0715561	0.025383	0.0666428	-0.00772858	0.0452652	0.00981903	0.15461
	-31.696	0.0715561	0.0256882	0.0666428	-0.0074234	0.0457382	0.00981903	0.15461
	-31.596	0.0714035	0.0330429	0.0664902	-6.86646e-05	0.0568314	0.00966644	0.154457
	-31.496	0.0603104	0.0292892	0.0627365	0.00399017	0.0530777	0.00591278	0.150703
	-31.396	0.0715561	0.0297623	0.0627365	0.00399017	0.0530777	0.0063858	0.162422
	-31.296	0.0715561	0.0292892	0.0627367	-0.00382233	0.0530777	0.0176315	0.150703
	-31.196	0.0774155	0.0351486	0.0685959	0.00203684	0.0592422	0.0234909	0.156563
	-31.096	0.0735092	0.0312424	0.0646896	-0.0018692	0.0628433	0.0195847	0.15313
	-30.996	0.0735092	0.0320206	0.0646896	-0.00139618	0.0633163	0.0117722	0.164375
	-30.896	0.0732727	0.0427246	0.0644531	0.00914001	0.0743256	0.0115356	0.164139
	-30.796	0.0677185	0.0368652	0.0585937	-0.00796509	0.0567474	-0.00604248	0.158279
	-30.696	0.0617905	0.0351486	0.0568771	-0.00186914	0.0550308	-0.00775909	0.156868
	-30.596	0.0578842	0.0312424	0.0529709	-0.013588	0.0511246	-0.0113602	0.160469
	-30.496	0.0578842	0.0317154	0.0529709	-0.0131149	0.0511246	-0.00385284	0.160469
	-30.396	0.0578842	0.0312424	0.0646896	-0.0018692	0.0436172	-0.0116653	0.160942
	-30.296	0.0559311	0.0292892	0.0632097	-0.00382233	0.0374527	-0.0136185	0.170235
	-30.196	0.0619583	0.0351486	0.0800095	0.00173166	0.0427017	-0.00759125	0.176094
	-30.096	0.0715561	0.0331955	0.0778885	8.39233e-05	0.0335464	0.00981903	0.181953
	-29.996	0.0713196	0.032959	0.066406	-0.000152588	0.0333099	0.00177002	0.174377
	-29.896	0.0656967	0.0273361	0.0607834	-0.00577524	0.0279922	-0.00385284	0.180001
	-29.796	0.0656967	0.0160904	0.0607834	-0.017189	0.0354996	-0.00385284	0.168282
	-29.696	0.0656967	0.0273361	0.0607834	-0.0096817	0.0354996	0.00395966	0.168587
	-29.596	0.0694504	0.031395	0.0728226	-0.00592804	0.0314407	-9.91821e-05	0.179848
	-29.496	0.0617905	0.0312424	0.0764085	-0.0131149	0.0242538	-0.00775909	0.172661
	-29.396	0.0661697	0.0351486	0.0725021	-0.00968185	0.0394058	-0.0152664	0.18
	-29.296	0.0774155	0.0351486	0.0725021	-0.0096817	0.0394058	-0.00775909	0.168282
	-29.196	0.0769424	0.0346756	0.0720291	-0.0101547	0.0389328	-0.00775909	0.168282
	-29.096	0.0660019	0.0234299	0.0607834	-0.029213	0.0276871	-0.00775909	0.156563
	-28.996	0.0735092	0.0234299	0.0610886	-0.029213	0.0276871	-0.00775909	0.14875
	-28.896	0.0732727	0.0231934	0.0680542	-0.0294495	0.0274506	-0.00799561	0.148819
	-28.796	0.0674973	0.0174179	0.0625839	-0.0352249	0.0216751	-0.0250168	0.138832
	-28.696	0.0674973	0.0174179	0.0628891	-0.0352249	0.0216751	-0.0137711	0.139305
	-28.596	0.0637436	0.0136642	0.0666428	-0.0389786	0.0183945	-0.0175247	0.146797
	-28.496	0.0637436	0.0136642	0.0666428	-0.0389786	0.0296402	-0.0172195	0.146797
	-28.396	0.0635071	0.0134277	0.0668793	-0.0392151	0.0294037	-0.00994873	0.139053
	-28.296	0.0637436	0.0136642	0.070076	-0.0389786	0.0296402	-0.00971222	0.14727
	-28.196	0.0520248	0.0136642	0.0671158	-0.0389786	0.0296402	-0.00971222	0.158516
	-28.096	0.0577316	0.019371	0.0840683	-0.0327988	0.035347	-0.00400543	0.164223
	-27.996	0.053978	0.0156174	0.0803146	-0.0253067	0.0318985	-0.00775909	0.160469
	-27.896	0.053978	0.0156174	0.0803146	-0.0253067	0.0276871	-0.00775909	0.14875
	-27.796	0.0596008	0.0212402	0.0862425	-0.0193787	0.0450287	0.00958252	0.154373
	-27.696	0.0656967	0.00780487	0.0803146	-0.017494	0.0394058	-0.00728607	0.148751
	-27.596	0.054451	0.00780487	0.0803146	-0.0174942	0.0394058	0.00395966	0.149055
	-27.496	0.0694504	0.0115585	0.0840681	-0.0137405	0.0431595	0.0072403	0.152504
	-27.396	0.0656967	-0.00391388	0.0807877	-0.0174941	0.0394058	-0.0150986	0.14875
	-27.296	0.0713196	0.00170898	0.097656	-0.0118713	0.0450287	0.00177002	0.142654
	-27.196	0.0656967	-0.00391388	0.0920334	-0.017494	0.0472183	-0.00385284	0.137032
	-27.096	0.0656967	-0.00391388	0.0920334	-0.0174942	0.0472183	-0.00385284	0.137032
	-26.996	0.0813217	-7.62939e-06	0.0959396	-0.013588	0.0511246	0.000358582	0.129219
	-26.896	0.0809326	-0.000396729	0.0838318	-0.0139771	0.0507355	0.00747681	0.12883
	-26.796	0.0715561	-0.00977325	0.0744553	-0.0233536	0.0413589	-0.00189972	0.111641
	-26.696	0.0715561	-0.00977325	0.0749283	-0.0233536	0.0413589	-0.00189972	0.111641
	-26.596	0.0712357	-0.00962067	0.0863266	-0.023201	0.0412064	-0.0134659	0.111794
	-26.496	0.0637436	-0.005867	0.0900805	-0.0194473	0.0374527	0.00247955	0.115547
	-26.396	0.069603	-7.62939e-06	0.0962448	-0.0135882	0.0433121	0.00786591	0.109688
	-26.296	0.069603	-7.62939e-06	0.103752	-0.013588	0.0433121	0.00786591	0.109688
	-26.196	0.0810165	-0.000312805	0.103142	-0.0138931	0.0425339	0.00756073	0.109383
	-26.096	0.0735092	-0.00782013	0.100151	-0.0214005	0.0237808	5.34058e-05	0.0940628
	-25.996	0.0735092	-0.00782013	0.107658	-0.0214005	0.0237808	5.34058e-05	0.0945358
	-25.896	0.0734253	-0.00790405	0.107269	-0.0214844	0.0236969	0.0116882	0.105698
	-25.796	0.0715561	-0.00977325	0.0981979	-0.0233536	0.0218277	0.00981903	0.103828
	-25.696	0.0712509	-0.00977325	0.105705	-0.0233536	0.0218277	0.00981903	0.103828
	-25.596	0.0581894	-0.0156326	0.0998459	-0.029213	0.0159683	0.00395966	0.105782
	-25.496	0.0653915	-0.0156326	0.0998459	-0.029213	0.0159683	0.00395966	0.097496
	-25.396	0.0584259	-0.0153961	0.107895	-0.0289764	0.0274506	0.00372314	0.0947723
	-25.296	0.0612488	-0.0197754	0.103515	-0.0255432	0.0118256	-0.0119019	0.101166
	-25.196	0.0559311	-0.0253983	0.0978928	-0.0311659	0.0062027	-0.0170517	0.0842974
	-25.096	0.0557785	-0.0141373	0.0977402	-0.0313187	0.00574493	-0.00595856	0.0841446
	-24.996	0.0521774	-0.0369644	0.105553	-0.0349197	0.00275421	-0.00955963	0.0805435
	-24.896	0.0559311	-0.021492	0.101799	-0.0311662	0.01371	-0.00580597	0.0839919
	-24.796	0.0495987	-0.0273514	0.0959396	-0.0370255	0.000343323	-0.0116653	0.0706253
	-24.696	0.0503082	-0.0271149	0.0957031	-0.0367889	0.000579834	-0.00331116	0.0703888
	-24.596	0.0561676	-0.0217285	0.0903168	-0.0309296	0.018158	0.00975037	0.0650024
	-24.496	0.0575638	-0.0232925	0.092186	-0.0293655	0.0195541	0.00441742	0.0782852
	-24.396	0.0458603	-0.0234451	0.0920334	-0.0253067	0.00785065	0.011467	0.0706253
	-24.296	0.0463181	-0.0235977	0.0921859	-0.0256271	0.00783539	0.015358	0.0703049
	-24.196	0.0444489	-0.0329742	0.0903168	-0.038742	-0.00527954	0.00224304	0.05719
	-24.096	0.0495987	-0.0161057	0.107658	-0.0331192	0.0117569	0.00756073	0.0628128
	-23.996	0.0385056	-0.0193863	0.107811	-0.0217209	0.00440216	-0.000267029	0.0629654
	-23.896	0.041954	-0.0156326	0.119377	-0.0292131	0.00815582	-0.00775909	0.0742262
	-23.796	0.0405426	-0.0217285	0.113754	-0.035141	0.00987244	-0.00166321	0.0606232
	-23.696	0.0400696	-0.0329742	0.113281	-0.0348358	-0.00137329	0.00584412	0.0610962
	-23.596	0.0346832	-0.0271149	0.119614	-0.0289764	0.00418091	0.00372314	0.0782013
	-23.496	0.0363998	-0.0250931	0.121331	-0.0269547	-0.00177765	-0.00597382	0.0686722
	-23.396	0.0442123	-0.0175858	0.12867	-0.0194476	-0.00551605	0.00170135	0.0681989
	-23.296	0.0517883	-0.00953674	0.113754	-0.0231171	0.00253296	-0.00213623	0.0529785
	-23.196	0.0402374	-0.00984192	0.125168	-0.0235901	0.00253296	-0.013382	0.0454712
	-23.096	0.0385056	-0.0115738	0.122963	-0.0290604	0.00783539	0.00380707	0.0512466
	-22.996	0.0420227	-0.00727844	0.115402	-0.0250702	0.0119934	-0.000183105	0.0547638
	-22.896	0.0399857	0.00209808	0.109291	-0.023201	0.0136948	-0.00986481	0.0524215
	-22.796	0.0270233	0.00038147	0.103836	-0.013504	0.000427246	-0.0195618	0.0433655
	-22.696	0.0363312	0.00608826	0.105469	-0.0157775	-0.00965881	-0.0258789	0.041092
	-22.596	0.0306091	0.00804138	0.0957031	-0.0133514	-0.0189514	-0.0306549	0.043045
	-22.496	0.0346146	0.0160904	0.0886006	-0.0174942	-0.0113754	-0.019783	0.0354691
	-22.396	0.0465546	0.0277252	0.111481	-0.0174107	-0.00395203	-0.0156555	0.0472713
	-22.296	0.0460815	0.0386658	0.111649	-0.0175781	-0.0231781	-0.0154877	0.0510101
	-22.196	0.0401535	0.0333481	0.116798	-0.0232012	-0.0173874	-0.0103378	0.0528944
	-22.096	0.0365524	0.0255356	0.0902328	-0.0192947	-0.0248947	-0.0369034	0.0492935
	-21.996	0.0343628	0.02742	0.0919496	-0.029129	-0.0230103	-0.0354919	0.0467987
	-21.896	0.0265656	0.0310059	0.0919647	-0.0255434	-0.0272369	-0.0431519	0.0313261
	-21.796	0.0265503	0.0152283	0.0919498	-0.0408478	-0.0425415	-0.0472107	0.0272675
	-21.696	0.032341	0.0172501	0.0894547	-0.0392994	-0.0414505	-0.0489273	0.0255505
	-21.596	0.030304	0.00773621	0.0841522	-0.0449066	-0.0622253	-0.0509644	0.0235138
	-21.496	0.0191422	0.0118637	0.0762564	-0.0524979	-0.0698166	-0.0625992	0.0196915
	-21.396	0.0348358	0.0235138	0.0836792	-0.0483557	-0.0539551	-0.0586243	0.027572
	-21.296	0.0457764	0.026947	0.0686798	-0.0371094	-0.0542603	-0.0584564	0.0160217
	-21.196	0.0265503	0.0194397	0.0606995	-0.0486603	-0.0617676	-0.054718	0.0197601
	-21.096	0.0145264	0.0152283	0.0486755	-0.0561676	-0.0622406	-0.0667419	0.0160217
	-20.996	0.0169373	0.00561523	0.0512544	-0.0467224	-0.0518494	-0.0677643	0.0179596
	-20.896	0.00922394	0.0019455	0.054924	-0.0466234	-0.0405045	-0.0529861	0.0214919
	-20.796	0.00382233	-0.000480652	0.0567249	-0.0407791	-0.0459061	-0.061821	0.012352
	-20.696	0.0208435	-0.00579834	0.0471802	-0.0348362	-0.0249786	-0.0526123	0.025314
	-20.596	0.0121841	-0.00634003	0.0389938	-0.0394516	-0.033165	-0.0487747	0.005867
	-20.496	0.00117493	-0.0103149	0.035156	-0.0426483	-0.0370026	-0.0449371	0.00172424
	-20.396	-0.0127487	-0.027504	0.0293808	-0.0493696	-0.0429459	-0.0583878	-0.0117261
	-20.296	-0.0163345	-0.0234451	0.0295337	-0.060463	-0.0541763	-0.0468216	-0.0151443
	-20.196	-0.00828552	-0.0271149	0.0253906	-0.064133	-0.04599	-0.0387726	-0.0152438
	-20.096	-0.00687408	-0.021492	0.0197678	-0.0585098	-0.0445786	-0.0365829	-0.012886
	-19.996	-0.00821686	-0.0200119	0.0256273	-0.0643692	-0.038414	-0.0313644	-0.00766754
	-19.896	-0.00461578	-0.0346909	0.0300064	-0.0599901	-0.0346451	-0.0271225	0.00391373
	-19.796	0.00163269	-0.0176697	0.0470276	-0.0429688	-0.03685	-0.0210419	0.00234985
	-19.696	0.00905609	-0.021492	0.0353928	-0.0546036	-0.0364609	-0.00988007	0.00209808
	-19.596	0.0168686	-0.0257034	0.039772	-0.0467911	-0.0245743	-0.0100174	0.005867
	-19.496	0.00873566	-0.0374374	0.0467911	-0.054451	-0.0291061	-0.0217514	0.00164032
	-19.396	-0.00249481	-0.0408554	0.0433731	-0.0544357	-0.0367661	-0.0329819	-0.00554657
	-19.296	-0.00422668	-0.0313416	0.0411682	-0.0449219	-0.0308228	-0.0276794	-0.00350952
	-19.196	0.00701904	-0.0313416	0.0413361	-0.0488281	-0.0388031	-0.0347137	-0.000549316
	-19.096	0.00343323	-0.0349274	0.0413208	-0.0602264	-0.0420837	-0.0233154	-0.0111694
	-18.996	0.0107727	-0.0278931	0.0453949	-0.052887	-0.0272369	-0.0231476	-0.00773621
	-18.896	0.0074234	-0.04673	0.0450058	-0.0567093	-0.0380936	-0.0113449	-0.00717926
	-18.796	0.0205383	-0.0410919	0.0468749	-0.0546722	-0.0204315	-0.00213623	0.00157166
	-18.696	0.016716	-0.0416489	0.0391464	-0.0666426	-0.00193024	-0.00643158	-0.0132063
	-18.596	0.00701904	-0.0704041	0.0333557	-0.0756989	-0.0151978	-0.0347137	-0.0230408
	-18.496	0.00476074	-0.0648499	0.0396883	-0.0588989	-0.0012207	-0.0179138	-0.00984192
	-18.396	0.0018692	-0.0677414	0.0435257	-0.0739824	0.0141678	-0.0208054	-0.0166399
	-18.296	0.014679	-0.0546265	0.0530398	-0.0602264	0.0162048	-0.00721741	-0.0113373
	-18.196	0.00366974	-0.0467148	0.056572	-0.0604632	0.0159683	0.011467	-0.0034259
	-18.096	0.0185852	-0.0507202	0.0535126	-0.0680389	0.0196381	0.00793457	-0.00743103
	-17.996	0.014679	-0.0547638	0.0605465	-0.0567932	0.0157318	0.0112305	-0.00382996
	-17.896	0.00547028	-0.0604019	0.0513382	-0.0781933	-0.00566864	-0.00565338	-0.024757
	-17.796	0.0126419	-0.0494614	0.0660168	-0.0627365	0.00167084	0.00528717	-0.00617218
	-17.696	-0.000709534	-0.0773544	0.0376511	-0.0839001	-0.0270004	-0.0229111	-0.0267254
	-17.596	0.00530243	-0.0525894	0.0513382	-0.0816269	-0.0334854	-0.0181503	-0.0135117
	-17.496	0.00547028	-0.0528946	0.0628892	-0.0661697	-0.0447311	-0.0254898	-0.0213242
	-17.396	0.013031	-0.060318	0.0542145	-0.0621797	-0.0487213	-0.0333862	-0.0289156
	-17.296	0.0170364	-0.0605545	0.0429004	-0.0546036	-0.0608292	-0.0331497	-0.009758
	-17.196	0.0281982	-0.0522003	0.03125	-0.0470279	-0.0804443	-0.0258942	-0.0131229
	-17.096	0.0218658	-0.0352325	0.0289917	-0.0492859	-0.0939484	-0.0356445	-0.0119476
	-16.996	-0.00454712	-0.031189	0.0214845	-0.0567932	-0.101143	-0.0436249	-0.0113373
	-16.896	-0.0125809	-0.0392227	0.00624847	-0.052498	-0.0974655	-0.0625992	-0.00765243
	-16.796	-0.0100021	-0.0485306	0.0119559	-0.0467911	-0.107079	-0.0604935	-0.00914764
	-16.696	-0.00281525	-0.037117	0.020546	-0.038674	-0.103172	-0.0567398	0.00664461
	-16.596	-0.00453949	-0.0424271	0.0452347	-0.0252304	-0.0969238	-0.0658035	0.0319443
	-16.496	-0.00109863	-0.0274353	0.0442967	-0.0252228	-0.0898895	-0.0511169	0.0316467
	-16.396	-0.0100021	-0.0293045	0.023674	-0.00351754	-0.0880203	-0.052681	0.0530468
	-16.296	0.010704	-0.0276566	0.0257951	0.00563812	-0.101059	-0.051033	0.0545425
	-16.196	0.00476074	-0.0370483	0.0273438	-0.00358589	-0.0952835	-0.0569763	0.0337524
	-16.096	0.00343323	-0.0349274	0.0213318	0.0138245	-0.0819244	-0.0583038	0.0469513
	-15.996	0.00875092	-0.0293045	0.0121234	0.00399017	-0.0912933	-0.0529861	0.0418015
	-15.896	0.00521851	-0.0256348	0.0117188	0.0115659	-0.0799713	-0.0568237	0.0492093
	-15.796	0.0149994	-0.035553	0.00991815	0.00993347	-0.0891113	-0.054718	0.0546112
	-15.696	0.0126572	-0.0447769	0.00789642	0.0119553	-0.0834808	-0.0684586	0.0458604
	-15.596	0.0132828	-0.0446091	0.000556946	0.0194626	-0.0834808	-0.0681534	0.0763321
	-15.496	0.0223389	-0.0394592	0.00648536	0.00602722	-0.0777054	-0.0623627	0.0627289
	-15.396	0.0206909	-0.0367279	0.0274963	0.0273434	-0.067627	-0.0527649	0.072662
	-15.296	0.0206223	-0.0255508	0.0157093	0.0280533	-0.0561371	-0.0523605	0.073204
	-15.196	0.0184326	-0.0352478	0.0255432	0.0446163	-0.0500488	-0.039093	0.0936733
	-15.096	0.0149841	-0.0354004	0.0180511	0.0411682	-0.034584	-0.0387726	0.0785065
	-14.996	0.0167999	-0.0368805	0.0273438	0.0351715	-0.0252762	-0.02948	0.0806274
	-14.896	0.0204697	-0.0293045	0.0238419	0.0469589	-0.0284805	-0.0326767	0.0922775
	-14.796	0.0111618	-0.0271988	0.0292131	0.0373459	-0.0154419	-0.0197983	0.0937424
	-14.696	0.0260086	-0.0235977	0.0218735	0.0521925	-0.0116882	-0.0274429	0.0978163
	-14.596	0.0166321	-0.0251617	0.0275116	0.0389099	-0.013092	-0.0180664	0.0879669
	-14.496	0.00866699	-0.0293884	0.0157777	0.0236053	-0.0173111	-0.0405731	0.0842133
	-14.396	-0.00688934	-0.0255508	0.00772858	0.0314864	-0.017395	-0.0178452	0.076332
	-14.296	-0.00429535	-0.031105	0.00251066	0.0256271	-0.0190277	-0.0347824	0.0712509
	-14.196	0.0149155	-0.0268784	0.0100021	0.0373606	-0.0148087	-0.00775909	0.0859445
	-14.096	0.0106201	-0.00773621	0.0178986	0.0371094	0.000419617	-0.0120544	0.0861664
	-13.996	0.00343323	-0.000244141	0.0141449	0.0413361	-0.00379181	-0.0158081	0.0783691
	-13.896	0.0149155	-0.0043869	0.021553	0.0410995	-0.00357056	-0.0191727	0.07827
	-13.796	0.0224915	-0.00805664	0.0141448	0.0447693	-0.00723267	-0.00392151	0.0703888
	-13.696	0.0148315	-0.0152435	0.0218048	0.0294649	0.000267029	-0.00737	0.0668031
	-13.596	0.00914001	-0.00968933	0.0274963	0.0390625	-0.00512695	0.00973511	0.064682
	-13.496	0.0243607	-0.00228119	0.019447	0.0310135	0.00635529	0.00185394	0.0568008
	-13.396	0.00531769	-0.00179291	0.0121231	0.0236896	-0.00144958	-0.00189972	0.0496142
	-13.296	0.00905609	0.00147247	0.015388	0.0352402	0.0135498	0.0056076	0.0721054
	-13.196	0.00693512	-0.0153275	-0.00171661	0.0331197	-0.00372314	-0.0152664	0.0474935
	-13.096	-0.00249481	-0.00179291	-0.00757599	0.0315018	-0.0131683	-0.00189972	0.0610275
	-12.996	0.00905609	0.0136642	0.00431075	0.0352402	0.00230408	0.00608063	0.0725784
	-12.896	0.001091	0.0133438	0.000389099	0.0392989	0.00213623	0.0134048	0.0641402
	-12.796	-0.00298309	0.00569916	-0.00789627	0.0307083	-0.00192261	0.0016861	0.0371017
	-12.696	-0.0110168	0.00952148	-0.00764465	0.0237578	-0.00918579	0.00584412	0.0412596
	-12.596	-0.0339966	0.00593567	-0.00765991	0.0196991	-0.00153351	-0.00541687	0.0373383
	-12.496	-0.0315704	0.0116272	-0.0138245	0.0292969	-0.00363922	-0.000335693	0.0433655
	-12.396	-0.02211	0.00984192	-0.0228119	0.0153199	-0.0098114	-0.0137024	0.0334321
	-12.296	-0.0281372	0.0233459	-0.0213316	-0.00195313	-0.0148926	-0.0115814	0.0316467
	-12.196	-0.0161667	0.0278091	-0.02108	0.00220474	-0.0035553	-0.0155716	0.0276564
	-12.096	-0.0186081	0.0325699	-0.0235214	0.00757599	0.00213623	-0.00955963	0.0333633
	-11.996	-0.0247726	0.0152969	-0.028908	-0.00983429	-0.00387573	-0.00807953	0.0190659
	-11.896	-0.0417252	0.00992584	-0.0274124	-0.0116346	-0.00926208	-0.0131454	-0.00147226
	-11.796	-0.0475006	0.0155334	-0.0403899	-0.00976563	-0.0114517	0.000137329	-0.00367737
	-11.696	-0.0418091	0.0176544	-0.0270233	-0.0193635	-0.0132523	-0.00541687	-0.00155647
	-11.596	-0.0416412	0.0213928	-0.0310974	-0.0120239	-0.0168457	0.00942993	0.00608826
	-11.496	-0.0339966	0.0249939	-0.0310972	-0.0268707	-0.0016861	-0.00541687	-0.00202942
	-11.396	-0.0399246	0.0231094	-0.0253067	-0.0139086	-0.00778198	0.00754547	-0.00782035
	-11.296	-0.055397	0.011879	-0.0403058	-0.0212326	-0.0151215	0.000526428	-0.0268631
	-11.196	-0.0517273	0.0231934	-0.0253906	-0.0216373	-0.00769806	0.00779724	-0.0272677
	-11.096	-0.0495377	0.0214767	-0.0228958	-0.0238266	-0.00552368	0.0135574	-0.0250778
	-10.996	-0.0551605	0.0270996	-0.0213165	-0.0406952	-0.00332642	0.00419617	-0.0233612
	-10.896	-0.0437622	0.0235138	-0.0174255	-0.0292969	-0.00363922	0.0118561	-0.0344544
	-10.796	-0.0554657	0.0270996	-0.0213164	-0.0410004	-0.00363922	0.00372314	-0.0231934
	-10.696	-0.0535278	0.0249939	-0.0271912	-0.0346833	-0.0094986	-0.00588989	-0.0290681
	-10.596	-0.0552444	0.0270157	-0.0293808	-0.0178146	-0.00341034	0.00411224	-0.0310898
	-10.496	-0.051796	0.0196915	-0.0363996	-0.0368576	3.8147e-05	-0.003685	-0.0465622
	-10.396	-0.055397	0.0268631	-0.0212479	-0.0250018	-0.00372314	0.00379181	-0.0428241
	-10.296	-0.0475845	0.0234299	-0.0251539	-0.013588	0.00050354	-0.003685	-0.0385818
	-10.196	-0.0532074	0.0170288	-0.0310822	-0.019211	-0.00183868	0.00614929	-0.0409395
	-10.096	-0.0555649	-0.00408173	-0.0370407	-0.0179672	-0.0231018	-0.00402069	-0.0621872
	-9.996	-0.0532761	-0.00179291	-0.0461653	-0.0349045	-0.0289459	-0.0248642	-0.0680466
	-9.896	-0.0550919	0.00373077	-0.0326614	-0.0371935	-0.022789	-0.00745392	-0.0660937
	-9.796	-0.0436783	0.00406647	-0.0327986	-0.0409317	-0.0151215	-0.00759125	-0.0739059
	-9.696	-0.0417938	0.0134277	-0.0229645	-0.04686	-0.00574493	-0.00947571	-0.0681155
	-9.596	-0.0474319	0.00374603	-0.0215683	-0.0412521	-0.0154419	-0.000267029	-0.0742264
	-9.496	-0.0379028	0.00186157	-0.0228118	-0.0467072	-0.0173111	-0.0132294	-0.0871887
	-9.396	-0.0381241	0.00554657	-0.0195999	-0.0394517	-0.0250473	-0.0100174	-0.071953
	-9.296	-0.0454788	0.00600433	-0.0191417	-0.0503769	-0.0127029	-0.0168991	-0.0713272
	-9.196	-0.0340652	0.00600433	-0.0191422	-0.0349202	-0.00223541	0.00559235	-0.0522694
	-9.096	-0.0382919	0.0210037	-0.00414276	-0.0238266	-0.0172348	-0.00237274	-0.0489883
	-8.996	-0.0412521	0.010231	-0.00740809	-0.0350723	-0.0172272	-0.0134506	-0.0600662
	-8.896	-0.0285263	0.0192184	-0.0139084	-0.0451432	-0.0270004	-0.0116653	-0.0543748
	-8.796	-0.0356293	0.00787354	-0.0171046	-0.0442963	-0.0111465	-0.0155029	-0.0499268
	-8.696	-0.0185242	0.00968933	-0.0117188	-0.0235906	-0.00574493	-0.0136871	-0.0370336
	-8.596	-0.0181351	0.0133438	-0.0152359	-0.0235062	-0.00567627	-0.0100327	-0.0369492
	-8.496	-0.0123444	0.00038147	-0.0169522	-0.0327301	-0.00708008	-0.022995	-0.0466461
	-8.396	0.00139618	0.00960541	0.00399017	-0.00414313	0.00198364	-0.0134659	-0.0405506
	-8.296	0.0129623	0.0136642	0.00804915	-0.011467	0.00667572	0.00217438	-0.0366287
	-8.196	0.0171051	0.00578308	0.000473022	-0.00405898	0.00988007	-0.00213623	-0.0292207
	-8.096	0.0169525	0.00967407	0.0120392	-0.00764465	0.00627899	-0.0132294	-0.0407867
	-7.996	0.0378799	0.00780487	0.0139082	-0.00624847	0.0198746	-0.00385284	-0.0309372
	-7.896	0.0209274	0.00162506	0.00772858	-0.00414255	0.0137024	-0.00222015	-0.0369489
	-7.796	0.0265503	-0.0116425	-0.00523355	-0.0171051	0.000419617	-0.0151825	-0.0383606
	-7.696	0.0327301	-0.013916	0.0121918	1.50427e-05	0.00643921	-0.00978088	-0.033127
	-7.596	0.0382843	-0.00758362	0.0253906	-0.00210571	0.0240173	-0.0114288	-0.0267944
	-7.496	0.0308456	-0.00751495	0.0142137	-0.00547028	0.0236206	0.000358582	-0.0189133
	-7.396	0.045929	0.00382996	0.0180511	-0.00193801	0.0237045	0.00372314	-0.015381
	-7.296	0.0346146	-0.00344086	0.0297017	0.00203705	0.0276947	0.000221252	-0.0114059
	-7.196	0.0463181	0.00795746	0.0335922	0.0100017	0.0278397	0.00441742	-0.0112538
	-7.096	0.0460815	0.00772095	0.0411682	0.0216522	0.0394821	0.0118561	-0.00320435
	-6.996	0.0500717	-7.62939e-06	0.0331345	0.017189	0.0350342	0.00786591	7.62939e-06
	-6.896	0.0501556	0.011795	0.0260162	0.017746	0.0237045	0.0195007	0.00413512
	-6.796	0.0421753	0.0038147	0.0260166	0.0175781	0.0124512	0.008255	-0.00741577
	-6.696	0.0481186	0.009758	0.0466385	0.0157086	0.0293274	0.0176315	0.00226557
	-6.596	0.0441437	0.00561523	0.031723	0.0229797	0.018158	0.0139618	-0.00187683
	-6.496	0.0543671	7.62939e-05	0.0374297	0.0180511	0.0351105	0.0274811	0.00460815
	-6.396	0.0515518	-0.00977325	0.0349197	0.0269547	0.0218277	0.0293503	0.001793
	-6.296	0.0365524	-0.0139999	0.0199201	0.0116501	0.0176086	0.0251236	-0.0135117
	-6.196	0.038353	-0.0307846	0.0139084	0.00594351	0.000816345	0.00833893	-0.014839
	-6.096	0.0502243	-0.0196915	0.0254745	0.00579071	0.0122147	0.0197372	-0.00391388
	-5.996	0.0421066	-0.0350113	0.00968172	0.00171661	0.0158081	0.0197372	-0.0154648
	-5.896	0.0466385	-0.0351639	0.00656891	-0.00186922	0.00816345	0.0309982	-0.011406
	-5.796	0.0652237	-0.0351639	0.0178143	0.00954437	0.00815582	0.0352097	-0.0114059
	-5.696	0.044754	-0.0443878	0.00828552	-0.00765956	0.00643158	0.0333252	-0.0131222
	-5.596	0.0519562	-0.0368805	0.0200043	-0.0117035	0.00643921	0.0292816	-0.0131226
	-5.496	0.0466385	-0.0346909	0.0217211	-0.00577545	0.0198822	0.0239639	0.000312805
	-5.396	0.0520248	-0.0175858	0.0158615	-0.00382254	0.0140152	0.0288773	0.00196055
	-5.296	0.0635757	-0.0175858	0.0275805	0.00789642	0.0143204	0.0293503	-0.00571442
	-5.196	0.0676498	-0.0175858	0.0271072	0.0152356	0.0218277	0.0371628	0.00179262
	-5.096	0.0581207	-0.0275879	0.0138397	0.00540161	0.0196457	0.0388794	-0.0197601
	-4.996	0.0636749	-0.0332794	0.0117186	-0.00796509	0.0259705	0.0331879	-0.0251465
	-4.896	0.05233	-0.0450974	-0.00383759	-0.0152358	0.0218201	0.0291824	-0.0252455
	-4.796	0.0654602	-0.0549316	-0.013199	0.00978088	0.0162048	0.0315399	-0.0349121
	-4.696	0.0382843	-0.0700836	-0.00538635	0.00540176	0.0310516	0.0276337	-0.0346068
	-4.596	0.0323257	-0.0605545	-0.00336456	-8.39233e-05	0.0260391	0.0296555	-0.0252457
	-4.496	0.0190582	-0.0705566	-0.00569154	-0.00584412	0.0318298	0.0471649	-0.0272675
	-4.396	0.0183487	-0.0698471	-0.00562286	-0.014061	0.0311279	0.0466232	-0.0309372
	-4.296	0.0121002	-0.0646973	-0.011246	-0.0387421	0.00643921	0.033493	-0.0256195
	-4.196	-0.0144653	-0.0839081	-0.0193787	-0.0467069	0.00627899	0.0448914	-0.0528104
	-4.096	-0.0103912	-0.0997009	-0.0270233	-0.0429688	0.00222015	0.0487976	-0.0671844
	-3.996	0.00171661	-0.0994492	-0.0349197	-0.0541306	-0.00941467	0.0373306	-0.0363235
	-3.896	0.0149841	-0.106186	-0.0339813	-0.0536652	-0.0194244	0.0505981	-0.035553
	-3.796	0.00389862	-0.135078	-0.0700766	-0.090538	-0.0363007	0.0523148	-0.0641403
	-3.696	-0.0362549	-0.152893	-0.087265	-0.106948	-0.0500488	0.0352936	-0.0696099
	-3.596	-0.0359344	-0.175552	-0.0877228	-0.0763245	-0.0423889	0.0354462	-0.0622559
	-3.496	-0.0289993	-0.17939	-0.0917284	-0.0726547	-0.0462265	0.0381699	-0.0860977
	-3.396	-0.057663	-0.185089	-0.108673	-0.069763	-0.0636444	-0.0058136	-0.11055
	-3.296	-0.0599289	-0.179848	-0.0843751	-0.0337448	-0.0654373	0.0272446	-0.0659409
	-3.196	-0.0556259	-0.23336	-0.107735	-0.0552276	-0.0686417	0.0240402	-0.0499175
	-3.096	-0.0498581	-0.196022	-0.0825882	-0.0338211	-0.0172424	0.0563736	-0.0477371
	-2.996	-0.0164032	-0.155075	-0.0716377	-0.0116272	0.00511169	0.0590363	-0.0258484
	-2.896	0.0146866	-0.0944595	-0.0380478	0.0288291	0.0579224	0.0927811	0.0356956
	-2.796	0.00991821	-0.0987549	-0.0770243	-0.022171	0.0456619	0.0672455	0.033905
	-2.696	0.0559311	-0.0718002	-0.0196152	-0.000238568	0.0862045	0.056221	0.0566309
	-2.596	0.0548401	-0.0422668	-0.0294495	-0.0358429	0.027771	0.0121613	0.0397644
	-2.496	0.0792084	-0.00946045	-0.0355377	-0.0230408	0.0333939	0.0174789	0.07164
	-2.396	0.0677261	-0.00266266	-0.0585996	-0.034523	0.0289383	0.0322342	0.0289078
	-2.296	0.0798416	-0.00977325	-0.0352249	8.21203e-05	0.01371	-0.0136108	0.0330564
	-2.196	0.061409	-0.00977325	-0.0977249	-0.0233536	0.0135574	-0.0136108	0.021019
	-2.096	0.0528107	0.023819	-0.0567932	0.0467987	0.00495148	-0.0304947	0.0124207
	-1.996	0.0696793	-0.0082016	-0.0403824	-0.0225601	-0.0261383	-0.0428314	-0.0152283
	-1.896	0.0504608	-0.00946045	-0.0450801	-0.0347595	-0.02005	-0.0623703	-0.0169525
	-1.796	0.0463257	-0.0423431	-0.0601501	-0.0801488	-0.0532455	-0.0549469	-0.0624944
	-1.696	0.0676498	-0.0296097	-0.00444794	-0.04319	-0.0281677	-0.0514297	-0.0605392
	-1.596	0.0557632	-0.0330582	-0.0507126	-0.0849228	-0.0197372	-0.036438	-0.102577
	-1.496	0.0320206	-0.0563431	-0.0536728	-0.0511703	0.00338745	-0.0414352	-0.114922
	-1.396	0.0158539	-0.0540619	-0.0476565	-0.0681152	0.0158157	-0.0583801	-0.150772
	-1.296	0.0417175	-0.0349274	-0.0332031	-0.0610013	0.0235519	-0.0778351	-0.116162
	-1.196	0.0299225	-0.0362549	-0.0449982	-0.0724945	0.023941	-0.0705719	-0.125778
	-1.096	0.0699158	-0.0367279	0.0399933	-0.0224915	0.072998	-0.0322876	-0.112976
	-0.996002	0.0631104	-0.0385284	0.00788879	-0.0489807	0.0833893	0.00216675	-0.0963287
	-0.896004	0.0871048	-0.0573502	0.065466	0.0353165	0.133156	0.0474014	-0.0687485
	-0.795998	0.0629501	-0.0329056	0.0328903	0.0594577	0.127129	0.0620041	-0.0635129
	-0.695999	-0.241486	-0.290634	-0.00248718	-0.169052	-0.135117	-0.266968	-0.32608
	-0.596001	0.152733	0.165001	1.75063	0.0051651	0.0866013	-0.044014	-0.0890579
	-0.496002	0.0806122	1.87914	1.66148	0.266953	0.489487	0.355911	0.170395
	-0.396004	0.0956192	1.42242	0.83181	0.429771	0.600883	0.25576	0.101646
	-0.295998	0.0856171	0.582886	-0.138519	0.258972	0.466202	0.197784	0.0606844
	-0.195999	0.106865	-0.419312	-1.2579	0.179451	0.320572	0.0855942	0.0635147
	-0.0960007	0.124058	-1.39853	-1.97445	0.0539894	0.339954	0.20216	0.344921
	0.0039978	0.188038	-1.81563	-1.04515	-0.168591	0.0792503	0.044117	0.55344
	0.103996	0.159992	-0.691334	-0.290833	-0.168667	0.208073	0.538097	1.40039
	0.204002	0.368202	-0.108284	-0.270462	0.0716974	0.523468	1.07458	2.47389
	0.304001	0.388508	-0.146725	-0.120312	0.064846	0.625652	1.41943	3.26999
	0.403999	0.523121	-0.087429	-0.0397606	0.126492	0.840267	1.71951	4.44179
	0.503998	0.635307	-0.0525894	0.0257034	0.229454	1.08308	2.31982	5.73179
	0.603996	0.745152	-0.0210228	0.0852528	0.302425	1.29245	2.81186	6.86305
	0.704002	0.84351	0.00342941	0.200466	0.407644	1.48878	3.25942	8.05233
	0.804001	0.984051	0.0419426	0.216801	0.463833	1.72683	3.7631	9.28899
	0.903999	1.12609	0.0950661	0.276646	0.547894	1.94058	4.2656	10.5926
	1.004	1.24367	0.133896	0.313126	0.610474	2.16785	4.7588	11.8872
	1.104	1.35429	0.138744	0.354853	0.649693	2.39425	5.27505	13.2272
	1.204	1.49117	0.153114	0.39016	0.716401	2.64097	5.82958	14.5847
	1.304	1.64828	0.17054	0.434769	0.792427	2.8773	6.36747	16.0055
	1.404	1.76476	0.180775	0.473286	0.862194	3.11503	6.93225	17.4308
	1.504	1.91257	0.177338	0.530624	0.940628	3.39159	7.4838	18.9116
	1.604	2.03944	0.222183	0.544383	1.02391	3.62878	8.05833	20.3867
	1.704	2.16819	0.261555	0.575787	1.10484	3.9055	8.59974	21.8759
	1.804	2.30523	0.295467	0.600002	1.15689	4.17894	9.20412	23.3806
	1.904	2.46233	0.305382	0.666954	1.24774	4.42323	9.79153	24.9332
	2.004	2.57703	0.290543	0.684303	1.29572	4.69762	10.3667	26.4613
	2.104	2.73523	0.327805	0.782655	1.40282	4.98847	10.9783	28.0183
	2.204	2.91632	0.361557	0.836098	1.48344	5.2755	11.5857	29.5683
	2.304	3.05867	0.409527	0.887814	1.60563	5.55863	12.1702	31.1213
	2.404	3.18695	0.431084	0.906723	1.66328	5.838	12.7779	32.6894
	2.504	3.36522	0.462025	0.975941	1.74453	6.12674	13.3986	34.232
	2.604	3.48069	0.47562	0.990316	1.78969	6.40207	13.9832	35.7553
	2.704	3.63585	0.500931	1.06563	1.89203	6.72034	14.6177	37.3506
	2.804	3.77851	0.491707	1.08375	1.90313	6.96862	15.2099	38.8923
	2.904	3.9375	0.51054	1.14133	1.97321	7.23808	15.8195	40.463
	3.004	4.06351	0.515465	1.16953	2.0322	7.53471	16.4491	41.9908
	3.104	4.20812	0.550694	1.23523	2.10665	7.79792	17.0901	43.5423
	3.204	4.37031	0.583977	1.24554	2.19852	8.1112	17.7511	45.1188
	3.304	4.50515	0.608196	1.28352	2.26305	8.38699	18.3479	46.6713
	3.404	4.66328	0.638191	1.33179	2.32352	8.6737	19.0053	48.2012
	3.504	4.81179	0.642651	1.34766	2.38985	8.92456	19.6043	49.717
	3.604	4.97874	0.681011	1.38586	2.48696	9.23948	20.2523	51.2479
	3.704	5.10375	0.675541	1.40821	2.54743	9.50386	20.875	52.7269
	3.804	5.29507	0.6889	1.47187	2.5925	9.77894	21.5174	54.2058
	3.904	5.42624	0.699135	1.51398	2.67399	10.0467	22.1404	55.6841
	4.004	5.56874	0.739601	1.55804	2.77618	10.3465	22.7722	57.1162
	4.104	5.70842	0.765697	1.58789	2.86821	10.641	23.4228	58.5671
	4.204	5.85647	0.78796	1.62219	2.92282	10.9293	24.0816	59.9542
	4.304	6.00398	0.791553	1.65657	2.99547	11.2019	24.664	61.3392
	4.404	6.18242	0.844833	1.71078	3.08047	11.483	25.3429	62.6994
	4.504	6.30804	0.849056	1.7575	3.12422	11.7481	25.9721	64.0656
	4.604	6.46953	0.870697	1.80649	3.17696	12.0276	26.6147	65.3654
	4.704	6.61117	0.882496	1.86907	3.24673	12.3024	27.2704	66.6664
	4.804	6.78578	0.897884	1.92352	3.30618	12.5989	27.9115	67.9277
	4.904	6.93187	0.921787	1.97821	3.40759	12.8803	28.545	69.1585
	5.004	7.11921	0.94445	2.01727	3.50477	13.1798	29.1925	70.3662
	5.104	7.31015	0.972572	2.0643	3.57587	13.4456	29.8139	71.5846
	5.204	7.46992	0.999214	2.09563	3.66485	13.7194	30.4311	72.7291
	5.304	7.60835	1.02109	2.13625	3.74578	13.9871	31.0504	73.8566
	5.404	7.76351	1.04406	2.18329	3.83875	14.295	31.6866	74.9466
	5.504	7.8932	1.0639	2.21844	3.88969	14.5611	32.2896	76.032
	5.604	8.04867	1.08999	2.25579	3.96626	14.868	32.9422	77.0773
	5.704	8.1946	1.13062	2.28125	4.08532	15.1675	33.5425	78.1069
	5.804	8.35344	1.15992	2.32196	4.15384	15.4457	34.1697	79.1055
	5.904	8.50132	1.18328	2.34954	4.22017	15.7505	34.7758	80.0808
	6.004	8.64461	1.20515	2.37141	4.28438	16.0257	35.41	81.0139
	6.104	8.80047	1.23976	2.41774	4.33524	16.312	36.0323	81.958
	6.204	8.95601	1.25577	2.46094	4.4136	16.6282	36.6772	82.8266
	6.304	9.09257	1.28656	2.49985	4.48391	16.9436	37.3213	83.7048
	6.404	9.24531	1.29851	2.54274	4.55352	17.2295	37.9417	84.5369
	6.504	9.39422	1.30617	2.57024	4.60868	17.5031	38.5367	85.3651
	6.604	9.53265	1.31585	2.5918	4.68899	17.7942	39.1787	86.1449
	6.704	9.67328	1.3357	2.61837	4.77884	18.0754	39.7884	86.9137
	6.804	9.83976	1.38812	2.645	4.85531	18.3583	40.4352	87.6203
	6.904	9.98398	1.39562	2.69875	4.97157	18.6433	41.0477	88.3334
	7.004	10.1307	1.40218	2.72844	5.03657	18.9035	41.636	88.9899
	7.104	10.2803	1.43148	2.7657	5.11664	19.179	42.2439	89.6474
	7.204	10.4196	1.45265	2.81391	5.20438	19.4585	42.8421	90.2897
	7.304	10.5694	1.47023	2.82821	5.28478	19.7365	43.4112	90.8816
	7.404	10.7142	1.48991	2.88274	5.36258	19.996	44.0198	91.4637
	7.504	10.8604	1.50328	2.91954	5.44641	20.2825	44.6046	92.013
	7.604	11.0148	1.5371	2.97993	5.55009	20.5737	45.1878	92.5651
	7.704	11.1613	1.55437	2.99828	5.63047	20.853	45.7491	93.0553
	7.804	11.2968	1.58328	3.05469	5.71392	21.1474	46.3212	93.5378
	7.904	11.443	1.59335	3.10773	5.77868	21.4346	46.8861	94.0124
	8.004	11.6069	1.5971	3.17305	5.83336	21.7079	47.4447	94.4582
	8.104	11.7641	1.61718	3.20141	5.9197	22.0057	48.0316	94.9152
	8.204	11.9367	1.64992	3.25414	5.9954	22.2964	48.6261	95.319
	8.304	12.0737	1.65413	3.31258	6.05414	22.594	49.1701	95.7173
	8.404	12.2477	1.68679	3.35289	6.13416	22.9081	49.7601	96.0982
	8.504	12.3803	1.70242	3.37665	6.20836	23.1926	50.2705	96.4384
	8.604	12.5234	1.71648	3.42211	6.28056	23.4643	50.8417	96.7959
	8.704	12.6776	1.73367	3.46633	6.34508	23.7595	51.3942	97.1184
	8.804	12.8492	1.7496	3.51352	6.42322	24.0518	51.934	97.4585
	8.904	12.9934	1.75304	3.52884	6.48946	24.3136	52.4804	97.7752
	9.004	13.1323	1.76335	3.55102	6.58962	24.5854	53.0101	98.0854
	9.104	13.3059	1.79257	3.59555	6.67696	24.8682	53.5555	98.3687
	9.204	13.4435	1.80468	3.64234	6.74001	25.1335	54.0902	98.6152
	9.304	13.5953	1.83508	3.6893	6.82149	25.4034	54.6015	98.8768
	9.404	13.7459	1.84515	3.75	6.92095	25.6625	55.1193	99.118
	9.504	13.8965	1.86312	3.78328	6.98578	25.9189	55.6263	99.4001
	9.604	14.0559	1.88601	3.81806	7.06009	26.1973	56.1681	99.627
	9.704	14.1833	1.89609	3.8436	7.13204	26.4952	56.6582	99.8675
	9.804	14.3262	1.91796	3.87281	7.21267	26.7553	57.1422	100.076
	9.904	14.478	1.94905	3.92391	7.27875	27.0294	57.653	100.291
	10.004	14.6265	1.97578	3.95845	7.35283	27.3252	58.1335	100.475
	10.104	14.7789	1.99133	3.99789	7.39571	27.58	58.6062	100.649
	10.204	14.912	2.01538	4.03273	7.47446	27.8732	59.0942	100.826
	10.304	15.0565	2.03499	4.06844	7.56	28.1466	59.5401	100.986
	10.404	15.2123	2.07367	4.11133	7.65775	28.4473	60.0209	101.154
	10.504	15.3652	2.09664	4.16914	7.72024	28.736	60.5084	101.345
	10.604	15.505	2.09726	4.17758	7.79024	28.9945	60.9497	101.485
	10.704	15.6284	2.12234	4.19532	7.85532	29.2914	61.3969	101.621
	10.804	15.7788	2.14827	4.2322	7.94298	29.5221	61.8444	101.736
	10.904	15.9158	2.16351	4.27149	8.03305	29.8262	62.2814	101.889
	11.004	16.0345	2.18906	4.31187	8.12422	30.1046	62.7019	102.008
	11.104	16.1702	2.22195	4.34571	8.20493	30.3806	63.1458	102.139
	11.204	16.3177	2.21804	4.38071	8.29431	30.6565	63.5903	102.278
	11.304	16.4426	2.23804	4.42743	8.37243	30.896	64.0204	102.394
	11.404	16.5802	2.26562	4.45922	8.45126	31.1733	64.4694	102.537
	11.504	16.7392	2.29242	4.49774	8.51681	31.4076	64.8831	102.651
	11.604	16.8613	2.31578	4.5289	8.58391	31.6661	65.2583	102.736
	11.704	17.0212	2.33202	4.54516	8.68906	31.9316	65.6461	102.823
	11.804	17.1619	2.37085	4.58368	8.75571	32.1929	66.0561	102.913
	11.904	17.3199	2.39187	4.61703	8.83516	32.46	66.4488	103.02
	12.004	17.4626	2.40624	4.68188	8.90047	32.7128	66.8418	103.097
	12.104	17.6345	2.43679	4.73195	8.98978	32.9746	67.2514	103.206
	12.204	17.8023	2.45733	4.77156	9.04094	33.2443	67.6299	103.295
	12.304	17.9447	2.48523	4.81211	9.11227	33.485	67.9833	103.344
	12.404	18.0971	2.48218	4.83594	9.17563	33.7618	68.3429	103.422
	12.504	18.2385	2.50953	4.88642	9.26517	34.0122	68.6872	103.508
	12.604	18.4038	2.53499	4.92	9.33001	34.295	69.0411	103.577
	12.704	18.5328	2.56601	4.96304	9.41133	34.564	69.4083	103.662
	12.804	18.6829	2.58359	5.00735	9.46844	34.8236	69.7883	103.735
	12.904	18.8009	2.62234	5.05844	9.54657	35.0699	70.1055	103.84
	13.004	18.9312	2.63242	5.07602	9.62634	35.3109	70.4589	103.912
	13.104	19.0836	2.64804	5.13461	9.69305	35.5565	70.802	103.959
	13.204	19.1991	2.68483	5.19922	9.76891	35.8008	71.1174	104.02
	13.304	19.3298	2.69898	5.23664	9.83384	36.0681	71.4553	104.081
	13.404	19.4747	2.72617	5.29837	9.93086	36.3256	71.7831	104.162
	13.504	19.625	2.7671	5.33227	10.0001	36.5546	72.09	104.205
	13.604	19.7807	2.80218	5.39765	10.0777	36.8122	72.4213	104.262
	13.704	19.8989	2.82226	5.42602	10.1641	37.0507	72.7078	104.314
	13.804	20.0464	2.84898	5.47618	10.2335	37.3	73.0072	104.371
	13.904	20.1683	2.85695	5.50399	10.3163	37.5198	73.2854	104.411
	14.004	20.322	2.88257	5.55664	10.4076	37.7632	73.6072	104.464
	14.104	20.4649	2.90781	5.62094	10.4919	37.9839	73.8712	104.505
	14.204	20.6155	2.91773	5.66211	10.5523	38.2173	74.174	104.546
	14.304	20.7557	2.95687	5.7325	10.6425	38.4664	74.4747	104.597
	14.404	20.9041	2.98765	5.75938	10.7436	38.6736	74.7518	104.659
	14.504	21.0295	3.01148	5.7954	10.8065	38.8921	75.0056	104.683
	14.604	21.1754	3.03671	5.82016	10.8903	39.1254	75.2696	104.735
	14.704	21.295	3.06601	5.86118	10.9626	39.3539	75.5215	104.796
	14.804	21.4293	3.09921	5.88609	11.0344	39.6014	75.7855	104.833
	14.904	21.5509	3.11093	5.88657	11.1174	39.8132	76.0547	104.872
	15.004	21.7012	3.13194	5.92758	11.2082	40.0487	76.2984	104.882
	15.104	21.8362	3.135	5.94922	11.2694	40.2736	76.5393	104.919
	15.204	21.9703	3.17101	5.99399	11.3454	40.5209	76.7958	104.952
	15.304	22.0896	3.19296	6.02719	11.4369	40.7425	77.0191	105.017
	15.404	22.2265	3.2164	6.07016	11.5036	40.9764	77.2305	105.06
	15.504	22.3342	3.22602	6.0918	11.5721	41.1728	77.4631	105.085
	15.604	22.4766	3.25179	6.1368	11.6557	41.3715	77.6873	105.123
	15.704	22.5894	3.28233	6.16391	11.7341	41.598	77.9183	105.169
	15.804	22.7091	3.28085	6.19711	11.806	41.83	78.1656	105.191
	15.904	22.8459	3.30835	6.2329	11.8963	42.0459	78.3733	105.249
	16.004	22.984	3.33359	6.30063	11.9719	42.285	78.5899	105.279
	16.104	23.0897	3.36116	6.32851	12.0273	42.5006	78.817	105.329
	16.204	23.228	3.38969	6.39579	12.1069	42.7324	79.0174	105.363
	16.304	23.3384	3.4021	6.42804	12.1654	42.9282	79.2173	105.401
	16.404	23.498	3.43312	6.46266	12.2242	43.1463	79.4441	105.421
	16.504	23.6312	3.45249	6.50594	12.3063	43.3502	79.6585	105.46
	16.604	23.787	3.4682	6.54071	12.3726	43.5764	79.8342	105.487
	16.704	23.9143	3.48609	6.57813	12.4217	43.7935	80.0397	105.513
	16.804	24.0683	3.51132	6.62289	12.5056	44.0104	80.2175	105.542
	16.904	24.188	3.52929	6.65696	12.566	44.2195	80.3759	105.572
	17.004	24.3282	3.55234	6.70718	12.6364	44.4503	80.5594	105.591
	17.104	24.4766	3.57968	6.74594	12.7263	44.6913	80.739	105.611
	17.204	24.6194	3.60132	6.78321	12.8065	44.8895	80.917	105.652
	17.304	24.7481	3.64023	6.81477	12.8845	45.1073	81.0965	105.674
	17.404	24.8791	3.6614	6.86719	12.9647	45.3286	81.2663	105.661
	17.504	25.014	3.67562	6.89296	13.0406	45.5528	81.4322	105.679
	17.604	25.1402	3.70828	6.93314	13.0974	45.7699	81.5985	105.712
	17.704	25.2407	3.73046	6.95562	13.1583	45.9597	81.7683	105.742
	17.804	25.3656	3.77647	7.00961	13.2516	46.1742	81.9325	105.776
	17.904	25.4924	3.79438	7.02735	13.3319	46.3868	82.0826	105.806
	18.004	25.6079	3.81249	7.0725	13.3966	46.5691	82.2337	105.844
	18.104	25.7248	3.83514	7.10001	13.4622	46.7753	82.3896	105.886
	18.204	25.8264	3.84711	7.1543	13.5018	46.9478	82.5454	105.929
	18.304	25.9475	3.87819	7.19367	13.5838	47.1582	82.7022	105.941
	18.404	26.0628	3.89241	7.24617	13.6484	47.3521	82.8484	105.97
	18.504	26.1912	3.91187	7.28516	13.7186	47.543	82.9888	106.002
	18.604	26.3069	3.94477	7.32978	13.7791	47.7168	83.1123	106.05
	18.704	26.4183	3.96273	7.35555	13.8551	47.879	83.2472	106.091
	18.804	26.5552	3.98952	7.40235	13.9134	48.0669	83.3833	106.138
	18.904	26.6975	3.99976	7.43555	13.9862	48.2403	83.5069	106.152
	19.004	26.8247	4.02491	7.46899	14.0509	48.4148	83.6609	106.166
	19.104	26.9644	4.05203	7.51157	14.1208	48.6053	83.7899	106.216
	19.204	27.0923	4.05382	7.54117	14.1891	48.7831	83.9203	106.226
	19.304	27.2547	4.06445	7.57836	14.2498	48.9539	84.0208	106.236
	19.404	27.4007	4.08937	7.63532	14.3183	49.1393	84.1476	106.253
	19.504	27.5444	4.11671	7.68141	14.4039	49.3064	84.2835	106.28
	19.604	27.6582	4.13999	7.71297	14.478	49.4674	84.3933	106.292
	19.704	27.7755	4.15601	7.75977	14.5409	49.6465	84.5142	106.324
	19.804	27.9139	4.17741	7.79289	14.617	49.8289	84.6259	106.341
	19.904	28.0195	4.21211	7.83571	14.6988	50.0193	84.7464	106.353
	20.004	28.1528	4.21632	7.85961	14.7574	50.2117	84.8486	106.353
	20.104	28.2733	4.24398	7.89852	14.8277	50.3829	84.9225	106.376
	20.204	28.3666	4.25883	7.9332	14.9057	50.5592	85.0358	106.38
	20.304	28.4669	4.28038	7.95493	14.966	50.7209	85.1161	106.394
	20.404	28.5779	4.2903	7.98438	15.023	50.8994	85.2276	106.419
	20.504	28.6892	4.3118	8.0179	15.0988	51.0768	85.3109	106.425
	20.604	28.8049	4.32593	8.0625	15.1405	51.2625	85.4111	106.447
	20.704	28.9334	4.36421	8.10125	15.2297	51.4533	85.5127	106.478
	20.804	29.0547	4.37648	8.13289	15.2851	51.6256	85.6023	106.49
	20.904	29.1675	4.39944	8.16383	15.3546	51.7975	85.7037	106.517
	21.004	29.2734	4.40374	8.1911	15.3902	51.9538	85.8011	106.537
	21.104	29.3806	4.40992	8.21711	15.4584	52.1039	85.8584	106.574
	21.204	29.5041	4.44695	8.26196	15.5193	52.2551	85.9855	106.588
	21.304	29.6423	4.47155	8.30626	15.5947	52.4313	86.0843	106.613
	21.404	29.7558	4.47983	8.33406	15.6659	52.581	86.1788	106.62
	21.504	29.8536	4.4957	8.38071	15.7592	52.7562	86.2723	106.648
	21.604	29.9608	4.52836	8.40586	15.8271	52.9298	86.3673	106.661
	21.704	30.0427	4.53609	8.42969	15.8983	53.0672	86.4307	106.666
	21.804	30.1525	4.5446	8.46867	15.9873	53.2543	86.5204	106.693
	21.904	30.2534	4.56741	8.49977	16.0426	53.4065	86.594	106.727
	22.004	30.3438	4.57547	8.52719	16.12	53.5663	86.6415	106.716
	22.104	30.4375	4.5796	8.5554	16.1759	53.7003	86.6961	106.721
	22.204	30.5408	4.60507	8.62242	16.2587	53.8851	86.7723	106.745
	22.304	30.6131	4.62617	8.62915	16.3113	54.055	86.8406	106.767
	22.404	30.7051	4.63218	8.66562	16.3573	54.2286	86.9054	106.781
	22.504	30.7833	4.63585	8.68977	16.4306	54.3776	86.9914	106.785
	22.604	30.8991	4.64992	8.72664	16.4682	54.5204	87.0636	106.791
	22.704	31.0232	4.66578	8.76125	16.5191	54.6724	87.1104	106.806
	22.804	31.127	4.67882	8.79477	16.5754	54.8187	87.1981	106.82
	22.904	31.2245	4.69477	8.8618	16.6224	54.9556	87.2529	106.824
	23.004	31.3278	4.70038	8.9057	16.6831	55.1015	87.3372	106.83
	23.104	31.4299	4.71235	8.92578	16.7377	55.2235	87.4072	106.834
	23.204	31.5313	4.72366	8.96461	16.7845	55.367	87.4773	106.841
	23.304	31.6289	4.72851	8.97289	16.8477	55.489	87.525	106.85
	23.404	31.7503	4.7632	9.02742	16.8979	55.6217	87.587	106.876
	23.504	31.8634	4.79796	9.05844	16.9603	55.7464	87.6302	106.896
	23.604	31.9633	4.79601	9.08774	17.0207	55.8771	87.6942	106.894
	23.704	32.0784	4.81781	9.13282	17.0853	56.0161	87.7474	106.923
	23.804	32.1898	4.84359	9.15828	17.1461	56.1627	87.839	106.933
	23.904	32.2952	4.86617	9.18946	17.2006	56.3067	87.8623	106.938
	24.004	32.4105	4.8807	9.22274	17.2535	56.4295	87.9076	106.963
	24.104	32.5103	4.91335	9.26758	17.306	56.5528	87.9764	106.996
	24.204	32.6138	4.91562	9.30063	17.39	56.6944	88.0516	107.009
	24.304	32.7363	4.93672	9.32954	17.4547	56.8069	88.093	107.019
	24.404	32.8398	4.95038	9.36711	17.5384	56.9606	88.1765	107.013
	24.504	32.9299	4.96218	9.39844	17.5972	57.0821	88.2397	107.033
	24.604	33.0335	4.97609	9.43172	17.6655	57.2091	88.3041	107.027
	24.704	33.1311	4.99117	9.45899	17.7284	57.334	88.3467	107.051
	24.804	33.2387	5.00156	9.48813	17.7849	57.4691	88.4076	107.071
	24.904	33.3376	5.02257	9.50571	17.8566	57.6	88.4406	107.062
	25.004	33.4045	5.03414	9.53321	17.8999	57.7168	88.492	107.077
	25.104	33.5063	5.03484	9.57203	17.9703	57.8655	88.5618	107.09
	25.204	33.6154	5.05796	9.59969	18.0409	57.9869	88.6124	107.105
	25.304	33.6973	5.06937	9.64626	18.0872	58.1111	88.659	107.124
	25.404	33.7877	5.07789	9.66633	18.1266	58.2215	88.7067	107.129
	25.504	33.8905	5.09108	9.69532	18.187	58.3333	88.7666	107.154
	25.604	33.9595	5.10883	9.73633	18.2474	58.452	88.8154	107.172
	25.704	34.0766	5.13624	9.77172	18.283	58.5843	88.843	107.187
	25.804	34.1859	5.14359	9.81063	18.3334	58.6869	88.9135	107.199
	25.904	34.2872	5.15585	9.84164	18.3923	58.8346	88.9598	107.207
	26.004	34.3831	5.17304	9.87867	18.4566	58.9504	89.0095	107.224
	26.104	34.4808	5.18148	9.90633	18.527	59.0756	89.0787	107.224
	26.204	34.5803	5.20241	9.93555	18.5799	59.1945	89.1204	107.222
	26.304	34.668	5.21992	9.97212	18.6554	59.3171	89.1648	107.231
	26.404	34.7718	5.23374	9.99813	18.7086	59.4244	89.2022	107.238
	26.504	34.8806	5.24164	10.0254	18.767	59.534	89.2368	107.25
	26.604	34.9808	5.25522	10.0704	18.8277	59.6376	89.2515	107.259
	26.704	35.1001	5.28124	10.0998	18.9005	59.7527	89.3004	107.254
	26.804	35.2092	5.31195	10.1465	18.9779	59.8626	89.3706	107.265
	26.904	35.3084	5.33289	10.1954	19.0468	60.0009	89.4186	107.291
	27.004	35.3967	5.3393	10.2163	19.1068	60.0926	89.4368	107.304
	27.104	35.4924	5.34546	10.2383	19.16	60.1841	89.4697	107.307
	27.204	35.5932	5.37593	10.277	19.2378	60.3052	89.521	107.345
	27.304	35.6585	5.37046	10.3145	19.2944	60.3893	89.5463	107.34
	27.404	35.7537	5.39203	10.3477	19.3475	60.4925	89.5908	107.345
	27.504	35.8343	5.40561	10.3888	19.4274	60.5733	89.6202	107.355
	27.604	35.908	5.42914	10.4155	19.5052	60.702	89.6475	107.352
	27.704	35.9751	5.44093	10.4436	19.5528	60.8191	89.6675	107.359
	27.804	36.0726	5.45249	10.4786	19.6383	60.9247	89.7101	107.374
	27.904	36.1326	5.47406	10.5192	19.722	61.0239	89.7515	107.377
	28.004	36.2167	5.49945	10.5368	19.7746	61.1196	89.7881	107.381
	28.104	36.2773	5.521	10.5662	19.8277	61.2078	89.8176	107.362
	28.204	36.3733	5.56586	10.5918	19.892	61.334	89.8623	107.398
	28.304	36.4573	5.58335	10.6446	19.9449	61.4107	89.8881	107.392
	28.404	36.5617	5.59492	10.6713	20.0035	61.5084	89.9231	107.408
	28.504	36.6313	5.60499	10.6897	20.0677	61.5808	89.9527	107.406
	28.604	36.7205	5.63187	10.7481	20.1186	61.6939	89.9801	107.426
	28.704	36.8069	5.62827	10.775	20.1425	61.7682	89.999	107.441
	28.804	36.9062	5.65789	10.7932	20.2029	61.8682	90.0212	107.447
	28.904	36.9843	5.67672	10.8433	20.265	61.9888	90.0557	107.459
	29.004	37.0924	5.68296	10.865	20.2867	62.0805	90.101	107.472
	29.104	37.199	5.6811	10.8867	20.3392	62.1685	90.1187	107.47
	29.204	37.297	5.71241	10.9182	20.3868	62.271	90.15	107.494
	29.304	37.366	5.71436	10.9627	20.4625	62.3546	90.1516	107.507
	29.404	37.4668	5.73781	10.9825	20.5016	62.4596	90.1752	107.531
	29.504	37.5208	5.76148	11.0251	20.5482	62.5415	90.2065	107.543
	29.604	37.5939	5.78632	11.0432	20.5818	62.626	90.2247	107.548
	29.704	37.6704	5.8003	11.0877	20.6148	62.698	90.2571	107.543
	29.804	37.7654	5.82563	11.1094	20.6714	62.7977	90.2947	107.556
	29.904	37.8496	5.85108	11.1545	20.7281	62.8699	90.3277	107.574
	30.004	37.9124	5.86625	11.1814	20.7714	62.9239	90.3436	107.577
	30.104	38.0102	5.88233	11.2087	20.857	63.011	90.3907	107.582
	30.204	38.0842	5.9057	11.2402	20.8999	63.1153	90.4214	107.597
	30.304	38.1606	5.91944	11.2737	20.9566	63.1807	90.4586	107.603
	30.404	38.2444	5.93312	11.2989	20.9977	63.2833	90.4725	107.617
	30.504	38.3301	5.95264	11.3459	21.0758	63.3582	90.5071	107.633
	30.604	38.4084	5.9607	11.3765	21.126	63.452	90.5076	107.64
	30.704	38.4841	5.99312	11.3981	21.1717	63.5439	90.5404	107.654
	30.804	38.5452	5.99984	11.4239	21.2238	63.6505	90.5738	107.671
	30.904	38.6233	6.01461	11.4512	21.2787	63.7254	90.6126	107.667
	31.004	38.6936	6.03492	11.4898	21.2984	63.815	90.6401	107.679
	31.104	38.7777	6.05991	11.5037	21.3354	63.899	90.6772	107.681
	31.204	38.8319	6.06008	11.5274	21.3746	63.9732	90.6969	107.673
	31.304	38.9068	6.07984	11.5542	21.4252	64.0394	90.7161	107.677
	31.404	38.9846	6.09468	11.5703	21.441	64.106	90.724	107.678
	31.504	39.0571	6.11327	11.5839	21.5055	64.171	90.7458	107.691
	31.604	39.1468	6.13999	11.6148	21.5245	64.2491	90.7768	107.691
	31.704	39.2173	6.16015	11.6428	21.5645	64.3499	90.8047	107.703
	31.804	39.3188	6.19891	11.6855	21.6458	64.4011	90.8552	107.711
	31.904	39.4086	6.21007	11.7045	21.704	64.4831	90.8976	107.718
	32.004	39.4697	6.22022	11.7346	21.7262	64.5398	90.927	107.72
	32.104	39.5548	6.23563	11.7616	21.8002	64.6174	90.943	107.72
	32.204	39.6273	6.2578	11.7908	21.8644	64.6863	90.9724	107.699
	32.304	39.7012	6.27609	11.7983	21.9	64.7644	91.0147	107.706
	32.404	39.7466	6.25928	11.8127	21.9529	64.8209	91.025	107.689
	32.504	39.8284	6.29085	11.8668	22.0463	64.9107	91.064	107.713
	32.604	39.889	6.30812	11.8731	22.0831	64.9791	91.0897	107.711
	32.704	39.9475	6.32741	11.9001	22.1307	65.0574	91.1243	107.718
	32.804	40.0203	6.34148	11.926	22.2063	65.1296	91.158	107.721
	32.904	40.0901	6.3528	11.9566	22.2342	65.1922	91.1888	107.724
	33.004	40.155	6.36647	11.9899	22.2788	65.2637	91.2104	107.738
	33.104	40.2484	6.37469	11.9939	22.3141	65.3074	91.2574	107.73
	33.204	40.299	6.39374	12.0292	22.3567	65.3622	91.281	107.734
	33.304	40.3662	6.41766	12.0527	22.4041	65.4327	91.3157	107.73
	33.404	40.4475	6.44069	12.0879	22.4466	65.491	91.3279	107.742
	33.504	40.5105	6.44843	12.1267	22.5056	65.5574	91.3665	107.75
	33.604	40.5962	6.44891	12.1545	22.5563	65.6199	91.3785	107.753
	33.704	40.6588	6.47983	12.193	22.6149	65.6703	91.3941	107.758
	33.804	40.7527	6.49585	12.2087	22.6615	65.7142	91.4134	107.757
	33.904	40.8284	6.52077	12.2344	22.7066	65.7974	91.4463	107.752
	34.004	40.8737	6.52297	12.2481	22.7514	65.8544	91.4525	107.753
	34.104	40.9553	6.54663	12.2827	22.7909	65.9248	91.4722	107.758
	34.204	41.0086	6.57148	12.2932	22.8548	66.0128	91.4856	107.763
	34.304	41.0866	6.59148	12.3316	22.9055	66.0707	91.509	107.771
	34.404	41.1469	6.62061	12.3655	22.9427	66.128	91.5344	107.761
	34.504	41.2168	6.63594	12.3923	22.9935	66.1975	91.554	107.758
	34.604	41.2762	6.64796	12.4314	23.0645	66.2566	91.566	107.757
	34.704	41.3401	6.6614	12.445	23.1283	66.3133	91.5794	107.759
	34.804	41.3929	6.68312	12.4703	23.1694	66.3736	91.6012	107.753
	34.904	41.4437	6.70639	12.4903	23.2164	66.4364	91.6202	107.765
	35.004	41.4905	6.72969	12.5364	23.2555	66.4905	91.6397	107.785
	35.104	41.5219	6.7378	12.5488	23.3099	66.5147	91.6326	107.777
	35.204	41.5769	6.75727	12.584	23.3651	66.577	91.6556	107.792
	35.304	41.6334	6.76273	12.609	23.4484	66.6221	91.669	107.807
	35.404	41.688	6.77031	12.6325	23.4877	66.7114	91.6654	107.822
	35.504	41.7661	6.77898	12.6643	23.5423	66.7818	91.6965	107.834
	35.604	41.8226	6.80405	12.7086	23.5792	66.8233	91.7105	107.855
	35.704	41.8831	6.81351	12.7384	23.5695	66.8759	91.724	107.845
	35.804	41.9555	6.83562	12.7905	23.5958	66.948	91.7454	107.847
	35.904	42.0198	6.8528	12.8047	23.6358	66.993	91.7596	107.853
	36.004	42.0901	6.89133	12.8552	23.6788	67.0623	91.7781	107.872
	36.104	42.1551	6.8975	12.8924	23.7047	67.0889	91.7768	107.859
	36.204	42.2449	6.90577	12.9197	23.7398	67.1666	91.8005	107.875
	36.304	42.3226	6.92141	12.9395	23.7983	67.2025	91.8236	107.875
	36.404	42.4026	6.94625	12.9917	23.8511	67.2739	91.8413	107.896
	36.504	42.4555	6.94828	13.0097	23.8919	67.3077	91.855	107.898
	36.604	42.5141	6.95242	13.0526	23.9426	67.3739	91.8744	107.898
	36.704	42.5747	6.96632	13.0901	23.9915	67.4271	91.8843	107.908
	36.804	42.6252	6.98578	13.1402	24.0502	67.5049	91.9036	107.896
	36.904	42.6726	7.00538	13.1601	24.1087	67.5557	91.9119	107.896
	37.004	42.7309	7.0246	13.199	24.1677	67.614	91.9312	107.896
	37.104	42.7823	7.04469	13.2308	24.2419	67.6574	91.9627	107.884
	37.204	42.8657	7.06983	13.2714	24.302	67.7257	91.9761	107.89
	37.304	42.9356	7.08522	13.3027	24.3413	67.7764	92.0037	107.898
	37.404	42.9887	7.11883	13.3279	24.3781	67.8211	92.0173	107.893
	37.504	43.0356	7.13819	13.3518	24.3904	67.8686	92.0367	107.9
	37.604	43.1137	7.1657	13.383	24.4329	67.9148	92.0525	107.908
	37.704	43.1527	7.18491	13.3977	24.4604	67.9346	92.0751	107.908
	37.804	43.2195	7.2121	13.4065	24.4959	67.9732	92.0759	107.912
	37.904	43.2968	7.21968	13.4453	24.5384	68.0322	92.099	107.931
	38.004	43.3406	7.23194	13.4841	24.597	68.1026	92.1189	107.924
	38.104	43.395	7.24726	13.5195	24.6321	68.1182	92.1265	107.939
	38.204	43.4514	7.2607	13.5371	24.6381	68.1895	92.1287	107.934
	38.304	43.4848	7.25555	13.5505	24.6907	68.1926	92.1423	107.947
	38.404	43.5239	7.27836	13.5784	24.7298	68.2581	92.1734	107.935
	38.504	43.5748	7.27485	13.6094	24.7806	68.3052	92.181	107.936
	38.604	43.6328	7.29414	13.6367	24.8162	68.344	92.1892	107.955
	38.704	43.6489	7.31397	13.6599	24.8587	68.3836	92.2125	107.967
	38.804	43.7117	7.34085	13.668	24.8901	68.434	92.2281	107.966
	38.904	43.7733	7.35305	13.7071	24.9366	68.4815	92.2436	107.974
	39.004	43.8049	7.36797	13.7297	24.9605	68.5278	92.2437	107.978
	39.104	43.8582	7.37031	13.7444	24.9977	68.5416	92.2379	107.972
	39.204	43.9422	7.37258	13.7691	25.0187	68.5821	92.2518	107.974
	39.304	44.0041	7.38796	13.7888	25.0541	68.5943	92.2627	107.97
	39.404	44.0691	7.40984	13.8069	25.0838	68.6394	92.2574	107.972
	39.504	44.1587	7.43311	13.8455	25.1383	68.6592	92.2771	107.981
	39.604	44.2231	7.45429	13.8479	25.1677	68.7035	92.2708	107.994
	39.704	44.2858	7.46585	13.8865	25.2299	68.7353	92.2709	108.006
	39.804	44.3561	7.46647	13.9023	25.2734	68.7861	92.2834	108.006
	39.904	44.4241	7.48383	13.9199	25.3334	68.827	92.3003	108.019
	40.004	44.4751	7.50733	13.9397	25.3805	68.8855	92.3043	108.027
	40.104	44.5083	7.51679	13.9648	25.4451	68.8995	92.3067	108.033
	40.204	44.5555	7.52491	13.992	25.4801	68.9468	92.322	108.025
	40.304	44.6213	7.5439	14.0078	25.5503	69.0169	92.3333	108.037
	40.404	44.6528	7.5407	14.039	25.5895	69.064	92.3297	108.033
	40.504	44.6919	7.56397	14.0701	25.6482	69.1143	92.3494	108.033
	40.604	44.7249	7.56546	14.0836	25.6728	69.1596	92.3549	108.031
	40.704	44.7602	7.5703	14.0917	25.7049	69.2097	92.3552	108.032
	40.804	44.7993	7.60078	14.1267	25.7359	69.2413	92.3785	108.05
	40.904	44.8445	7.61445	14.1604	25.8079	69.2667	92.4036	108.049
	41.004	44.8965	7.62061	14.1933	25.8255	69.3	92.4058	108.062
	41.104	44.9167	7.64008	14.2163	25.8534	69.3309	92.4136	108.063
	41.204	44.9692	7.6421	14.2343	25.8743	69.3721	92.4078	108.072
	41.304	45.0083	7.65789	14.2537	25.8941	69.3882	92.4158	108.06
	41.404	45.0277	7.66944	14.262	25.9334	69.4268	92.4351	108.08
	41.504	45.0828	7.6846	14.2888	25.9604	69.4545	92.439	108.088
	41.604	45.1352	7.70655	14.322	25.9822	69.5266	92.4644	108.086
	41.704	45.1805	7.71992	14.344	26.0266	69.5521	92.4778	108.103
	41.804	45.2385	7.7275	14.3862	26.0658	69.6099	92.4779	108.103
	41.904	45.2646	7.72625	14.4081	26.0994	69.636	92.4802	108.097
	42.004	45.3211	7.73975	14.4451	26.1363	69.6803	92.4976	108.092
	42.104	45.3616	7.73374	14.4783	26.1691	69.7025	92.4996	108.094
	42.204	45.4223	7.75117	14.512	26.2024	69.7629	92.5254	108.107
	42.304	45.4695	7.75945	14.5466	26.2574	69.8128	92.5406	108.111
	42.404	45.52	7.771	14.5549	26.3048	69.8331	92.5564	108.122
	42.504	45.5901	7.79047	14.5856	26.3663	69.8716	92.5794	108.131
	42.604	45.6235	7.80811	14.6111	26.3997	69.9171	92.593	108.129
	42.704	45.6668	7.82343	14.6389	26.4622	69.9558	92.6011	108.137
	42.804	45.7072	7.8296	14.6521	26.484	69.9893	92.615	108.131
	42.904	45.7505	7.83687	14.6833	26.523	70.0091	92.6263	108.138
	43.004	45.8029	7.84312	14.6972	26.5794	70.0535	92.6479	108.148
	43.104	45.8208	7.87257	14.7385	26.636	70.1109	92.6692	108.146
	43.204	45.8836	7.89617	14.781	26.6715	70.1731	92.6851	108.158
	43.304	45.9223	7.91523	14.789	26.7298	70.1964	92.6929	108.154
	43.404	45.9734	7.92702	14.8198	26.7613	70.2274	92.7124	108.154
	43.504	46.0062	7.94483	14.83	26.802	70.2258	92.7222	108.16
	43.604	46.0181	7.96758	14.8451	26.8254	70.2599	92.7337	108.159
	43.704	46.0766	7.97625	14.8691	26.8606	70.2535	92.7418	108.156
	43.804	46.1238	7.99531	14.8923	26.8802	70.3035	92.7615	108.148
	43.904	46.1626	8.00733	14.9119	26.9114	70.3269	92.773	108.156
	44.004	46.2254	8.01499	14.92	26.9428	70.3471	92.7808	108.148
	44.104	46.2638	8.03023	14.9431	26.9781	70.3739	92.7806	108.156
	44.204	46.2971	8.03266	14.9492	27.0189	70.3914	92.7786	108.154
	44.304	46.3232	8.04639	14.9705	27.0403	70.3855	92.781	108.137
	44.404	46.3777	8.06609	14.9902	27.0599	70.4053	92.7922	108.137
	44.504	46.4165	8.09327	15.0252	27.0953	70.4488	92.7969	108.152
	44.604	46.4786	8.1082	15.033	27.1224	70.4989	92.8195	108.152
	44.704	46.4895	8.11085	15.0546	27.1556	70.544	92.8181	108.135
	44.804	46.5397	8.13852	15.0859	27.1677	70.5598	92.8298	108.123
	44.904	46.5592	8.16147	15.1055	27.1945	70.5795	92.8375	108.115
	45.004	46.5747	8.17742	15.1327	27.234	70.6065	92.8336	108.099
	45.104	46.6064	8.19678	15.1638	27.281	70.627	92.8336	108.087
	45.204	46.641	8.20781	15.1756	27.3273	70.6608	92.8451	108.083
	45.304	46.6782	8.22187	15.1975	27.345	70.6905	92.8394	108.063
	45.404	46.7019	8.2221	15.2363	27.377	70.6792	92.8359	108.055
	45.504	46.7351	8.23577	15.2694	27.4249	70.7275	92.8452	108.037
	45.604	46.7778	8.25945	15.2971	27.4451	70.7393	92.8376	108.033
	45.704	46.8087	8.2821	15.3359	27.4641	70.7704	92.8372	108.032
	45.804	46.8325	8.27491	15.3596	27.4881	70.7745	92.8297	108.006
	45.904	46.8521	8.30202	15.3862	27.5303	70.7825	92.8179	107.994
	46.004	46.893	8.30437	15.4003	27.5445	70.8077	92.8238	107.968
	46.104	46.9167	8.31569	15.4316	27.5713	70.8353	92.812	107.949
	46.204	46.9435	8.32328	15.4513	27.5991	70.8463	92.7924	107.926
	46.304	46.9831	8.32398	15.4898	27.6187	70.847	92.7808	107.91
	46.404	47.0317	8.36054	15.5038	27.6676	70.8839	92.7789	107.892
	46.504	47.0591	8.3686	15.5269	27.7144	70.8919	92.7671	107.881
	46.604	47.0841	8.37811	15.5409	27.7513	70.925	92.7532	107.855
	46.704	47.0969	8.38593	15.5608	27.7635	70.9288	92.734	107.828
	46.804	47.1471	8.39811	15.5917	27.7947	70.9568	92.7148	107.817
	46.904	47.1702	8.42133	15.6149	27.8256	70.991	92.6986	107.812
	47.004	47.1961	8.42725	15.6213	27.8396	71.0059	92.6814	107.787
	47.104	47.2234	8.44289	15.648	27.8705	71.036	92.6732	107.767
	47.204	47.27	8.46241	15.6562	27.906	71.0528	92.658	107.752
	47.304	47.2898	8.48164	15.6682	27.9371	71.0943	92.6617	107.732
	47.404	47.333	8.48585	15.7107	27.9685	71.0835	92.654	107.725
	47.504	47.368	8.50555	15.719	27.9918	71.0953	92.6539	107.709
	47.604	47.3948	8.51656	15.7492	28.0311	71.1141	92.6346	107.685
	47.704	47.4085	8.51108	15.7517	28.0636	71.108	92.6283	107.672
	47.804	47.4363	8.51484	15.7712	28.0723	71.105	92.6013	107.648
	47.904	47.4638	8.53468	15.7791	28.1109	71.105	92.5938	107.625
	48.004	47.4866	8.54266	15.787	28.1385	71.1163	92.5816	107.61
	48.104	47.4813	8.54398	15.8004	28.1596	71.1139	92.5523	107.587
	48.204	47.5239	8.55616	15.8088	28.1912	71.1065	92.545	107.549
	48.304	47.5359	8.57586	15.8284	28.2223	71.1067	92.5328	107.537
	48.404	47.5747	8.59492	15.8593	28.2498	71.1182	92.502	107.506
	48.504	47.5948	8.59929	15.8715	28.281	71.1262	92.494	107.49
	48.604	47.6291	8.6182	15.8946	28.3038	71.1299	92.4779	107.482
	48.704	47.6298	8.61085	15.9177	28.3282	71.1339	92.4395	107.443
	48.804	47.6567	8.62664	15.9338	28.3629	71.1378	92.4234	107.416
	48.904	47.6687	8.63781	15.9725	28.3825	71.1374	92.404	107.4
	49.004	47.6887	8.63061	15.9766	28.4061	71.1228	92.3768	107.369
	49.104	47.7254	8.65594	16.0022	28.4197	71.1358	92.3516	107.36
	49.204	47.7451	8.66749	16.0292	28.4508	71.136	92.3435	107.359
	49.304	47.7723	8.67139	16.0486	28.4786	71.1353	92.3204	107.343
	49.404	47.7937	8.68523	16.051	28.4998	71.1148	92.3023	107.307
	49.504	47.8071	8.69093	16.0759	28.5367	71.1199	92.2771	107.3
	49.604	47.8234	8.70695	16.0805	28.5409	71.1087	92.2459	107.27
	49.704	47.8348	8.71827	16.1113	28.5603	71.1043	92.2219	107.246
	49.804	47.8661	8.7257	16.131	28.5918	71.0971	92.1953	107.238
	49.904	47.8953	8.73632	16.1599	28.6207	71.1065	92.1812	107.209
	50.004	47.9109	8.75921	16.1642	28.6445	71.0991	92.1468	107.205
	50.104	47.9253	8.7771	16.1821	28.6737	71.1082	92.1406	107.191
	50.204	47.9497	8.77898	16.1951	28.6834	71.091	92.1187	107.174
	50.304	47.9578	8.78632	16.1987	28.7027	71.0982	92.0915	107.158
	50.404	47.9702	8.78296	16.2075	28.7269	71.0835	92.0799	107.142
	50.504	48.0005	8.80195	16.2263	28.7576	71.0831	92.0486	107.111
	50.604	48.0068	8.80811	16.2402	28.7828	71.0777	92.0269	107.098
	50.704	48.0268	8.81625	16.2641	28.803	71.0888	92.0038	107.098
	50.804	48.0472	8.82929	16.281	28.8316	71.0601	91.9747	107.076
	50.904	48.0556	8.83741	16.3007	28.8513	71.0592	91.9547	107.06
	51.004	48.0749	8.8339	16.313	28.8706	71.0444	91.9236	107.037
	51.104	48.0887	8.85859	16.3416	28.8927	71.0382	91.9021	107.027
	51.204	48.0849	8.84718	16.3495	28.9309	71.0147	91.8633	107.004
	51.304	48.0965	8.85859	16.3533	28.9352	70.9992	91.855	107
	51.404	48.1216	8.85273	16.3671	28.9485	70.9936	91.8298	106.982
	51.504	48.1157	8.85889	16.3728	28.9513	70.9953	91.8047	106.969
	51.604	48.116	8.86687	16.385	28.9739	70.9913	91.7847	106.938
	51.704	48.1298	8.88428	16.406	28.9879	70.982	91.759	106.935
	51.804	48.1414	8.88069	16.4026	29.0035	70.9698	91.7172	106.9
	51.904	48.1453	8.90398	16.4295	29.031	70.9664	91.7125	106.885
	52.004	48.1609	8.91944	16.4452	29.0577	70.9737	91.697	106.881
	52.104	48.1767	8.92695	16.4534	29.0623	70.9503	91.6656	106.857
	52.204	48.1965	8.94351	16.4807	29.0818	70.947	91.6428	106.838
	52.304	48.2134	8.96827	16.5022	29.1148	70.9483	91.6243	106.828
	52.404	48.2192	8.98211	16.5351	29.1243	70.9307	91.5914	106.814
	52.504	48.233	9.00749	16.5527	29.1308	70.9252	91.5624	106.797
	52.604	48.241	9.02296	16.5644	29.15	70.9249	91.5308	106.793
	52.704	48.2373	9.01922	16.5759	29.1536	70.9019	91.5074	106.773
	52.804	48.2448	9.03483	16.6	29.1736	70.8982	91.4804	106.758
	52.904	48.2569	9.05413	16.6306	29.2012	70.9095	91.4722	106.738
	53.004	48.2778	9.06023	16.6365	29.2262	70.8917	91.4395	106.721
	53.104	48.2856	9.08741	16.6487	29.2493	70.877	91.4234	106.709
	53.204	48.2739	9.08398	16.6796	29.2376	70.8878	91.4001	106.697
	53.304	48.278	9.11077	16.6875	29.2456	70.8728	91.3804	106.69
	53.404	48.2976	9.11835	16.6992	29.273	70.8682	91.3453	106.678
	53.504	48.3169	9.13038	16.7263	29.304	70.8609	91.3258	106.682
	53.604	48.3176	9.14609	16.7306	29.3322	70.8691	91.3024	106.67
	53.704	48.3427	9.15594	16.7597	29.3531	70.878	91.281	106.668
	53.804	48.3483	9.1735	16.7652	29.3745	70.8611	91.2595	106.651
	53.904	48.3604	9.18921	16.7778	29.3863	70.8494	91.2288	106.643
	54.004	48.3735	9.21453	16.8025	29.4039	70.855	91.2219	106.637
	54.104	48.3681	9.21992	16.8124	29.406	70.8526	91.1895	106.623
	54.204	48.3851	9.21436	16.822	29.4309	70.8355	91.1597	106.617
	54.304	48.3777	9.22945	16.8337	29.4271	70.8309	91.1362	106.605
	54.404	48.3914	9.23211	16.8279	29.4371	70.8093	91.1075	106.592
	54.504	48.403	9.2478	16.8477	29.457	70.7947	91.1033	106.596
	54.604	48.3996	9.27124	16.8556	29.4764	70.7825	91.0683	106.584
	54.704	48.4207	9.28094	16.8772	29.5056	70.7805	91.0582	106.582
	54.804	48.4282	9.29218	16.9041	29.5286	70.7808	91.0466	106.582
	54.904	48.4207	9.29249	16.9159	29.5367	70.7842	91.0191	106.574
	55.004	48.4243	9.29656	16.9314	29.5528	70.7574	90.9919	106.566
	55.104	48.4248	9.31983	16.9319	29.5716	70.7574	90.9644	106.558
	55.204	48.4324	9.31171	16.9472	29.568	70.753	90.9493	106.535
	55.304	48.4321	9.31249	16.9587	29.5877	70.7332	90.941	106.523
	55.404	48.4148	9.3371	16.9609	29.5934	70.7085	90.9119	106.506
	55.504	48.4227	9.33781	16.9723	29.6013	70.7002	90.896	106.509
	55.604	48.4324	9.3664	16.9783	29.6305	70.6753	90.8591	106.488
	55.704	48.4443	9.36718	16.9863	29.6385	70.6753	90.8438	106.477
	55.804	48.4383	9.38038	16.9959	29.648	70.6612	90.8258	106.463
	55.904	48.4419	9.38398	16.9999	29.6598	70.6456	90.8028	106.448
	56.004	48.4344	9.3846	17.0118	29.6598	70.6264	90.7906	106.447
	56.104	48.4168	9.40577	17.0212	29.6695	70.6055	90.7652	106.426
	56.204	48.4246	9.41328	17.0295	29.6892	70.6163	90.7422	106.414
	56.304	48.4173	9.41766	17.0527	29.7047	70.6007	90.7266	106.422
	56.404	48.4326	9.43702	17.0603	29.701	70.5738	90.7219	106.406
	56.504	48.4422	9.45086	17.0745	29.7184	70.5796	90.6895	106.404
	56.604	48.4387	9.46241	17.0974	29.7381	70.5711	90.6895	106.393
	56.704	48.4498	9.48125	17.1053	29.757	70.5519	90.6691	106.392
	56.804	48.4407	9.47218	17.1152	29.7555	70.5428	90.6365	106.371
	56.904	48.4519	9.47968	17.135	29.7752	70.5425	90.6211	106.351
	57.004	48.4482	9.48016	17.158	29.7867	70.5308	90.609	106.352
	57.104	48.4462	9.49772	17.1605	29.789	70.5246	90.5839	106.338
	57.204	48.4619	9.51289	17.1874	29.8082	70.5137	90.5723	106.334
	57.304	48.4617	9.49726	17.1951	29.8243	70.5132	90.5679	106.334
	57.404	48.4544	9.50538	17.1995	29.8391	70.5092	90.5411	106.326
	57.504	48.4734	9.51336	17.2304	29.8399	70.5054	90.5333	106.318
	57.604	48.4734	9.52475	17.2418	29.8702	70.4935	90.5323	106.306
	57.704	48.4812	9.53289	17.2463	29.8665	70.4937	90.4981	106.303
	57.804	48.4816	9.5446	17.2582	29.8787	70.4817	90.4787	106.295
	57.904	48.4851	9.56367	17.2812	29.879	70.4746	90.4747	106.295
	58.004	48.4874	9.55796	17.2872	29.9034	70.4716	90.4565	106.293
	58.104	48.499	9.57781	17.3064	29.9041	70.4483	90.4454	106.281
	58.204	48.4988	9.58936	17.3142	29.9273	70.4293	90.4333	106.281
	58.304	48.4991	9.59664	17.3223	29.9349	70.429	90.4178	106.281
	58.404	48.5047	9.60351	17.3359	29.9373	70.4153	90.4122	106.256
	58.504	48.5009	9.62226	17.3479	29.9602	70.3959	90.4117	106.267
	58.604	48.5125	9.62304	17.3713	29.9605	70.3843	90.3884	106.256
	58.704	48.5091	9.6496	17.387	29.9763	70.3801	90.377	106.24
	58.804	48.5283	9.64991	17.406	29.9879	70.3604	90.3687	106.244
	58.904	48.5221	9.65187	17.4083	29.9899	70.3349	90.3515	106.234
	59.004	48.5146	9.65577	17.4081	30.0055	70.316	90.3435	106.219
	59.104	48.5183	9.67547	17.4123	30.013	70.3077	90.3243	106.219
	59.204	48.5266	9.68725	17.4316	30.0135	70.2846	90.324	106.219
	59.304	48.5259	9.69507	17.4395	30.0288	70.2767	90.3123	106.218
	59.404	48.5286	9.7082	17.4455	30.0465	70.2714	90.2986	106.209
	59.504	48.5357	9.70453	17.4606	30.0503	70.2782	90.2865	106.209
	59.604	48.538	9.71436	17.4666	30.0563	70.2618	90.2579	106.203
	59.704	48.5501	9.72218	17.4745	30.0758	70.2605	90.2579	106.196
	59.804	48.5552	9.7243	17.4807	30.0779	70.2359	90.252	106.197
	59.904	48.552	9.73194	17.4959	30.0855	70.2237	90.2476	106.186
	60.004	48.5654	9.73422	17.5023	30.0995	70.2068	90.2229	106.188
	60.104	48.5574	9.74936	17.5133	30.1264	70.2103	90.2144	106.179
	60.204	48.5596	9.74797	17.5122	30.125	70.2008	90.1976	106.17
	60.304	48.5732	9.76514	17.537	30.15	70.2024	90.2027	106.176
	60.404	48.573	9.77296	17.5452	30.1658	70.1835	90.1872	106.183
	60.504	48.5711	9.77117	17.5584	30.1676	70.1812	90.17	106.162
	60.604	48.5908	9.7707	17.5546	30.1754	70.1729	90.1695	106.174
	60.704	48.5984	9.76757	17.5745	30.1795	70.146	90.154	106.169
	60.804	48.5948	9.77897	17.5824	30.2026	70.1462	90.1462	106.158
	60.904	48.6043	9.79656	17.5994	30.213	70.1363	90.1326	106.16
	61.004	48.6123	9.80811	17.6116	30.232	70.1363	90.1246	106.156
	61.104	48.6101	9.81023	17.6252	30.2337	70.1307	90.0958	106.139
	61.204	48.618	9.82178	17.6327	30.2345	70.1382	90.107	106.15
	61.304	48.6181	9.82929	17.6443	30.2649	70.1304	90.0955	106.162
	61.404	48.626	9.81858	17.6606	30.262	70.1268	90.0843	106.147
	61.504	48.6279	9.84327	17.6853	30.2867	70.1207	90.0894	106.164
	61.604	48.6258	9.84539	17.6874	30.3006	70.1187	90.072	106.146
	61.704	48.6341	9.85694	17.6995	30.3121	70.1187	90.064	106.158
	61.804	48.6396	9.85937	17.7248	30.3142	70.1128	90.0352	106.141
	61.904	48.6433	9.87031	17.7361	30.318	70.1049	90.0388	106.145
	62.004	48.6515	9.86343	17.7364	30.3261	70.1018	90.0315	106.145
	62.104	48.6668	9.88641	17.7405	30.3531	70.1168	90.0347	106.149
	62.204	48.669	9.88061	17.7656	30.3553	70.1036	90.0174	106.15
	62.304	48.6826	9.89765	17.7792	30.3689	70.1168	90.0115	106.157
	62.404	48.6824	9.89405	17.7869	30.3766	70.1128	90.0001	106.152
	62.504	48.6787	9.90203	17.7952	30.3963	70.1132	90.0113	106.157
	62.604	48.677	9.90772	17.8124	30.4024	70.1075	89.9822	106.158
	62.704	48.6902	9.92187	17.8181	30.4156	70.1124	89.9688	106.153
	62.804	48.6923	9.93476	17.8284	30.4177	70.0957	89.9742	106.154
	62.904	48.6968	9.9353	17.8403	30.4412	70.1068	89.9629	106.158
	63.004	48.7176	9.945	17.8728	30.4431	70.0897	89.9571	106.157
	63.104	48.7099	9.95264	17.8652	30.4508	70.0933	89.9605	106.164
	63.204	48.7134	9.96039	17.877	30.4584	70.0814	89.9487	106.164
	63.304	48.7156	9.9585	17.8826	30.4607	70.0762	89.9351	106.17
	63.404	48.7101	9.96078	17.8849	30.467	70.0738	89.9182	106.165
	63.504	48.7137	9.97608	17.9002	30.4895	70.0738	89.9219	106.176
	63.604	48.7138	9.99531	17.9202	30.4898	70.0743	89.9332	106.176
	63.704	48.7159	9.98561	17.9294	30.48	70.0677	89.9116	106.166
	63.804	48.7176	9.98797	17.9353	30.4859	70.0503	89.9063	106.16
	63.904	48.7124	9.99389	17.9377	30.4886	70.0446	89.9007	106.155
	64.004	48.7297	10.019	17.9551	30.5132	70.0389	89.9061	106.161
	64.104	48.7293	10.0075	17.9623	30.5138	70.0386	89.8946	106.172
	64.204	48.733	10.0266	17.959	30.5404	70.035	89.8901	106.168
	64.304	48.7222	10.0151	17.9707	30.5293	70.0348	89.8831	106.164
	64.404	48.7353	10.0285	17.9729	30.554	70.0367	89.8887	106.17
	64.504	48.7313	10.0128	17.9839	30.5466	70.0207	89.8879	106.173
	64.604	48.7295	10.0195	17.979	30.5604	70.0115	89.8675	106.156
	64.704	48.7296	10.0348	18.0058	30.5678	70.0119	89.8788	106.164
	64.804	48.7376	10.0461	18.01	30.5723	70.0189	89.8751	106.164
	64.904	48.7351	10.0366	18.0198	30.5813	70.0054	89.8648	106.166
	65.004	48.7354	10.0327	18.0309	30.5819	70.0052	89.8533	106.158
	65.104	48.7371	10.0423	18.025	30.5949	70.0111	89.8475	106.16
	65.204	48.7373	10.035	18.0219	30.592	69.9958	89.8515	106.157
	65.304	48.7317	10.0444	18.0388	30.609	69.9862	89.8419	106.166
	65.404	48.7433	10.0643	18.0388	30.6163	69.9935	89.8412	106.165
	65.504	48.7451	10.0734	18.0408	30.6111	69.9839	89.8321	106.145
	65.604	48.7454	10.0742	18.0488	30.6227	69.9761	89.8321	106.149
	65.704	48.7564	10.0932	18.0484	30.6302	69.9762	89.8314	106.156
	65.804	48.7434	10.0874	18.0471	30.6287	69.9625	89.8106	106.146
	65.904	48.7547	10.0835	18.0585	30.6324	69.9625	89.822	106.154
	66.004	48.7512	10.0839	18.0625	30.6484	69.9554	89.8147	106.147
	66.104	48.761	10.1008	18.0761	30.6578	69.9722	89.8282	106.164
	66.204	48.7682	10.0819	18.0875	30.6652	69.9719	89.828	106.16
	66.304	48.7648	10.0971	18.0724	30.6735	69.9643	89.8237	106.16
	66.404	48.7737	10.1026	18.0891	30.683	69.9545	89.8101	106.154
	66.504	48.7588	10.0915	18.0862	30.6754	69.9625	89.8106	106.154
	66.604	48.763	10.103	18.0974	30.6834	69.9625	89.8179	106.162
	66.704	48.782	10.1108	18.1054	30.6868	69.9625	89.8067	106.162
	66.804	48.778	10.1186	18.1055	30.6874	69.9622	89.8065	106.162
	66.904	48.7762	10.1245	18.1189	30.7008	69.9569	89.8005	106.156
	67.004	48.7798	10.1205	18.127	30.7163	69.9603	89.8001	106.152
	67.104	48.7785	10.1306	18.1447	30.7264	69.9588	89.7874	106.151
	67.204	48.7758	10.1438	18.1498	30.7392	69.9643	89.8004	106.167
	67.304	48.7529	10.1284	18.1311	30.7203	69.9644	89.7808	106.137
	67.404	48.7644	10.1367	18.1506	30.7283	69.9566	89.7693	106.148
	67.504	48.7705	10.1621	18.1643	30.7379	69.9625	89.7794	106.131
	67.604	48.7701	10.1809	18.1758	30.7456	69.9505	89.7786	106.142
	67.704	48.7649	10.1755	18.1889	30.7516	69.9452	89.7735	106.125
	67.804	48.7584	10.1815	18.1759	30.7452	69.951	89.7675	106.122
	67.904	48.7627	10.1851	18.1799	30.7418	69.9471	89.7712	106.119
	68.004	48.7664	10.1852	18.199	30.7498	69.9546	89.7633	106.115
	68.104	48.7627	10.1851	18.1995	30.7496	69.9551	89.7637	106.119
	68.204	48.7669	10.1852	18.2187	30.7693	69.9706	89.7715	106.119
	68.304	48.7742	10.1855	18.2112	30.7691	69.9546	89.7712	106.115
	68.404	48.7705	10.1968	18.219	30.7888	69.9546	89.7637	106.115
	68.504	48.7744	10.1931	18.2305	30.8002	69.9547	89.7708	106.115
	68.604	48.7801	10.2067	18.2439	30.8025	69.9493	89.7657	106.109
	68.704	48.7727	10.2144	18.2488	30.8023	69.9564	89.7696	106.117
	68.804	48.784	10.2147	18.2711	30.81	69.9452	89.7691	106.117
	68.904	48.7799	10.2303	18.2638	30.8141	69.9528	89.7811	106.121
	69.004	48.7762	10.2456	18.2795	30.8219	69.9454	89.7769	106.117
	69.104	48.7841	10.2458	18.2909	30.8299	69.9566	89.7735	106.129
	69.204	48.7703	10.2519	18.2854	30.8355	69.9429	89.7676	106.119
	69.304	48.778	10.2591	18.2964	30.8355	69.9543	89.7865	106.123
	69.404	48.7725	10.2616	18.2951	30.8377	69.9417	89.7659	106.133
	69.504	48.7742	10.2788	18.304	30.8507	69.9464	89.7828	106.126
	69.604	48.7739	10.2866	18.2893	30.8396	69.9354	89.7712	106.116
	69.704	48.7747	10.2949	18.3005	30.8516	69.9546	89.7637	106.127
	69.804	48.7822	10.3141	18.3085	30.8707	69.9473	89.7715	106.146
	69.904	48.7859	10.3179	18.3088	30.8787	69.9584	89.7833	106.146
	70.004	48.7864	10.3141	18.3205	30.8907	69.9551	89.7833	106.158
	70.104	48.7942	10.3257	18.3279	30.902	69.9664	89.8028	106.154
	70.204	48.813	10.3257	18.3281	30.9102	69.9667	89.802	106.154
	70.304	48.802	10.3298	18.3362	30.9138	69.9632	89.7911	106.154
	70.404	48.8094	10.3335	18.3557	30.9176	69.982	89.7911	106.15
	70.504	48.8095	10.3415	18.367	30.9177	69.9703	89.7984	106.143
	70.604	48.8211	10.3418	18.3752	30.9176	69.9706	89.8067	106.154
	70.704	48.8216	10.353	18.3867	30.9254	69.9707	89.8181	106.15
	70.804	48.8294	10.3496	18.3865	30.9337	69.982	89.8184	106.162
	70.904	48.8427	10.3625	18.3811	30.9392	69.9761	89.8238	106.157
	71.004	48.8465	10.3555	18.3889	30.9508	69.9686	89.8243	106.179
	71.104	48.8348	10.375	18.4084	30.9588	69.9761	89.8321	106.18
	71.204	48.8313	10.3941	18.4084	30.9708	69.9761	89.8438	106.187
	71.304	48.8369	10.3884	18.414	30.9766	69.9706	89.8379	106.181
	71.404	48.8333	10.3965	18.4104	30.9915	69.9742	89.8419	106.185
	71.504	48.8445	10.4077	18.4216	30.9845	69.9746	89.8536	106.178
	71.604	48.833	10.404	18.4221	31.0035	69.9896	89.8614	106.178
	71.704	48.8391	10.4097	18.4241	30.9934	69.9683	89.8669	106.18
	71.804	48.8509	10.4101	18.4436	30.9864	69.9683	89.879	106.191
	71.904	48.8587	10.4294	18.4548	30.9859	69.9688	89.8907	106.192
	72.004	48.8698	10.4291	18.4513	30.9938	69.9797	89.8979	106.203
	72.104	48.851	10.4334	18.4552	30.9861	69.9729	89.8987	106.203
	72.204	48.8626	10.4487	18.4709	30.99	69.9761	89.9141	106.207
	72.304	48.874	10.4448	18.4705	31.0016	69.9764	89.9136	106.207
	72.404	48.8801	10.4394	18.4729	31.0157	69.9781	89.9044	106.201
	72.504	48.8855	10.4528	18.4863	31.0291	69.9844	89.9102	106.195
	72.604	48.8823	10.4534	18.4907	31.0291	69.9957	89.918	106.204
	72.704	48.8997	10.4702	18.5037	31.0348	69.9898	89.9278	106.232
	72.804	48.8952	10.4741	18.5	31.0386	69.9861	89.9432	106.229
	72.904	48.8899	10.4722	18.5061	31.0445	69.9918	89.9376	106.242
	73.004	48.8975	10.4648	18.5099	31.0491	69.9884	89.9534	106.238
	73.104	48.8992	10.4741	18.5271	31.0779	69.9937	89.9586	106.264
	73.204	48.8821	10.4766	18.5217	31.0723	69.9878	89.9532	106.269
	73.304	48.8937	10.4882	18.5415	31.0916	69.9889	89.9729	106.278
	73.404	48.9105	10.4932	18.5542	31.097	70.0011	89.9976	106.294
	73.504	48.888	10.4898	18.5584	31.0973	70.0015	89.9978	106.284
	73.604	48.8994	10.4902	18.5549	31.1056	69.9936	90.0098	106.303
	73.704	48.8953	10.4938	18.5701	31.1204	69.9864	90.0137	106.307
	73.804	48.8899	10.4917	18.5644	31.1075	69.9918	90.0269	106.305
	73.904	48.8857	10.4958	18.5603	31.1109	69.9878	90.0352	106.308
	74.004	48.8799	10.4939	18.5627	31.1058	69.9825	90.0491	106.311
	74.104	48.8801	10.4902	18.5666	31.1248	69.982	90.0567	106.323
	74.204	48.888	10.5095	18.5857	31.1368	69.982	90.0759	106.342
	74.304	48.8998	10.5136	18.5866	31.1559	69.9827	90.0805	106.342
	74.404	48.9129	10.5312	18.6034	31.1661	69.9996	90.1207	106.352
	74.504	48.9036	10.5324	18.6018	31.1598	69.9942	90.1114	106.358
	74.604	48.9153	10.5371	18.6013	31.1677	69.9979	90.1309	106.365
	74.704	48.9231	10.5444	18.6096	31.172	70.0054	90.1422	106.377
	74.804	48.9344	10.5446	18.6213	31.191	69.994	90.1504	106.385
	74.904	48.9268	10.5403	18.6245	31.187	70.0018	90.1577	106.384
	75.004	48.9367	10.5393	18.6313	31.1859	70.0001	90.1565	106.379
	75.104	48.9466	10.5641	18.6484	31.2027	70.0132	90.1817	106.389
	75.204	48.9539	10.5679	18.6409	31.1988	70.0059	90.2008	106.409
	75.304	48.9387	10.5605	18.656	31.1951	70.0135	90.2051	106.424
	75.404	48.9502	10.5798	18.6523	31.1949	70.0214	90.2169	106.424
	75.504	48.9387	10.5679	18.6521	31.1912	70.0176	90.2322	106.428
	75.604	48.9389	10.568	18.6605	31.2029	70.0293	90.2444	106.447
	75.704	48.9446	10.5739	18.6702	31.2083	70.0238	90.254	106.445
	75.804	48.9563	10.5742	18.6777	31.2008	70.043	90.2613	106.457
	75.904	48.9505	10.5796	18.676	31.2029	70.0526	90.2559	106.463
	76.004	48.9583	10.5876	18.6951	31.2027	70.0606	90.2754	106.471
	76.104	48.9576	10.5799	18.6837	31.2027	70.0603	90.2945	106.479
	76.204	48.9506	10.5919	18.684	31.2073	70.0525	90.2912	106.483
	76.304	48.9486	10.6012	18.6934	31.2165	70.0512	90.3087	106.5
	76.404	48.958	10.5918	18.6995	31.2149	70.0718	90.3106	106.502
	76.504	48.9407	10.6016	18.6975	31.2161	70.0546	90.3199	106.515
	76.604	48.9524	10.6091	18.6975	31.2052	70.0508	90.3086	106.512
	76.704	48.9519	10.6133	18.697	31.2166	70.0624	90.3282	106.512
	76.804	48.9524	10.6323	18.6975	31.2281	70.0508	90.3396	106.532
	76.904	48.9524	10.6211	18.7053	31.2286	70.0624	90.3511	106.543
	77.004	48.9499	10.6305	18.6955	31.2261	70.0527	90.3379	106.533
	77.104	48.9368	10.6328	18.7048	31.2244	70.0546	90.3477	106.532
	77.204	48.927	10.6311	18.6838	31.2152	70.0408	90.3382	106.542
	77.304	48.9368	10.648	18.6897	31.2208	70.0394	90.3511	106.547
	77.404	48.9302	10.6419	18.6953	31.2264	70.0403	90.3455	106.553
	77.504	48.9214	10.633	18.7016	31.2284	70.0275	90.3515	106.547
	77.604	48.9231	10.6462	18.7115	31.2302	70.0257	90.3536	106.549
	77.704	48.9189	10.6426	18.7265	31.2306	70.0332	90.3492	106.553
	77.804	48.9231	10.6616	18.719	31.2379	70.0331	90.3379	106.564
	77.904	48.9231	10.6621	18.7263	31.2384	70.0448	90.3497	106.553
	78.004	48.8997	10.6582	18.7034	31.2345	70.0293	90.3458	106.553
	78.104	48.8992	10.6696	18.7151	31.2342	70.0218	90.3575	106.564
	78.204	48.8995	10.6737	18.7146	31.2377	70.0329	90.357	106.56
	78.304	48.8958	10.6773	18.7112	31.2227	70.0254	90.3536	106.561
	78.404	48.8952	10.6775	18.7227	31.2225	70.0172	90.3651	106.568
	78.504	48.8816	10.6794	18.717	31.2364	70.0121	90.3594	106.563
	78.604	48.8665	10.668	18.7127	31.2322	70.0157	90.3633	106.566
	78.704	48.8662	10.6794	18.709	31.2318	70.0192	90.3748	106.559
	78.804	48.8604	10.6809	18.7145	31.2147	70.0099	90.369	106.56
	78.904	48.8433	10.6648	18.6899	31.2088	70.0042	90.3631	106.543
	79.004	48.8545	10.6948	18.7014	31.2091	70.0077	90.3711	106.559
	79.104	48.8469	10.6953	18.7127	31.2205	70.0077	90.3711	106.566
	79.204	48.8469	10.6953	18.7092	31.2208	70.0039	90.3826	106.566
	79.304	48.8546	10.7142	18.7091	31.2319	69.9963	90.3749	106.567
	79.404	48.8504	10.6992	18.717	31.2166	69.9925	90.3707	106.574
	79.504	48.8391	10.7106	18.7245	31.2091	70.0035	90.3672	106.563
	79.604	48.8391	10.7109	18.7173	31.2164	69.9847	90.3669	106.57
	79.704	48.8509	10.7344	18.748	31.2169	69.9964	90.3711	106.586
	79.804	48.8445	10.7363	18.742	31.2227	69.9979	90.377	106.58
	79.904	48.8272	10.7415	18.7363	31.2245	69.9923	90.3709	106.586
	80.004	48.8196	10.7305	18.7444	31.2244	69.9922	90.379	106.594
	80.104	48.8194	10.742	18.7442	31.2284	69.9919	90.3783	106.594
	80.204	48.8157	10.7461	18.7405	31.2242	69.9883	90.3633	106.598
	80.304	48.8193	10.75	18.7444	31.2286	69.9842	90.3672	106.594
	80.404	48.8118	10.7617	18.7561	31.2281	69.9842	90.3785	106.594
	80.504	48.8001	10.7695	18.7561	31.2247	69.973	90.3672	106.601
	80.604	48.8001	10.7809	18.7673	31.2247	69.9727	90.3672	106.602
	80.704	48.7955	10.7693	18.752	31.2202	69.961	90.3631	106.597
	80.804	48.7727	10.7656	18.7405	31.2013	69.9491	90.363	106.586
	80.904	48.7724	10.7773	18.7483	31.213	69.9378	90.3438	106.598
	81.004	48.7591	10.7715	18.7538	31.2149	69.9395	90.3497	106.592
	81.104	48.7644	10.7847	18.7522	31.2211	69.9378	90.3555	106.609
	81.204	48.7528	10.7848	18.7591	31.2279	69.937	90.3625	106.586
	81.304	48.7491	10.7811	18.7442	31.2284	69.9221	90.3475	106.586
	81.404	48.7488	10.7924	18.7559	31.2284	69.922	90.3472	106.586
	81.504	48.7532	10.793	18.7558	31.2281	69.9219	90.3399	106.575
	81.604	48.7406	10.8038	18.7557	31.2165	69.914	90.3395	106.582
	81.704	48.7317	10.791	18.7576	31.2068	69.9042	90.3301	106.564
	81.804	48.7312	10.8025	18.7461	31.1991	69.9044	90.3299	106.565
	81.904	48.7219	10.8083	18.7558	31.1973	69.9027	90.3282	106.563
	82.004	48.7098	10.812	18.7556	31.1973	69.8905	90.3277	106.57
	82.104	48.7042	10.8143	18.7501	31.2031	69.8846	90.3222	106.569
	82.204	48.7063	10.8159	18.7522	31.2125	69.891	90.3243	106.578
	82.304	48.7056	10.8041	18.7632	31.2127	69.8903	90.324	106.582
	82.404	48.6807	10.8025	18.7458	31.2066	69.8732	90.3179	106.576
	82.504	48.6787	10.812	18.7444	31.1969	69.8711	90.3086	106.575
	82.604	48.6749	10.8123	18.7477	31.1972	69.8674	90.3124	106.586
	82.704	48.6594	10.82	18.7327	31.2052	69.8636	90.3086	106.582
	82.804	48.6593	10.8197	18.7439	31.2047	69.863	90.308	106.593
	82.904	48.6553	10.8162	18.7324	31.1932	69.8478	90.2928	106.578
	83.004	48.6553	10.8354	18.732	31.2045	69.8475	90.3045	106.578
	83.104	48.6495	10.8333	18.7224	31.1874	69.8337	90.2982	106.58
	83.204	48.6512	10.832	18.7288	31.1895	69.8324	90.2896	106.582
	83.304	48.6396	10.8317	18.7283	31.1891	69.8243	90.3004	106.582
	83.404	48.6321	10.8359	18.717	31.1778	69.8167	90.2891	106.594
	83.504	48.6358	10.8469	18.7207	31.189	69.8278	90.2928	106.586
	83.604	48.6223	10.8301	18.7226	31.1759	69.8109	90.2872	106.58
	83.704	48.6259	10.8448	18.7186	31.1794	69.8066	90.279	106.584
	83.804	48.6158	10.8315	18.7207	31.181	69.7965	90.269	106.574
	83.904	48.5872	10.8301	18.7146	31.1641	69.7793	90.2559	106.568
	84.004	48.587	10.8294	18.7032	31.164	69.7717	90.2558	106.572
	84.104	48.5831	10.8218	18.6988	31.1601	69.7673	90.2514	106.569
	84.204	48.5794	10.8223	18.696	31.156	69.7601	90.2369	106.565
	84.304	48.5595	10.8335	18.7068	31.1485	69.752	90.2403	106.573
	84.404	48.552	10.8223	18.7034	31.1563	69.7445	90.2403	106.573
	84.504	48.5573	10.8359	18.7091	31.1621	69.7498	90.2461	106.578
	84.604	48.5501	10.8586	18.7131	31.1661	69.7425	90.2383	106.582
	84.704	48.5325	10.834	18.7073	31.1602	69.7246	90.2325	106.565
	84.804	48.5384	10.8511	18.7131	31.1656	69.7225	90.2383	106.571
	84.904	48.5244	10.8334	18.7067	31.16	69.7052	90.2322	106.576
	85.004	48.5191	10.8279	18.7055	31.1546	69.6995	90.2269	106.571
	85.104	48.5247	10.834	18.7112	31.1602	69.6976	90.2325	106.588
	85.204	48.5069	10.8355	18.713	31.1617	69.6911	90.2265	106.582
	85.304	48.5032	10.8359	18.7092	31.1427	69.6761	90.2227	106.586
	85.404	48.5027	10.8355	18.7087	31.1505	69.6761	90.2227	106.586
	85.504	48.4837	10.8242	18.6975	31.1427	69.6757	90.2227	106.578
	85.604	48.4834	10.8357	18.6973	31.1424	69.6639	90.2108	106.578
	85.704	48.4622	10.8259	18.6877	31.1329	69.6385	90.1934	106.576
	85.804	48.4622	10.8066	18.6874	31.1324	69.627	90.1934	106.569
	85.904	48.4541	10.8062	18.6919	31.1217	69.6195	90.1934	106.576
	86.004	48.4464	10.8065	18.6993	31.1401	69.6076	90.1933	106.576
	86.104	48.427	10.7988	18.6992	31.1212	69.5995	90.1739	106.569
	86.204	48.4266	10.7871	18.6916	31.1212	69.5882	90.1739	106.569
	86.304	48.4034	10.7869	18.6914	31.1206	69.588	90.1736	106.568
	86.404	48.4016	10.7851	18.7014	31.1114	69.5743	90.1722	106.567
	86.504	48.3935	10.7856	18.7014	31.1114	69.5663	90.1797	106.567
	86.604	48.386	10.7964	18.7014	31.1227	69.555	90.1719	106.567
	86.704	48.386	10.7851	18.7092	31.0997	69.555	90.1602	106.566
	86.804	48.3692	10.7793	18.7037	31.0938	69.5487	90.1544	106.561
	86.904	48.386	10.7851	18.7167	31.0914	69.5352	90.1602	106.555
	87.004	48.386	10.7848	18.7092	31.0802	69.5277	90.1602	106.555
	87.104	48.368	10.7715	18.7151	31.0743	69.5218	90.1548	106.561
	87.204	48.3487	10.7716	18.7149	31.0741	69.5209	90.1581	106.561
	87.304	48.345	10.7754	18.7115	31.0782	69.4984	90.1544	106.557
	87.404	48.3393	10.7814	18.7364	31.0842	69.5044	90.1604	106.563
	87.504	48.3429	10.785	18.7325	31.0878	69.508	90.1522	106.559
	87.604	48.3352	10.7656	18.7252	31.0723	69.4886	90.1446	106.551
	87.704	48.3355	10.7654	18.7402	31.0721	69.4884	90.1443	106.551
	87.804	48.3296	10.7597	18.7353	31.0667	69.4825	90.1277	106.553
	87.904	48.3271	10.7583	18.7523	31.0725	69.4771	90.1369	106.551
	88.004	48.3196	10.7695	18.7561	31.0763	69.4727	90.129	106.555
	88.104	48.3201	10.7692	18.7556	31.0841	69.4652	90.129	106.563
	88.204	48.3252	10.7478	18.75	31.078	69.4591	90.1154	106.549
	88.304	48.314	10.7369	18.747	31.0667	69.4361	90.1121	106.537
	88.404	48.3094	10.7402	18.7662	31.074	69.4432	90.1309	106.542
	88.504	48.2908	10.7407	18.7854	31.066	69.4242	90.1309	106.545
	88.604	48.2844	10.7386	18.7795	31.0486	69.4183	90.1251	106.547
	88.704	48.2805	10.7387	18.7917	31.045	69.4219	90.1172	106.552
	88.804	48.2762	10.7579	18.8109	31.0412	69.4096	90.1134	106.559
	88.904	48.2491	10.7419	18.8066	31.037	69.3907	90.1095	106.543
	89.004	48.2241	10.7361	18.813	31.0233	69.3775	90.0921	106.528
	89.104	48.2393	10.7403	18.8355	31.0155	69.3817	90.088	106.49
	89.204	48.2401	10.7483	18.8372	31.0272	69.3807	90.0965	106.491
	89.304	48.208	10.7412	18.8242	31.0147	69.3619	90.0893	106.501
	89.404	48.1758	10.769	18.8027	30.9956	69.3587	90.0928	106.479
	89.504	48.1396	10.7216	18.7755	31.0058	69.313	90.0476	106.41
	89.604	48.0998	10.7097	18.763	31.0121	69.3299	90.0652	106.407
	89.704	48.4405	11.0712	19.086	31.3322	69.6098	90.3493	106.694
	89.804	48.3849	11.0767	18.5052	31.1692	69.4082	90.1768	106.654
	89.904	47.9649	10.3623	18.5334	31.2231	69.5199	89.5852	106.757
	90.004	48.071	10.4445	18.5753	29.9439	67.9749	89.6369	105.443
	90.104	48.1564	10.5701	18.6709	30.2327	68.2576	89.6987	105.838
	90.204	48.0423	10.6108	18.5634	30.1548	68.2187	89.5426	105.546
	90.304	47.9073	10.5233	18.9447	31.3463	69.7163	89.3074	106.525
	90.404	48.228	11.5551	18.9366	31.1979	69.3884	89.7951	105.563
	90.504	47.8909	11.0314	18.8069	31.0975	68.9286	89.0827	104.488
	90.604	47.7018	10.8817	18.7031	30.9006	68.6436	88.5005	103.45
	90.704	47.6019	10.8523	18.6749	30.8314	68.4169	87.969	102.525
	90.804	47.4859	10.8267	18.6023	30.7417	68.1521	87.498	101.603
	90.904	47.3411	10.7899	18.6049	30.6998	67.9254	87.0239	100.756
	91.004	47.2751	10.7783	18.5814	30.6761	67.7103	86.5665	99.865
	91.104	47.1787	10.7642	18.5897	30.6528	67.4893	86.1294	99.0223
	91.204	47.0879	10.7592	18.5431	30.562	67.3002	85.6569	98.1703
	91.304	46.9649	10.7036	18.5105	30.4483	67.0368	85.1705	97.3523
	91.404	46.8581	10.7096	18.4926	30.403	66.7889	84.7265	96.5612
	91.504	46.7403	10.7015	18.4776	30.3277	66.5624	84.2317	95.8066
	91.604	46.6038	10.6672	18.4306	30.232	66.348	83.8137	95.0483
	91.704	46.5009	10.6835	18.4052	30.1973	66.1342	83.3892	94.3473
	91.804	46.4204	10.6823	18.3842	30.1463	65.9102	82.9801	93.6456
	91.904	46.3111	10.6587	18.3948	30.1173	65.691	82.5392	92.9727
	92.004	46.2084	10.6466	18.3407	30.0437	65.4615	82.105	92.2626
	92.104	46.0718	10.6506	18.3372	30.0074	65.265	81.6996	91.633
	92.204	45.9737	10.6351	18.3284	29.9218	65.0468	81.2856	90.9694
	92.304	45.8463	10.62	18.3058	29.8638	64.8328	80.8794	90.3716
	92.404	45.7446	10.6039	18.2811	29.7903	64.636	80.4657	89.7386
	92.504	45.6321	10.5742	18.2288	29.7478	64.4264	80.0916	89.1266
	92.604	45.5348	10.5477	18.2018	29.6943	64.1965	79.7251	88.5098
	92.704	45.4154	10.5372	18.1717	29.645	63.98	79.3355	87.923
	92.804	45.2924	10.5239	18.1347	29.5959	63.7713	78.9777	87.3533
	92.904	45.1559	10.5043	18.0887	29.4907	63.5489	78.577	86.7793
	93.004	45.0503	10.4999	18.0684	29.4168	63.3642	78.2398	86.2248
	93.104	44.9339	10.4919	18.0376	29.3698	63.1428	77.8737	85.6865
	93.204	44.8098	10.4706	18.0084	29.3086	62.9524	77.531	85.1836
	93.304	44.6601	10.4608	17.9784	29.225	62.7435	77.1611	84.6541
	93.404	44.5405	10.4314	17.9341	29.1491	62.5228	76.8116	84.1255
	93.504	44.3922	10.4129	17.9073	29.098	62.3121	76.4489	83.6327
	93.604	44.2654	10.4137	17.8891	29.0611	62.1188	76.1146	83.1395
	93.704	44.1522	10.4026	17.8582	28.9866	61.927	75.7597	82.693
	93.804	44.0508	10.3947	17.8383	28.9167	61.7241	75.4433	82.2128
	93.904	43.9347	10.3848	17.8088	28.8793	61.5351	75.1129	81.769
	94.004	43.8043	10.3592	17.7598	28.8302	61.3608	74.7863	81.2909
	94.104	43.6952	10.3441	17.7174	28.7527	61.1775	74.4551	80.8502
	94.204	43.5937	10.3358	17.6786	28.7019	61.0058	74.1651	80.428
	94.304	43.488	10.3123	17.6545	28.6466	60.8335	73.8488	79.9858
	94.404	43.3901	10.2894	17.6039	28.5652	60.6538	73.5558	79.5408
	94.504	43.2929	10.2738	17.5689	28.5222	60.4775	73.2433	79.1467
	94.604	43.1968	10.2681	17.532	28.465	60.2919	72.9561	78.7619
	94.704	43.0821	10.2734	17.5064	28.3856	60.103	72.6618	78.3534
	94.804	42.9797	10.2543	17.4749	28.3263	59.9309	72.3918	77.9551
	94.904	42.8555	10.2576	17.4434	28.2526	59.7704	72.1073	77.579
	95.004	42.7631	10.233	17.3873	28.1882	59.5932	71.8311	77.163
	95.104	42.6502	10.2405	17.3675	28.137	59.433	71.5582	76.765
	95.204	42.543	10.2269	17.3308	28.0727	59.2589	71.2951	76.3886
	95.304	42.4258	10.2263	17.303	28.0221	59.0793	71.0244	76.0165
	95.404	42.3412	10.2093	17.2623	27.9535	58.9214	70.7375	75.6521
	95.504	42.2227	10.2034	17.2369	27.8973	58.7438	70.4383	75.3023
	95.604	42.1012	10.1917	17.2134	27.8461	58.5752	70.1616	74.9236
	95.704	42.0001	10.18	17.1944	27.7763	58.3922	69.8958	74.5802
	95.804	41.923	10.1816	17.1677	27.7304	58.237	69.6437	74.2685
	95.904	41.8106	10.1541	17.1259	27.6762	58.0342	69.3703	73.9135
	96.004	41.7032	10.1219	17.0959	27.6275	57.8449	69.1224	73.5644
	96.104	41.593	10.1133	17.0769	27.5805	57.6457	68.8527	73.2359
	96.204	41.4777	10.1075	17.0627	27.5122	57.4914	68.604	72.9019
	96.304	41.3591	10.0937	17.0373	27.4478	57.3366	68.3416	72.5758
	96.404	41.2814	10.0743	17.0141	27.3693	57.161	68.122	72.2238
	96.504	41.1853	10.0454	16.9924	27.3326	56.995	67.8747	71.886
	96.604	41.0762	10.0374	16.9732	27.2821	56.8395	67.6517	71.562
	96.704	40.9938	10.0257	16.9615	27.2309	56.7173	67.4128	71.2373
	96.804	40.9039	10.0137	16.9382	27.1918	56.5539	67.179	70.902
	96.904	40.7905	9.9942	16.918	27.1175	56.3935	66.9205	70.5856
	97.004	40.6871	9.97703	16.8853	27.0727	56.2555	66.6844	70.2789
	97.104	40.5742	9.96881	16.8613	27.0218	56.1181	66.4347	69.9779
	97.204	40.511	9.9575	16.8347	26.9677	55.9813	66.2196	69.685
	97.304	40.4083	9.94335	16.8091	26.9418	55.8078	65.972	69.3859
	97.404	40.3256	9.93586	16.7891	26.8988	55.6748	65.7644	69.0859
	97.504	40.2087	9.91241	16.7663	26.8563	55.5028	65.5106	68.8234
	97.604	40.1309	9.9121	16.7466	26.817	55.3424	65.3001	68.5348
	97.704	40.0406	9.88914	16.7156	26.7657	55.1832	65.0695	68.2456
	97.804	39.9273	9.881	16.6954	26.719	55.0217	64.8581	67.9716
	97.904	39.8186	9.87757	16.6609	26.6726	54.8587	64.6128	67.6985
	98.004	39.7337	9.8792	16.6511	26.6427	54.7082	64.4232	67.4469
	98.104	39.6423	9.87351	16.6252	26.5785	54.5731	64.2215	67.1949
	98.204	39.5578	9.84726	16.5804	26.5217	54.4299	64.0161	66.9187
	98.304	39.4466	9.82664	16.5435	26.4615	54.2762	63.7958	66.6398
	98.404	39.3452	9.81842	16.5317	26.4025	54.1274	63.5846	66.3783
	98.504	39.2481	9.80711	16.5123	26.3521	53.9676	63.3739	66.1515
	98.604	39.1809	9.79131	16.4846	26.309	53.8429	63.1869	65.8944
	98.704	39.0723	9.77929	16.4455	26.2545	53.7023	62.9798	65.6437
	98.804	38.9856	9.75632	16.3991	26.1837	53.5575	62.7958	65.398
	98.904	38.8961	9.74789	16.3712	26.0937	53.4092	62.5847	65.1591
	99.004	38.814	9.7246	16.3401	26.0391	53.2765	62.39	64.9054
	99.104	38.7322	9.70538	16.2896	25.9691	53.1632	62.2215	64.6637
	99.204	38.638	9.70531	16.2813	25.9105	53.038	62.0338	64.4403
	99.304	38.5427	9.6953	16.2366	25.8614	52.9144	61.8251	64.1969
	99.404	38.4532	9.67217	16.1941	25.7875	52.7625	61.6297	63.9537
	99.504	38.3997	9.66991	16.1838	25.7467	52.6437	61.429	63.7223
	99.604	38.322	9.65867	16.1643	25.7071	52.5031	61.2489	63.4952
	99.704	38.2437	9.6621	16.1255	25.6563	52.3937	61.0497	63.2652
	99.804	38.1814	9.65086	16.1023	25.5865	52.2606	60.8778	63.0538
	99.904	38.1031	9.64257	16.0862	25.559	52.1437	60.6978	62.8351
	100.004	38.0387	9.63296	16.065	25.5253	52.0317	60.5202	62.6225
	100.104	37.9563	9.61718	16.0413	25.4708	51.8878	60.3372	62.4311
	100.204	37.879	9.60546	16.022	25.42	51.7469	60.1571	62.2081
	100.304	37.816	9.59765	16.01	25.3736	51.6063	59.9657	62.0094
	100.404	37.7515	9.58421	15.9961	25.328	51.4677	59.7911	61.8153
	100.504	37.656	9.57842	15.9592	25.2719	51.3214	59.6146	61.6066
	100.604	37.5914	9.56054	15.9343	25.2345	51.1745	59.4481	61.4015
	100.704	37.5076	9.54687	15.9241	25.19	51.0485	59.2743	61.2083
	100.804	37.4258	9.53515	15.8814	25.143	50.9386	59.1141	61.0011
	100.904	37.3355	9.51609	15.862	25.0997	50.7977	58.9344	60.8092
	101.004	37.2537	9.5078	15.842	25.0416	50.6808	58.7744	60.5797
	101.104	37.1754	9.49609	15.8225	25.002	50.5597	58.5941	60.3878
	101.204	37.0974	9.48029	15.795	24.955	50.4417	58.4261	60.173
	101.304	37.0191	9.46874	15.7717	24.8927	50.3019	58.2544	59.9737
	101.404	36.9545	9.46305	15.7582	24.8596	50.2059	58.104	59.7762
	101.504	36.8611	9.45132	15.7343	24.8166	50.0931	57.9487	59.5735
	101.604	36.783	9.44335	15.6995	24.7813	49.987	57.8036	59.3856
	101.704	36.6848	9.42382	15.6682	24.7193	49.8743	57.6547	59.1788
	101.804	36.5891	9.42178	15.6541	24.6973	49.7625	57.4965	59.0046
	101.904	36.4841	9.41405	15.6311	24.6309	49.6374	57.3326	58.8097
	102.004	36.4055	9.40624	15.6003	24.5919	49.5282	57.1649	58.6105
	102.104	36.3392	9.3907	15.5838	24.5446	49.4226	56.9962	58.4226
	102.204	36.2515	9.38085	15.5549	24.4967	49.3114	56.8382	58.234
	102.304	36.1697	9.36132	15.5241	24.4454	49.2062	56.6786	58.0729
	102.404	36.1031	9.34179	15.5159	24.4063	49.1046	56.5259	57.8626
	102.504	36.0094	9.33039	15.4965	24.3479	48.9946	56.3503	57.706
	102.604	35.9332	9.33624	15.4788	24.3072	48.8917	56.2001	57.5053
	102.704	35.8533	9.32616	15.4416	24.2618	48.7879	56.0454	57.327
	102.804	35.7872	9.31882	15.4109	24.1915	48.6789	55.8856	57.1402
	102.904	35.7198	9.32202	15.4063	24.1369	48.5927	55.7486	56.9755
	103.004	35.6641	9.29687	15.3616	24.0884	48.5047	55.6138	56.798
	103.104	35.6048	9.29687	15.342	24.0294	48.3878	55.4735	56.6261
	103.204	35.527	9.29671	15.3227	24.0019	48.2974	55.3561	56.4697
	103.304	35.4449	9.28515	15.3066	23.9473	48.1922	55.2235	56.2859
	103.404	35.3709	9.27374	15.2678	23.8888	48.0753	55.0829	56.1061
	103.504	35.2982	9.26733	15.2542	23.8436	47.9713	54.9476	55.9403
	103.604	35.2244	9.23679	15.219	23.8009	47.8585	54.8075	55.7371
	103.704	35.1578	9.22851	15.1916	23.7623	47.7292	54.6742	55.5616
	103.804	35.0735	9.22608	15.1697	23.7242	47.6253	54.5316	55.3991
	103.904	35.0071	9.21124	15.1428	23.6661	47.5008	54.3755	55.2313
	104.004	34.9176	9.20687	15.1119	23.6152	47.3838	54.2272	55.0517
	104.104	34.8351	9.19515	15.0997	23.5725	47.2583	54.0632	54.8791
	104.204	34.7613	9.17968	15.0569	23.5372	47.1414	53.9263	54.6842
	104.304	34.679	9.16015	15.0373	23.4869	47.0246	53.7894	54.5128
	104.404	34.5955	9.15476	15.012	23.4532	46.9206	53.6434	54.3465
	104.504	34.5344	9.16405	14.9869	23.4203	46.8016	53.5083	54.2042
	104.604	34.4525	9.1521	14.9668	23.369	46.704	53.3717	54.0548
	104.704	34.3765	9.13843	14.9297	23.3206	46.588	53.2252	53.8778
	104.804	34.3121	9.12109	14.8928	23.2755	46.4816	53.0787	53.7313
	104.904	34.2493	9.10155	14.8659	23.2481	46.411	52.9383	53.5826
	105.004	34.1638	9.09374	14.8498	23.2133	46.3053	52.8251	53.4266
	105.104	34.089	9.08234	14.8263	23.1664	46.2116	52.7191	53.2627
	105.204	34.0193	9.07421	14.7873	23.127	46.1027	52.5785	53.1222
	105.304	33.9527	9.06249	14.7681	23.0958	46.0121	52.438	52.993
	105.404	33.8904	9.04296	14.7444	23.045	45.9032	52.2899	52.8326
	105.504	33.8316	9.02343	14.7131	23.0059	45.8131	52.1683	52.7234
	105.604	33.7686	9.01178	14.6855	22.9552	45.731	52.0475	52.5555
	105.704	33.6731	9.00585	14.6491	22.9181	45.6081	51.9322	52.4168
	105.804	33.6091	8.99999	14.635	22.8731	45.5207	51.8094	52.2741
	105.904	33.5499	8.99203	14.6153	22.8344	45.4225	51.6882	52.1334
	106.004	33.4879	8.97655	14.5803	22.8028	45.3094	51.5826	51.9816
	106.104	33.4481	8.97226	14.557	22.7751	45.2229	51.4809	51.844
	106.204	33.3689	8.93992	14.5393	22.7149	45.1317	51.3387	51.6902
	106.304	33.3098	8.94335	14.508	22.6759	45.0648	51.2369	51.5729
	106.404	33.2573	8.93734	14.4942	22.6113	44.9692	51.1252	51.4381
	106.504	33.179	8.92577	14.4712	22.5689	44.8758	51.0005	51.3133
	106.604	33.1091	8.91358	14.4592	22.5411	44.7855	50.8836	51.1451
	106.704	33.0537	8.90257	14.4277	22.4904	44.6845	50.7615	51.0235
	106.804	32.9859	8.88843	14.4102	22.4413	44.6078	50.6354	50.858
	106.904	32.9137	8.8753	14.3659	22.3966	44.5203	50.5086	50.7155
	107.004	32.8509	8.87078	14.3655	22.3458	44.4535	50.399	50.5636
	107.104	32.7749	8.84967	14.3441	22.3006	44.3778	50.2877	50.4478
	107.204	32.7066	8.84374	14.3303	22.252	44.305	50.1644	50.3097
	107.304	32.6476	8.83938	14.3145	22.2055	44.1921	50.0551	50.1798
	107.404	32.5423	8.8167	14.2878	22.1622	44.0983	49.934	50.0284
	107.504	32.4724	8.8164	14.2795	22.1114	44.0164	49.7896	49.907
	107.604	32.4053	8.79272	14.2598	22.0526	43.9457	49.6842	49.7699
	107.704	32.3176	8.77976	14.2268	21.9962	43.8504	49.5572	49.6395
	107.804	32.2473	8.7871	14.1995	21.934	43.7682	49.4242	49.4991
	107.904	32.1772	8.76742	14.1801	21.8984	43.6745	49.3031	49.3893
	108.004	32.136	8.7578	14.1623	21.8536	43.5789	49.1961	49.2701
	108.104	32.0662	8.74999	14.1389	21.8028	43.4811	49.0943	49.1609
	108.204	32.0071	8.73827	14.1116	21.7638	43.368	48.9886	49.0319
	108.304	31.9483	8.71881	14.0918	21.7206	43.2579	48.8443	48.9185
	108.404	31.8841	8.71288	14.0705	21.6915	43.1589	48.7408	48.7877
	108.504	31.8255	8.70507	14.0398	21.649	43.0575	48.6239	48.6551
	108.604	31.7669	8.68554	14.0315	21.6329	42.9479	48.5531	48.5265
	108.704	31.716	8.67343	14.0116	21.5895	42.8344	48.4396	48.4164
	108.804	31.6692	8.6621	13.9768	21.5587	42.7328	48.3387	48.2955
	108.904	31.5966	8.64804	13.9549	21.5251	42.6215	48.2579	48.1801
	109.004	31.5349	8.62547	13.9205	21.4825	42.528	48.1449	48.0475
	109.104	31.4759	8.63624	13.8967	21.4513	42.4461	48.0321	47.9266
	109.204	31.4138	8.60593	13.8699	21.4242	42.3796	47.9305	47.7784
	109.304	31.3626	8.60155	13.8459	21.3848	42.2938	47.8169	47.6644
	109.404	31.3082	8.58593	13.8303	21.3502	42.2272	47.7235	47.5477
	109.504	31.253	8.57749	13.8106	21.3222	42.1374	47.6332	47.4497
	109.604	31.1912	8.53953	13.7756	21.2872	42.0749	47.5121	47.3328
	109.704	31.1322	8.53101	13.7485	21.2362	41.9932	47.3792	47.2348
	109.804	31.0755	8.51757	13.7229	21.1837	41.9401	47.2645	47.1277
	109.904	31.0056	8.49804	13.7034	21.1407	41.8661	47.1626	47.0104
	110.004	30.9659	8.48608	13.6839	21.1017	41.7875	47.0338	46.8853
	110.104	30.8899	8.47218	13.6623	21.0525	41.7113	46.9297	46.7819
	110.204	30.8121	8.44968	13.635	20.9945	41.63	46.8211	46.6492
	110.304	30.7686	8.44116	13.6152	20.9627	41.5514	46.7189	46.5826
	110.404	30.7003	8.42367	13.5787	20.9062	41.4756	46.639	46.4599
	110.504	30.6497	8.4121	13.5662	20.8443	41.4007	46.5297	46.3346
	110.604	30.5872	8.39288	13.5354	20.8165	41.3231	46.417	46.2218
	110.704	30.5348	8.39437	13.5103	20.7714	41.2192	46.344	46.1178
	110.804	30.4739	8.36523	13.5041	20.7306	41.1278	46.2525	45.9796
	110.904	30.4275	8.35351	13.4729	20.6915	41.0573	46.1664	45.8499
	111.004	30.3938	8.34031	13.4592	20.6583	40.9618	46.0708	45.7156
	111.104	30.349	8.33765	13.4336	20.6136	40.8966	45.9943	45.6
	111.204	30.3001	8.3203	13.4048	20.588	40.7936	45.8872	45.4734
	111.304	30.2556	8.30663	13.3987	20.5431	40.7254	45.8036	45.3893
	111.404	30.2104	8.28109	13.3736	20.498	40.6413	45.7191	45.2509
	111.504	30.1614	8.28367	13.367	20.4613	40.5651	45.6117	45.1629
	111.604	30.0911	8.27538	13.3366	20.4376	40.5028	45.5301	45.0457
	111.704	30.021	8.26373	13.3281	20.4061	40.436	45.4479	44.9476
	111.804	29.9683	8.2578	13.2913	20.3614	40.3753	45.3638	44.8487
	111.904	29.9055	8.23827	13.2717	20.3223	40.286	45.2665	44.7586
	112.004	29.8394	8.23022	13.2559	20.2948	40.2035	45.1878	44.6649
	112.104	29.7749	8.21359	13.2388	20.2508	40.1163	45.0846	44.5692
	112.204	29.7105	8.21093	13.2366	20.2286	40.0436	45.0083	44.4617
	112.304	29.648	8.20335	13.2176	20.1859	39.962	44.9183	44.3724
	112.404	29.5987	8.19312	13.2031	20.1681	39.9122	44.8385	44.2723
	112.504	29.5112	8.17584	13.1777	20.1268	39.8248	44.7618	44.1763
	112.604	29.4392	8.16991	13.1604	20.0943	39.7604	44.6861	44.0807
	112.704	29.3863	8.16405	13.1467	20.0606	39.6844	44.5821	43.9972
	112.804	29.3435	8.14422	13.1389	20.0294	39.6178	44.5005	43.8953
	112.904	29.285	8.13725	13.1196	19.9906	39.5435	44.4029	43.7862
	113.004	29.2393	8.13062	13.1016	19.9647	39.4791	44.3265	43.6937
	113.104	29.1637	8.11312	13.0763	19.9199	39.4263	44.215	43.5947
	113.204	29.1205	8.10171	13.0531	19.897	39.3603	44.1179	43.5127
	113.304	29.0472	8.09445	13.0376	19.8695	39.3053	44.024	43.4384
	113.404	29.0089	8.11117	13.0235	19.8559	39.2524	43.9359	43.3307
	113.504	28.9351	8.0957	13.0007	19.8204	39.1746	43.834	43.2293
	113.604	28.8845	8.08741	13.0002	19.7813	39.1195	43.7333	43.1393
	113.704	28.8456	8.0646	12.9809	19.7307	39.0576	43.6433	43.0185
	113.804	28.8158	8.06625	12.9708	19.7016	39.0083	43.5861	42.9184
	113.904	28.7553	8.04507	12.9496	19.6643	38.9282	43.4831	42.8193
	114.004	28.7263	8.03515	12.9319	19.6427	38.868	43.4261	42.7311
	114.104	28.6868	8.03515	12.9202	19.6153	38.7975	43.3326	42.618
	114.204	28.636	8.01562	12.9011	19.5727	38.7152	43.2543	42.5277
	114.304	28.5797	7.99851	12.887	19.547	38.6395	43.1665	42.4127
	114.404	28.5466	8.00733	12.8733	19.522	38.5788	43.0943	42.2977
	114.504	28.4934	7.9907	12.8674	19.5001	38.5028	43.0101	42.2132
	114.604	28.4368	7.98827	12.842	19.4516	38.4183	42.9146	42.118
	114.704	28.4041	7.98265	12.8286	19.4456	38.3428	42.8307	42.0458
	114.804	28.367	7.98046	12.8147	19.4122	38.2506	42.7544	41.95
	114.904	28.3025	7.96288	12.7893	19.3756	38.1629	42.6512	41.8854
	115.004	28.2512	7.95538	12.7698	19.3477	38.1159	42.5882	41.8152
	115.104	28.1848	7.95116	12.758	19.3207	38.0218	42.4986	41.7249
	115.204	28.1145	7.93945	12.7385	19.2852	37.9515	42.4204	41.6671
	115.304	28.0523	7.93163	12.7185	19.2462	37.9012	42.3422	41.6163
	115.404	28.0014	7.92007	12.6879	19.196	37.8348	42.2678	41.5532
	115.504	27.9231	7.91648	12.6721	19.172	37.7679	42.1942	41.4874
	115.604	27.8906	7.9221	12.647	19.139	37.712	42.1292	41.4341
	115.704	27.8565	7.91968	12.6406	19.1134	37.6778	42.0647	41.3502
	115.804	27.8042	7.90257	12.6157	19.0765	37.5943	41.9815	41.2743
	115.904	27.7418	7.8828	12.5959	19.0372	37.5358	41.918	41.2117
	116.004	27.6983	7.87115	12.5762	18.9862	37.4928	41.8478	41.1254
	116.104	27.6341	7.86523	12.551	18.9498	37.4164	41.752	41.0262
	116.204	27.595	7.86523	12.5393	18.9415	37.346	41.6626	40.9398
	116.304	27.5683	7.84975	12.5238	18.9065	37.2728	41.6076	40.831
	116.404	27.5132	7.84172	12.5083	18.8792	37.2252	41.5222	40.7372
	116.504	27.4739	7.82647	12.489	18.8477	37.1551	41.4437	40.6546
	116.604	27.4351	7.82226	12.4807	18.8092	37.1156	41.3501	40.5652
	116.704	27.4041	7.81054	12.4612	18.7813	37.0378	41.2833	40.4788
	116.804	27.3645	7.80273	12.4416	18.7423	36.9828	41.1937	40.3776
	116.904	27.2942	7.79101	12.4107	18.6993	36.9246	41.1119	40.2952
	117.004	27.2239	7.78289	12.3987	18.6723	36.8656	41.0218	40.1937
	117.104	27.1812	7.75976	12.3752	18.6256	36.7917	40.9361	40.0926
	117.204	27.1387	7.74046	12.3638	18.598	36.7413	40.846	40.022
	117.304	27.1243	7.74609	12.3498	18.5727	36.6957	40.7622	39.9381
	117.404	27.0603	7.73241	12.3245	18.5431	36.6312	40.6781	39.8504
	117.504	27.0208	7.7207	12.3049	18.5162	36.5417	40.5887	39.7838
	117.604	26.9627	7.7014	12.2856	18.4964	36.4718	40.5379	39.6905
	117.704	26.9248	7.69897	12.2637	18.4627	36.3985	40.4568	39.6099
	117.804	26.8923	7.68233	12.235	18.4302	36.3347	40.3621	39.5381
	117.904	26.8512	7.67953	12.2252	18.4084	36.2429	40.2777	39.485
	118.004	26.7885	7.67593	12.2133	18.3811	36.1805	40.1958	39.4031
	118.104	26.7415	7.66015	12.1975	18.3658	36.1214	40.1372	39.3523
	118.204	26.7025	7.65991	12.1777	18.3377	36.0709	40.0901	39.2738
	118.304	26.6792	7.62961	12.1352	18.2874	36.0126	40.0201	39.1807
	118.404	26.6477	7.6289	12.1155	18.2559	35.95	39.9693	39.1217
	118.504	26.6087	7.60937	12.1077	18.2172	35.9027	39.8871	39.0594
	118.604	26.5584	7.60984	12.0881	18.1856	35.8527	39.8282	38.9737
	118.704	26.5305	7.60155	12.0647	18.1431	35.8133	39.7466	38.9305
	118.804	26.4762	7.57812	12.0416	18.1231	35.7582	39.684	38.8483
	118.904	26.4295	7.57421	12.0256	18.0767	35.6764	39.6099	38.7742
	119.004	26.3899	7.55499	12.0061	18.0684	35.6453	39.5511	38.6842
	119.104	26.3372	7.55711	11.9812	18.0235	35.569	39.4712	38.6087
	119.204	26.2869	7.54897	11.973	17.9849	35.5068	39.4128	38.5301
	119.304	26.2591	7.54101	11.9573	17.9649	35.432	39.3382	38.4515
	119.404	26.2166	7.5332	11.9377	17.9337	35.3737	39.2681	38.3621
	119.504	26.1641	7.51616	11.9087	17.8895	35.3057	39.1917	38.2779
	119.604	26.1223	7.52148	11.9065	17.8751	35.2406	39.1195	38.194
	119.704	26.0601	7.50976	11.8752	17.8477	35.1628	39.0689	38.1316
	119.804	26.0049	7.4939	11.8516	17.8123	35.1275	38.9947	38.0294
	119.904	25.9492	7.4807	11.827	17.7679	35.0631	38.93	37.9657
	120.004	25.8955	7.47437	11.8203	17.7538	35.0064	38.8658	37.8853
	120.104	25.8397	7.46945	11.7954	17.7174	34.9423	38.8167	37.8134
	120.204	25.8103	7.4746	11.7854	17.6876	34.9125	38.7603	37.7215
	120.304	25.763	7.46288	11.7663	17.6568	34.8624	38.6898	37.6624
	120.404	25.7125	7.45507	11.758	17.629	34.8226	38.6079	37.5968
	120.504	25.6814	7.44288	11.7385	17.5899	34.745	38.5489	37.5535
	120.604	25.642	7.41225	11.7191	17.5588	34.7059	38.4712	37.4949
	120.704	25.6072	7.41601	11.7037	17.5313	34.6473	38.4048	37.4168
	120.804	25.568	7.40429	11.6877	17.5043	34.6081	38.3343	37.3502
	120.904	25.5288	7.40062	11.6841	17.473	34.5499	38.2762	37.3116
	121.004	25.4841	7.39452	11.6706	17.4591	34.4969	38.2232	37.2389
	121.104	25.443	7.38836	11.6565	17.4146	34.4245	38.1586	37.1702
	121.204	25.408	7.37304	11.637	17.3946	34.35	38.0884	37.093
	121.304	25.3782	7.36718	11.6116	17.3809	34.2782	38.0043	37.0592
	121.404	25.3471	7.35921	11.6002	17.3422	34.2189	37.934	36.9889
	121.504	25.2888	7.34374	11.5881	17.3305	34.1652	37.8907	36.9347
	121.604	25.2557	7.3264	11.563	17.3128	34.1393	37.796	36.858
	121.704	25.2356	7.33007	11.5552	17.2931	34.0812	37.7559	36.7921
	121.804	25.1853	7.33007	11.551	17.2618	34.0614	37.6859	36.7293
	121.904	25.1381	7.31069	11.5316	17.2424	34.0028	37.6237	36.6824
	122.004	25.0914	7.3146	11.5157	17.2192	33.9514	37.5805	36.6041
	122.104	25.0561	7.30257	11.4891	17.1919	33.9173	37.522	36.5183
	122.204	25.0367	7.29882	11.5002	17.1915	33.9046	37.4708	36.4554
	122.304	25.0012	7.2835	11.4768	17.1563	33.8817	37.3892	36.3934
	122.404	24.9627	7.2832	11.4573	17.1368	33.8351	37.3304	36.3151
	122.504	24.9254	7.26562	11.4436	17.0924	33.7972	37.2818	36.2273
	122.604	24.8997	7.26023	11.4299	17.0782	33.7453	37.2403	36.1546
	122.704	24.8496	7.2639	11.4067	17.0589	33.6939	37.1705	36.1044
	122.804	24.8272	7.25757	11.4046	17.0331	33.649	37.1253	36.0474
	122.904	24.7828	7.24413	11.387	17.0001	33.5964	37.0689	35.9827
	123.004	24.7456	7.23804	11.373	16.9748	33.5587	37.0272	35.899
	123.104	24.7122	7.23272	11.344	16.9454	33.4832	36.9398	35.8268
	123.204	24.6619	7.23265	11.3247	16.9188	33.4369	36.889	35.7642
	123.304	24.6441	7.23383	11.3184	16.912	33.3985	36.8323	35.6954
	123.404	24.6106	7.2207	11.3049	16.8946	33.3112	36.7797	35.6199
	123.504	24.585	7.2146	11.2915	16.8807	33.2662	36.7303	35.5785
	123.604	24.5408	7.20116	11.2737	16.848	33.221	36.6587	35.5223
	123.704	24.5091	7.18945	11.2541	16.8243	33.1823	36.5882	35.4515
	123.804	24.4505	7.18163	11.2346	16.8126	33.1395	36.5376	35.3737
	123.904	24.3998	7.16976	11.2149	16.7856	33.1003	36.4787	35.3307
	124.004	24.3709	7.17187	11.2092	16.7677	33.0433	36.4068	35.2628
	124.104	24.343	7.16405	11.178	16.7481	32.985	36.3594	35.2234
	124.204	24.2962	7.15624	11.1702	16.713	32.9461	36.313	35.1881
	124.304	24.2573	7.1478	11.1505	16.6816	32.8869	36.2538	35.1486
	124.404	24.2341	7.12499	11.1311	16.6622	32.8483	36.184	35.1063
	124.504	24.1946	7.11327	11.1119	16.6309	32.7977	36.1412	35.0472
	124.604	24.1558	7.10546	11.1077	16.5997	32.7585	36.0938	34.9772
	124.704	24.1243	7.10546	11.0881	16.5728	32.7274	36.0238	34.9383
	124.804	24.0989	7.0996	11.0749	16.5587	32.6825	35.9864	34.9046
	124.904	24.0598	7.09179	11.0666	16.5196	32.6234	35.9283	34.8541
	125.004	24.0149	7.08593	11.0608	16.5138	32.571	35.8946	34.7898
	125.104	23.9761	7.07788	11.041	16.4745	32.5196	35.8361	34.7501
	125.204	23.9309	7.06023	11.0159	16.4493	32.452	35.7681	34.6941
	125.304	23.8958	7.0371	11.012	16.4141	32.4284	35.7012	34.6276
	125.404	23.8567	7.0371	10.9807	16.3829	32.3851	35.6551	34.557
	125.504	23.8374	7.03687	10.9727	16.3752	32.3185	35.6346	34.4981
	125.604	23.8116	7.0235	10.9551	16.3456	32.2623	35.5394	34.4227
	125.704	23.7669	7.01366	10.9299	16.3204	32.1976	35.4747	34.3655
	125.804	23.732	7.00945	10.9143	16.3048	32.1315	35.4086	34.2801
	125.904	23.6886	7.00179	10.9024	16.2734	32.0807	35.3461	34.2326
	126.004	23.6516	6.98437	10.8853	16.2481	32.0319	35.2894	34.153
	126.104	23.6009	6.97265	10.885	16.2174	31.9925	35.2266	34.1019
	126.204	23.572	6.9707	10.8827	16.1993	31.9598	35.1978	34.0106
	126.304	23.5323	6.96295	10.8555	16.1795	31.9317	35.1697	33.9747
	126.404	23.4757	6.96468	10.8305	16.1425	31.8752	35.094	33.9067
	126.504	23.4369	6.95296	10.8184	16.1113	31.8171	35.0316	33.8639
	126.604	23.4018	6.94155	10.7953	16.0686	31.7857	34.969	33.813
	126.704	23.3624	6.93343	10.7872	16.0413	31.7388	34.9222	33.758
	126.804	23.3196	6.92234	10.7639	16.0177	31.6917	34.8715	33.6922
	126.904	23.2688	6.93359	10.7444	15.9864	31.6527	34.8282	33.6566
	127.004	23.2354	6.92749	10.7383	15.9608	31.608	34.783	33.5805
	127.104	23.1946	6.91796	10.717	15.9322	31.5475	34.7427	33.5277
	127.204	23.1319	6.90601	10.709	15.912	31.5157	34.6954	33.4579
	127.304	23.0934	6.88656	10.6895	15.8808	31.465	34.6015	33.4259
	127.404	23.0425	6.87132	10.6743	15.8577	31.4034	34.5476	33.3526
	127.504	23.0225	6.87476	10.666	15.8377	31.3634	34.5115	33.3246
	127.604	22.9778	6.86913	10.6491	15.8048	31.3109	34.475	33.2488
	127.704	22.9466	6.85772	10.6409	15.7738	31.2604	34.4122	33.1979
	127.804	22.9195	6.85741	10.6213	15.7501	31.2171	34.3619	33.159
	127.904	22.8877	6.84937	10.6167	15.7264	31.1822	34.3185	33.1119
	128.004	22.8609	6.84937	10.5942	15.7074	31.1544	34.2679	33.0531
	128.104	22.8234	6.83578	10.5802	15.6894	31.0786	34.2108	32.9963
	128.204	22.8001	6.82078	10.5647	15.6661	31.0321	34.149	32.9227
	128.304	22.7613	6.8203	10.5452	15.627	31.0042	34.1019	32.8834
	128.404	22.7298	6.81202	10.5256	15.6078	30.973	34.0787	32.8211
	128.504	22.7139	6.7932	10.5215	15.5877	30.9181	34.0353	32.7657
	128.604	22.6691	6.78304	10.5079	15.5585	30.8542	33.9906	32.686
	128.704	22.6341	6.77538	10.4885	15.5274	30.7995	33.9239	32.616
	128.804	22.607	6.75961	10.4845	15.5121	30.7795	33.8693	32.5724
	128.904	22.5813	6.76171	10.4748	15.4981	30.723	33.8165	32.5128
	129.004	22.5505	6.74999	10.4553	15.4786	30.6917	33.7662	32.4847
	129.104	22.5387	6.73875	10.4436	15.4317	30.6375	33.7266	32.4305
	129.204	22.5071	6.73858	10.4202	15.4127	30.6097	33.684	32.3795
	129.304	22.4763	6.73797	10.4123	15.4044	30.5397	33.6133	32.3289
	129.404	22.4485	6.71905	10.3928	15.3848	30.5082	33.563	32.2897
	129.504	22.4177	6.71889	10.3812	15.3541	30.4775	33.5158	32.2392
	129.604	22.3898	6.71078	10.377	15.3378	30.4338	33.4496	32.1919
	129.704	22.3565	6.70874	10.3633	15.3128	30.3888	33.4161	32.1666
	129.804	22.3079	6.6914	10.3342	15.2989	30.3249	33.3672	32.1331
	129.904	22.2805	6.67968	10.3264	15.2677	30.2821	33.3086	32.075
	130.004	22.242	6.67187	10.3069	15.2367	30.2425	33.2701	32.0162
	130.104	22.2219	6.66062	10.2952	15.2247	30.2113	33.2308	31.9617
	130.204	22.1807	6.67358	10.2856	15.2152	30.1822	33.1976	31.9242
	130.304	22.1441	6.65624	10.2913	15.1895	30.1491	33.1449	31.8875
	130.404	22.1126	6.64874	10.2717	15.1625	30.1175	33.0904	31.8287
	130.504	22.074	6.64452	10.26	15.1392	30.0477	33.0508	31.7859
	130.604	22.054	6.64452	10.2522	15.1309	30.0082	32.9927	31.7389
	130.704	22.0151	6.62484	10.2325	15.0995	29.9575	32.9647	31.7033
	130.804	21.988	6.60937	10.2173	15.0689	29.9227	32.891	31.6336
	130.904	21.9487	6.60171	10.2172	15.0491	29.895	32.8596	31.583
	131.004	21.9308	6.61117	10.2032	15.039	29.8423	32.8187	31.5454
	131.104	21.8962	6.5957	10.1916	15.0043	29.7875	32.7676	31.4988
	131.204	21.8608	6.59241	10.1762	14.9846	29.7529	32.7095	31.4441
	131.304	21.8451	6.59554	10.1681	14.9609	29.7173	32.6698	31.3971
	131.404	21.8214	6.58413	10.1568	14.9257	29.7018	32.6078	31.3344
	131.504	21.787	6.57632	10.1527	14.9026	29.6709	32.5845	31.2763
	131.604	21.7708	6.56835	10.137	14.8756	29.6234	32.5494	31.2332
	131.704	21.7322	6.5685	10.1176	14.8674	29.5731	32.5178	31.2058
	131.804	21.7122	6.56492	10.1216	14.8438	29.5457	32.4828	31.1473
	131.904	21.6731	6.56445	10.1093	14.8129	29.5065	32.4517	31.1085
	132.004	21.6344	6.54476	10.0902	14.8007	29.4748	32.412	31.0568
	132.104	21.6067	6.53741	10.0705	14.7618	29.4168	32.354	30.9987
	132.204	21.5797	6.54101	10.0549	14.7466	29.3932	32.3187	30.952
	132.304	21.5442	6.52538	10.051	14.7345	29.346	32.2642	30.9085
	132.404	21.5134	6.51757	10.0315	14.7227	29.2957	32.2247	30.858
	132.504	21.4976	6.50656	10.0197	14.7038	29.2682	32.1861	30.8384
	132.604	21.4727	6.51171	10.0103	14.6978	29.235	32.1607	30.7938
	132.704	21.4602	6.5039	10.0061	14.6891	29.2039	32.1329	30.7542
	132.804	21.4366	6.49585	9.99023	14.6624	29.1798	32.0743	30.6993
	132.904	21.3943	6.47655	9.95922	14.6309	29.1063	32.0201	30.618
	133.004	21.3666	6.47671	9.94813	14.6116	29.0672	31.9846	30.5711
	133.104	21.3512	6.48046	9.9436	14.5958	29.0399	31.9457	30.5398
	133.204	21.3157	6.46922	9.93578	14.5645	29.0199	31.8755	30.4733
	133.304	21.2884	6.47265	9.92406	14.5333	28.9808	31.836	30.4188
	133.404	21.2576	6.46124	9.91625	14.5141	28.9225	31.7857	30.3714
	133.504	21.2298	6.46093	9.89312	14.502	28.891	31.7461	30.3209
	133.604	21.1987	6.46078	9.88094	14.4824	28.8405	31.6994	30.2697
	133.704	21.1638	6.4453	9.86938	14.4591	28.7975	31.6602	30.1961
	133.804	21.1399	6.43015	9.85423	14.4361	28.7625	31.6099	30.1527
	133.904	21.1129	6.43359	9.85766	14.4161	28.7425	31.5586	30.0944
	134.004	21.083	6.41577	9.83203	14.3905	28.6861	31.4825	30.045
	134.104	21.0391	6.40257	9.80321	14.3656	28.6649	31.4456	29.9893
	134.204	21.013	6.39648	9.7893	14.3516	28.6273	31.3931	29.9554
	134.304	20.97	6.38476	9.77758	14.3165	28.5926	31.3614	29.9129
	134.404	20.9429	6.37311	9.75781	14.2967	28.5453	31.3104	29.9044
	134.504	20.9173	6.36327	9.74047	14.272	28.5164	31.2621	29.8678
	134.604	20.886	6.35546	9.72141	14.2516	28.4769	31.2422	29.8363
	134.704	20.8475	6.34398	9.73289	14.2327	28.4381	31.1922	29.7974
	134.804	20.8216	6.34179	9.71929	14.2071	28.4049	31.17	29.7645
	134.904	20.7901	6.32983	9.71484	14.1756	28.3814	31.119	29.7442
	135.004	20.7341	6.32421	9.68969	14.1505	28.3285	31.0552	29.6998
	135.104	20.718	6.3164	9.68188	14.1231	28.278	31.0157	29.6761
	135.204	20.6907	6.30859	9.67454	14.0958	28.2582	30.9691	29.6414
	135.304	20.6598	6.30859	9.66625	14.0645	28.2196	30.9258	29.6214
	135.404	20.636	6.30125	9.64672	14.045	28.2	30.8677	29.5826
	135.504	20.5928	6.29663	9.63116	14.0213	28.1681	30.8123	29.547
	135.604	20.5481	6.27929	9.62524	13.9962	28.1237	30.7601	29.5106
	135.704	20.5176	6.27953	9.60594	13.9652	28.0811	30.7054	29.483
	135.804	20.4954	6.27734	9.59985	13.9513	28.0592	30.6719	29.45
	135.904	20.4563	6.27734	9.58031	13.92	28.0164	30.6216	29.4183
	136.004	20.4251	6.26562	9.5686	13.9005	27.9886	30.5746	29.3795
	136.104	20.3941	6.2578	9.54906	13.8809	27.9577	30.5318	29.348
	136.204	20.3567	6.24023	9.53587	13.8556	27.9203	30.4981	29.2913
	136.304	20.3377	6.24023	9.53539	13.8243	27.87	30.4473	29.2606
	136.404	20.3235	6.23827	9.52953	13.8223	27.8558	30.4144	29.2191
	136.504	20.296	6.2264	9.52157	13.7909	27.8169	30.3832	29.1877
	136.604	20.2551	6.21671	9.49234	13.7617	27.7639	30.3535	29.1272
	136.704	20.2223	6.20702	9.47094	13.7286	27.7235	30.3126	29.0866
	136.804	20.1901	6.195	9.4511	13.7088	27.6954	30.2815	29.043
	136.904	20.1555	6.1878	9.43218	13.6817	27.6493	30.2465	28.9964
	137.004	20.1246	6.18359	9.42797	13.6627	27.6292	30.2032	28.9378
	137.104	20.113	6.17577	9.42016	13.6544	27.5902	30.1529	28.8992
	137.204	20.0852	6.16453	9.40063	13.6231	27.5475	30.1133	28.8402
	137.304	20.0618	6.17187	9.38548	13.5997	27.5121	30.0707	28.7855
	137.404	20.0305	6.16405	9.38891	13.5797	27.4735	30.0391	28.7155
	137.504	20.0108	6.16382	9.37695	13.5565	27.4337	30.0003	28.6641
	137.604	19.9744	6.14648	9.3518	13.5235	27.4015	29.975	28.6082
	137.704	19.958	6.13843	9.35156	13.4998	27.3888	29.9432	28.5684
	137.804	19.921	6.12093	9.32626	13.475	27.3442	29.8871	28.5044
	137.904	19.9019	6.12132	9.31523	13.4671	27.3096	29.86	28.4502
	138.004	19.8763	6.10718	9.30859	13.453	27.2872	29.8226	28.4283
	138.104	19.8587	6.10186	9.30344	13.4281	27.243	29.7579	28.3948
	138.204	19.8448	6.10327	9.30078	13.4097	27.2289	29.7249	28.3617
	138.304	19.8079	6.08984	9.27563	13.3891	27.1917	29.68	28.3128
	138.404	19.7806	6.08992	9.26399	13.3849	27.1532	29.6369	28.2743
	138.504	19.7512	6.08007	9.25852	13.3595	27.1159	29.6001	28.2369
	138.604	19.7202	6.07202	9.25	13.3358	27.0919	29.5721	28.1939
	138.704	19.7063	6.05515	9.22485	13.3106	27.0477	29.5238	28.1683
	138.804	19.667	6.06616	9.20117	13.2909	27.0278	29.492	28.1293
	138.904	19.6419	6.06054	9.18804	13.2774	26.9911	29.4361	28.0999
	139.004	19.6106	6.05273	9.17602	13.2462	26.971	29.4004	28.0535
	139.104	19.5794	6.04101	9.16399	13.2349	26.9323	29.3304	28.0143
	139.204	19.5522	6.02914	9.1368	13.2265	26.9006	29.2875	27.9904
	139.304	19.5247	6.02538	9.12554	13.1954	26.8661	29.2564	27.9363
	139.404	19.4932	6.01733	9.12109	13.1834	26.838	29.2247	27.92
	139.504	19.4602	6.01171	9.09594	13.1583	26.7938	29.1876	27.8519
	139.604	19.4331	6.01585	9.09961	13.1427	26.7699	29.1334	27.7974
[truncated: 3,506 more rows]

## Sheet: steady-state
Fig. 2e (inset)	Data		Fit
	[PCPE-2] (nM)	Response (RU)	[PCPE-2] (nM)	Response (RU)
	6.25e-09	48.4424	0	2.935
	7.8e-10	10.8001	7.8e-10	11.2265
	1.56e-09	18.7159	1.27717e-09	15.9664
	3.125e-09	31.1202	1.77434e-09	20.3404
	1.25e-08	69.6108	2.27152e-09	24.3894
	2.5e-08	90.1907	2.76869e-09	28.1483
	5e-08	106.566	3.26586e-09	31.6471
			3.76303e-09	34.912
			4.2602e-09	37.9656
			4.75737e-09	40.8279
			5.25455e-09	43.5162
			5.75172e-09	46.0459
			6.24889e-09	48.4308
			6.74606e-09	50.6828
			7.24323e-09	52.8128
			7.7404e-09	54.8304
			8.23758e-09	56.7444
			8.73475e-09	58.5624
			9.23192e-09	60.2915
			9.72909e-09	61.9382
			1.02263e-08	63.5081
			1.07234e-08	65.0064
			1.12206e-08	66.4381
			1.17178e-08	67.8074
			1.22149e-08	69.1183
			1.27121e-08	70.3745
			1.32093e-08	71.5793
			1.37065e-08	72.7359
			1.42036e-08	73.847
			1.47008e-08	74.9153
			1.5198e-08	75.9432
			1.56952e-08	76.933
			1.61923e-08	77.8867
			1.66895e-08	78.8063
			1.71867e-08	79.6936
			1.76838e-08	80.5503
			1.8181e-08	81.3779
			1.86782e-08	82.1778
			1.91754e-08	82.9515
			1.96725e-08	83.7002
			2.01697e-08	84.4251
			2.06669e-08	85.1273
			2.1164e-08	85.8079
			2.16612e-08	86.4678
			2.21584e-08	87.108
			2.26556e-08	87.7293
			2.31527e-08	88.3326
			2.36499e-08	88.9187
			2.41471e-08	89.4882
			2.46442e-08	90.0419
			2.51414e-08	90.5804
			2.56386e-08	91.1043
			2.61358e-08	91.6142
			2.66329e-08	92.1107
			2.71301e-08	92.5943
			2.76273e-08	93.0655
			2.81244e-08	93.5247
			2.86216e-08	93.9725
			2.91188e-08	94.4091
			2.9616e-08	94.8352
			3.01131e-08	95.2509
			3.06103e-08	95.6567
			3.11075e-08	96.053
			3.16046e-08	96.44
			3.21018e-08	96.8181
			3.2599e-08	97.1877
			3.30962e-08	97.5489
			3.35933e-08	97.9021
			3.40905e-08	98.2475
			3.45877e-08	98.5854
			3.50848e-08	98.916
			3.5582e-08	99.2396
			3.60792e-08	99.5564
			3.65764e-08	99.8665
			3.70735e-08	100.17
			3.75707e-08	100.468
			3.80679e-08	100.759
			3.85651e-08	101.045
			3.90622e-08	101.325
			3.95594e-08	101.6
			4.00566e-08	101.869
			4.05537e-08	102.133
			4.10509e-08	102.392
			4.15481e-08	102.646
			4.20453e-08	102.895
			4.25424e-08	103.14
			4.30396e-08	103.38
			4.35368e-08	103.616
			4.40339e-08	103.848
			4.45311e-08	104.075
			4.50283e-08	104.299
			4.55255e-08	104.518
			4.60226e-08	104.734
			4.65198e-08	104.946
			4.7017e-08	105.154
			4.75141e-08	105.359
			4.80113e-08	105.56
			4.85085e-08	105.758
			4.90057e-08	105.953
			4.95028e-08	106.145
			5e-08	106.333
