# Supplementary material for: Identification of PCPE-2 as the endogenous specific inhibitor of human BMP-1/tolloid-like proteinases
Source: Nat Commun. 2023 Dec 4;14:8020. doi: 10.1038/s41467-023-43401-0 (PMC10696041; doi:10.1038/s41467-023-43401-0)
Supplement: Supplementary file 4 — Source Data [file 41467_2023_43401_MOESM4_ESM.zip › Source data/Fig2f_and_SuppFig8c.xlsx]

## Sheet: feuil1
Fig. 2f and S8c		Response (RU)
	Times (s)	PCPE-1 200 nM	PCPE-1 400 nM	PCPE-1 200 nM + PCPE-2 200 nM	PCPE-2 200 nM	PCPE-2 400 nM	PCPE-2 200 nM + PCPE-1 200 nM
	1	-1.59375	-1.30078	-1.03906	-0.722656	-0.433594	-0.160156
	2	-1.65919	-1.32716	-1.0831	-0.691406	-0.479721	-0.168869
	3	-1.64581	-1.33722	-1.09781	-0.724854	-0.486404	-0.184875
	4	-1.66609	-1.35637	-1.1075	-0.736404	-0.507065	-0.19809
	5	-1.66496	-1.34578	-1.10825	-0.772461	-0.520065	-0.216873
	6	-1.68434	-1.36996	-1.06924	-0.776062	-0.55191	-0.242935
	7	-1.65631	-1.36424	-1.03522	-0.792282	-0.557526	-0.263809
	8	-1.47412	-1.2711	-1.08009	-0.749695	-0.460846	-0.26857
	9	-1.1637	-1.05954	-0.894196	-0.662033	-0.365311	-0.144592
	10	-1.16862	-1.06796	-0.931564	-0.749084	-0.428558	-0.214844
	11	-1.28682	-1.18353	-1.08664	-0.80748	-0.457947	-0.279755
	12	-1.67873	-1.35497	-1.25203	-0.881683	-0.499252	-0.31662
	13	-1.79402	-1.34578	-1.19659	-0.900467	-0.551529	-0.299652
	14	-1.77284	-1.3705	-1.17595	-0.86676	-0.560043	-0.26503
	15	-1.79568	-1.41069	-1.21591	-0.914001	-0.625687	-0.305756
	16	-1.77939	-1.43842	-1.23807	-0.914978	-0.619232	-0.316193
	17	-1.71913	-1.40775	-1.21913	-0.860504	-0.595032	-0.27066
	18	-1.70869	-1.41872	-1.2364	-0.867188	-0.627029	-0.287186
	19	-1.67563	-1.41203	-1.19997	-0.825943	-0.613129	-0.251877
	20	-1.64476	-1.3741	-1.15535	-0.802658	-0.573318	-0.222885
	21	-1.62094	-1.31535	-1.0936	-0.772537	-0.550629	-0.173599
	22	-1.63657	-1.28575	-1.10344	-0.764343	-0.548599	-0.175629
	23	-1.63844	-1.28891	-1.09637	-0.776443	-0.529068	-0.159088
	24	-1.64476	-1.29132	-1.13116	-0.80191	-0.523666	-0.183441
	25	-1.63785	-1.27066	-1.12726	-0.809723	-0.491287	-0.194412
	26	-1.64844	-1.28793	-1.14731	-0.826248	-0.488281	-0.201096
	27	-1.6579	-1.31265	-1.15715	-0.837585	-0.47821	-0.210938
	28	-1.64656	-1.32587	-1.16774	-0.847427	-0.477463	-0.19809
	29	-1.64656	-1.33015	-1.18765	-0.844284	-0.484909	-0.189529
	30	-1.62816	-1.31769	-1.16534	-0.829025	-0.495132	-0.169998
	31	-1.62778	-1.33684	-1.17593	-0.817307	-0.516525	-0.187653
	32	-1.62019	-1.33203	-1.18564	-0.814911	-0.550781	-0.216888
	33	-1.61478	-1.32031	-1.17931	-0.818069	-0.57106	-0.21875
	34	-1.59563	-1.31137	-1.17	-0.787186	-0.582031	-0.221527
	35	-1.57257	-1.2941	-1.17001	-0.791855	-0.55191	-0.212067
	36	-1.55266	-1.27141	-1.1555	-0.779602	-0.521408	-0.206284
	37	-1.55672	-1.2636	-1.15196	-0.783875	-0.501877	-0.171494
	38	-1.58609	-1.25894	-1.17429	-0.810852	-0.488663	-0.17894
	39	-1.63185	-1.28906	-1.19531	-0.866058	-0.504807	-0.179688
	40	-1.65715	-1.28387	-1.19997	-0.873718	-0.502625	-0.181335
	41	-1.67969	-1.2932	-1.21004	-0.862381	-0.511948	-0.192535
	42	-1.70906	-1.29559	-1.21634	-0.868088	-0.527115	-0.215591
	43	-1.73047	-1.29207	-1.21988	-0.86644	-0.53125	-0.20929
	44	-1.71356	-1.30731	-1.20688	-0.848251	-0.552658	-0.213562
	45	-1.70927	-1.32849	-1.23158	-0.835022	-0.575485	-0.219864
	46	-1.66577	-1.31047	-1.19516	-0.807526	-0.578125	-0.212814
	47	-1.68268	-1.34059	-1.25111	-0.823303	-0.577057	-0.267654
	48	-1.68156	-1.34804	-1.22641	-0.814377	-0.560471	-0.258942
	49	-1.68246	-1.35637	-1.22078	-0.829025	-0.579025	-0.258713
	50	-1.686	-1.36531	-1.19456	-0.813782	-0.596909	-0.257065
	51	-1.7068	-1.39821	-1.20981	-0.850739	-0.647461	-0.286057
	52	-1.73453	-1.43488	-1.22746	-0.884628	-0.686523	-0.299652
	53	-1.7364	-1.44809	-1.22859	-0.908279	-0.707932	-0.296127
	54	-1.73346	-1.45221	-1.23346	-0.913147	-0.69162	-0.311584
	55	-1.72844	-1.4511	-1.22363	-0.895508	-0.682312	-0.300629
	56	-1.71544	-1.43344	-1.18607	-0.865005	-0.633789	-0.274033
	57	-1.70816	-1.44734	-1.17021	-0.85141	-0.617188	-0.248337
	58	-1.68436	-1.42001	-1.13545	-0.842636	-0.601563	-0.22229
	59	-1.67781	-1.40715	-1.11125	-0.818436	-0.608246	-0.199219
	60	-1.66016	-1.35938	-1.07924	-0.796112	-0.572189	-0.186737
	61	-1.67593	-1.33203	-1.05672	-0.745926	-0.505997	-0.170746
	62	-1.67894	-1.30566	-1.07031	-0.707092	-0.444107	-0.173004
	63	-1.69621	-1.26193	-1.03906	-0.629715	-0.315399	-0.161285
	64	-1.76685	-1.26563	-1.0831	-0.56723	-0.219406	-0.193436
	65	-1.93604	-1.32919	-1.15469	-0.557693	-0.182541	-0.225449
	66	-2.12444	-1.43053	-1.21387	-0.560471	-0.190506	-0.221756
	67	-2.31285	-1.54622	-1.22748	-0.582794	-0.212448	-0.2117
	68	-2.51018	-1.61246	-1.2364	-0.586899	-0.231583	-0.236404
	69	-2.72015	-1.69743	-1.28043	-0.660461	-0.307617	-0.212799
	70	-2.8688	-1.75415	-1.34496	-0.718781	-0.646561	-0.205154
	71	-3.09526	-2.21341	-1.4865	-1.77144	-1.69057	-0.259781
	72	-3.71072	-2.79144	-1.90538	-1.78369	-1.03635	-0.719757
	73	-2.42912	-1.22104	-1.30093	-0.0726013	0.252411	-0.111786
	74	-2.32675	-1.39984	-1.13835	-0.523621	-0.256287	0.0527496
	75	-2.49562	-1.69591	-1.32082	-0.829468	-0.509155	-0.241501
	76	-2.41647	-1.63687	-1.353	-0.909805	-0.960281	-0.266159
	77	-2.73962	-2.26003	-1.47755	-1.64203	-1.54599	-0.356461
	78	-2.71004	-2.0995	-1.60782	-1.33218	-1.15166	-0.475906
	79	-2.35172	-1.79297	-1.37727	-0.944244	-0.53653	-0.244614
	80	-2.11353	-1.34163	-1.34734	-0.256561	0.172379	-0.225281
	81	-1.76796	-1.11955	-1.03969	-0.342117	-0.0482788	0.0587921
	82	-2.15016	-1.62825	-1.23494	-0.827164	-0.525635	-0.20491
	83	-2.12109	-1.59953	-1.26134	-0.802658	-0.493683	-0.213562
	84	-2.08984	-1.54875	-1.20628	-0.790939	-0.479935	-0.181778
	85	-2.07144	-1.52959	-1.20605	-0.77066	-0.431564	-0.165787
	86	-2.05432	-1.48198	-1.2256	-0.739944	-0.428574	-0.144379
	87	-2.02455	-1.47971	-1.24249	-0.747375	-0.528564	-0.140625
	88	-2.08609	-1.67003	-1.27826	-1.0455	-0.841095	-0.169998
	89	-2.24913	-1.70126	-1.466	-0.718857	-0.539536	-0.241379
	90	-1.72871	-1.19725	-1.09097	-0.403717	-0.247314	0.0153809
	91	-1.88991	-1.39508	-1.14206	-0.628555	-0.437149	-0.0510864
	92	-1.97672	-1.45628	-1.26466	-0.688416	-0.483414	-0.0615997
	93	-1.89957	-1.44623	-1.21281	-0.665344	-0.484528	-0.0477905
	94	-1.91197	-1.48154	-1.20921	-0.710876	-0.548843	-0.0724945
	95	-1.91422	-1.53044	-1.24513	-0.647598	-0.544662	-0.0998535
	96	-1.95409	-1.52287	-1.215	-0.72168	-0.425873	-0.112808
	97	-1.93106	-1.45781	-1.23869	-0.660156	-0.420303	-0.0926514
	98	-1.89397	-1.50563	-1.2579	-0.719666	-0.485123	-0.147812
	99	-1.93303	-1.53503	-1.24365	-0.745224	-0.510086	-0.164093
	100	-1.98723	-1.55978	-1.29506	-0.763809	-0.513809	-0.194626
	101	-1.9595	-1.54042	-1.28387	-0.746689	-0.504288	-0.168564
	102	-1.92509	-1.51118	-1.27628	-0.746475	-0.51413	-0.133789
	103	-1.8862	-1.49963	-1.23309	-0.770065	-0.509476	-0.110123
	104	-1.87688	-1.47379	-1.20313	-0.773438	-0.49144	-0.09375
	105	-1.88394	-1.45981	-1.19847	-0.810623	-0.528244	-0.105621
	106	-1.88004	-1.43675	-1.17969	-0.807846	-0.535538	-0.114563
	107	-1.88544	-1.43434	-1.16481	-0.790939	-0.520279	-0.1129
	108	-1.90234	-1.43359	-1.17113	-0.783127	-0.522308	-0.111404
	109	-1.91722	-1.42894	-1.1609	-0.769531	-0.522308	-0.114563
	110	-1.91016	-1.42781	-1.15941	-0.767654	-0.509842	-0.111038
	111	-1.91797	-1.4375	-1.16016	-0.75	-0.508194	-0.102692
	112	-1.91481	-1.44493	-1.16293	-0.752777	-0.492935	-0.09375
	113	-1.92113	-1.45944	-1.19937	-0.759094	-0.509842	-0.0890961
	114	-1.9191	-1.46762	-1.22581	-0.780121	-0.519531	-0.110123
	115	-1.93562	-1.47394	-1.26653	-0.80484	-0.535309	-0.11644
	116	-1.94809	-1.49234	-1.28531	-0.8255	-0.552063	-0.134842
	117	-1.95793	-1.51353	-1.31731	-0.839462	-0.568054	-0.163086
	118	-1.94254	-1.49812	-1.33797	-0.832031	-0.568436	-0.188416
	119	-1.94922	-1.50482	-1.32106	-0.818436	-0.575134	-0.216873
	120	-1.94736	-1.51579	-1.29892	-0.8255	-0.623291	-0.216888
	121	-1.95906	-1.52937	-1.31767	-0.857498	-0.686523	-0.228592
	122	-1.95389	-1.52141	-1.3192	-0.880569	-0.715607	-0.213577
	123	-1.98566	-1.55078	-1.33203	-0.8741	-0.645721	-0.229721
	124	-1.93607	-1.48685	-1.28687	-0.791748	-0.544373	-0.183426
	125	-1.89362	-1.46506	-1.22662	-0.766586	-0.483688	-0.140839
	126	-1.92	-1.48047	-1.22453	-0.78125	-0.5	-0.178558
	127	-1.93246	-1.48325	-1.21094	-0.78125	-0.491806	-0.191406
	128	-1.91016	-1.47078	-1.19215	-0.762466	-0.478592	-0.192154
	129	-1.92	-1.47859	-1.19659	-0.780502	-0.496246	-0.209061
	130	-1.95313	-1.47972	-1.202	-0.78125	-0.464035	-0.213943
	131	-1.94847	-1.48431	-1.20718	-0.750412	-0.455414	-0.1884
	132	-1.98651	-1.4575	-1.18797	-0.736816	-0.431976	-0.185883
	133	-1.77058	-1.47633	-1.19209	-0.778091	-0.500748	-0.259018
	134	-1.868	-1.48804	-1.16022	-0.750092	-0.526291	-0.248947
	135	-1.91756	-1.54321	-1.19394	-0.899063	-0.601364	-0.183029
	136	-1.72581	-1.46831	-1.26091	-0.890686	-0.703537	-0.277405
	137	-1.51753	-1.38916	-1.28438	-6.86872	-3.84856	-0.434158
	138	-2.50775	-3.09128	-1.20781	24.9523	43.8815	-3.14247
	139	15.7908	38.1491	2.72797	77.9074	94.0867	10.8583
	140	74.9829	91.0586	59.3402	113.027	118.586	66.316
	141	104.435	110.934	98.8663	120.066	121.704	105.288
	142	115.931	119.067	114.871	122.575	123.431	119.55
	143	120.268	122.241	120.649	123.2	123.809	122.738
	144	122.371	123.939	123.274	123.503	124.006	123.709
	145	123.605	124.953	124.705	123.761	124.153	124.185
	146	124.403	125.665	125.627	123.957	124.277	124.417
	147	124.971	126.155	126.26	124.035	124.412	124.535
	148	125.437	126.516	126.692	124.107	124.509	124.682
	149	125.697	126.797	127.014	124.183	124.538	124.766
	150	125.917	127.017	127.287	124.237	124.546	124.794
	151	126.108	127.168	127.476	124.263	124.564	124.814
	152	126.276	127.302	127.654	124.289	124.604	124.837
	153	126.396	127.437	127.749	124.34	124.634	124.863
	154	126.507	127.545	127.824	124.374	124.642	124.884
	155	126.609	127.629	127.909	124.408	124.64	124.895
	156	126.704	127.705	127.975	124.464	124.633	124.913
	157	126.767	127.767	128.018	124.473	124.626	124.905
	158	126.852	127.826	128.076	124.485	124.653	124.921
	159	126.905	127.846	128.108	124.462	124.669	124.929
	160	126.968	127.87	128.141	124.436	124.695	124.933
	161	127.011	127.869	128.133	124.384	124.624	124.926
	162	127.067	127.882	128.145	124.353	124.557	124.923
	163	127.107	127.909	128.193	124.332	124.493	124.879
	164	127.134	127.93	128.212	124.29	124.386	124.819
	165	127.176	127.971	128.26	124.303	124.382	124.801
	166	127.248	128.033	128.322	124.316	124.393	124.794
	167	127.293	128.073	128.362	124.329	124.388	124.779
	168	127.332	128.117	128.385	124.346	124.41	124.804
	169	127.361	128.146	128.378	124.336	124.388	124.806
	170	127.388	128.164	128.386	124.324	124.362	124.814
	171	127.386	128.15	128.382	124.312	124.331	124.801
	172	127.387	128.127	128.36	124.252	124.282	124.768
	173	127.391	128.13	128.373	124.24	124.272	124.753
	174	127.398	128.128	128.388	124.228	124.277	124.73
	175	127.408	128.132	128.381	124.201	124.318	124.73
	176	127.439	128.151	128.403	124.212	124.339	124.749
	177	127.467	128.18	128.44	124.211	124.368	124.787
	178	127.502	128.19	128.457	124.231	124.38	124.825
	179	127.529	128.189	128.436	124.242	124.369	124.818
	180	127.552	128.164	128.411	124.265	124.361	124.782
	181	127.553	128.164	128.389	124.289	124.351	124.775
	182	127.549	128.147	128.432	124.284	124.357	124.73
	183	127.56	128.14	128.461	124.272	124.342	124.699
	184	127.559	128.131	128.483	124.229	124.296	124.68
	185	127.584	128.154	128.511	124.244	124.28	124.686
	186	127.595	128.186	128.532	124.236	124.277	124.679
	187	127.628	128.203	128.533	124.247	124.295	124.718
	188	127.648	128.213	128.514	124.267	124.299	124.726
	189	127.658	128.219	128.508	124.277	124.332	124.718
	190	127.69	128.231	128.526	124.314	124.353	124.724
	191	127.717	128.257	128.551	124.331	124.415	124.748
	192	127.748	128.298	128.583	124.373	124.448	124.794
	193	127.762	128.302	128.585	124.381	124.434	124.809
	194	127.766	128.314	128.61	124.389	124.379	124.816
	195	127.794	128.354	128.636	124.434	124.347	124.837
	196	127.807	128.395	128.646	124.478	124.403	124.837
	197	127.837	128.453	128.676	124.422	124.248	124.877
	198	127.855	128.429	128.695	124.2	132.402	124.724
	199	127.761	131.804	127.235	124.136	131.446	128.975
	200	127.772	132.242	132.555	124.155	131.412	131.327
	201	127.985	132.738	132.148	124.316	131.522	131.517
	202	127.955	132.779	132.163	124.235	131.426	131.395
	203	127.953	132.823	132.137	124.192	131.359	131.346
	204	127.964	132.867	132.079	124.177	131.335	131.343
	205	127.935	132.903	131.997	124.164	131.292	131.375
	206	127.938	132.916	131.895	124.156	131.266	131.418
	207	127.962	132.955	131.829	124.148	131.238	131.5
	208	127.958	132.983	131.731	124.121	131.181	131.547
	209	127.961	133.012	131.669	124.092	131.155	131.595
	210	127.982	133.039	131.62	124.042	131.144	131.616
	211	128.013	133.099	131.594	124.029	131.159	131.664
	212	128.041	133.137	131.571	123.99	131.156	131.692
	213	128.068	133.152	131.542	123.98	131.161	131.71
	214	128.107	133.182	131.533	123.962	131.154	131.727
	215	128.106	133.161	131.497	123.913	131.11	131.677
	216	128.088	133.151	131.461	123.873	131.07	131.649
	217	128.065	133.089	131.403	123.812	131.018	131.624
	218	128.041	133.057	131.338	123.764	130.982	131.6
	219	128.02	133.02	131.285	123.718	130.938	131.582
	220	128.024	133.012	131.258	123.718	130.949	131.594
	221	128.017	133.002	131.246	123.705	130.93	131.588
	222	128.035	133.008	131.213	123.718	130.92	131.614
	223	128.048	133.001	131.195	123.713	130.916	131.616
	224	128.064	133.02	131.158	123.7	130.905	131.636
	225	128.047	132.985	131.099	123.683	130.879	131.636
	226	128.047	132.978	131.09	123.669	130.866	131.635
	227	128.047	132.987	131.072	123.669	130.859	131.629
	228	128.028	132.992	131.052	123.665	130.846	131.64
	229	127.998	132.962	131.014	123.642	130.819	131.601
	230	127.965	132.937	130.962	123.611	130.782	131.574
	231	127.938	132.916	130.925	123.589	130.756	131.565
	232	127.908	132.909	130.894	123.57	130.72	131.536
	233	127.926	132.899	130.889	123.579	130.718	131.543
	234	127.919	132.917	130.88	123.579	130.733	131.541
	235	127.91	132.924	130.873	123.592	130.728	131.555
	236	127.88	132.912	130.858	123.571	130.713	131.544
	237	127.805	132.883	130.82	123.516	130.668	131.495
	238	127.735	132.852	130.761	123.461	130.612	131.474
	239	127.665	132.812	130.709	123.383	130.54	131.418
	240	127.622	132.783	130.662	123.335	130.489	131.37
	241	127.608	132.762	130.617	123.321	130.468	131.336
	242	127.616	132.757	130.605	123.329	130.465	131.325
	243	127.635	132.761	130.58	123.313	130.456	131.313
	244	127.635	132.722	130.552	123.283	130.426	131.297
	245	127.599	132.7	130.528	123.262	130.366	131.266
	246	127.606	132.69	130.5	123.214	130.344	131.245
	247	127.581	132.657	130.462	123.168	130.31	131.219
	248	127.549	132.613	130.439	123.134	130.267	131.185
	249	127.53	132.605	130.41	123.123	130.258	131.145
	250	127.522	132.587	130.357	123.12	130.251	131.122
	251	127.491	132.561	130.311	123.076	130.209	131.103
	252	127.487	132.587	130.294	123.075	130.21	131.092
	253	127.467	132.587	130.274	123.094	130.208	131.066
	254	127.428	132.621	130.278	123.088	130.172	131.039
	255	127.567	132.691	130.31	123.101	130.171	131.019
	256	127.828	132.773	130.361	123.153	130.176	131.025
	257	127.909	132.753	130.367	123.136	130.133	131.007
	258	127.948	132.717	130.36	123.18	138.012	131.032
	259	128.036	132.761	130.393	120.042	110.045	131.006
	260	127.695	130.522	135.22	103.699	102.543	131.88
	261	120.354	122.412	117.462	93.2994	92.1152	117.837
	262	120.149	121.777	117.974	87.5329	86.737	116.88
	263	116.945	118.325	113.063	80.6326	80.0479	112.245
	264	114.719	116.042	109.881	75.6922	75.1734	109.121
	265	112.695	113.96	107.195	71.4391	71.026	106.483
	266	110.806	112.033	104.805	67.8294	67.382	104.161
	267	109.076	110.201	102.707	64.5824	64.1609	102.089
	268	107.468	108.466	100.808	61.6862	61.2914	100.164
	269	105.928	106.895	98.9866	59.0501	58.6166	98.4241
	270	104.428	105.366	97.3732	56.6829	56.2833	96.7532
	271	102.988	103.947	95.8425	54.4703	54.0702	95.2487
	272	101.676	102.592	94.429	52.4426	52.0527	93.8312
	273	100.427	101.277	93.0832	50.5968	50.1662	92.5361
	274	99.1973	99.9903	91.8049	48.8587	48.4787	91.2689
	275	97.9481	98.7665	90.6467	47.256	46.8498	90.038
	276	96.7982	97.6994	89.4975	45.8197	45.3013	88.9744
	277	95.7794	96.556	88.438	44.432	43.9309	87.8583
	278	94.7399	95.5407	87.3985	43.1086	42.5658	86.7813
	279	93.6808	94.5216	86.3809	41.8809	41.2715	85.815
	280	92.6583	93.468	85.3773	40.6417	40.0899	84.8146
	281	91.6973	92.4485	84.4406	39.4534	38.9244	83.8595
	282	90.6981	91.5298	83.5966	38.3906	37.7693	83.0079
	283	89.8203	90.5832	82.6703	37.3526	36.7738	82.132
	284	88.9745	89.7109	81.7715	36.4241	35.803	81.294
	285	88.1816	88.8371	80.9425	35.5029	34.9161	80.4561
	286	87.3304	87.9961	80.1233	34.6702	33.9356	79.6908
	287	86.4277	87.1652	79.3694	33.8409	33.0439	78.9014
	288	85.6473	86.3348	78.6015	32.9804	32.2451	78.1151
	289	84.9278	85.5372	77.8839	32.1945	31.4464	77.3948
	290	84.1536	84.8173	77.2101	31.5286	30.6995	76.6633
	291	83.3642	84.0733	76.4973	30.8958	30.0489	75.9789
	292	82.6786	83.3458	75.8232	30.2209	29.4105	75.3097
	293	82.0478	82.6689	75.1925	29.6043	28.7644	74.6913
	294	81.3711	81.9767	74.544	28.9572	28.0913	74.0128
	295	80.6629	81.2794	73.9561	28.3095	27.4745	73.3975
	296	80.0489	80.6376	73.3011	27.7267	26.9045	72.8136
	297	79.4224	80.0353	72.725	27.2025	26.2795	72.2191
	298	78.7731	79.3711	72.1452	26.7204	25.8534	71.6854
	299	78.0898	78.7399	71.5264	26.1903	25.335	71.1037
	300	77.4699	78.1819	71.0443	25.686	24.8244	70.5087
	301	76.928	77.5811	70.5822	25.2158	24.3021	69.9525
	302	76.2988	76.9217	69.9364	24.763	23.8465	69.4044
	303	75.7202	76.3542	69.3162	24.2537	23.409	68.8884
	304	75.1406	75.8008	68.8166	23.7764	22.9786	68.3361
	305	74.627	75.2465	68.3314	23.4034	22.5489	67.8811
	306	74.1505	74.6094	67.8037	23.0362	22.1173	67.3885
	307	73.6572	74.1188	67.335	22.6729	21.7635	66.9045
	308	73.0117	73.6192	66.9064	22.2998	21.3673	66.4377
	309	72.4857	73.1263	66.4514	21.9577	20.9944	66.0111
	310	72.0059	72.6466	65.9756	21.614	20.6741	65.5135
	311	71.4715	72.1075	65.5041	21.215	20.3244	65.0478
	312	71.0047	71.5798	65.0602	20.8673	20.0005	64.6103
	313	70.4875	71.0969	64.5872	20.5431	19.6966	64.1517
	314	69.9715	70.6317	64.1306	20.2576	19.3622	63.699
	315	69.4621	70.1691	63.6523	19.92	18.9816	63.1973
	316	69.0809	69.7039	63.258	19.667	18.659	62.8396
	317	68.6464	69.2363	62.8497	19.3887	18.3438	62.47
	318	68.1516	68.7523	62.4494	19.0755	18.0305	62.0489
	319	67.7723	68.2801	62.0146	18.7888	17.7275	61.6357
	320	67.3391	67.8203	61.5861	18.5169	17.4278	61.1955
	321	66.832	67.3594	61.2131	18.2364	17.1806	60.8361
	322	66.4805	66.9395	60.8271	17.9669	16.9494	60.4579
	323	66.1306	66.5184	60.3564	17.6981	16.7197	60.0478
	324	65.6613	66.082	59.9881	17.4375	16.4289	59.6477
	325	65.1436	65.6691	59.6274	17.1425	16.1395	59.2997
	326	64.763	65.3067	59.2853	16.8887	15.8752	58.9349
	327	64.4207	64.9509	58.9384	16.6884	15.7079	58.579
	328	64.0203	64.5804	58.5798	16.4864	15.5383	58.2098
	329	63.5969	64.2176	58.2357	16.2541	15.3251	57.8655
	330	63.2321	63.8426	57.9365	16.0565	15.0684	57.5174
	331	62.8685	63.4301	57.6037	15.8627	14.8634	57.1869
	332	62.5117	63.0614	57.2568	15.6553	14.699	56.8733
	333	62.1895	62.6914	56.8963	15.4666	14.5381	56.5584
	334	61.8398	62.3426	56.5775	15.2892	14.3177	56.2197
	335	61.5158	61.9974	56.3124	15.1162	14.1045	55.9057
	336	61.1689	61.6075	55.9455	14.9064	13.8958	55.5673
	337	60.795	61.2418	55.6056	14.715	13.7567	55.2587
	338	60.4286	60.8996	55.2861	14.5556	13.6395	54.9072
	339	60.0898	60.5285	54.9786	14.3575	13.4758	54.5978
	340	59.7422	60.1648	54.6806	14.1512	13.2606	54.2982
	341	59.3906	59.8633	54.3692	13.9512	13.034	54.0165
	342	59.0714	59.5394	54.0383	13.7954	12.8489	53.7208
	343	58.7571	59.1864	53.7247	13.6454	12.7044	53.3887
	344	58.4072	58.8681	53.4443	13.4864	12.5556	53.0595
	345	58.0751	58.5684	53.1826	13.3279	12.4177	52.7872
	346	57.7794	58.2598	52.9111	13.1806	12.252	52.5145
	347	57.4598	57.9473	52.5939	13.0158	12.0684	52.218
	348	57.1075	57.6466	52.2853	12.8752	11.9232	51.9563
	349	56.7785	57.2969	51.9775	12.7239	11.7567	51.6758
	350	56.4734	56.9316	51.6523	12.5603	11.5988	51.3914
	351	56.1778	56.6188	51.3876	12.4455	11.4196	51.0993
	352	55.8782	56.3	51.1173	12.2943	11.2571	50.768
	353	55.5653	55.9864	50.8528	12.1473	11.1153	50.454
	354	55.2677	55.6962	50.5556	12.0282	10.997	50.1837
	355	54.9775	55.4153	50.3067	11.9083	10.8966	49.9561
	356	54.6825	55.1423	50.0478	11.7794	10.7782	49.6865
	357	54.4083	54.888	49.8244	11.6454	10.6447	49.4347
	358	54.1399	54.6082	49.5556	11.5158	10.4962	49.1517
	359	53.8281	54.338	49.2474	11.4034	10.3662	48.867
	360	53.5383	54.0188	49.0076	11.2924	10.2256	48.6068
	361	53.2695	53.7364	48.7775	11.1572	10.1049	48.4064
	362	53.0372	53.4579	48.5353	11.0431	9.99699	48.1856
	363	52.7703	53.2098	48.2755	10.9657	9.92668	47.9481
	364	52.5212	52.9637	48.029	10.87	9.8309	47.7392
	365	52.2758	52.7368	47.806	10.7493	9.72972	47.5052
	366	52.0485	52.4989	47.6071	10.659	9.64543	47.2966
	367	51.8032	52.2453	47.3852	10.5461	9.56378	47.0247
	368	51.5156	52.0078	47.0977	10.4063	9.47356	46.7567
	369	51.2985	51.7801	46.8787	10.3102	9.37868	46.5595
	370	51.0461	51.545	46.6802	10.2044	9.27397	46.3361
	371	50.798	51.2872	46.447	10.088	9.15715	46.088
	372	50.5602	51.0372	46.1778	9.98528	9.04778	45.8564
	373	50.2794	50.7755	45.9482	9.89746	8.94547	45.6592
	374	50.0158	50.5489	45.7373	9.80762	8.83015	45.4642
	375	49.8102	50.3316	45.5294	9.71965	8.72934	45.247
	376	49.6302	50.0938	45.3087	9.67706	8.6884	45.0478
	377	49.42	49.8421	45.0861	9.5891	8.60081	44.8313
	378	49.1825	49.6512	44.8904	9.52824	8.52937	44.6395
	379	48.9395	49.441	44.7001	9.44621	8.43915	44.4297
	380	48.7169	49.1996	44.4857	9.37982	8.34616	44.2091
	381	48.4929	48.9226	44.2801	9.27231	8.25946	43.9617
	382	48.2824	48.6194	44.0277	9.17819	8.15234	43.7297
	383	48.0692	48.3902	43.7613	9.09743	8.05672	43.5173
	384	47.8763	48.1684	43.5383	9.02472	7.97672	43.3294
	385	47.62	47.9304	43.332	8.92856	7.88762	43.1103
	386	47.3293	47.662	43.159	8.83984	7.79965	42.8977
	387	47.0809	47.4102	42.9591	8.73918	7.71613	42.7068
	388	46.841	47.1914	42.7598	8.65047	7.62109	42.5137
	389	46.6406	47.0177	42.5619	8.5571	7.55672	42.3248
	390	46.4609	46.8309	42.3748	8.48882	7.49106	42.1142
	391	46.2383	46.5625	42.1806	8.40828	7.41129	41.9196
	392	45.9766	46.3274	41.9669	8.33519	7.32106	41.718
	393	45.7665	46.1387	41.7775	8.27937	7.24738	41.5418
	394	45.5762	45.9775	41.588	8.20868	7.18134	41.3789
	395	45.4129	45.8008	41.4384	8.14175	7.13094	41.2305
	396	45.2109	45.6016	41.2677	8.07309	7.04816	41.0223
	397	45.0266	45.4102	41.0986	7.99219	6.98528	40.7883
	398	44.8564	45.2169	40.9365	7.92593	6.94434	40.5744
	399	44.7012	45.0606	40.7662	7.89972	6.90753	40.4377
	400	44.5071	44.8398	40.5762	7.80078	6.83797	40.2169
	401	44.3063	44.6289	40.4138	7.73993	6.7684	40.0173
	402	44.1203	44.4289	40.2474	7.66925	6.70628	39.8372
	403	43.9102	44.2399	40.077	7.59856	6.65121	39.6884
	404	43.7293	44.0207	39.8789	7.53644	6.58203	39.5294
	405	43.5195	43.8164	39.6875	7.45403	6.50781	39.3504
	406	43.3144	43.6131	39.5019	7.38168	6.42375	39.1613
	407	43.0938	43.4297	39.3203	7.33015	6.35156	38.9786
	408	42.9172	43.2766	39.1661	7.27547	6.31265	38.8145
	409	42.7188	43.0711	38.9836	7.2141	6.25594	38.6341
	410	42.5614	42.8728	38.8091	7.15791	6.20795	38.4576
	411	42.4005	42.6977	38.6557	7.13094	6.16422	38.3342
	412	42.2121	42.5	38.4688	7.0625	6.1075	38.1789
	413	42.0266	42.3556	38.3067	7.01691	6.08609	38.0177
	414	41.8582	42.1903	38.1602	6.96056	6.04852	37.8582
	415	41.6922	42.0125	37.9989	6.91129	5.99031	37.6922
	416	41.5391	41.8516	37.8477	6.85825	5.95515	37.5285
	417	41.3984	41.6797	37.6707	6.79613	5.90828	37.3672
	418	41.2375	41.5177	37.4857	6.74234	5.84578	37.1856
	419	41.0681	41.3516	37.3173	6.66962	5.78012	37.0095
	420	40.8828	41.1836	37.1317	6.59894	5.73325	36.8614
	421	40.6907	41.0411	36.9673	6.54779	5.69772	36.7278
	422	40.5071	40.8711	36.7879	6.47972	5.6395	36.6056
	423	40.3328	40.7012	36.6493	6.43134	5.59969	36.4607
	424	40.1914	40.5188	36.508	6.37816	5.54613	36.2892
	425	40.0331	40.3309	36.3692	6.32219	5.51134	36.1004
	426	39.8836	40.1406	36.2098	6.28313	5.455	35.9317
	427	39.6808	39.9582	36.0578	6.23941	5.38898	35.7465
	428	39.4993	39.7891	35.9031	6.19328	5.33984	35.5828
	429	39.338	39.6512	35.7269	6.16722	5.31918	35.4395
	430	39.1903	39.4993	35.5711	6.12184	5.26878	35.2813
	431	39.0301	39.3434	35.3817	6.05356	5.21446	35.1122
	432	38.9083	39.1868	35.1955	5.99812	5.17	34.9669
	433	38.8048	39.0361	35.0353	5.95906	5.1564	34.845
	434	38.6477	38.888	34.8752	5.92706	5.13687	34.7286
	435	38.4989	38.7145	34.7764	5.8895	5.11922	34.6122
	436	38.3274	38.559	34.6505	5.82144	5.09076	34.4903
	437	38.1786	38.4102	34.5011	5.74016	5.04109	34.3497
	438	38.0214	38.282	34.3797	5.68044	5.02547	34.2052
	439	37.8339	38.1406	34.2429	5.59096	4.98325	34.0673
	440	37.6914	37.9816	34.1034	5.50969	4.91129	33.9267
	441	37.5082	37.8262	33.9574	5.44734	4.84691	33.8041
	442	37.3571	37.6774	33.8199	5.43729	4.79929	33.6666
	443	37.1886	37.4905	33.673	5.38281	4.72379	33.4719
	444	37.0083	37.327	33.5478	5.33015	4.67781	33.3279
	445	36.8568	37.1886	33.4023	5.2766	4.62891	33.1684
	446	36.7314	37.0437	33.2911	5.27824	4.59691	33.0692
	447	36.6146	36.8791	33.1732	5.22769	4.55859	32.9503
	448	36.4805	36.742	33.0361	5.18044	4.52306	32.8203
	449	36.3895	36.6218	32.9072	5.17894	4.49925	32.7215
	450	36.2805	36.4933	32.7704	5.16016	4.47266	32.582
	451	36.1406	36.3406	32.6387	5.11996	4.42262	32.4289
	452	35.9972	36.1808	32.4993	5.05972	4.38004	32.3262
	453	35.8335	36.0508	32.3582	5.03012	4.33278	32.1715
	454	35.6914	35.909	32.2332	4.9864	4.30469	32.0313
	455	35.5578	35.7571	32.0844	4.95328	4.25632	31.893
	456	35.4198	35.6237	31.9598	4.9384	4.23009	31.7507
	457	35.2714	35.4835	31.8203	4.89769	4.18007	31.6094
	458	35.1414	35.3808	31.6914	4.88837	4.1609	31.4929
	459	35.0117	35.2636	31.5625	4.85434	4.12575	31.3586
	460	34.8821	35.1211	31.4102	4.81175	4.11328	31.2305
	461	34.7606	34.9864	31.2891	4.7636	4.09375	31.1395
	462	34.6133	34.8486	31.1523	4.71207	4.0625	31.0039
	463	34.4786	34.7462	31.0478	4.67856	4.02937	30.9181
	464	34.3575	34.6173	30.9349	4.63004	3.98566	30.7989
	465	34.247	34.497	30.8162	4.61884	3.9568	30.6677
	466	34.1477	34.386	30.7197	4.60081	3.93953	30.5677
	467	34.0497	34.2617	30.6095	4.59781	3.91925	30.4892
	468	33.9455	34.1661	30.5228	4.60374	3.89468	30.3939
	469	33.8302	34.0614	30.4501	4.59856	3.88762	30.3279
	470	33.7102	33.9308	30.3469	4.5755	3.86922	30.2278
	471	33.577	33.8279	30.2654	4.54553	3.85637	30.124
	472	33.4414	33.6759	30.1583	4.52284	3.81844	29.9962
	473	33.3368	33.5307	30.0489	4.465	3.78253	29.8712
	474	33.2161	33.4131	29.9349	4.4248	3.76541	29.7619
	475	33.1122	33.2978	29.8486	4.39746	3.72859	29.6384
	476	33.0078	33.1903	29.7665	4.38484	3.70793	29.5313
	477	32.9083	33.0832	29.6211	4.35938	3.67894	29.3996
	478	32.8309	32.9851	29.5177	4.33278	3.6618	29.3121
	479	32.7011	32.8553	29.3973	4.29094	3.63281	29.1816
	480	32.5714	32.7405	29.2766	4.26601	3.57925	29.0519
	481	32.4492	32.6289	29.159	4.20778	3.55785	28.9368
	482	32.3398	32.5255	29.0372	4.17781	3.52028	28.8341
	483	32.2109	32.4012	28.9189	4.16887	3.49106	28.7215
	484	32.082	32.2794	28.806	4.13875	3.47972	28.6192
	485	31.9582	32.168	28.6981	4.12703	3.45703	28.5266
	486	31.8746	32.1103	28.6192	4.11215	3.45906	28.4626
	487	31.7813	31.9941	28.5255	4.07031	3.44028	28.3605
	488	31.639	31.8694	28.418	4.02773	3.40663	28.2206
	489	31.4959	31.7459	28.3097	3.97063	3.36012	28.1034
	490	31.3631	31.6308	28.2087	3.95703	3.33984	28.0071
	491	31.2342	31.5038	28.082	3.90106	3.27328	27.8914
	492	31.1488	31.3871	27.9838	3.87929	3.23753	27.7688
	493	31.0391	31.2586	27.8672	3.8484	3.18863	27.6544
	494	30.9432	31.167	27.7665	3.82625	3.17743	27.5556
	495	30.8154	31.0418	27.6395	3.79852	3.15828	27.4403
	496	30.7327	30.9466	27.5277	3.77472	3.14656	27.3469
	497	30.6564	30.8752	27.4207	3.7639	3.14468	27.2305
	498	30.5868	30.779	27.3067	3.75684	3.15009	27.1414
	499	30.4851	30.6825	27.2126	3.76744	3.13168	27.0614
	500	30.3918	30.5742	27.1239	3.7775	3.125	26.9727
	501	30.2714	30.4602	27.002	3.74106	3.10081	26.8516
	502	30.162	30.3398	26.9083	3.718	3.0809	26.7598
	503	30.0448	30.2422	26.8285	3.69141	3.05898	26.6605
	504	29.9174	30.1449	26.716	3.64957	3.045	26.5547
	505	29.7827	30.0309	26.6012	3.59059	3.01653	26.4598
	506	29.6477	29.9317	26.4974	3.56656	3.00218	26.3692
	507	29.5398	29.8086	26.3594	3.5184	2.95515	26.2411
	508	29.4286	29.6973	26.2477	3.49699	2.93803	26.1181
	509	29.3	29.5567	26.1263	3.44772	2.87741	25.9857
	510	29.2169	29.4587	26.0662	3.42856	2.8629	25.8865
	511	29.0578	29.3462	25.9661	3.38597	2.82851	25.7669
	512	28.9989	29.2695	25.8977	3.39137	2.83203	25.7208
	513	28.9308	29.1914	25.8564	3.37891	2.81918	25.6477
	514	28.8354	29.1042	25.7507	3.35344	2.80544	25.5816
	515	28.7151	28.9894	25.6523	3.32031	2.76991	25.471
	516	28.5888	28.8635	25.5147	3.28426	2.73235	25.3702
	517	28.4666	28.7338	25.3925	3.25262	2.69328	25.2621
	518	28.3546	28.6222	25.2902	3.21207	2.65941	25.1633
	519	28.2429	28.5391	25.2117	3.18434	2.64024	25.0614
	520	28.1496	28.4777	25.13	3.16835	2.62109	24.9993
	521	28.0673	28.4109	25.0398	3.1579	2.6075	24.9207
	522	27.9903	28.3426	24.9609	3.1564	2.63094	24.8614
	523	27.9349	28.2777	24.886	3.16422	2.62109	24.7883
	524	27.8672	28.1894	24.8086	3.16534	2.59879	24.6992
	525	27.7656	28.0694	24.6894	3.13559	2.57813	24.5977
	526	27.6955	27.9766	24.6075	3.13687	2.57903	24.5353
	527	27.6053	27.902	24.5407	3.12944	2.56544	24.4869
	528	27.5282	27.8027	24.4609	3.11328	2.54184	24.4395
	529	27.4317	27.7113	24.3715	3.10007	2.50909	24.3685
	530	27.3595	27.6324	24.2997	3.09262	2.52043	24.2907
	531	27.2695	27.5313	24.2305	3.07031	2.49219	24.2109
	532	27.1531	27.4219	24.1211	3.05078	2.45313	24.1133
	533	27.0128	27.3099	24.0169	3.02156	2.42113	23.9914
	534	26.8906	27.1845	23.9079	2.95981	2.39543	23.8895
	535	26.7883	27.095	23.8106	2.94772	2.37816	23.8
	536	26.6609	26.9977	23.7157	2.94508	2.35712	23.6973
	537	26.5703	26.8906	23.6192	2.90828	2.33797	23.5958
	538	26.4764	26.8136	23.5136	2.87109	2.31438	23.5019
	539	26.4061	26.7448	23.4433	2.87184	2.30379	23.4198
	540	26.3166	26.6925	23.3793	2.86253	2.29485	23.3586
	541	26.1892	26.5538	23.2997	2.83203	2.25578	23.2742
	542	26.1007	26.4812	23.2383	2.82813	2.25706	23.2258
