# Supplementary material for: Identification of PCPE-2 as the endogenous specific inhibitor of human BMP-1/tolloid-like proteinases
Source: Nat Commun. 2023 Dec 4;14:8020. doi: 10.1038/s41467-023-43401-0 (PMC10696041; doi:10.1038/s41467-023-43401-0)
Supplement: Supplementary file 4 — Source Data [file 41467_2023_43401_MOESM4_ESM.zip › Source data/Fig4d.xlsx]

## Sheet: Feuil1
Fig. 4d		Response (RU)
	Time (s)	PCPE-1	PCPE-2	CUB1CUB2	CUB2NTR	NTR	CUB1
	-27	-0.0685425	-0.142151	-0.164795	-0.0946655	-0.175903	-0.0380859
	-26	-0.0884399	-0.116028	-0.176514	-0.0836182	-0.177795	-0.0657959
	-25	-0.124695	-0.124634	-0.181213	-0.0884399	-0.199585	-0.0587158
	-24	-0.150146	-0.121399	-0.192932	0.0928345	-0.223572	-0.0477295
	-23	0.0500488	-0.137817	-0.189819	0.121704	-0.00842285	-0.0123291
	-22	0.081543	-0.166565	-0.020874	-0.0546875	0.0479736	0.0137939
	-21	-0.288574	-0.142456	-0.207153	-0.20813	-0.381836	0.0216064
	-20	-0.282532	-0.159363	-0.317322	-0.266235	-0.280334	0.0234375
	-19	-0.0494995	-0.0882568	-0.126404	-0.0773315	-0.0901489	-0.0078125
	-18	-0.0169678	-0.126221	-0.14093	0.0359497	-0.067627	-0.0202637
	-17	-0.00012207	-0.116699	-0.138672	0.0276489	-0.0603027	-0.0637207
	-16	0.00622559	-0.103088	-0.113586	0.0325317	-0.0425415	-0.0806885
	-15	0.00518799	-0.0770264	-0.112793	-0.0300293	-0.0435791	-0.0877686
	-14	-0.0834351	-0.0823364	-0.0865479	-0.0485229	-0.0880127	-0.0799561
	-13	-0.0748291	-0.0671387	-0.146057	-0.050293	-0.067627	-0.0490723
	-12	-0.069519	-0.0164185	-0.141846	-0.0557861	-0.0991821	-0.0299072
	-11	-0.101074	-0.0100708	-0.14386	-0.0379639	-0.120178	-0.00366211
	-10	-0.0946655	-0.0769653	-0.133728	-0.0360718	-0.114258	0.0145264
	-9	-0.125916	-0.116821	-0.150757	-0.00793457	-0.108093	0.019043
	-8	-0.109497	-0.0984497	-0.146057	0.00970459	-0.0793457	0.0169678
	-7	-0.0848389	-0.0643311	-0.119812	0.0115356	-0.052063	0.00805664
	-6	-0.0614014	-0.0202637	-0.103088	0.0115967	-0.0339355	0.00695801
	-5	-0.0430908	-0.0206299	-0.0913696	0.0194092	-0.0383911	0.00805664
	-4	-0.0372925	-0.00811768	-0.0671387	-0.00012207	-0.0129395	0.0302734
	-3	-0.0274658	0.00195313	-0.0377808	0	-0.00592041	0.0145264
	-2	0	0.00115967	-0.0241699	0.0202026	0	-0.00390625
	-1	0.0155029	0.0032959	0	0.0214233	0.0234375	-0.0102539
	0	-0.00604248	0	0.0314331	0.0623779	0.0331421	0
	1	0.0179443	0.0247192	0.0430298	0.0392456	0.0393677	0.00195313
	2	-0.0107422	0.0128784	0.0308228	0.0264282	0.0284424	-0.00585938
	3	-0.0157471	0.0153198	-0.0022583	0.00335693	0.0304565	0.00109863
	4	-0.0388794	0.00817871	0.00360107	0.0632935	0.0272217	0
	5	0.0126343	0.00158691	-0.00476074	0.271301	0.0859375	-0.00891113
	6	0.193787	0.00317383	0.064209	0.0869141	0.132385	-0.0262451
	7	-0.024353	0.0214233	0.103516	0.0155029	0.144592	-0.0408936
	8	-0.284546	0.0344238	-0.0266724	3.79529	-0.83783	-0.0644531
	9	1.66486	-0.00366211	-2.19922	17.7991	1.55859	-0.0661621
	10	4.2002	0.619263	10.1277	28.3387	-0.00231934	-0.220215
	11	4.30286	12.1541	9.521	36.4792	-0.202515	-6.35132
	12	4.5213	23.4802	13.6649	42.0538	-0.29187	0.54541
	13	4.65875	36.1424	17.3527	45.875	-0.348145	-1.16235
	14	4.758	48.41	20.605	48.5866	-0.352051	-1.12988
	15	4.8822	60.0891	23.6274	50.5364	-0.314514	-1.15979
	16	4.97394	71.0438	26.4166	52.0349	-0.306396	-1.1886
	17	5.05566	81.0392	28.8749	53.2612	-0.255615	-1.19019
	18	5.1756	90.2557	31.1531	54.1611	-0.16687	-1.2179
	19	5.20801	98.4766	33.1878	54.8692	-0.222961	-1.23242
	20	5.22595	105.841	35.0785	55.5129	-0.216431	-1.23596
	21	5.26251	112.399	36.8203	55.9705	-0.219543	-1.20984
	22	5.2594	118.212	38.416	56.3463	-0.230774	-1.18677
	23	5.26941	123.405	39.8745	56.7053	-0.17981	-1.19617
	24	5.30829	128.072	41.2274	57.059	-0.13031	-1.16907
	25	5.35596	132.243	42.4999	57.3681	-0.103882	-1.16565
	26	5.39703	136.073	43.6432	57.6324	-0.067688	-1.18762
	27	5.42505	139.525	44.7853	57.8564	-0.0371704	-1.20215
	28	5.4408	142.634	45.7822	58.0411	-0.0078125	-1.21387
	29	5.42657	145.472	46.7803	58.2183	-0.0170288	-1.19336
	30	5.41626	148.042	47.6435	58.4084	-0.0229492	-1.21204
	31	5.43219	150.43	48.4741	58.5783	-0.0352783	-1.19434
	32	5.44458	152.631	49.2658	58.7549	-0.0359497	-1.1925
	33	5.4491	154.722	50.0182	58.9047	-0.0223389	-1.18945
	34	5.46857	156.609	50.775	59.0565	-0.024231	-1.21289
	35	5.49585	158.372	51.4702	59.1932	-0.00524902	-1.2384
	36	5.51971	160.03	52.2183	59.3383	0.0265503	-1.27258
	37	5.52625	161.61	52.8776	59.4561	0.067627	-1.25916
	38	5.53925	163.101	53.5364	59.576	0.069397	-1.24988
	39	5.5838	164.511	54.1068	59.7088	0.0909424	-1.22778
	40	5.61615	165.812	54.6399	59.8233	0.113159	-1.20593
	41	5.62891	167.045	55.1078	59.9125	0.11438	-1.16797
	42	5.65454	168.203	55.5394	60.0167	0.122986	-1.14661
	43	5.67316	169.297	55.9684	60.1052	0.154358	-1.14771
	44	5.66034	170.315	56.4119	60.1597	0.182373	-1.13208
	45	5.66028	171.312	56.8077	60.2341	0.204956	-1.14734
	46	5.65393	172.219	57.165	60.2874	0.234436	-1.14966
	47	5.64551	173.085	57.5035	60.3656	0.234253	-1.14551
	48	5.68451	173.932	57.806	60.4366	0.257019	-1.14197
	49	5.71112	174.728	58.0724	60.5057	0.258911	-1.13562
	50	5.71771	175.548	58.2653	60.5948	0.249084	-1.13208
	51	5.73016	176.31	58.5137	60.688	0.274536	-1.11426
	52	5.73022	176.979	58.7338	60.7609	0.286255	-1.1123
	53	5.73157	177.705	58.9907	60.8338	0.315613	-1.10815
	54	5.75549	178.384	59.1804	60.8917	0.325989	-1.12024
	55	5.77905	178.949	59.5056	60.9674	0.328552	-1.13196
	56	5.82019	179.534	59.7697	61.0305	0.352234	-1.14197
	57	5.85925	180.043	59.9955	61.1035	0.364502	-1.12317
	58	5.85486	180.671	60.2964	61.1307	0.393311	-1.09766
	59	5.80908	181.238	60.5927	61.1405	0.363159	-1.08594
	60	5.77594	181.734	60.8646	61.1553	0.342957	-1.07239
	61	5.76154	182.135	61.0768	61.1272	0.346863	-1.07446
	62	5.72363	182.502	61.2733	61.1064	0.317383	-1.05103
	63	5.74066	182.877	61.5119	61.0999	0.320618	-1.06152
	64	5.75171	183.209	61.7479	61.0928	0.320618	-1.10571
	65	5.7674	183.489	61.9814	61.1058	0.344849	-1.13953
	66	5.78888	183.711	62.21	61.1163	0.35968	-1.14966
	67	5.80927	183.973	62.4144	61.126	0.361694	-1.16724
	68	5.8288	184.211	62.6338	61.1307	0.374878	-1.15259
	69	5.83411	184.44	62.8854	61.1613	0.391296	-1.15735
	70	5.83344	184.68	63.0632	61.1995	0.403564	-1.17017
	71	5.84052	184.943	63.2162	61.2491	0.409363	-1.17285
	72	5.85675	185.194	63.4733	61.2783	0.435486	-1.15149
	73	5.86456	185.475	63.7527	61.3233	0.456909	-1.11536
	74	5.89331	185.786	63.9343	61.3284	0.492065	-1.08093
	75	5.88922	186.039	64.1369	61.3174	0.490601	-1.04785
	76	5.88409	186.276	64.3278	61.3202	0.495972	-1.06567
	77	5.87378	186.49	64.4807	61.3202	0.503113	-1.07422
	78	5.85016	186.698	64.6449	61.33	0.507019	-1.06836
	79	5.85486	186.893	64.7886	61.3136	0.505798	-1.07654
	80	5.84125	187.094	64.9378	61.3307	0.475769	-1.08264
	81	5.86346	187.276	65.0863	61.3495	0.504578	-1.10852
	82	5.87061	187.456	65.2322	61.3827	0.509705	-1.10852
	83	5.89081	187.683	65.3782	61.4088	0.52655	-1.13159
	84	5.89941	187.883	65.5305	61.4152	0.535034	-1.14087
	85	5.89874	188.095	65.6471	61.4394	0.546082	-1.12512
	86	5.91046	188.288	65.7891	61.4675	0.577332	-1.1095
	87	5.91766	188.475	65.9258	61.4822	0.567505	-1.08167
	88	5.92676	188.689	66.0946	61.4999	0.566284	-1.08679
	89	5.94952	188.886	66.2077	61.4999	0.579224	-1.11145
	90	5.94751	189.096	66.3542	61.5469	0.581909	-1.10522
	91	5.9397	189.276	66.4714	61.5655	0.594971	-1.09387
	92	5.9494	189.413	66.6135	61.5752	0.605347	-1.1311
	93	5.96112	189.579	66.7077	61.5862	0.604675	-1.12476
	94	5.94873	189.751	66.8152	61.6064	0.606567	-1.1311
	95	5.9599	189.937	66.9141	61.6194	0.636597	-1.15137
	96	5.95782	190.109	67.0425	61.6244	0.641113	-1.15247
	97	5.95642	190.328	67.1532	59.6244	0.652527	-1.14258
	98	3.91925	190.528	67.2578	66.388	0.727844	-1.14502
	99	9.70154	190.718	66.4379	52.5635	0.359192	-1.1554
	100	1.21472	192.065	67.4886	47.7722	0.270935	-1.12195
	101	1.89612	187.631	63.7063	42.1494	0.342957	4.04834
	102	1.44611	184.676	62.5499	37.9009	0.427002	-4.8053
	103	1.16376	181.474	60.9818	34.5289	0.430176	-0.00708008
	104	0.987549	178.698	59.5947	31.7589	0.437195	0.0489502
	105	0.866699	176.307	58.3943	29.466	0.436096	0.0908203
	106	0.758484	174.154	57.3105	27.5347	0.423157	0.0997314
	107	0.668579	172.18	56.2807	25.819	0.404175	0.101685
	108	0.59021	170.317	55.2531	24.3516	0.386597	0.0981445
	109	0.515442	168.663	54.2829	23.058	0.366394	0.0898438
	110	0.479858	167.115	53.3597	21.8834	0.352173	0.0848389
	111	0.43811	165.644	52.505	20.8724	0.358093	0.0565186
	112	0.421875	164.226	51.7622	19.9596	0.367676	0.0528564
	113	0.410828	162.876	50.9739	19.123	0.394409	0.0351563
	114	0.366455	161.623	50.2598	18.2975	0.402344	0.0262451
	115	0.330627	160.411	49.526	17.5644	0.404236	-0.00439453
	116	0.342529	159.232	48.8657	16.8697	0.415955	-0.0183105
	117	0.294739	158.087	48.2211	16.2584	0.425781	-0.0311279
	118	0.261597	157.003	47.628	15.7303	0.422485	-0.0284424
	119	0.247192	155.992	47.0239	15.2219	0.407349	-0.00964355
	120	0.210815	155.007	46.3938	14.7831	0.385925	0.000244141
	121	0.217957	154.02	45.7825	14.3417	0.423706	0.0185547
	122	0.178772	153.059	45.2305	13.9193	0.410645	0.0385742
	123	0.184082	152.171	44.7134	13.4902	0.412659	0.0506592
	124	0.169861	151.25	44.2012	13.1014	0.423767	0.0493164
	125	0.171753	150.361	43.6848	12.7629	0.424988	0.0418701
	126	0.15863	149.509	43.1938	12.4627	0.42688	0.0305176
	127	0.15802	148.702	42.6826	12.1796	0.425659	0.039917
	128	0.160645	147.946	42.2407	11.9034	0.410034	0.0187988
	129	0.168457	147.152	41.7941	11.5831	0.406677	0.0429688
	130	0.146301	146.396	41.3461	11.3436	0.368286	0.0418701
	131	0.137817	145.663	40.8833	11.1053	0.380005	0.0539551
	132	0.118164	144.943	40.4497	10.9009	0.368286	0.0614014
	133	0.116272	144.226	40.0071	10.6835	0.384705	0.0531006
	134	0.118164	143.534	39.5969	10.4686	0.387817	0.0626221
	135	0.104553	142.861	39.1887	10.2511	0.420654	0.0489502
	136	0.0979614	142.243	38.8802	10.0605	0.419861	0.0524902
	137	0.09552	141.57	38.4477	9.83374	0.438293	0.052124
	138	0.0654907	140.941	38.041	9.66327	0.423767	0.0375977
	139	0.0687256	140.307	37.6763	9.47052	0.424988	0.0400391
	140	0.0525513	139.688	37.3345	9.31549	0.415161	0.0471191
	141	0.0576782	139.032	36.9496	9.16315	0.419067	0.0372314
	142	0.0424805	138.441	36.598	9.00958	0.410461	0.0305176
	143	0.0349121	137.897	36.2477	8.88989	0.407349	0.0255127
	144	0.0506592	137.314	35.9019	8.7569	0.433472	0.0467529
	145	0.0315552	136.795	35.6091	8.59674	0.441833	0.0216064
	146	0.0134888	136.323	35.3024	8.46594	0.437378	0.0205078
	147	0.0265503	135.756	34.9789	8.32397	0.42688	0.0275879
	148	-0.00213623	135.202	34.6442	8.23035	0.417236	0.0268555
	149	-0.00793457	134.708	34.3176	8.11237	0.415833	0.0565186
	150	0.00378418	134.136	33.9902	7.99457	0.415161	0.0712891
	151	0.00317383	133.601	33.6841	7.87286	0.39032	0.0794678
	152	-0.000915527	133.088	33.4099	7.76282	0.389709	0.0625
	153	-0.00610352	132.594	33.1097	7.65613	0.377991	0.0546875
	154	-0.0157471	132.105	32.8461	7.54596	0.388	0.0335693
	155	-0.0274658	131.625	32.5688	7.44977	0.386597	0.0125732
	156	-0.0274658	131.137	32.2974	7.37878	0.392517	-0.0112305
	157	-0.0227661	130.689	32.0234	7.31171	0.410828	-0.029541
	158	-0.0164185	130.224	31.7708	7.25189	0.424988	-0.0174561
	159	0.00579834	129.769	31.5208	7.19989	0.436707	-0.0291748
	160	0.0239868	129.349	31.2649	7.10455	0.466736	-0.0299072
	161	0.0159302	128.874	31.0344	7.01593	0.449524	-0.0388184
	162	0.0342407	128.434	30.7758	6.94116	0.429993	-0.000976563
	163	0.0525513	128.002	30.5453	6.86359	0.428772	0.0275879
	164	0.0452881	127.596	30.3168	6.80109	0.408569	0.0275879
	165	0.045166	127.193	30.0876	6.72552	0.411255	0.0275879
	166	0.0380249	126.754	29.8696	6.64362	0.412354	0.0115967
	167	0.029541	126.37	29.6324	6.59955	0.400635	0.019043
	168	0.0100098	125.938	29.3707	6.53625	0.403442	-0.00366211
	169	0.0100098	125.536	29.1481	6.46893	0.39093	-0.00366211
	170	0.000183105	125.143	28.9301	6.40533	0.379211	0.0098877
	171	0.00500488	124.717	28.6727	6.34473	0.385925	0.0517578
	172	0.0134888	124.325	28.4653	6.28937	0.386597	0.0723877
	173	0.0343628	123.939	28.2668	6.21112	0.385925	0.0919189
	174	0.0369263	123.542	28.1146	6.14551	0.380005	0.0891113
	175	0.0350342	123.175	27.9183	6.09094	0.368286	0.0986328
	176	0.0343628	122.795	27.688	6.03424	0.353455	0.0872803
	177	0.0231934	122.435	27.4688	5.97565	0.337036	0.0584717
	178	0.0198364	122.071	27.268	5.91394	0.307678	0.0482178
	179	-0.0107422	121.713	27.0571	5.85144	0.292847	0.0305176
	180	-0.0126343	121.366	26.8402	5.8183	0.284363	0.0283203
	181	-0.00482178	120.995	26.6418	5.7713	0.308594	0.00708008
	182	-0.0146484	120.655	26.483	5.71393	0.315491	0.0272217
	183	-0.0145264	120.361	26.2855	5.68286	0.308899	0.0258789
	184	0.0117798	120.047	26.1125	5.64038	0.327393	0.0290527
	185	0.0134888	119.717	25.9557	5.61047	0.325317	0.0471191
	186	0.0311279	119.407	25.791	5.5733	0.337036	0.0411377
	187	0.0342407	119.073	25.6353	5.52454	0.340149	0.0480957
	188	0.0440674	118.751	25.4477	5.48224	0.337036	0.0684814
	189	0.0380249	118.413	25.266	5.453	0.338928	0.0762939
	190	0.0315552	118.083	25.0785	5.41125	0.356567	0.0731201
	191	0.0166016	117.783	24.9282	5.3905	0.357788	0.0794678
	192	0.0323486	117.503	24.7528	5.37097	0.374878	0.0997314
	193	0.0362549	117.177	24.6078	5.35468	0.380798	0.09375
	194	0.0428467	116.885	24.4379	5.3338	0.400452	0.0880127
	195	0.0596924	116.594	24.2739	5.30579	0.425781	0.0926514
	196	0.0662842	116.322	24.1508	5.27521	0.417847	0.106812
	197	0.0615845	116.017	23.9985	5.22754	0.415955	0.109619
	198	0.0661621	115.724	23.8547	5.17487	0.407349	0.10376
	199	0.0412598	115.454	23.6703	5.11749	0.370178	0.116333
	200	0.0147095	115.165	23.4855	5.0788	0.349976	0.115601
	201	-0.00793457	114.864	23.3298	5.05927	0.333923	0.120972
	202	0.00189209	114.547	23.211	5.01282	0.335938	0.123169
	203	-0.0145264	114.273	23.1152	4.97906	0.324097	0.109863
	204	-0.0516968	113.995	22.9508	4.9425	0.3078	0.130615
	205	-0.0568237	113.696	22.7953	4.91827	0.286255	0.0980225
	206	-0.0582886	113.373	22.6352	4.8877	0.297974	0.0997314
	207	-0.0693359	113.086	22.4997	4.83813	0.288147	0.0997314
	208	-0.0895386	112.81	22.3597	4.81549	0.269836	0.103271
	209	-0.0724487	112.539	22.1942	4.78613	0.266724	0.119629
	210	-0.079834	112.238	22.0871	4.77252	0.286255	0.100464
	211	-0.0685425	111.984	21.9868	4.71704	0.324097	0.123169
	212	-0.0817261	111.737	21.8774	4.67609	0.31012	0.120361
	213	-0.0751343	111.51	21.7203	4.64362	0.320618	0.129028
	214	-0.0700073	111.187	21.5961	4.62286	0.317505	0.13269
	215	-0.076355	110.949	21.4477	4.60657	0.325317	0.116699
	216	-0.071228	110.729	21.3254	4.57019	0.317505	0.0997314
	217	-0.0587158	110.512	21.1958	4.5741	0.322205	0.0684814
	218	-0.0634155	110.256	21.0669	4.5722	0.316406	0.0489502
	219	-0.0535889	109.99	20.9629	4.55066	0.321106	0.00585938
	220	-0.0634155	109.732	20.8724	4.52454	0.326111	-0.0155029
	221	-0.0537109	109.482	20.7349	4.50366	0.305786	-0.010376
	222	-0.0537109	109.225	20.6144	4.49518	0.299866	-0.000976563
	223	-0.0319824	109.004	20.5051	4.45221	0.297974	0.00720215
	224	-0.0419922	108.797	20.3919	4.42609	0.295959	0.0153809
	225	-0.0457764	108.567	20.2692	4.40521	0.282776	0.0490723
	226	-0.0372925	108.31	20.1391	4.38501	0.288147	0.0606689
	227	-0.0537109	108.081	20.0226	4.36237	0.269836	0.0560303
	228	-0.0653076	107.866	19.9	4.35266	0.266724	0.0358887
	229	-0.0614014	107.616	19.7974	4.33191	0.266724	0.0294189
	230	-0.0927734	107.384	19.6879	4.32019	0.245178	0.0305176
	231	-0.0927734	107.155	19.5727	4.3125	0.248413	0.0216064
	232	-0.0926514	106.934	19.4763	4.28503	0.237488	0.0177002
	233	-0.0829468	106.684	19.3774	4.27991	0.25769	0.0411377
	234	-0.0665283	106.475	19.2809	4.2561	0.265503	0.055542
	235	-0.0700073	106.26	19.1671	4.24518	0.246399	0.0802002
	236	-0.071228	106.044	19.0485	4.23981	0.255005	0.0919189
	237	-0.0665894	105.818	18.9294	4.20782	0.267944	0.100098
	238	-0.0615845	105.606	18.8239	4.19751	0.276367	0.105225
	239	-0.071228	105.39	18.7111	4.15186	0.262024	0.120361
	240	-0.0809326	105.165	18.5992	4.12799	0.266724	0.138062
	241	-0.0692139	104.927	18.5017	4.10645	0.278442	0.130615
	242	-0.0627441	104.727	18.4172	4.09674	0.284241	0.12146
	243	-0.0601807	104.497	18.3351	4.08502	0.297302	0.123901
	244	-0.0529175	104.273	18.238	4.07721	0.296753	0.15918
	245	-0.039978	104.054	18.1769	4.07532	0.296082	0.14502
	246	-0.039978	103.859	18.0895	4.06427	0.314392	0.149292
	247	-0.048584	103.683	18.018	4.03937	0.316406	0.170044
	248	-0.0516968	103.513	17.9333	4.01349	0.314392	0.200073
	249	-0.0681152	103.319	17.8422	3.99329	0.302673	0.173828
	250	-0.0615234	103.118	17.7172	3.96783	0.317505	0.15625
	251	-0.0876465	102.899	17.6262	3.93658	0.299866	0.157471
	252	-0.0848389	102.686	17.5297	3.90411	0.299194	0.148804
	253	-0.120117	102.457	17.4477	3.90344	0.288147	0.151245
	254	-0.105591	102.228	17.3578	3.87408	0.297974	0.170044
	255	-0.123901	101.987	17.2602	3.85968	0.279663	0.170044
	256	-0.133728	101.781	17.1664	3.83875	0.279663	0.158325
	257	-0.133118	101.594	17.07	3.80499	0.277039	0.170044
	258	-0.142212	101.426	16.9709	3.78491	0.256226	0.171265
	259	-0.125244	101.229	16.8708	3.76593	0.249084	0.178589
	260	-0.142334	101.017	16.7894	3.74518	0.211243	0.191406
	261	-0.125916	100.827	16.7008	3.73859	0.21405	0.186035
	262	-0.12738	100.588	16.6157	3.72754	0.219849	0.200928
	263	-0.112305	100.382	16.5375	3.73535	0.227661	0.208374
	264	-0.0927734	100.189	16.4574	3.73669	0.247192	0.201294
	265	-0.0848389	100.026	16.4067	3.71783	0.257019	0.164185
	266	-0.0895386	99.8755	16.3352	3.6983	0.258911	0.133911
	267	-0.100586	99.7056	16.276	3.66705	0.27063	0.122925
	268	-0.114197	99.5246	16.1899	3.66083	0.277222	0.114014
	269	-0.113403	99.356	16.1262	3.6413	0.294861	0.0877686
	270	-0.127014	99.1848	16.056	3.62958	0.27655	0.09021
	271	-0.126343	99.0169	15.9758	3.63208	0.265503	0.110352
	272	-0.109314	98.8027	15.8828	3.65302	0.29303	0.0979004
	273	-0.103699	98.629	15.8151	3.65411	0.30658	0.0755615
	274	-0.0860596	98.4538	15.754	3.66974	0.317505	0.0673828
	275	-0.0751343	98.2883	15.6868	3.65656	0.324097	0.0588379
	276	-0.079834	98.1249	15.6204	3.64874	0.335144	0.0549316
	277	-0.0817261	97.9633	15.5669	3.6424	0.32843	0.0429688
	278	-0.0810547	97.8169	15.4919	3.62531	0.319397	0.0546875
	279	-0.0817261	97.6403	15.4222	3.59363	0.318726	0.0794678
	280	-0.0841675	97.4562	15.3513	3.55255	0.324097	0.108276
	281	-0.0946655	97.2869	15.2687	3.54218	0.305786	0.121094
	282	-0.0782471	97.1132	15.1743	3.52643	0.325439	0.130981
	283	-0.0751343	96.9419	15.1138	3.52319	0.324097	0.138794
	284	-0.0685425	96.7856	15.0505	3.52576	0.341736	0.138794
	285	-0.0377808	96.6058	14.9757	3.5166	0.338257	0.162231
	286	-0.0333862	96.4438	14.9263	3.51862	0.329224	0.157593
	287	-0.0418701	96.2836	14.848	3.50677	0.312805	0.161133
	288	-0.0549316	96.1169	14.7614	3.49841	0.299866	0.150513
	289	-0.0437622	95.9496	14.6819	3.47754	0.317505	0.150513
	290	-0.0430908	95.7894	14.6255	3.4397	0.306274	0.145874
	291	-0.0615234	95.6353	14.5622	3.42487	0.290039	0.139526
	292	-0.0634155	95.4855	14.4808	3.41315	0.288147	0.131714
	293	-0.0634155	95.3188	14.4203	3.41705	0.295288	0.138062
	294	-0.0634155	95.1652	14.3657	3.41974	0.305786	0.168213
	295	-0.055603	95.0317	14.3157	3.4281	0.312378	0.174194
	296	-0.048584	94.8852	14.2629	3.41382	0.316833	0.19458
	297	-0.0537109	94.7415	14.2186	3.39484	0.309692	0.204224
	298	-0.0621948	94.5876	14.1359	3.3877	0.3078	0.225708
	299	-0.0563965	94.3988	14.07	3.34796	0.310364	0.220825
	300	-0.0896606	94.2172	14.0297	3.34674	0.291382	0.210205
	301	-0.0778198	94.059	13.943	3.33893	0.290161	0.203125
	302	-0.0810547	93.8688	13.9039	3.32721	0.30188	0.192505
	303	-0.0693359	93.7289	13.8519	3.32532	0.308472	0.161987
	304	-0.0621948	93.5883	13.8011	3.32086	0.301086	0.152344
	305	-0.0482178	93.4477	13.738	3.3136	0.294861	0.121094
	306	-0.0653076	93.3149	13.6671	3.32019	0.286255	0.132813
	307	-0.0704346	93.1555	13.6039	3.30377	0.284363	0.144531
	308	-0.0770264	92.9915	13.5416	3.28546	0.285034	0.162231
	309	-0.0880737	92.8423	13.475	3.27832	0.274536	0.159424
	310	-0.0751343	92.6782	13.4282	3.26984	0.276428	0.158325
	311	-0.0601807	92.5324	13.3774	3.26471	0.269958	0.177856
	312	-0.0333862	92.3871	13.3188	3.26471	0.266724	0.189575
	313	-0.00482178	92.2302	13.2727	3.26471	0.296082	0.194214
	314	-0.00482178	92.106	13.2583	3.25836	0.296753	0.210205
	315	-0.00482178	91.9933	13.2094	3.25299	0.302673	0.222656
	316	-0.0224609	91.8344	13.1554	3.23157	0.285034	0.221558
	317	-0.024353	91.7024	13.1013	3.22375	0.286377	0.193481
	318	-0.0309448	91.5441	13.0309	3.2041	0.296753	0.18103
	319	-0.0537109	91.4048	12.9808	3.18268	0.286255	0.170044
	320	-0.0621948	91.2563	12.9085	3.16504	0.274536	0.157593
	321	-0.0549316	91.098	12.8356	3.16125	0.269836	0.131714
	322	-0.0543823	90.9489	12.7828	3.15533	0.269836	0.1604
	323	-0.0654297	90.8043	12.7316	3.11426	0.273315	0.140625
	324	-0.101257	90.686	12.686	3.10266	0.236694	0.132813
	325	-0.0860596	90.5551	12.6138	3.09161	0.234253	0.11145
	326	-0.076355	90.3981	12.5704	3.09094	0.232361	0.112549
	327	-0.0770264	90.2637	12.5227	3.10468	0.255127	0.122803
	328	-0.055481	90.1321	12.4818	3.12488	0.263611	0.119629
	329	-0.0247803	90.0025	12.4556	3.13971	0.296875	0.125732
	330	0.00891113	89.8755	12.4368	3.13068	0.328003	0.126099
	331	-0.0010376	89.7754	12.4125	3.13702	0.325317	0.102661
	332	0.000305176	89.6685	12.3511	3.11615	0.330444	0.0644531
	333	-0.00292969	89.5355	12.3122	3.12531	0.319397	0.0614014
	334	-0.00482178	89.402	12.2504	3.11469	0.327209	0.067749
	335	-0.00952148	89.2452	12.186	3.10522	0.314026	0.0900879
	336	0.00378418	89.1235	12.141	3.08624	0.288147	0.0968018
	337	0.00177002	88.9911	12.093	3.07843	0.286255	0.11853
	338	-0.00158691	88.8351	12.054	3.05444	0.262024	0.13269
	339	-0.00604248	88.6938	12.0161	3.04407	0.237366	0.123169
	340	-0.0114136	88.5595	11.9691	3.01941	0.225769	0.104736
	341	-0.00134277	88.4085	11.9117	3.00177	0.220642	0.0891113
	342	0.00500488	88.277	11.8605	3.01282	0.227661	0.0695801
	343	0.00689697	88.1711	11.8266	2.99127	0.227661	0.0614014
	344	0.00500488	88.0375	11.7692	3.0011	0.2453	0.0634766
	345	0.0350342	87.9035	11.7184	2.99988	0.283142	0.0617676
	346	0.0397339	87.7786	11.6926	3.0069	0.292847	0.071167
	347	0.0412598	87.6614	11.6438	3.02332	0.304321	0.0794678
	348	0.0369263	87.5196	11.6091	3.02454	0.316284	0.0979004
	349	0.0343628	87.4185	11.561	3.03503	0.3078	0.12207
	350	0.0239868	87.291	11.4985	3.03302	0.303345	0.103394
	351	-0.00482178	87.1744	11.4563	3.03235	0.303894	0.101563
	352	-0.0114136	87.0546	11.3969	3.01471	0.292847	0.0930176
	353	-0.0340576	86.9146	11.348	3.00031	0.294189	0.0866699
	354	-0.039978	86.7953	11.2974	2.96973	0.297974	0.0355225
	355	-0.0518188	86.6547	11.27	2.96271	0.290039	0.0117188
	356	-0.0543823	86.5375	11.2113	2.95074	0.295288	0.0098877
	357	-0.048584	86.4261	11.186	2.93536	0.294495	-0.0078125
	358	-0.0568237	86.3032	11.152	2.92487	0.275208	-0.0142822
	359	-0.055603	86.1677	11.1328	2.9386	0.274536	0.0147705
	360	-0.0504761	86.0735	11.0942	2.92554	0.273071	0.0354004
	361	-0.045105	85.9261	11.0688	2.92688	0.252991	0.0623779
	362	-0.0437622	85.8376	11.0082	2.90533	0.23938	0.0610352
	363	-0.0627441	85.7191	10.9739	2.89563	0.23938	0.0712891
	364	-0.0698242	85.5981	10.9368	2.8963	0.23938	0.0812988
	365	-0.0705566	85.4644	10.8825	2.8905	0.23938	0.0809326
	366	-0.0782471	85.32	10.8258	2.89752	0.250671	0.0802002
	367	-0.0634155	85.2062	10.7863	2.8858	0.266724	0.0848389
	368	-0.0700073	85.1224	10.7602	2.89362	0.27655	0.098999
	369	-0.0615234	85.018	10.7074	2.88892	0.297974	0.10083
	370	-0.0504761	84.8891	10.6677	2.89362	0.293274	0.103271
	371	-0.0537109	84.7739	10.6305	2.88379	0.289368	0.100098
	372	-0.0654297	84.6638	10.6078	2.86749	0.26001	0.0997314
	373	-0.0786133	84.5493	10.5472	2.85925	0.230774	0.0820313
	374	-0.0927734	84.4202	10.4977	2.85144	0.228882	0.0643311
	375	-0.0829468	84.282	10.4555	2.83972	0.210022	0.0351563
	376	-0.0880737	84.1782	10.4099	2.83502	0.203003	0.0227051
	377	-0.0848389	84.059	10.3644	2.81079	0.186707	0
	378	-0.0778198	83.9524	10.309	2.80377	0.188599	0.0169678
	379	-0.0927734	83.8363	10.2692	2.79596	0.205017	0.0205078
	380	-0.0782471	83.7119	10.2271	2.76471	0.196411	0.038208
	381	-0.102478	83.6058	10.1899	2.755	0.174988	0.0482178
	382	-0.133728	83.4946	10.1457	2.73737	0.156128	0.0595703
	383	-0.123901	83.3755	10.0961	2.73224	0.157349	0.0411377
	384	-0.098999	83.2191	10.0766	2.71582	0.162048	0.0400391
	385	-0.0848389	83.0961	10.0355	2.69562	0.171753	0.0286865
	386	-0.0965576	82.9915	10.0063	2.69952	0.173096	0.036499
	387	-0.0829468	82.9035	9.96655	2.69818	0.188599	0.0460205
	388	-0.0615234	82.8033	9.94647	2.70233	0.20813	0.0489502
	389	-0.0634155	82.6977	9.92615	2.70612	0.21283	0.0383301
	390	-0.0582886	82.6046	9.90485	2.72253	0.217957	0.0301514
	391	-0.0627441	82.5142	9.89581	2.74207	0.214722	0.0117188
	392	-0.0817261	82.4166	9.87616	2.75177	0.215942	0.00109863
	393	-0.076355	82.3242	9.84613	2.74139	0.209351	-0.0078125
	394	-0.0671997	82.225	9.80707	2.73224	0.196411	-0.00183105
	395	-0.067749	82.1138	9.77271	2.71271	0.216614	0.000976563
	396	-0.0731201	82.0032	9.73364	2.67609	0.199524	0.0223389
	397	-0.104492	81.9016	9.67816	2.76801	0.171387	0.0227051
	398	-0.0257568	81.766	9.62738	2.69788	0.19458	0.0294189
	399	-0.0701294	81.6364	9.64349	2.58301	0.10144	0.0227051
	400	-0.169983	81.5618	9.63409	2.79285	0.085144	0.0411377
	401	0.0462646	81.4641	9.54022	2.92468	0.25	0.0418701
	402	0.146851	81.3654	9.74176	2.65204	0.199951	0.0429688
	403	-0.112671	81.3817	9.5589	2.80646	0.237305	0.0305176
	404	0.0751953	81.157	9.49799	2.49908	0.266724	0.0482178
	405	-0.235596	81.1063	9.50366	2.50623	0.311401	0.0524902
	406	-0.240601	80.9653	9.33441	2.23328	0.279663	0.0333252
	407	-0.5448	80.773	9.36237	2.40283	0.400635	0.0109863
	408	-0.376221	80.6853	9.16724	3.10846	0.407349	0.0126953
	409	0.290955	80.6843	9.27899	3.24982	0.27655	0.0020752
	410	0.368103	80.5615	9.38208	2.78131	0.207947	-0.0228271
	411	-0.0548096	80.3644	9.2641	2.71423	0.260193	-0.0107422
	412	-0.0981445	80.2464	9.17834	2.83429	0.233887	-0.000854492
	413	0.0338135	80.2283	9.18988	3.0127	0.102051	0.0119629
	414	0.180359	80.1977	9.25275	2.77692	0.136414	0.0178223
	415	0.0128174	80.1218	9.27722	2.6153	0.190796	0.0126953
	416	-0.108093	80.1049	9.19238	2.57098	0.194031	0.038208
	417	-0.140442	80.0331	9.14203	2.56689	0.209412	0.0498047
