# Supplementary material for: Identification of PCPE-2 as the endogenous specific inhibitor of human BMP-1/tolloid-like proteinases
Source: Nat Commun. 2023 Dec 4;14:8020. doi: 10.1038/s41467-023-43401-0 (PMC10696041; doi:10.1038/s41467-023-43401-0)
Supplement: Supplementary file 4 — Source Data [file 41467_2023_43401_MOESM4_ESM.zip › Source data/Fig4e.xlsx]

## Sheet: Feuil1
Fig. 4e		% max response with BMP-1					% max response with BMP-1
	Time (s)	BMP-1	BMP-1[catCUB1CUB2]	BMP-1[catCUB1]	BMP-1[cat]	Time (s)	BMP-1[CUB1CUB2]
	-56.3	-0.0213339	0.35062	0.169156	0.17774	-31	-0.127448
	-56.2	0.065769	0.237513	0.0413423	0.12914	-30	-0.0982738
	-56.1	0.0790238	0.190995	0.033137	0.195351	-29	-0.0710987
	-56	0.00725857	0.193583	0.0314959	0.18582	-28	-0.0405267
	-55.9	0.0398906	0.184684	0.0109825	0.165306	-27	0.0493731
	-55.8	0.0600884	0.151041	0.0188723	0.185504	-26	-0.188029
	-55.7	0.0474647	0.135199	0.0306754	0.181275	-25	-0.154804
	-55.6	0.0609089	0.0797812	0.00624869	0.144098	-24	0.090808
	-55.5	0.0602778	0.088239	0.00744793	0.105849	-23	0.0567663
	-55.4	0.0644435	0.0845151	-0.0210183	0.105218	-22	-0.00770206
	-55.3	0.0807911	0.0956239	-0.00990953	0.107743	-21	-0.017911
	-55.2	0.0846413	0.100673	-0.0245529	0.0651378	-20	-0.0559852
	-55.1	0.0924049	0.116138	-0.0207027	0.068483	-19	-0.167956
	-55	0.0920892	0.112287	-0.0132548	0.0525143	-18	-0.00964574
	-54.9	0.0848307	0.0998527	-0.0213339	0.0521987	-17	0.124395
	-54.8	0.0843257	0.104208	-0.0290974	0.04494	-16	0.021435
	-54.7	0.0841364	0.0920892	-0.0287818	0.0565538	-15	-0.00241598
	-54.6	0.0681675	0.0996634	-0.0134442	0.0560488	-14	0.0121707
	-54.5	0.0802861	0.0880496	-0.0250579	0.0444352	-13	0.0232515
	-54.4	0.0807911	0.100168	-0.0245529	0.0525143	-12	0.035404
	-54.3	0.0924049	0.112477	-0.00031559	0.0651378	-11	0.0254858
	-54.2	0.0929098	0.111782	-0.00132548	0.0641279	-10	0.0250317
	-54.1	0.116138	0.100673	-0.0124342	0.0525143	-9	0.0319163
	-54	0.104523	0.124405	-0.000820535	0.0646329	-8	0.0254676
	-53.9	0.104839	0.116327	-0.000820535	0.0767516	-7	0.0193096
	-53.8	0.100484	0.125037	-0.000504944	0.0770671	-6	0.0193096
	-53.7	0.0924049	0.132485	0.00725857	0.0848307	-5	-0.00950042
	-53.6	0.0807911	0.132485	0.0193772	0.0924049	-4	0.0157493
	-53.5	0.0918999	0.120366	0.00725857	0.0686725	-3	0.00312442
	-53.4	0.0802861	0.108247	-0.00486009	0.0683569	-2	-0.00950042
	-53.3	0.072207	0.108247	0.00725857	0.0605934	-1	-0.00884646
	-53.2	0.0605934	0.100168	-0.000820535	0.0525143	0	0
	-53.1	0.072207	0.0917736	-0.0129392	0.0646329	1	-0.0178927
	-53	0.0725226	0.0843257	-0.0129392	0.0641279	2	-0.0327519
	-52.9	0.0802861	0.0917736	-0.0129392	0.0525143	3	-0.0424885
	-52.8	0.0802861	0.0840101	-0.00132548	0.0521987	4	-0.00132606
	-52.7	0.0807911	0.0840101	-0.0129392	0.0444352	5	-0.00750224
	-52.6	0.0924049	0.0845151	-0.0124342	0.04494	6	0.0210171
	-52.5	0.0802861	0.104208	-0.000820535	0.0565538	7	-0.073878
	-52.4	0.0806018	0.0915843	-0.000820535	0.0525143	8	-0.0180199
	-52.3	0.0883653	0.072207	0.00725857	0.0528298	9	-0.15257
	-52.2	0.0883653	0.0799705	0.00725857	0.0605934	10	-48.1454
	-52.1	0.0883653	0.0885546	0.00725857	0.072712	11	25.3776
	-52	0.0799705	0.100168	0.00725857	0.072207	12	-5.5634
	-51.9	0.0806018	0.0917736	-0.00921523	0.0527036	13	-3.75339
	-51.8	0.0883653	0.0918999	-0.000504944	0.0644435	14	-2.01113
	-51.7	0.0883653	0.0880496	0.00725857	0.0605934	15	-0.660651
	-51.6	0.0802861	0.0880496	0.00725857	0.0605934	16	0.594239
	-51.5	0.0802861	0.0718914	-0.000820535	0.0525143	17	1.54499
	-51.4	0.0802861	0.0718914	-0.000820535	0.0646329	18	2.39263
	-51.3	0.0807911	0.0718914	-0.000820535	0.0651378	19	3.32849
	-51.2	0.0924049	0.0723964	-0.00031559	0.0848307	20	4.19343
	-51.1	0.0843257	0.0840101	0.0112981	0.0772565	21	4.93244
	-51	0.0843257	0.0840101	0.0112981	0.0888702	22	5.70795
	-50.9	0.0843257	0.0840101	0.0112981	0.0888702	23	6.42258
	-50.8	0.0843257	0.0840101	0.0229119	0.0883653	24	7.11173
	-50.7	0.0843257	0.0840101	0.0112981	0.0767516	25	7.7962
	-50.6	0.0924049	0.0920892	0.0112981	0.0848307	26	8.46407
	-50.5	0.0924049	0.0920892	0.0193772	0.0767516	27	9.02567
	-50.4	0.0806018	0.0915843	0.0193772	0.076436	28	9.6304
	-50.3	0.0883653	0.0802861	0.00757417	0.0568694	29	10.2084
	-50.2	0.100168	0.0880496	0.0150221	0.0641279	30	10.7507
	-50.1	0.0843257	0.0880496	0.0193772	0.0525143	31	11.3091
	-50	0.0843257	0.0799705	0.0112981	0.0444352	32	11.7379
	-49.9	0.0843257	0.0799705	0.0112981	0.0444352	33	12.1755
	-49.8	0.0843257	0.0804755	0.0118031	0.04494	34	12.6899
	-49.7	0.0843257	0.0920892	0.0229119	0.0565538	35	13.159
	-49.6	0.072207	0.0920892	0.0112981	0.0646329	36	13.5506
	-49.5	0.072207	0.0799705	-0.000820535	0.0525143	37	13.9131
	-49.4	0.0725226	0.079655	-0.000820535	0.0525143	38	14.2818
	-49.3	0.0802861	0.0725226	-0.000504944	0.0528298	39	14.6989
	-49.2	0.0802861	0.0880496	0.0153376	0.0605934	40	15.1007
	-49.1	0.072207	0.0880496	0.0153376	0.0605934	41	15.4838
	-49	0.072712	0.0799705	0.00725857	0.0525143	42	15.8038
	-48.9	0.0838208	0.0804755	-0.000631181	0.0530191	43	16.1432
	-48.8	0.0600884	0.0912687	0.0102882	0.0641279	44	16.5152
	-48.7	0.0605934	0.0597728	-0.0250579	0.0403956	45	16.8567
	-48.6	0.072712	0.0597728	-0.0129392	0.0323164	46	17.1824
	-48.5	0.072207	0.0597728	-0.0124342	0.0328214	47	17.5126
	-48.4	0.072207	0.0476541	-0.0132548	0.0323164	48	17.82
	-48.3	0.0725226	0.0554177	-0.0210183	0.0201978	49	18.1437
	-48.2	0.0802861	0.0476541	-0.0210183	0.0201978	50	18.4663
	-48.1	0.0799705	0.0476541	-0.0129392	0.0198822	51	18.7783
	-48	0.0641279	0.0592678	-0.0134442	0.0121187	52	19.0824
	-47.9	0.0717021	0.039575	-0.033137	0.00403956	53	19.3694
	-47.8	0.0605934	0.0516937	-0.033137	0.00435515	54	19.6648
	-47.7	0.072207	0.0602778	-0.0205133	0.0123081	55	19.9485
	-47.6	0.0725226	0.0718914	-0.00940459	0.0282769	56	20.227
	-47.5	0.0802861	0.0718914	-0.0207027	0.0285925	57	20.4901
	-47.4	0.0681675	0.0718914	-0.00113612	0.0366716	58	20.7715
	-47.3	0.0681675	0.0718914	-0.0210183	0.0323164	59	21.0118
	-47.2	0.0681675	0.0718914	-0.0129392	0.0323164	60	21.2401
	-47.1	0.0678519	0.0713866	-0.0129392	0.0323164	61	21.4894
	-47	0.0595835	0.0678519	-0.0129392	0.0201978	62	21.7229
	-46.9	0.0479697	0.0678519	-0.0134442	0.0201978	63	21.9721
	-46.8	0.0600884	0.0678519	-0.0245529	0.0323164	64	22.2048
	-46.7	0.0484747	0.0794657	-0.00132548	0.0328214	65	22.4545
	-46.6	0.0600884	0.0683569	-0.0124342	0.04494	66	22.6646
	-46.5	0.0600884	0.079655	-0.000820535	0.0444352	67	22.8894
	-46.4	0.0600884	0.0802861	-0.000820535	0.0439302	68	23.1304
	-46.3	0.0434252	0.0877341	-0.000820535	0.0328214	69	23.3852
	-46.2	0.0321271	0.0718914	-0.0210183	0.0358511	70	23.592
	-46.1	0.039575	0.0838208	-0.0207027	0.0245529	71	23.8173
	-46	0.0398906	0.0799705	-0.0129392	0.0444352	72	24.065
	-45.9	0.0403956	0.0880496	-0.0132548	0.0323164	73	24.2929
	-45.8	0.0398906	0.100673	-0.00839471	0.0328214	74	24.5175
	-45.7	0.0393856	0.100168	-0.00889965	0.0444352	75	24.6996
	-45.6	0.0398906	0.112287	-0.000820535	0.0444352	76	24.8937
	-45.5	0.039575	0.112287	-0.000820535	0.0444352	77	25.1129
	-45.4	0.0313065	0.112287	-0.000820535	0.0525143	78	25.3602
	-45.3	0.0201978	0.119546	-0.00132548	0.0520093	79	25.6051
	-45.2	0.0237324	0.100673	-0.00031559	0.0409005	80	25.8363
	-45.1	0.0237324	0.116327	0.00321902	0.0441195	81	26.0582
	-45	0.0237324	0.116327	0.00321902	0.036356	82	26.2381
	-44.9	0.0116138	0.116327	0.00321902	0.036356	83	26.4092
	-44.8	0.0237324	0.116327	0.00321902	0.0484747	84	26.5804
	-44.7	0.0237324	0.124405	0.00321902	0.0484747	85	26.7832
	-44.6	0.0237324	0.116327	0.00321902	0.0565538	86	26.9348
	-44.5	0.0237324	0.124405	0.00321902	0.0565538	87	27.0877
	-44.4	0.0237324	0.116327	0.00321902	0.0565538	88	27.2164
	-44.3	0.0237324	0.116327	0.0112981	0.0565538	89	27.3892
	-44.2	0.024048	0.116327	0.0112981	0.0565538	90	27.5774
	-44.1	0.0193772	0.116642	0.0232274	0.0568694	91	27.7373
	-44	-0.000189354	0.12409	0.0190616	0.0643173	92	27.8701
	-43.9	0.00725857	0.112603	-0.000504944	0.0442457	93	28.0143
	-43.8	-0.000694299	0.120051	0.00694299	0.0400799	94	28.1607
	-43.7	0	0.112097	0.0116138	0.0326321	95	28.3281
	-43.6	0.0191879	0.120366	0.0314959	0.0525143	96	28.3968
	-43.5	0.00757417	0.120366	0.0314959	0.0525143	97	28.6024
	-43.4	-0.0045445	0.132485	0.039575	0.0520093	98	28.8807
	-43.3	-0.0045445	0.120366	0.0274564	0.0287818	99	29.0629
	-43.2	0.0193772	0.120366	0.0274564	0.0398906	100	29.2067
	-43.1	-0.000504944	0.132485	0.039575	0.0403956	101	35.7099
	-43	-0.00100989	0.128446	0.0392595	0.0403956	102	31.5023
	-42.9	-0.0126236	0.128446	0.0314959	0.0287818	103	35.4305
	-42.8	-0.0124342	0.128129	0.039575	0.0520093	104	35.0407
	-42.7	-0.00858405	0.120871	0.0403956	0.0287818	105	34.6999
	-42.6	-0.00858405	0.144604	0.0594572	0.0409005	106	34.4085
	-42.5	-0.00100989	0.144604	0.0520093	0.0525143	107	34.1201
	-42.4	-0.0247423	0.144919	0.0594572	0.0444352	108	33.8351
	-42.3	-0.0244267	0.140564	0.0398906	0.0403956	109	33.5761
	-42.2	-0.0166632	0.140879	0.0479697	0.0407112	110	33.3533
	-42.1	-0.0045445	0.148643	0.0557332	0.0403956	111	33.1943
	-42	-0.0045445	0.148643	0.0557332	0.0409005	112	33.01
	-41.9	-0.0045445	0.160762	0.0557332	0.0403956	113	32.8351
	-41.8	-0.0252473	0.160762	0.0557332	0.0525143	114	32.684
	-41.7	-0.0368609	0.152683	0.0476541	0.0444352	115	32.5231
	-41.6	-0.0368609	0.152683	0.0476541	0.0444352	116	32.3925
	-41.5	-0.0242373	0.152683	0.0476541	0.0444352	117	32.2483
	-41.4	-0.0126236	0.153187	0.0405849	0.04494	118	32.1096
	-41.3	-0.0121187	0.164801	0.0718914	0.0565538	119	32.0032
	-41.2	-0.0126236	0.17288	0.0713866	0.0560488	120	31.8717
	-41.1	-0.0126236	0.152683	0.048159	0.0403956	121	31.7899
	-41	-0.0116138	0.152683	0.0511887	0.0323164	122	31.6823
	-40.9	0.00353461	0.153187	0.048159	0.0328214	123	31.5963
	-40.8	0.0038502	0.156722	0.0513781	0.036356	124	31.4902
	-40.7	0.0116138	0.157037	0.0439302	0.0447507	125	31.382
	-40.6	0.0237324	0.164801	0.0516937	0.0525143	126	31.2889
	-40.5	0.0242373	0.164801	0.0516937	0.0525143	127	31.1545
	-40.4	0.0232274	0.165811	0.0521987	0.0525143	128	31.0532
	-40.3	-0.000189354	0.176415	0.0633074	0.0520093	129	30.9681
	-40.2	0.00757417	0.164801	0.039575	0.0282769	130	30.8731
	-40.1	0.00757417	0.152178	0.0314959	0.0282769	131	30.8146
	-40	0.00757417	0.140564	0.0188723	0.0282769	132	30.7057
	-39.9	0.00757417	0.140564	0.00725857	0.0282769	133	30.6579
	-39.8	0.00757417	0.128446	0.00725857	0.0282769	134	30.6193
	-39.7	0.00757417	0.128446	0.00725857	0.0282769	135	30.5276
	-39.6	0.00757417	0.140564	0.00725857	0.0282769	136	30.465
	-39.5	-0.00113612	0.140564	0.00675363	0.0282769	137	30.4114
	-39.4	-0.0287818	0.13217	-0.0132548	0.0198822	138	30.337
	-39.3	-0.0287818	0.124405	-0.029413	0.0121187	139	30.2513
	-39.2	-0.0163476	0.124405	-0.0290974	0.0121187	140	30.1718
	-39.1	-0.0207027	0.124721	-0.0284663	0.0124342	141	30.0996
	-39	-0.0328214	0.120366	-0.0334525	0	142	30.0151
	-38.9	-0.0207027	0.120051	-0.0533347	0	143	29.958
	-38.8	-0.0207027	0.112287	-0.0533347	0	144	29.903
	-38.7	-0.0409005	0.124405	-0.0528298	-0.0111088	145	29.8804
	-38.6	-0.0405849	0.104208	-0.0614139	-0.00807911	146	29.839
	-38.5	-0.045445	0.112603	-0.0610982	-0.00776352	147	29.793
	-38.4	-0.0570587	0.107932	-0.0775721	-0.0121187	148	29.7283
	-38.3	-0.0565538	0.100168	-0.0775721	-0.0116138	149	29.6813
	-38.2	-0.0533347	0.100673	-0.0848307	0	150	29.6046
	-38.1	-0.0489796	0.103703	-0.0738481	-0.00807911	151	29.5265
	-38	-0.0610982	0.104208	-0.0816117	-0.00807911	152	29.4674
	-37.9	-0.0688618	0.0920892	-0.0937303	-0.0196929	153	29.4069
	-37.8	-0.0605934	0.0924049	-0.101494	-0.0158426	154	29.3592
	-37.7	-0.0489796	0.100673	-0.0932253	-0.00757417	155	29.3131
	-37.6	-0.048664	0.112287	-0.0816117	0.00403956	156	29.2894
	-37.5	-0.0530191	0.124405	-0.0942353	0.00403956	157	29.2442
	-37.4	-0.0525143	0.111782	-0.117968	-0.00807911	158	29.2271
	-37.3	-0.048159	0.108753	-0.117462	0.0045445	159	29.1908
	-37.2	-0.0409005	0.112603	-0.113928	0.00839471	160	29.1545
	-37.1	-0.0535241	0.120051	-0.113928	0.00403956	161	29.1536
	-37	-0.0530191	0.0920892	-0.113928	0.00353461	162	29.1093
	-36.9	-0.0651378	0.112287	-0.113928	0.0045445	163	29.0544
	-36.8	-0.0651378	0.100168	-0.126047	0.00403956	164	29.0037
	-36.7	-0.0530191	0.100484	-0.126047	0.00403956	165	28.9545
	-36.6	-0.0530191	0.107932	-0.126047	0.00403956	166	28.9094
	-36.5	-0.0530191	0.100168	-0.126551	0.00403956	167	28.8574
	-36.4	-0.0610982	0.100168	-0.138165	0.00403956	168	28.8462
	-36.3	-0.0610982	0.0840101	-0.146244	-0.00403956	169	28.8155
	-36.2	-0.0610982	0.0840101	-0.146244	-0.00403956	170	28.7736
	-36.1	-0.0610982	0.0924049	-0.146244	-0.00403956	171	28.736
	-36	-0.0610982	0.0917736	-0.146244	-0.0166632	172	28.6908
	-35.9	-0.0735326	0.0843257	-0.146244	-0.0282769	173	28.6667
	-35.8	-0.0812961	0.0880496	-0.158363	-0.0403956	174	28.6304
	-35.7	-0.0812961	0.079655	-0.158678	-0.0407112	175	28.5987
	-35.6	-0.0691774	0.0799705	-0.166443	-0.0484747	176	28.5302
	-35.5	-0.069493	0.0920892	-0.154324	-0.036356	177	28.5104
	-35.4	-0.0688618	0.0920892	-0.154324	-0.036356	178	28.476
	-35.3	-0.0610982	0.0920892	-0.154324	-0.036356	179	28.4443
	-35.2	-0.0610982	0.104523	-0.154008	-0.0441195	180	28.4337
	-35.1	-0.0610982	0.112287	-0.146244	-0.036356	181	28.4063
	-35	-0.072712	0.112792	-0.153819	-0.0358511	182	28.3755
	-34.9	-0.0691774	0.112792	-0.153819	-0.0358511	183	28.3585
	-34.8	-0.0607827	0.124405	-0.142205	-0.0242373	184	28.3365
	-34.7	-0.0530191	0.124721	-0.154008	-0.0236061	185	28.2895
	-34.6	-0.0530191	0.140564	-0.146244	-0.00807911	186	28.2676
	-34.5	-0.0646329	0.140564	-0.145929	0	187	28.2388
	-34.4	-0.0409005	0.12895	-0.150095	-0.0116138	188	28.1988
	-34.3	-0.0527036	0.164801	-0.134126	0.0121187	189	28.1489
	-34.2	-0.0210183	0.152998	-0.145929	0.00031559	190	28.1038
	-34.1	-0.0287818	0.160446	-0.126047	0.0198822	191	28.056
	-34	-0.0287818	0.152683	-0.126047	0.0121187	192	28.0271
	-33.9	-0.0287818	0.152683	-0.134126	0.0126236	193	28.0012
	-33.8	-0.0287818	0.144604	-0.134126	0.0242373	194	27.9911
	-33.7	-0.0284663	0.144604	-0.13362	0.0242373	195	27.9594
	-33.6	-0.0210183	0.144919	-0.121692	0.0248686	196	27.9311
	-33.5	-0.0287818	0.152367	-0.114244	0.0400799	197	27.9405
	-33.4	-0.0289711	0.144604	-0.122007	0.0323164	198	27.9087
	-33.3	-0.0247423	0.1328	-0.113612	0.0326321	199	27.8701
	-33.2	-0.0368609	0.140564	-0.106354	0.0409005	200	27.8407
	-33.1	-0.0368609	0.128446	-0.130086	0.0403956	201	27.8194
	-33	-0.0247423	0.12895	-0.130086	0.0525143	202	27.8315
	-32.9	-0.0129392	0.132485	-0.129581	0.0525143	203	27.8232
	-32.8	-0.0207027	0.144287	-0.106164	0.0718914	204	27.8004
	-32.7	-0.0207027	0.136524	-0.113928	0.0525143	205	27.8017
	-32.6	-0.0207027	0.13684	-0.113928	0.0525143	206	27.8138
	-32.5	-0.0207027	0.132485	-0.113928	0.0444352	207	27.7933
	-32.4	-0.0207027	0.132485	-0.113928	0.0444352	208	27.7877
	-32.3	-0.00889965	0.132485	-0.113612	0.0444352	209	27.7654
	-32.2	-0.0166632	0.144604	-0.0937303	0.0444352	210	27.7548
	-32.1	-0.0166632	0.144604	-0.0937303	0.0444352	211	27.7342
	-32	-0.00858405	0.144604	-0.0937303	0.0444352	212	27.7012
	-31.9	-0.00858405	0.153187	-0.0851462	0.0525143	213	27.6598
	-31.8	-0.00858405	0.156722	-0.0735326	0.0525143	214	27.6458
	-31.7	-0.000504944	0.156722	-0.0614139	0.0444352	215	27.5946
	-31.6	-0.00100989	0.144604	-0.0730276	0.0444352	216	27.5849
	-31.5	-0.0121187	0.144604	-0.0614139	0.0323164	217	27.5608
	-31.4	-0.000504944	0.144919	-0.0614139	0.0323164	218	27.5535
	-31.3	-0.00858405	0.152683	-0.0614139	0.0323164	219	27.538
	-31.2	-0.000504944	0.152683	-0.0614139	0.0323164	220	27.4911
	-31.1	-0.000504944	0.152683	-0.0610982	0.0323164	221	27.4412
	-31	-0.000504944	0.152367	-0.0533347	0.0323164	222	27.3976
	-30.9	0.0116138	0.156722	-0.0533347	0.0323164	223	27.4064
	-30.8	0.024048	0.156722	-0.0614139	0.0444352	224	27.384
	-30.7	0.0314959	0.17692	-0.0492952	0.0562382	225	27.3827
	-30.6	0.0237324	0.17692	-0.0412161	0.0484747	226	27.398
	-30.5	0.0237324	0.168841	-0.0487903	0.036356	227	27.377
	-30.4	0.0237324	0.17692	-0.0371765	0.0484747	228	27.3495
	-30.3	0.0232274	0.17692	-0.0371765	0.0484747	229	27.3279
	-30.2	0.0116138	0.168336	-0.0296024	0.0479697	230	27.2807
	-30.1	0.0196929	0.156722	-0.041721	0.036356	231	27.2538
	-30	0.0201978	0.165117	-0.0452556	0.0444352	232	27.247
	-29.9	0.0313065	0.173069	-0.0442457	0.04494	233	27.2251
	-29.8	0.027772	0.176415	-0.0220282	0.0641279	234	27.2154
	-29.7	0.027772	0.164297	-0.0452556	0.0525143	235	27.185
	-29.6	0.0398906	0.141069	-0.0452556	0.0525143	236	27.1786
	-29.5	0.0398906	0.152178	-0.0447507	0.0525143	237	27.1618
	-29.4	0.0398906	0.141069	-0.0215233	0.0525143	238	27.1474
	-29.3	0.0398906	0.152178	-0.0326321	0.0525143	239	27.1245
	-29.2	0.0318115	0.140564	-0.0210183	0.0525143	240	27.092
	-29.1	0.0393856	0.132485	-0.0290974	0.0439302	241	27.0552
	-29	0.0398906	0.132485	-0.0215233	0.0403956	242	27.061
	-28.9	0.0398906	0.132485	-0.033137	0.0403956	243	27.0293
	-28.8	0.039575	0.132485	-0.0250579	0.0403956	244	27.004
	-28.7	0.0393856	0.132485	-0.033137	0.0400799	245	26.9935
	-28.6	0.027772	0.13299	-0.0250579	0.0444352	246	26.9879
	-28.5	0.027772	0.144604	-0.0250579	0.0444352	247	26.9804
	-28.4	0.027772	0.144604	-0.0250579	0.0444352	248	26.9669
	-28.3	0.027772	0.152178	-0.0250579	0.0444352	249	26.9352
	-28.2	0.027772	0.140564	-0.0250579	0.0525143	250	26.899
	-28.1	0.027772	0.140564	-0.0250579	0.0520093	251	26.8843
	-28	0.0196929	0.132485	-0.0250579	0.0403956	252	26.8913
	-27.9	0.0196929	0.132485	-0.0210183	0.0323164	253	26.8563
	-27.8	0.0196929	0.124405	-0.0210183	0.0323164	254	26.8619
	-27.7	0.0196929	0.132485	-0.0210183	0.0318115	255	26.8438
	-27.6	0.0318115	0.13299	-0.0210183	0.0323164	256	26.848
	-27.5	0.0318115	0.144098	-0.0326321	0.0320008	257	26.7911
	-27.4	0.0398906	0.13299	-0.0210183	0.0242373	258	26.7711
	-27.3	0.0398906	0.144604	-0.0210183	0.0323164	259	26.7298
	-27.2	0.0393856	0.144604	-0.00940459	0.0323164	260	26.7043
	-27.1	0.027772	0.136524	-0.0210183	0.0242373	261	26.6646
	-27	0.036356	0.152683	-0.0245529	0.0403956	262	26.6456
	-26.9	0.0398906	0.145109	-0.0124342	0.0328214	263	26.6446
	-26.8	0.0393856	0.148139	0.00321902	0.0444352	264	26.627
	-26.7	0.0282769	0.13602	0.00271407	0.0439302	265	26.6425
	-26.6	0.0398906	0.112792	-0.00889965	0.0328214	266	26.6531
	-26.5	0.0515043	0.136524	-0.0210183	0.0565538	267	26.6227
	-26.4	0.0479697	0.13602	-0.0215233	0.0560488	268	26.6083
	-26.3	0.0479697	0.124405	-0.033137	0.0520093	269	26.5717
	-26.2	0.0476541	0.124405	-0.0334525	0.0409005	270	26.5619
	-26.1	0.0398906	0.112287	-0.0533347	0.0525143	271	26.5251
	-26	0.0398906	0.112287	-0.0533347	0.0525143	272	26.5293
	-25.9	0.0393856	0.112287	-0.0530191	0.0525143	273	26.4926
	-25.8	0.0196929	0.120051	-0.0455713	0.0525143	274	26.4814
	-25.7	0.0193772	0.104208	-0.0614139	0.0565538	275	26.4461
	-25.6	0.0237324	0.104208	-0.0614139	0.0444352	276	26.4392
	-25.5	0.0237324	0.103703	-0.0614139	0.0444352	277	26.4
	-25.4	0.0196929	0.0920892	-0.0619188	0.0444352	278	26.3694
	-25.3	0.0313065	0.0799705	-0.0856512	0.0323164	279	26.3807
	-25.2	0.0196929	0.0920892	-0.0735326	0.0444352	280	26.3833
	-25.1	0.0196929	0.0920892	-0.0735326	0.0444352	281	26.3843
	-25	0.0196929	0.0799705	-0.0861562	0.0323164	282	26.3506
	-24.9	0.0196929	0.0799705	-0.0856512	0.0323164	283	26.3367
	-24.8	0.0282769	0.0799705	-0.0851462	0.0326321	284	26.2967
	-24.7	0.039575	0.0804755	-0.0735326	0.0409005	285	26.2589
	-24.6	0.0196929	0.0840101	-0.0735326	0.0525143	286	26.241
	-24.5	0.0196929	0.0799705	-0.0856512	0.0525143	287	26.2471
	-24.4	0.024048	0.0799705	-0.0856512	0.0521987	288	26.2518
	-24.3	0.0318115	0.072207	-0.0934147	0.0369872	289	26.2262
	-24.2	0.0323164	0.0799705	-0.0856512	0.0403956	290	26.2294
	-24.1	0.0434252	0.0925942	-0.0851462	0.0409005	291	26.2193
	-24	0.027772	0.104208	-0.0735326	0.0525143	292	26.1923
	-23.9	0.0282769	0.0920892	-0.0775721	0.0403956	293	26.1788
	-23.8	0.0316221	0.0920892	-0.0775721	0.0403956	294	26.1892
	-23.7	0.027772	0.0924049	-0.0853356	0.0323164	295	26.1723
	-23.6	0.027772	0.100168	-0.0775721	0.0323164	296	26.1694
	-23.5	0.039575	0.100168	-0.0654535	0.0323164	297	26.1694
	-23.4	0.0318115	0.100168	-0.065769	0.0439302	298	26.1564
	-23.3	0.0318115	0.112287	-0.0735326	0.0323164	299	26.1261
	-23.2	0.0318115	0.111782	-0.0735326	0.0207027	300	26.1192
	-23.1	0.0313065	0.108247	-0.0735326	0.0323164	301	26.1248
	-23	0.0207027	0.120051	-0.073217	0.0318115	302	26.0889
	-22.9	0.0393856	0.112792	-0.0652641	0.0207027	303	26.0601
	-22.8	0.0282769	0.112287	-0.073217	0.0198822	304	26.0396
	-22.7	0.0398906	0.112603	-0.0654535	0.0121187	305	26.0267
	-22.6	0.0398906	0.120051	-0.0649485	0.0121187	306	26.0164
	-22.5	0.0398906	0.112287	-0.0654535	0.0121187	307	26.002
	-22.4	0.0398906	0.120366	-0.0654535	0.0121187	308	25.9881
	-22.3	0.0393856	0.120366	-0.0654535	0.0121187	309	25.975
	-22.2	0.0398906	0.120366	-0.0654535	0.0121187	310	25.9657
	-22.1	0.0398906	0.132485	-0.0654535	0.0242373	311	25.951
	-22	0.0318115	0.13198	-0.0654535	0.0242373	312	25.9631
	-21.9	0.0318115	0.112287	-0.0735326	0.0156533	313	25.9724
	-21.8	0.0323164	0.112287	-0.0735326	0.00403956	314	25.9639
	-21.7	0.0434252	0.112477	-0.0609089	0.0045445	315	25.9537
	-21.6	0.0201978	0.116327	-0.0498001	0.00403956	316	25.9681
	-21.5	0.0439302	0.104208	-0.0735326	0.00372396	317	25.9695
	-21.4	0.0442457	0.104208	-0.0735326	-0.00372396	318	25.9713
	-21.3	0.0520093	0.104523	-0.0735326	0.00403956	319	25.9577
	-21.2	0.0398906	0.124405	-0.0735326	0.00435515	320	25.9923
	-21.1	0.0398906	0.112287	-0.0735326	0.00807911	321	25.9811
	-21	0.0393856	0.112287	-0.0735326	0.00776352	322	25.9461
	-20.9	0.0196929	0.120366	-0.0654535	0	323	25.9299
	-20.8	0.0196929	0.112287	-0.0735326	-0.00807911	324	25.8946
	-20.7	0.0201978	0.112287	-0.0735326	-0.00807911	325	25.8714
	-20.6	0.0314959	0.112792	-0.0609089	-0.00807911	326	25.8579
	-20.5	0.0237324	0.124405	-0.0492952	-0.00807911	327	25.8481
	-20.4	-0.000189354	0.124405	-0.0489796	-0.00807911	328	25.8473
	-20.3	0.0191879	0.112603	-0.0530191	-0.0201978	329	25.8276
	-20.2	0.00807911	0.120366	-0.0455713	-0.00807911	330	25.8025
	-20.1	0.0191879	0.120366	-0.0533347	-0.00807911	331	25.789
	-20	0.0156533	0.120366	-0.0533347	-0.000504944	332	25.7965
	-19.9	0.0161582	0.119861	-0.0533347	-0.0121187	333	25.81
	-19.8	0.0191879	0.108247	-0.0452556	-0.0121187	334	25.8501
	-19.7	0.00757417	0.100168	-0.0533347	-0.0201978	335	25.8185
	-19.6	0.00776352	0.100168	-0.0533347	-0.00807911	336	25.8417
	-19.5	0.0232274	0.100673	-0.0407112	-0.00757417	337	25.8329
	-19.4	0.0121187	0.111782	-0.0296024	0.0116138	338	25.8226
	-19.3	0.0232274	0.100358	-0.0407112	0	339	25.7798
	-19.2	-0.00100989	0.103703	-0.0296024	0.0116138	340	25.7636
	-19.1	-0.0121187	0.0799705	-0.0530191	-0.0124342	341	25.7564
	-19	-0.000504944	0.0804755	-0.0450663	-0.0116138	342	25.7299
	-18.9	-0.000820535	0.0920892	-0.0409005	0	343	25.7215
	-18.8	-0.009089	0.104208	-0.033137	0	344	25.7123
	-18.7	-0.0328214	0.104208	-0.0334525	0.0121187	345	25.6969
	-18.6	-0.0328214	0.0915843	-0.0412161	0.0121187	346	25.6918
	-18.5	-0.0203872	0.0920892	-0.0412161	0.0116138	347	25.669
	-18.4	-0.0126236	0.0924049	-0.0409005	0.0124342	348	25.6555
	-18.3	-0.0045445	0.0877341	-0.033137	0.0201978	349	25.6694
	-18.2	-0.00486009	0.0799705	-0.033137	0.0282769	350	25.6214
	-18.1	-0.0131285	0.0799705	-0.033137	0.0282769	351	25.6014
	-18	-0.0247423	0.0794657	-0.0336419	0.0282769	352	25.5774
	-17.9	-0.0328214	0.0678519	-0.0452556	0.0279613	353	25.5555
	-17.8	-0.0126236	0.0597728	-0.0533347	0.0121187	354	25.5308
	-17.7	-0.0126236	0.0799705	-0.0371765	0.0201978	355	25.5231
	-17.6	-0.0207027	0.0799705	-0.0250579	0.0323164	356	25.5188
	-17.5	-0.0328214	0.0597728	-0.0326321	0.0247423	357	25.4919
	-17.4	-0.033137	0.0476541	-0.0334525	0.0242373	358	25.4775
	-17.3	-0.0409005	0.0473386	-0.033137	0.0323164	359	25.4901
	-17.2	-0.0489796	0.039575	-0.033137	0.0323164	360	25.4985
	-17.1	-0.048664	0.0314959	-0.0412161	0.0242373	361	25.5062
	-17	-0.0403956	0.0318115	-0.0409005	0.0245529	362	25.5045
	-16.9	-0.0333264	0.0400799	-0.033137	0.0328214	363	25.5217
	-16.8	-0.0444352	0.0390701	-0.033137	0.0323164	364	25.5202
	-16.7	-0.0328214	0.0279613	-0.0329477	0.0328214	365	25.516
	-16.6	-0.0207027	0.039575	-0.0174837	0.0444352	366	25.4881
	-16.5	-0.0207027	0.0520093	-0.0287818	0.0447507	367	25.4677
	-16.4	-0.0328214	0.0476541	-0.0129392	0.0641279	368	25.4542
	-16.3	-0.0333264	0.0476541	-0.0250579	0.0282769	369	25.4426
	-16.2	-0.0530191	0.0473386	-0.0253734	0.0282769	370	25.4301
	-16.1	-0.04494	0.0314959	-0.0290974	0.0323164	371	25.397
	-16	-0.0452556	0.0314959	-0.0290974	0.0323164	372	25.3858
	-15.9	-0.0409005	0.030991	-0.0215233	0.0320008	373	25.3929
	-15.8	-0.0409005	0.0274564	-0.033137	0.0242373	374	25.3727
	-15.7	-0.0409005	0.0274564	-0.0326321	0.0242373	375	25.3621
	-15.6	-0.0527036	0.0279613	-0.0210183	0.0247423	376	25.3738
	-15.5	-0.04494	0.0398906	-0.0328214	0.024048	377	25.364
	-15.4	-0.0333264	0.0476541	-0.0129392	0.0282769	378	25.3818
	-15.3	-0.0528298	0.0468336	-0.0129392	0.0282769	379	25.3557
	-15.2	-0.0409005	0.0198822	-0.0210183	0.0201978	380	25.3473
	-15.1	-0.0409005	0.0390701	-0.0210183	0.0201978	381	25.3537
	-15	-0.0409005	0.0274564	-0.0213339	0.0201978	382	25.3276
	-14.9	-0.0535241	0.0271407	-0.0290974	0.0198822	383	25.295
	-14.8	-0.0527036	0.00725857	-0.041721	0	384	25.2775
	-14.7	-0.0452556	0.0196929	-0.0530191	0.0124342	385	25.2775
	-14.6	-0.0605934	0.0274564	-0.0452556	0.0196929	386	25.2649
	-14.5	-0.0489796	0.0193772	-0.0531454	0.000504944	387	25.2515
	-14.4	-0.0403956	0.0271407	-0.0492952	0.0118031	388	25.2417
	-14.3	-0.0287818	0.0198822	-0.0487903	0.0045445	389	25.2277
	-14.2	-0.0405849	0.0314959	-0.0296024	0.0156533	390	25.2201
	-14.1	-0.0328214	0.0200084	-0.0610982	-0.00776352	391	25.2183
	-14	-0.0328214	0.0355355	-0.0533347	-0.00031559	392	25.2086
	-13.9	-0.0405849	0.0357248	-0.0450663	-0.00757417	393	25.2413
	-13.8	-0.0201978	0.0318115	-0.0570587	-0.00422891	394	25.2301
	-13.7	-0.0207027	0.0400799	-0.0492952	-0.00757417	395	25.2358
	-13.6	-0.0203872	0.039575	-0.0536504	-0.00807911	396	25.224
	-13.5	-0.0245529	0.0398906	-0.0696823	-0.00807911	397	25.2148
	-13.4	-0.0212077	0.048159	-0.0770671	-0.0196929	398	25.2148
	-13.3	-0.0405849	0.0592678	-0.0654535	-0.00858405	399	25.2031
	-13.2	-0.0242373	0.0398906	-0.0616032	-0.0279613	400	25.2212
	-13.1	-0.0126236	0.0478434	-0.0652641	-0.0201978	401	25.2589
	-13	-0.0129392	0.0633074	-0.0614139	-0.0205133	402	25.2546
	-12.9	-0.0287818	0.039575	-0.0735326	-0.0282769	403	25.2319
	-12.8	-0.0287818	0.039575	-0.0821165	-0.036356	404	25.209
	-12.7	-0.0287818	0.0400799	-0.0851462	-0.036356	405	25.191
	-12.6	-0.0284663	0.0513781	-0.0617295	-0.0366716	406	25.1557
	-12.5	-0.0212077	0.0434252	-0.0691774	-0.0360404	407	25.1557
	-12.4	-0.0323164	0.0516937	-0.0619188	-0.0287818	408	25.1482
	-12.3	-0.0207027	0.0521987	-0.0730276	-0.0398906	409	25.1402
	-12.2	-0.0207027	0.0600884	-0.0735326	-0.0403956	410	25.1346
	-12.1	-0.0126236	0.0678519	-0.0740374	-0.0409005	411	25.1123
	-12	-0.0207027	0.0673469	-0.0856512	-0.0525143	412	25.1156
	-11.9	-0.0207027	0.0562382	-0.0735326	-0.0402062	413	25.1231
	-11.8	-0.0126236	0.0675363	-0.0738481	-0.0368609	414	25.1171
	-11.7	-0.0129392	0.0597728	-0.0816117	-0.0489796	415	25.1437
	-11.6	-0.0203872	0.0718914	-0.0740374	-0.0528298	416	25.1599
	-11.5	-0.0131285	0.0717021	-0.0856512	-0.0602778	417	25.1688
	-11.4	-0.0126236	0.0678519	-0.0735326	-0.0530191	418	25.1679
	-11.3	-0.0121187	0.0675363	-0.0740374	-0.0646329	419	25.159
	-11.2	-0.000504944	0.0602778	-0.0851462	-0.0644435	420	25.138
	-11.1	-0.000820535	0.0638123	-0.0738481	-0.0686725	421	25.1367
	-11	-0.00826847	0.0633074	-0.0816117	-0.0570587	422	25.0999
	-10.9	-0.0126236	0.0520093	-0.081801	-0.0683569	423	25.0813
	-10.8	0	0.0478434	-0.0972649	-0.072207	424	25.0738
	-10.7	0.0116138	0.0521987	-0.0851462	-0.0604039	425	25.1065
	-10.6	0.0116138	0.0641279	-0.0735326	-0.0562382	426	25.0868
	-10.5	0.0116138	0.0713866	-0.0735326	-0.0489796	427	25.1069
	-10.4	0.0116138	0.0683569	-0.0735326	-0.0600884	428	25.1311
	-10.3	0.0119293	0.079655	-0.0735326	-0.0489796	429	25.1544
	-10.2	0.027267	0.0843257	-0.073217	-0.0605934	430	25.146
	-10.1	0.00353461	0.0915843	-0.0659583	-0.0605934	431	25.1482
	-10	0.00403956	0.0678519	-0.0900063	-0.0646329	432	25.1612
	-9.9	0.0274564	0.0678519	-0.0972649	-0.0641279	433	25.1431
	-9.8	0.0191879	0.0683569	-0.0861562	-0.0525143	434	25.132
	-9.7	-0.000504944	0.0799705	-0.0856512	-0.0530191	435	25.1227
	-9.6	-0.000504944	0.0718914	-0.0940459	-0.0811067	436	25.1114
	-9.5	0.00757417	0.072207	-0.101494	-0.0885546	437	25.124
	-9.4	0.00807911	0.0794657	-0.0942353	-0.0807911	438	25.1123
	-9.3	0.0191879	0.0683569	-0.105344	-0.0802861	439	25.124
	-9.2	0.00725857	0.0799705	-0.0937303	-0.0610982	440	25.103
	-9.1	-0.000504944	0.079655	-0.0940459	-0.0807911	441	25.1114
	-9	-0.000504944	0.072712	-0.0937303	-0.0806018	442	25.0751
	-8.9	0.0119293	0.0920892	-0.0937303	-0.0767516	443	25.0868
	-8.8	0.0188723	0.0920892	-0.0816117	-0.076436	444	25.0813
	-8.7	0.0121187	0.0920892	-0.0816117	-0.0691774	445	25.0762
	-8.6	0.0313065	0.0925942	-0.069493	-0.0802861	446	25.0636
	-8.5	0.0193772	0.103703	-0.069493	-0.0686725	447	25.0389
	-8.4	0.0119293	0.0920892	-0.0614139	-0.0605934	448	25.0149
	-8.3	0.0191879	0.0920892	-0.0616032	-0.0602778	449	24.9776
	-8.2	0.0201978	0.104208	-0.065769	-0.0528298	450	24.9426
	-8.1	0.039575	0.104208	-0.0609089	-0.0605934	451	24.9287
	-8	0.0318115	0.103892	-0.0492952	-0.0605934	452	24.9413
	-7.9	0.0316221	0.104208	-0.041721	-0.0610982	453	24.9348
	-7.8	0.0158426	0.104019	-0.0533347	-0.0602778	454	24.9418
	-7.7	0.0191879	0.0885546	-0.0649485	-0.0644435	455	24.9506
	-7.6	0.00738481	0.0996634	-0.041721	-0.0605934	456	24.9371
	-7.5	0.0156533	0.0883653	-0.0530191	-0.0602778	457	24.94
	-7.4	0.0158426	0.0958132	-0.0455713	-0.0525143	458	24.9186
	-7.3	0.0191879	0.0880496	-0.0528298	-0.0525143	459	24.9475
	-7.2	0.00776352	0.079655	-0.041721	-0.0609089	460	24.9624
	-7.1	0.0116138	0.0723964	-0.0533347	-0.0681675	461	24.9552
	-7	0.0114244	0.0718914	-0.0654535	-0.0686725	462	24.9418
	-6.9	0.00725857	0.072207	-0.0530191	-0.0688618	463	24.9552
	-6.8	0.00757417	0.0794657	-0.0455713	-0.072712	464	24.9588
	-6.7	-0.000504944	0.0678519	-0.0533347	-0.072712	465	24.9588
	-6.6	0.0119293	0.0602778	-0.0614139	-0.0802861	466	24.9621
	-6.5	0.00675363	0.0718914	-0.0610982	-0.0686725	467	24.957
	-6.4	0	0.0597728	-0.065769	-0.0807911	468	24.9495
	-6.3	0.0191879	0.0597728	-0.0730276	-0.0802861	469	24.9405
	-6.2	0.00788975	0.0597728	-0.0619188	-0.0686725	470	24.9171
	-6.1	0.0274564	0.0600884	-0.0651378	-0.0688618	471	24.9171
	-6	0.0196929	0.0678519	-0.0573744	-0.072712	472	24.8823
	-5.9	0.027772	0.0680413	-0.057185	-0.072207	473	24.9055
	-5.8	0.0196929	0.0843257	-0.0409005	-0.0605934	474	24.8985
	-5.7	0.00706922	0.0835052	-0.041721	-0.0691774	475	24.8962
	-5.6	-0.00403956	0.0597728	-0.0654535	-0.0929098	476	24.8929
	-5.5	0.00757417	0.0683569	-0.0531454	-0.0924049	477	24.8949
	-5.4	0.00725857	0.0799705	-0.0498001	-0.0807911	478	24.9017
	-5.3	0.0116138	0.0794657	-0.0538397	-0.073217	479	24.8729
	-5.2	0.0119293	0.0683569	-0.0652641	-0.0843257	480	24.8846
	-5.1	0.00706922	0.0799705	-0.0610982	-0.072712	481	24.8636
	-5	-0.00486009	0.0673469	-0.0538397	-0.072712	482	24.8455
	-4.9	-0.0131285	0.0554177	-0.0654535	-0.073217	483	24.8273
	-4.8	-0.0161582	0.0476541	-0.0576899	-0.0851462	484	24.8357
	-4.7	-0.0123081	0.0597728	-0.0649485	-0.0802861	485	24.8231
	-4.6	0.00725857	0.0520093	-0.0616032	-0.0688618	486	24.812
	-4.5	-0.0121187	0.0594572	-0.0533347	-0.072712	487	24.8419
	-4.4	0.0116138	0.039575	-0.0652641	-0.0843257	488	24.8623
	-4.3	0.0116138	0.0516937	-0.0492952	-0.0609089	489	24.8589
	-4.2	0.0114244	0.0387545	-0.0619188	-0.0812961	490	24.8623
	-4.1	0	0.0196929	-0.0646329	-0.0804755	491	24.8698
	-4	0.0121187	0.0198822	-0.0412161	-0.072712	492	24.838
	-3.9	0.024048	0.0320008	-0.0407112	-0.0725226	493	24.8218
	-3.8	0.0193772	0.0515043	-0.0287818	-0.0562382	494	24.8335
	-3.7	0.0121187	0.039575	-0.0132548	-0.0484747	495	24.8376
	-3.6	0.0119293	0.0276457	-0.0210183	-0.0525143	496	24.8255
	-3.5	0.0116138	0.0393856	-0.0207027	-0.0403956	497	24.8171
	-3.4	0.0116138	0.0195666	-0.0210183	-0.0398906	498	24.8277
	-3.3	0.0116138	0.030991	-0.00889965	-0.0287818	499	24.8344
	-3.2	0.0121187	0.00757417	-0.0210183	-0.0400799	500	24.7983
	-3.1	0.0156533	0.0276457	-0.0205133	-0.0205133	501	24.7494
	-3	0.023543	0.0234168	-0.00889965	-0.036356	502	24.745
	-2.9	0.00757417	0.0313065	0.00302967	-0.0282769	503	24.8071
	-2.8	0.00807911	0.0153376	-0.0132548	-0.0409005	504	24.8229
	-2.7	0.0191879	0.0158426	-0.0205133	-0.0398906
	-2.6	-0.0045445	0.039575	-0.000820535	-0.0207027
	-2.5	-0.00403956	0.0269514	-0.0134442	-0.0447507
	-2.4	0.0116138	0.015527	-0.0245529	-0.0520093
	-2.3	0.0121187	0.0119293	-0.00858405	-0.048159
	-2.2	0.0119293	0.0276457	-0.00031559	-0.0282769
	-2.1	0.0196929	0.0196929	-0.000820535	-0.0323164
	-2	0.0121187	0.039575	0.00675363	-0.0201978
	-1.9	0.0111088	0.0320008	-0.0124342	-0.0282769
	-1.8	-0.000189354	0.030991	-0.00132548	-0.0282769
	-1.7	0.00807911	0.0193772	-0.0129392	-0.0201978
	-1.6	0.0193772	0.0198822	-0.00839471	-0.0161582
	-1.5	0.0116138	0.0314959	0.00321902	-0.00839471
	-1.4	-0.000189354	0.030991	0.0107932	-0.0166632
	-1.3	-0.000504944	0.0196929	-0.0126236	-0.0284663
	-1.2	-0.0126236	0.0271407	0.00725857	-0.0323164
	-1.1	-0.0207027	0.00776352	0.00340838	-0.0361666
	-1	-0.0121187	0.0188723	-0.000820535	-0.0287818
	-0.900002	-0.0129392	0.00776352	-0.000820535	-0.0200084
	-0.800003	-0.0284663	0.00694299	-0.000820535	-0.0282769
	-0.700001	0	0.00353461	-0.00889965	-0.0244267
	-0.600002	0.0111088	0.0112981	-0.00839471	-0.0196929
	-0.5	0.0119293	0.0112981	0.0112981	0.00372396
	-0.400002	0.0153376	0.0191879	0.0111088	0.0038502
	-0.300003	0.00706922	0.00321902	0.00725857	0
	-0.200001	0	0.0150221	0.00725857	0.00725857
	-0.100002	0.0111088	-0.00031559	0.00776352	-0.00757417
	0	0	-0.000820535	0.00694299	-0.00807911
	0.0999985	-0.000504944	0	0	0
	0.199997	0	-0.000820535	-0.00132548	-0.00807911
	0.299999	0.0111088	-0.000820535	-0.00031559	0.0045445
	0.399998	0.00757417	-0.00486009	-0.000820535	0.0116138
	0.5	0.00757417	-0.00486009	-0.00100989	0.0124342
	0.599998	-0.000189354	0.00725857	0.00694299	0.0198822
	0.699997	0.0196929	0	-0.00807911	0.0124342
	0.799999	0.0188723	0.0188723	0.0112981	0.0201978
	0.899998	0.00807911	0.0193772	0.0193772	0.0323164
	1	0.0191879	0.00776352	0.00725857	0.0203872
	1.1	0.00757417	0.0271407	0.0190616	0.0323164
	1.2	0.0201978	0.0116138	0.00353461	0.0361666
	1.3	0.0434252	0.0198822	0.0118031	0.0328214
	1.4	0.039575	0.030991	0.030991	0.0444352
	1.5	0.0321271	0.0190616	0.0314959	0.0560488
	1.6	0.0479697	0.0111088	0.0193772	0.0201978
	1.7	0.0398906	0.0153376	0.0188723	0.0323164
	1.8	0.039575	0.00725857	-0.00031559	0.0242373
	1.9	0.0318115	0.00725857	0.00694299	0.0198822
	2	0.0321271	0.00776352	-0.000820535	0.0126236
	2.1	0.039575	0.0274564	-0.000504944	0.0366716
	2.2	0.0318115	0.0314959	0.0112981	0.0439302
	2.3	0.0318115	0.0188723	-0.000820535	0.0201978
	2.4	0.0316221	0.0195666	-0.000820535	0.0325058
	2.5	0.0156533	0.0318115	0.00725857	0.0361666
	2.6	0.0274564	0.0269514	-0.00486009	0.0279613
	2.7	0.027772	0.0153376	0.00725857	0.0201978
	2.8	0.027772	0.0153376	0.00725857	0.0318115
	2.9	0.039575	0.015527	0.00725857	0.0201978
	3	0.0318115	0.030991	0.00725857	0.0282769
	3.1	0.0313065	0.0274564	0.00694299	0.0400799
	3.2	0.0321271	0.0188723	-0.00889965	0.0242373
	3.3	0.039575	0.00725857	-0.009089	0.0361666
	3.4	0.027267	0.0193772	-0.000820535	0.0323164
	3.5	0.0201978	0.00675363	-0.0132548	0.0282769
	3.6	0.0318115	-0.0127498	-0.0285925	0.0325058
	3.7	0.0282769	-0.000504944	-0.009089	0.0366716
	3.8	0.0515043	0.00725857	-0.0245529	0.0409005
	3.9	0.0318115	0.00694299	-0.0129392	0.0520093
	4	0.0321271	-0.00839471	-0.00839471	0.04494
	4.1	0.0400799	0.00353461	0.00302967	0.0568694
	4.2	0.0437408	0.00776352	-0.00467073	0.0527036
	4.3	0.027772	0.0196929	-0.000504944	0.0644435
	4.4	0.0274564	0.0269514	-0.00486009	0.0484747
	4.5	0.00807911	0.00725857	-0.0134442	0.0525143
	4.6	0.0114244	-0.00467073	-0.0366716	0.0403956
	4.7	0.00807911	-0.00858405	-0.0328214	0.0326321
	4.8	0.0196929	-0.00031559	-0.0245529	0.0409005
	4.9	0.0201978	0.0107932	-0.0129392	0.0602778
	5	0.0318115	-0.00031559	-0.0127498	0.0530191
	5.1	0.0318115	0.0112981	-0.00889965	0.0646329
	5.2	0.0442457	0.0107932	0.00321902	0.0641279
	5.3	0.0516937	0.0116138	-0.009089	0.0528298
	5.4	0.0398906	0.0198822	-0.000820535	0.0525143
	5.5	0.0398906	0.0193772	-0.0250579	0.0400799
	5.6	0.0398906	0.0188723	-0.0250579	0.0323164
	5.7	0.0393856	0.00744793	-0.0326321	0.0328214
	5.8	0.0282769	-0.00132548	-0.0336419	0.0318115
	5.9	0.0318115	-0.0129392	-0.0450663	0.0201978
	6	0.0321271	-0.0250579	-0.0412161	0.0198822
	6.1	0.0393856	-0.0207027	-0.0292868	0.024048
	6.2	0.00807911	-0.0132548	-0.0210183	0.0121187
	6.3	0.00725857	-0.0245529	-0.0329477	0.00826847
	6.4	-0.0126236	-0.0134442	-0.0412161	0.0242373
	6.5	-0.0212077	-0.0250579	-0.0412161	0.0242373
	6.6	-0.0333264	-0.0129392	-0.041721	0.0318115
	6.7	-0.036356	-0.0250579	-0.0533347	0.0201978
	6.8	-0.033137	-0.033137	-0.0533347	0.0201978
	6.9	-0.0414055	-0.0455713	-0.0541553	0.0201978
	7	-0.0530191	-0.0533347	-0.0816117	0.0198822
	7.1	-0.0530191	-0.0492952	-0.069493	0.0161582
	7.2	-0.0530191	-0.0412161	-0.0740374	0.0242373
	7.3	-0.0643173	-0.0290974	-0.0735326	0.0237324
	7.4	-0.0414055	-0.0320008	-0.0646329	0.0124342
	7.5	-0.0646329	0.00725857	-0.033137	0.0201978
	7.6	-0.0444352	0.00858405	-0.0124342	0.0207027
	7.7	-0.0607827	0.0592678	0.0274564	0.0525143
	7.8	-0.117147	0.0597728	0.0193772	0.0525143
	7.9	-0.133305	0.0279613	-0.0126236	0.0205133
	8	-0.134315	0.0387545	-0.0200716	0.0114875
	8.1	-0.132233	-0.0121187	-0.0412161	-0.0355355
	8.2	-0.0845782	0.0120555	-0.0675995	0.0248686
	8.3	-0.0729013	0.00031559	-0.0318747	0.0287187
	8.4	-0.0763097	-0.0116768	-0.0400799	0.0136966
	8.5	-0.0405849	0.000504944	-0.0232906	0.0340838
	8.6	-0.0116768	0.0403325	0.0645698	0.0770671
	8.7	0.0434883	0.0809174	0.0934147	0.107112
	8.8	0.0116138	0.136903	0.157543	0.177299
	8.9	0.00757417	0.113108	0.145866	0.134568
	9	0.0439302	0.10061	0.13362	0.134568
	9.1	0.078014	0.138165	0.145109	0.171745
	9.2	0.0998527	0.170923	0.161519	0.214538
	9.3	0.201788	0.213465	0.200211	0.218641
	9.4	0.163476	0.343677	0.275826	0.327519
	9.5	0.209047	0.281128	0.214412	0.259289
	9.6	0.177236	0.168525	1.07092	0.183862
	9.7	0.10566	0.306628	3.95857	0.1506
	9.8	4.12502	-0.445172	1.36278	0.0787082
	9.9	-24.7134	-0.863203	-2.92255	0.0841364
	10	-23.7289	-1.11473	-6.31654	0.0507469
	10.1	-13.9804	-1.06146	-3.85115	0.021965
	10.2	-7.69036	-0.934462	-2.07816	-0.0131285
	10.3	-2.86323	0.193899	-1.52178	-0.0205133
	10.4	0.761961	1.12622	-1.29298	-0.0390701
	10.5	4.66998	1.86722	-1.18139	-0.06741
	10.6	7.8445	2.86095	-0.982117	-0.0190616
	10.7	9.76291	3.43343	-0.751673	0.047023
	10.8	12.2174	4.17103	-0.634716	0.0678519
	10.9	13.8293	4.88218	-0.463413	0.100168
	11	15.7113	5.49607	-0.44858	0.0723964
	11.1	17.2146	6.06722	-0.376184	0.0811067
	11.2	18.8962	6.61143	-0.355481	0.0807911
	11.3	20.4516	7.12092	-0.311046	0.0932253
	11.4	21.9387	7.61841	-0.302651	0.101304
	11.5	23.3363	8.12304	-0.250326	0.114244
	11.6	24.6705	8.58002	-0.241426	0.102125
	11.7	25.9512	9.02456	-0.217189	0.101683
	11.8	27.1832	9.44523	-0.200905	0.0904482
	11.9	28.3717	9.86939	-0.202798	0.0899432
	12	29.5417	10.3057	-0.251588	0.0788344
	12.1	30.6249	10.6969	-0.230128	0.0744793
	12.2	31.7047	11.0893	-0.265033	0.0662109
	12.3	32.7467	11.4942	-0.221039	0.071134
	12.4	33.7571	11.8776	-0.239786	0.0715759
	12.5	34.7226	12.2464	-0.224448	0.0758048
	12.6	35.6631	12.6176	-0.224952	0.0912687
	12.7	36.5882	12.9933	-0.24048	0.0723333
	12.8	37.477	13.3716	-0.248812	0.127183
	12.9	38.3615	13.7077	-0.261435	0.104082
	13	39.1902	14.0476	-0.280055	0.111466
	13.1	39.9903	14.391	-0.284726	0.112729
	13.2	40.7828	14.7141	-0.287629	0.147696
	13.3	41.5612	15.0221	-0.279171	0.121187
	13.4	42.3171	15.3479	-0.252093	0.143846
	13.5	43.0413	15.6529	-0.239154	0.156722
	13.6	43.7912	16.0269	-0.228298	0.156722
	13.7	44.474	16.3272	-0.230949	0.165622
	13.8	45.1453	16.625	-0.206964	0.197433
	13.9	45.8121	16.9156	-0.199074	0.224637
	14	46.4504	17.1835	-0.187082	0.217315
	14.1	47.1043	17.4622	-0.190679	0.197118
	14.2	47.7306	17.7522	-0.18664	0.196992
	14.3	48.365	17.9987	-0.171239	0.193268
	14.4	48.9952	18.2487	-0.186135	0.188597
	14.5	49.6165	18.4873	-0.166443	0.17326
	14.6	50.1826	18.7542	-0.166758	0.185188
	14.7	50.748	18.9644	-0.154765	0.168715
	14.8	51.2938	19.2145	-0.166443	0.158363
	14.9	51.8109	19.4617	-0.154324	0.197118
	15	52.3365	19.732	-0.134442	0.196802
	15.1	52.8444	19.9543	-0.142331	0.17774
	15.2	53.3458	20.1957	-0.134126	0.188912
	15.3	53.8308	20.4231	-0.113612	0.185377
	15.4	54.2899	20.6649	-0.0900063	0.17389
	15.5	54.7114	20.8872	-0.0864718	0.17692
	15.6	55.1631	21.0934	-0.0940459	0.165622
	15.7	55.591	21.3157	-0.102314	0.177236
	15.8	56.0243	21.5332	-0.105849	0.177236
	15.9	56.4562	21.7316	-0.0940459	0.186009
	16	56.8842	21.9335	-0.101494	0.201788
	16.1	57.2807	22.1397	-0.0735326	0.21782
	16.2	57.6997	22.3377	-0.0619188	0.217631
	16.3	58.0511	22.5396	-0.0659583	0.21782
	16.4	58.4354	22.7128	-0.0698086	0.217189
	16.5	58.8111	22.891	-0.0649485	0.214285
	16.6	59.1865	23.0731	-0.0533347	0.229939
	16.7	59.518	23.2786	-0.0296024	0.242184
	16.8	59.8657	23.4413	-0.0326321	0.246097
	16.9	60.1965	23.6183	-0.0210183	0.262382
	17	60.5476	23.8039	-0.00940459	0.266295
	17.1	60.8551	23.9694	-0.00164107	0.281948
	17.2	61.1861	24.1428	-0.0134442	0.270145
	17.3	61.5053	24.2887	-0.0132548	0.278414
	17.4	61.8364	24.4663	-0.0134442	0.278224
	17.5	62.1395	24.628	-0.00549127	0.289711
	17.6	62.4386	24.798	-0.00940459	0.281948
	17.7	62.7417	24.9631	-0.000820535	0.269829
	17.8	63.0364	25.1293	0.0193772	0.282579
	17.9	63.3392	25.2903	0.030991	0.286493
	18	63.6263	25.4763	0.0392595	0.302461
	18.1	63.9088	25.6337	0.030991	0.298107
	18.2	64.1956	25.7874	0.0269514	0.298928
	18.3	64.4624	25.9448	0.0274564	0.318304
	18.4	64.7248	26.0984	0.0352199	0.318619
	18.5	64.9797	26.2361	0.039575	0.330928
	18.6	65.2178	26.3769	0.0592678	0.330423
	18.7	65.46	26.5229	0.0473386	0.330738
	18.8	65.7147	26.688	0.0511887	0.330423
	18.9	65.9452	26.8094	0.0473386	0.330738
	19	66.183	26.9546	0.0390701	0.338503
	19.1	66.3978	27.0679	0.0274564	0.330423
	19.2	66.6521	27.2048	0.0387545	0.318493
	19.3	66.8658	27.3187	0.039575	0.32266
	19.4	67.0919	27.4314	0.0392595	0.32266
	19.5	67.3107	27.548	0.0390701	0.318304
	19.6	67.5368	27.6701	0.0390701	0.311046
	19.7	67.7549	27.8031	0.039575	0.330738
	19.8	67.9812	27.9206	0.0473386	0.31881
	19.9	68.1872	28.0453	0.0390701	0.323164
	20	68.4175	28.1867	0.0392595	0.342857
	20.1	68.6109	28.2879	0.039575	0.330928
	20.2	68.7969	28.4371	0.0390701	0.330738
	20.3	68.9951	28.5585	0.0392595	0.339323
	20.4	69.2011	28.6755	0.0516937	0.363244
	20.5	69.391	28.7769	0.0511887	0.354976
	20.6	69.5962	28.9426	0.0597728	0.36356
	20.7	69.7626	29.0672	0.0715759	0.374858
	20.8	69.9684	29.1845	0.0633074	0.36356
	20.9	70.1463	29.2859	0.0634968	0.375363
	21	70.364	29.4107	0.0638123	0.3676
	21.1	70.5145	29.5001	0.0915843	0.383252
	21.2	70.7038	29.6252	0.0920892	0.383758
	21.3	70.8811	29.7179	0.0917736	0.383443
	21.4	71.0431	29.8228	0.0915843	0.386787
	21.5	71.2088	29.9363	0.0915843	0.371639
	21.6	71.3623	30.0368	0.0799705	0.383758
	21.7	71.5202	30.0979	0.079655	0.391521
	21.8	71.6733	30.2111	0.0713866	0.383252
	21.9	71.8387	30.3155	0.0592678	0.383252
	22	71.9844	30.3962	0.0594572	0.371324
	22.1	72.1378	30.4731	0.0516937	0.371639
	22.2	72.3075	30.5867	0.0594572	0.371134
	22.3	72.4605	30.6914	0.0638123	0.383443
	22.4	72.5943	30.8079	0.0835052	0.375174
	22.5	72.7398	30.866	0.0718914	0.371639
	22.6	72.8852	30.9618	0.0835052	0.383758
	22.7	73.0185	31.0513	0.0799705	0.383758
	22.8	73.1521	31.1764	0.0799705	0.383252
	22.9	73.2932	31.2496	0.0915843	0.383758
	23	73.4265	31.3416	0.0678519	0.371639
	23.1	73.5638	31.4032	0.075931	0.379402
	23.2	73.685	31.495	0.0877341	0.371639
	23.3	73.8309	31.5764	0.0920892	0.383758
	23.4	73.9799	31.6693	0.100168	0.383252
	23.5	74.1253	31.7465	0.0915843	0.371639
	23.6	74.2583	31.8506	0.0925942	0.371639
	23.7	74.3758	31.9194	0.111466	0.371324
	23.8	74.5091	31.9844	0.0920892	0.375363
	23.9	74.6222	32.0692	0.0920892	0.3676
	24	74.7277	32.1622	0.104208	0.375678
	24.1	74.8527	32.2429	0.112287	0.387293
	24.2	74.9656	32.348	0.124405	0.375678
	24.3	75.0661	32.4405	0.12409	0.383758
	24.4	75.1675	32.5254	0.123901	0.395371
	24.5	75.2642	32.6143	0.124405	0.39556
	24.6	75.3577	32.6792	0.123901	0.387797
	24.7	75.4665	32.76	0.124405	0.395371
	24.8	75.5917	32.8327	0.120366	0.371639
	24.9	75.7163	32.9049	0.120366	0.371639
	25	75.8219	32.9737	0.120051	0.370819
	25.1	75.9593	33.0387	0.124405	0.36356
	25.2	76.0643	33.1443	0.136524	0.375678
	25.3	76.1976	33.2079	0.144604	0.375363
	25.4	76.3102	33.2371	0.145109	0.375678
	25.5	76.3915	33.3129	0.155713	0.375174
	25.6	76.5162	33.3376	0.120366	0.351442
	25.7	76.597	33.4147	0.13299	0.375678
	25.8	76.6986	33.4906	0.13198	0.36255
	25.9	76.804	33.5635	0.132485	0.351442
	26	76.9086	33.6284	0.132485	0.359205
	26.1	77.0093	33.7214	0.13217	0.363244
	26.2	77.1146	33.7941	0.124405	0.3676
	26.3	77.2393	33.8749	0.132485	0.375174
	26.4	77.361	33.9678	0.132485	0.371639
	26.5	77.4656	34.0728	0.144604	0.371639
	26.6	77.5586	34.145	0.13602	0.383252
	26.7	77.6726	34.2179	0.124405	0.371008
	26.8	77.7973	34.2991	0.132485	0.375678
	26.9	77.922	34.3844	0.140564	0.375678
	27	78.0114	34.4884	0.152683	0.395371
	27.1	78.1487	34.5252	0.140564	0.383252
	27.2	78.2533	34.6101	0.152683	0.391837
	27.3	78.3423	34.6748	0.152683	0.403956
	27.4	78.4275	34.7472	0.164801	0.40364
	27.5	78.4911	34.8	0.164801	0.407679
	27.6	78.5486	34.8601	0.164801	0.40749
	27.7	78.6211	34.913	0.164801	0.407995
	27.8	78.7062	34.9739	0.164801	0.407995
	27.9	78.7988	35.0423	0.17692	0.416074
	28	78.8956	35.1063	0.176604	0.427877
	28.1	78.9567	35.119	0.168841	0.419609
	28.2	79.0492	35.1837	0.168841	0.416074
	28.3	79.1217	35.2241	0.177425	0.416074
	28.4	79.2152	35.2963	0.188534	0.427688
	28.5	79.3161	35.3453	0.177236	0.415569
	28.6	79.4166	35.4059	0.193079	0.420114
	28.7	79.5097	35.4579	0.192573	0.431412
	28.8	79.6191	35.4863	0.180644	0.423838
	28.9	79.6994	35.5432	0.185504	0.436272
	29	79.76	35.5831	0.197118	0.448391
	29.1	79.8211	35.6033	0.196929	0.447885
	29.2	79.9016	35.6321	0.193079	0.444352
	29.3	79.9581	35.6923	0.192762	0.444035
	29.4	80.015	35.7497	0.197118	0.448391
	29.5	80.0756	35.8254	0.209741	0.448391
	29.6	80.1473	35.8548	0.22085	0.46051
	29.7	80.1847	35.9063	0.209237	0.460004
	29.8	80.245	35.9555	0.225395	0.464043
	29.9	80.2977	36.0239	0.225395	0.464549
	30	80.3624	36.0643	0.217315	0.464549
	30.1	80.4226	36.137	0.22571	0.476668
	30.2	80.4872	36.1898	0.233158	0.476352
	30.3	80.5604	36.2663	0.225395	0.476668
	30.4	80.6285	36.3269	0.2259	0.477173
	30.5	80.6811	36.3918	0.237513	0.5004
	30.6	80.73	36.4516	0.237008	0.488281
	30.7	80.783	36.5011	0.237513	0.484747
	30.8	80.8673	36.5653	0.237513	0.484747
	30.9	80.9482	36.6259	0.237828	0.484747
	31	81.0322	36.6787	0.253671	0.484747
	31.1	81.0852	36.7386	0.265475	0.49655
	31.2	81.1375	36.7834	0.257711	0.488786
	31.3	81.1986	36.844	0.26497	0.488281
	31.4	81.2506	36.8965	0.257711	0.476668
	31.5	81.3114	36.9293	0.249632	0.476668
	31.6	81.3884	36.9813	0.261751	0.476668
	31.7	81.4688	37.0338	0.269829	0.488786
	31.8	81.5299	37.0863	0.269829	0.488786
	31.9	81.6103	37.1149	0.269829	0.476668
	32	81.6753	37.1749	0.269829	0.476668
	32.1	81.7469	37.2079	0.277909	0.484747
	32.2	81.7965	37.2474	0.277404	0.484242
	32.3	81.8769	37.2638	0.26579	0.46051
	32.4	81.9335	37.3085	0.265475	0.472312
	32.5	81.9782	37.3408	0.257711	0.456154
	32.6	82.051	37.3812	0.257711	0.448391
	32.7	82.1111	37.4135	0.269829	0.460825
	32.8	82.1918	37.4656	0.26882	0.467768
	32.9	82.2408	37.4822	0.253671	0.448391
	33	82.2933	37.5353	0.241553	0.444352
	33.1	82.3458	37.5873	0.241553	0.444352
	33.2	82.3857	37.6276	0.253356	0.444352
	33.3	82.4266	37.6643	0.237513	0.448391
	33.4	82.5112	37.7125	0.249632	0.448391
	33.5	82.5839	37.7528	0.249632	0.456469
	33.6	82.6483	37.793	0.257395	0.456469
	33.7	82.697	37.8377	0.249127	0.468273
	33.8	82.774	37.8781	0.237513	0.448391
	33.9	82.8255	37.9311	0.237513	0.448391
	34	82.8427	38.0031	0.257206	0.468084
	34.1	82.8909	38.0397	0.233158	0.444352
	34.2	82.927	38.08	0.237513	0.455965
	34.3	82.976	38.125	0.237008	0.444352
	34.4	83.0277	38.177	0.225395	0.45243
	34.5	83.0487	38.2174	0.233474	0.464549
	34.6	83.0927	38.2578	0.233474	0.476668
	34.7	83.141	38.3023	0.237513	0.468588
	34.8	83.1457	38.3347	0.237198	0.476352
	34.9	83.1775	38.3669	0.217	0.456469
	35	83.234	38.3987	0.208226	0.468084
	35.1	83.2871	38.4275	0.197118	0.456469
	35.2	83.3598	38.4722	0.217315	0.468588
	35.3	83.4322	38.5083	0.216811	0.476668
	35.4	83.4724	38.5608	0.205196	0.476668
	35.5	83.5249	38.581	0.193079	0.465054
	35.6	83.5856	38.6128	0.192257	0.476162
	35.7	83.6497	38.6295	0.184999	0.476162
	35.8	83.7026	38.6735	0.192257	0.464234
	35.9	83.7597	38.6941	0.172565	0.456975
	36	83.8445	38.7344	0.17692	0.476668
	36.1	83.8962	38.7786	0.17692	0.476668
	36.2	83.9576	38.8108	0.17591	0.488281
	36.3	84.0424	38.8395	0.152683	0.476668
	36.4	84.1224	38.8719	0.160762	0.488281
	36.5	84.1754	38.9114	0.16013	0.476352
	36.6	84.2606	38.9243	0.144604	0.476668
	36.7	84.3121	38.9653	0.144604	0.476668
	36.8	84.3615	39.0168	0.155713	0.488281
	36.9	84.4138	39.0374	0.132485	0.484747
	37	84.4661	39.09	0.140564	0.49655
	37.1	84.4945	39.1299	0.140564	0.489101
	37.2	84.5509	39.1586	0.140059	0.49655
	37.3	84.5988	39.1991	0.140564	0.49636
	37.4	84.6237	39.2431	0.152367	0.497055
	37.5	84.6444	39.2677	0.144604	0.512518
	37.6	84.6839	39.3202	0.156722	0.500905
	37.7	84.6923	39.348	0.156217	0.5004
	37.8	84.7442	39.3772	0.160446	0.504944
	37.9	84.7766	39.4088	0.152367	0.504629
	38	84.7935	39.4408	0.156217	0.49636
	38.1	84.8377	39.4616	0.152683	0.496866
	38.2	84.8986	39.4821	0.152178	0.49636
	38.3	84.9423	39.5222	0.152683	0.49737
	38.4	84.9834	39.5741	0.16398	0.520093
	38.5	85.0233	39.603	0.152683	0.496866
	38.6	85.0681	39.6471	0.151862	0.49655
	38.7	85.1402	39.6797	0.144604	0.496866
	38.8	85.1646	39.7277	0.160256	0.50444
	38.9	85.2217	39.7686	0.160762	0.492826
	39	85.2538	39.8208	0.184368	0.504313
	39.1	85.3141	39.854	0.17692	0.488786
	39.2	85.3473	39.8973	0.188029	0.488281
	39.3	85.3993	39.9181	0.17288	0.488786
	39.4	85.4471	39.9584	0.17288	0.488281
	39.5	85.4802	40.0101	0.184368	0.476352
	39.6	85.5442	40.011	0.17692	0.468273
	39.7	85.5932	40.0388	0.188029	0.468084
	39.8	85.6213	40.0796	0.184494	0.464549
	39.9	85.6771	40.0995	0.172249	0.456154
	40	85.6981	40.1434	0.163791	0.455965
	40.1	85.7472	40.1645	0.140564	0.456469
	40.2	85.7903	40.1968	0.164486	0.468588
	40.3	85.811	40.2488	0.164297	0.467578
	40.4	85.8518	40.2772	0.164486	0.464234
	40.5	85.9078	40.3019	0.168336	0.456469
	40.6	85.9534	40.3215	0.164297	0.467768
	40.7	86.0087	40.3548	0.164991	0.448896
	40.8	86.0493	40.3861	0.176415	0.467578
	40.9	86.0781	40.3947	0.176415	0.444352
	41	86.1344	40.4355	0.164801	0.456154
	41.1	86.191	40.4634	0.164801	0.46051
	41.2	86.251	40.4914	0.184684	0.468588
	41.3	86.2836	40.5156	0.184684	0.475847
	41.4	86.3283	40.5481	0.196108	0.455965
	41.5	86.3762	40.5644	0.17288	0.444352
	41.6	86.401	40.5964	0.184179	0.455649
	41.7	86.4417	40.6083	0.164297	0.443846
	41.8	86.4858	40.6368	0.172565	0.431917
	41.9	86.534	40.6856	0.17692	0.436272
	42	86.5581	40.7139	0.184494	0.435767
	42.1	86.5911	40.7538	0.184494	0.435767
	42.2	86.6351	40.7825	0.180644	0.432233
	42.3	86.6794	40.8146	0.192257	0.431917
	42.4	86.7081	40.827	0.184684	0.424153
	42.5	86.7486	40.8673	0.184999	0.423838
	42.6	86.7923	40.9078	0.196613	0.424153
	42.7	86.8295	40.9396	0.183989	0.435767
	42.8	86.8572	40.9687	0.168525	0.424153
	42.9	86.8859	41.0125	0.16398	0.415759
	43	86.9383	41.033	0.156406	0.420114
	43.1	86.9577	41.0855	0.164801	0.427688
	43.2	86.9787	41.1132	0.17591	0.423648
	43.3	87.0071	41.1218	0.160762	0.412035
	43.4	87.0514	41.1547	0.17288	0.424153
	43.5	87.0872	41.1987	0.17288	0.423838
	43.6	87.1043	41.2387	0.192447	0.423838
	43.7	87.144	41.2514	0.17673	0.41639
	43.8	87.1767	41.2993	0.172565	0.423838
	43.9	87.2206	41.3241	0.172565	0.427688
	44	87.237	41.3758	0.188534	0.427688
	44.1	87.2695	41.38	0.164297	0.403956
	44.2	87.2854	41.4168	0.164801	0.416074
	44.3	87.3181	41.4248	0.164801	0.411719
	44.4	87.3625	41.4572	0.172375	0.416074
	44.5	87.3823	41.4889	0.17288	0.428193
	44.6	87.4151	41.4977	0.172249	0.435452
	44.7	87.4592	41.5339	0.168841	0.416074
	44.8	87.4801	41.5541	0.17692	0.416074
	44.9	87.5194	41.5945	0.188534	0.428193
	45	87.5565	41.6021	0.172375	0.416074
	45.1	87.6008	41.6026	0.17288	0.427688
	45.2	87.6611	41.6231	0.17288	0.416074
	45.3	87.6897	41.6511	0.180644	0.424659
	45.4	87.7221	41.6713	0.17288	0.436272
	45.5	87.7538	41.6914	0.184494	0.436272
	45.6	87.7828	41.7116	0.184494	0.447381
	45.7	87.8266	41.7445	0.181149	0.424659
	45.8	87.855	41.7758	0.196613	0.443341
	45.9	87.8876	41.7965	0.192573	0.432233
	46	87.9155	41.8166	0.18096	0.432233
	46.1	87.9483	41.8365	0.192447	0.431917
	46.2	87.9884	41.8614	0.177236	0.424153
	46.3	88.0128	41.8971	0.204376	0.431917
	46.4	88.0735	41.9217	0.184494	0.436272
	46.5	88.0976	41.9419	0.184684	0.436272
	46.6	88.1375	41.9615	0.184999	0.436272
	46.7	88.1543	41.9818	0.196108	0.443846
	46.8	88.1866	41.9904	0.172565	0.444352
	46.9	88.2271	42.0105	0.17288	0.444352
	47	88.2711	42.0426	0.184494	0.455965
	47.1	88.3118	42.0671	0.180644	0.444856
	47.2	88.3519	42.0953	0.184494	0.455965
	47.3	88.3926	42.1075	0.18096	0.452115
	47.4	88.4327	42.1401	0.192573	0.444352
	47.5	88.4771	42.1762	0.18096	0.456469
	47.6	88.5218	42.2203	0.204566	0.468273
	47.7	88.5503	42.2328	0.197118	0.468588
	47.8	88.5945	42.2731	0.196613	0.468588
	47.9	88.6225	42.3055	0.204881	0.480202
	48	88.6546	42.3458	0.209237	0.468588
	48.1	88.6633	42.3656	0.208226	0.468084
	48.2	88.6956	42.3983	0.193079	0.464234
	48.3	88.736	42.4267	0.204881	0.468588
	48.4	88.7881	42.4589	0.196613	0.468084
	48.5	88.8209	42.4991	0.212961	0.464234
	48.6	88.8531	42.5112	0.217	0.456469
	48.7	88.8939	42.532	0.216811	0.468084
	48.8	88.9331	42.5718	0.216811	0.464549
	48.9	88.9457	42.5837	0.212455	0.464043
	49	88.9662	42.6164	0.217315	0.476668
	49.1	89.0265	42.6367	0.224889	0.476352
	49.2	89.0548	42.6765	0.225079	0.476668
	49.3	89.0788	42.6848	0.237198	0.484431
	49.4	89.1072	42.6968	0.236504	0.488281
	49.5	89.1282	42.7255	0.225079	0.476668
	49.6	89.1681	42.7459	0.225395	0.485251
	49.7	89.2289	42.7695	0.236693	0.508479
	49.8	89.2648	42.7897	0.224889	0.49636
	49.9	89.3055	42.7982	0.225395	0.484747
	50	89.3254	42.8306	0.237008	0.504629
	50.1	89.3585	42.8629	0.245277	0.508984
	50.2	89.3901	42.8831	0.249127	0.508984
	50.3	89.4105	42.9154	0.245277	0.508984
	50.4	89.451	42.9351	0.249127	0.521102
	50.5	89.4827	42.9437	0.245277	0.528676
	50.6	89.5198	42.9634	0.248622	0.516558
	50.7	89.5519	42.9838	0.232969	0.504629
	50.8	89.5637	43.0084	0.233158	0.496866
	50.9	89.5925	43.0161	0.232337	0.508163
	51	89.6405	43.0406	0.217315	0.488786
	51.1	89.6766	43.073	0.241048	0.508668
	51.2	89.7052	43.0886	0.244771	0.508479
	51.3	89.7378	43.1007	0.237008	0.508479
	51.4	89.7498	43.1093	0.233474	0.496866
	51.5	89.7907	43.1174	0.245277	0.496866
	51.6	89.8306	43.1497	0.245088	0.49636
	51.7	89.859	43.1696	0.245593	0.493331
	51.8	89.9033	43.182	0.25689	0.504944
	51.9	89.9435	43.2144	0.245593	0.517063
	52	89.9679	43.2342	0.26497	0.516748
	52.1	90	43.2466	0.257395	0.508984
	52.2	90.0327	43.2669	0.249127	0.516558
	52.3	90.0523	43.3113	0.257711	0.517063
	52.4	90.0809	43.331	0.277088	0.517063
	52.5	90.1133	43.3396	0.269325	0.528676
	52.6	90.1495	43.3598	0.269514	0.529182
	52.7	90.1899	43.3999	0.277088	0.544708
	52.8	90.2103	43.4244	0.281444	0.541301
	52.9	90.2378	43.4446	0.277594	0.541301
	53	90.2467	43.4643	0.269325	0.552914
	53.1	90.267	43.4648	0.269325	0.548875
	53.2	90.299	43.485	0.265475	0.537261
	53.3	90.3189	43.5052	0.269829	0.537261
	53.4	90.3353	43.533	0.297096	0.556953
	53.5	90.3552	43.5416	0.285672	0.54534
	53.6	90.3717	43.5735	0.285168	0.544708
	53.7	90.4037	43.5859	0.277909	0.537261
	53.8	90.4081	43.6178	0.297096	0.548875
	53.9	90.4444	43.6264	0.285672	0.537261
	54	90.4521	43.6587	0.298107	0.560993
	54.1	90.4769	43.6826	0.29697	0.549064
	54.2	90.5044	43.6829	0.281948	0.553419
	54.3	90.5134	43.7107	0.301137	0.569072
	54.4	90.5453	43.7193	0.277594	0.569577
	54.5	90.5898	43.7634	0.277088	0.568946
	54.6	90.61	43.7758	0.281633	0.573617
	54.7	90.6345	43.7961	0.269325	0.561498
	54.8	90.662	43.8283	0.281444	0.573112
	54.9	90.6706	43.8481	0.269009	0.560993
	55	90.691	43.8567	0.269325	0.54938
	55.1	90.7312	43.8567	0.245593	0.536945
	55.2	90.7796	43.8886	0.265159	0.553419
	55.3	90.7875	43.8889	0.261751	0.553103
	55.4	90.8039	43.9203	0.26074	0.552914
	55.5	90.8155	43.9253	0.257711	0.561498
	55.6	90.8357	43.9374	0.257206	0.55241
	55.7	90.8766	43.9697	0.257395	0.529182
	55.8	90.9049	43.99	0.257206	0.529182
	55.9	90.9372	44.0096	0.253671	0.537261
	56	90.9698	44.0263	0.26579	0.54534
	56.1	90.9978	44.0384	0.26497	0.54534
	56.2	91.0096	44.0707	0.253671	0.557459
	56.3	91.0345	44.0906	0.264654	0.545025
	56.4	91.0784	44.1233	0.249632	0.561498
	56.5	91.1145	44.1475	0.25689	0.561498
	56.6	91.1352	44.1753	0.248622	0.560993
	56.7	91.1432	44.1758	0.225079	0.561498
	56.8	91.188	44.1957	0.22893	0.561498
	56.9	91.22	44.2081	0.224889	0.561498
	57	91.2321	44.2279	0.224763	0.561183
	57.1	91.2518	44.2404	0.216811	0.560993
	57.2	91.2732	44.2601	0.216495	0.548875
	57.3	91.3131	44.2601	0.196613	0.537261
	57.4	91.3529	44.2687	0.193079	0.549064
	57.5	91.3576	44.2885	0.204566	0.540984
	57.6	91.3851	44.3131	0.208731	0.541301
	57.7	91.4143	44.3328	0.196297	0.540795
	57.8	91.4462	44.3333	0.196613	0.528676
	57.9	91.4788	44.3529	0.184999	0.529182
	58	91.5068	44.3697	0.196613	0.529182
	58.1	91.5189	44.3939	0.184684	0.529182
	58.2	91.5391	44.4218	0.184494	0.529182
	58.3	91.563	44.4343	0.184684	0.529687
	58.4	91.5515	44.4663	0.184179	0.549064
	58.5	91.5587	44.4669	0.164801	0.528993
	58.6	91.5795	44.4945	0.176099	0.524826
	58.7	91.5839	44.4984	0.164486	0.516748
	58.8	91.6115	44.4993	0.160572	0.513339
	58.9	91.6361	44.5266	0.164486	0.520787
	59	91.6361	44.5312	0.168021	0.512518
	59.1	91.6565	44.5509	0.156217	0.496866
	59.2	91.6849	44.5596	0.152367	0.496866
	59.3	91.6962	44.5918	0.156722	0.508984
	59.4	91.6972	44.612	0.156217	0.508668
	59.5	91.7169	44.6242	0.156722	0.493142
	59.6	91.7334	44.6559	0.156217	0.500905
	59.7	91.7775	44.6524	0.144098	0.488786
	59.8	91.8102	44.6723	0.140248	0.488786
	59.9	91.8418	44.7055	0.144604	0.489292
	60	91.8788	44.7246	0.140248	0.500905
	60.1	91.9436	44.7332	0.144098	0.500905
	60.2	92	44.7538	0.144604	0.500716
	60.3	92.0443	44.7857	0.152178	0.504944
	60.4	92.1051	44.8135	0.151862	0.504944
	60.5	92.1206	44.8342	0.152683	0.504944
	60.6	92.1373	44.846	0.151862	0.508984
	60.7	92.1612	44.8584	0.144604	0.517063
	60.8	92.1895	44.8903	0.152178	0.517063
	60.9	92.2145	44.8989	0.152367	0.516558
	61	92.2657	44.9192	0.165306	0.517568
	61.1	92.2746	44.9428	0.188029	0.528361
	61.2	92.3026	44.9509	0.17288	0.508984
	61.3	92.3313	44.9595	0.193079	0.517063
	61.4	92.3558	44.9919	0.213465	0.537766
	61.5	92.3999	45.0155	0.22893	0.541301
	61.6	92.4321	45.016	0.228613	0.553419
	61.7	92.4399	45.0443	0.217315	0.552914
	61.8	92.4483	45.0644	0.224889	0.536945
	61.9	92.4887	45.0847	0.225079	0.541301
	62	92.5129	45.1046	0.224889	0.540795
	62.1	92.5534	45.117	0.225079	0.537261
	62.2	92.594	45.1407	0.22893	0.536945
	62.3	92.6426	45.1577	0.237513	0.541616
	62.4	92.6743	45.1776	0.245088	0.548875
	62.5	92.6871	45.2018	0.237008	0.54938
	62.6	92.7271	45.222	0.245782	0.557964
	62.7	92.7715	45.2422	0.269325	0.569262
	62.8	92.7998	45.262	0.257395	0.573112
	62.9	92.8353	45.2746	0.261246	0.581696
	63	92.8443	45.2947	0.257395	0.581696
	63.1	92.8767	45.3144	0.269325	0.581696
	63.2	92.9044	45.3355	0.270145	0.602209
	63.3	92.9246	45.3752	0.297791	0.609973
	63.4	92.965	45.3752	0.285168	0.609658
	63.5	92.9897	45.3993	0.301326	0.614012
	63.6	93.0095	45.4079	0.290028	0.621586
	63.7	93.0338	45.428	0.301641	0.622092
	63.8	93.0576	45.4485	0.298107	0.622407
	63.9	93.0579	45.4765	0.309721	0.637934
	64	93.0704	45.488	0.30587	0.641974
	64.1	93.1022	45.4927	0.309404	0.633705
	64.2	93.1186	45.5209	0.310225	0.629855
	64.3	93.1508	45.5406	0.317989	0.622092
	64.4	93.1832	45.5734	0.34109	0.645824
	64.5	93.2029	45.5891	0.326068	0.650368
	64.6	93.1994	45.5896	0.325879	0.649863
	64.7	93.2233	45.6098	0.325563	0.650874
	64.8	93.2481	45.6418	0.325752	0.674291
	64.9	93.2752	45.6461	0.321839	0.674606
	65	93.2677	45.6659	0.329413	0.673596
	65.1	93.2761	45.6745	0.317484	0.650368
	65.2	93.3088	45.6946	0.30587	0.662487
	65.3	93.3283	45.7188	0.321523	0.682685
	65.4	93.3526	45.7388	0.309404	0.682054
	65.5	93.3807	45.7582	0.3089	0.6741
	65.6	93.3889	45.7472	0.297602	0.6741
	65.7	93.4089	45.7589	0.285357	0.674291
	65.8	93.43	45.7789	0.289018	0.673785
	65.9	93.4743	45.7751	0.277594	0.654408
	66	93.514	45.7919	0.289522	0.666526
	66.1	93.5145	45.7989	0.289522	0.665517
	66.2	93.5345	45.7997	0.285168	0.654408
	66.3	93.5552	45.8195	0.265475	0.654092
	66.4	93.5907	45.832	0.277594	0.661982
	66.5	93.5995	45.8517	0.301137	0.661982
	66.6	93.6396	45.8603	0.289207	0.662172
	66.7	93.6392	45.8721	0.269009	0.662172
	66.8	93.6357	45.8719	0.25689	0.653903
	66.9	93.6601	45.8721	0.248812	0.653587
	67	93.7119	45.8926	0.244771	0.64229
	67.1	93.7121	45.9244	0.256701	0.653587
	67.2	93.729	45.9328	0.244771	0.641784
	67.3	93.7608	45.9411	0.233474	0.622092
	67.4	93.785	45.9612	0.244771	0.622092
	67.5	93.7932	45.9933	0.237198	0.633895
	67.6	93.8132	46.0057	0.249127	0.625626
	67.7	93.8254	46.0334	0.245088	0.621586
	67.8	93.8457	46.0417	0.245277	0.609658
	67.9	93.8662	46.0582	0.237198	0.601893
	68	93.9183	46.0781	0.237513	0.609658
	68.1	93.9504	46.1025	0.26074	0.613508
	68.2	93.9631	46.1185	0.237198	0.601073
	68.3	93.9987	46.1306	0.257711	0.589776
	68.4	94.0116	46.1425	0.25689	0.58927
	68.5	94.0723	46.1511	0.257206	0.58927
	68.6	94.1041	46.1835	0.269829	0.589776
	68.7	94.136	46.2033	0.277594	0.597223
	68.8	94.1446	46.2152	0.26882	0.593309
	68.9	94.1645	46.2157	0.257711	0.580876
	69	94.1733	46.2438	0.26497	0.573112
	69.1	94.217	46.2521	0.245593	0.561498
	69.2	94.2176	46.272	0.25689	0.569262
	69.3	94.238	46.2723	0.233474	0.548875
	69.4	94.282	46.2925	0.245593	0.537261
	69.5	94.3019	46.3248	0.257395	0.561498
	69.6	94.3307	46.3369	0.261246	0.560677
	69.7	94.3584	46.3571	0.257206	0.54938
	69.8	94.3631	46.3689	0.245277	0.548559
	69.9	94.3873	46.3693	0.257395	0.529182
	70	94.4274	46.4016	0.261751	0.529182
	70.1	94.4362	46.4016	0.261246	0.529182
	70.2	94.4754	46.4222	0.257711	0.528867
	70.3	94.488	46.445	0.269009	0.520598
	70.4	94.5082	46.4298	0.269325	0.520598
	70.5	94.5286	46.4501	0.269325	0.508984
	70.6	94.557	46.4622	0.265475	0.508984
	70.7	94.5809	46.4828	0.257711	0.508984
	70.8	94.5936	46.5023	0.268694	0.516748
	70.9	94.6415	46.5069	0.249947	0.50122
	71	94.6496	46.5349	0.269829	0.517063
	71.1	94.6619	46.5461	0.269009	0.516748
	71.2	94.7025	46.5228	0.237513	0.508984
	71.3	94.7263	46.5349	0.257395	0.508984
	71.4	94.7387	46.555	0.249632	0.517063
	71.5	94.7465	46.5753	0.269829	0.529182
	71.6	94.7548	46.5874	0.269325	0.516558
	71.7	94.7953	46.6075	0.269325	0.517063
	71.8	94.8397	46.6075	0.265475	0.517568
	71.9	94.86	46.6278	0.269829	0.529182
	72	94.8723	46.648	0.277404	0.529182
	72.1	94.9081	46.6599	0.26579	0.529497
	72.2	94.9285	46.6767	0.277404	0.537261
	72.3	94.9407	46.7086	0.265475	0.536756
	72.4	94.9808	46.7081	0.269325	0.517063
	72.5	94.973	46.7252	0.26579	0.537766
	72.6	94.993	46.7403	0.269009	0.540795
	72.7	94.9851	46.7489	0.257711	0.529182
	72.8	95.0135	46.7692	0.269325	0.537261
	72.9	95.0457	46.7893	0.257395	0.537261
	73	95.0539	46.8213	0.265285	0.557459
	73.1	95.086	46.8257	0.257711	0.549064
	73.2	95.1064	46.8459	0.265475	0.54938
	73.3	95.1189	46.8661	0.269325	0.54938
	73.4	95.1505	46.8747	0.258216	0.549884
	73.5	95.1629	46.8984	0.277088	0.561498
	73.6	95.1783	46.9186	0.269829	0.573617
	73.7	95.1796	46.9262	0.269009	0.560993
	73.8	95.1911	46.9393	0.269829	0.562003
	73.9	95.2191	46.9585	0.269325	0.561498
	74	95.2186	46.955	0.257395	0.561498
	74.1	95.2199	46.9787	0.256701	0.560993
	74.2	95.2393	46.9757	0.233663	0.549884
	74.3	95.2518	47.0074	0.249127	0.561498
	74.4	95.2757	47.0274	0.245593	0.569577
	74.5	95.2962	47.0438	0.257395	0.569577
	74.6	95.3568	47.064	0.249127	0.569577
	74.7	95.3969	47.0959	0.256701	0.581191
	74.8	95.4178	47.1039	0.245593	0.581696
	74.9	95.4578	47.1251	0.246097	0.582201
	75	95.4901	47.1529	0.277594	0.601893
	75.1	95.51	47.1731	0.269829	0.601893
	75.2	95.5427	47.193	0.277404	0.614012
	75.3	95.5744	47.2176	0.277594	0.626131
	75.4	95.5952	47.2297	0.269325	0.626131
	75.5	95.6266	47.2498	0.269829	0.626131
	75.6	95.6234	47.2696	0.269009	0.633705
	75.7	95.6642	47.2898	0.257206	0.622092
	75.8	95.708	47.2903	0.245593	0.622092
	75.9	95.7282	47.3104	0.257395	0.622092
	76	95.7405	47.3303	0.248812	0.633895
	76.1	95.76	47.3425	0.237513	0.626131
	76.2	95.7607	47.3423	0.248622	0.633201
	76.3	95.7891	47.3544	0.237198	0.609973
	76.4	95.821	47.3509	0.22893	0.609973
	76.5	95.829	47.3788	0.224763	0.617736
	76.6	95.8531	47.3907	0.216305	0.609152
	76.7	95.8496	47.4115	0.217315	0.613508
	76.8	95.873	47.4357	0.225079	0.601893
	76.9	95.8816	47.463	0.216305	0.601389
	77	95.8896	47.4596	0.212961	0.605302
	77.1	95.9142	47.4713	0.204376	0.58927
	77.2	95.922	47.4842	0.204692	0.58927
	77.3	95.9422	47.5047	0.205196	0.589776
	77.4	95.9663	47.5242	0.204376	0.589459
	77.5	95.9786	47.5359	0.204376	0.593309
	77.6	96.0068	47.5367	0.196613	0.581381
	77.7	96.0269	47.5566	0.204566	0.581381
	77.8	96.0273	47.5806	0.196108	0.573112
	77.9	96.0548	47.5891	0.184684	0.561498
	78	96.0557	47.6089	0.183989	0.569072
	78.1	96.1	47.6046	0.160446	0.568757
	78.2	96.132	47.6094	0.176415	0.561498
	78.3	96.1406	47.6287	0.16398	0.560993
	78.4	96.1725	47.6212	0.152367	0.561183
	78.5	96.1934	47.6412	0.164297	0.561498
	78.6	96.2368	47.6382	0.160762	0.560993
	78.7	96.2537	47.6735	0.184179	0.560993
	78.8	96.2775	47.6821	0.17692	0.557459
	78.9	96.2891	47.702	0.184179	0.557143
	79	96.2863	47.7058	0.176099	0.548559
	79.1	96.3263	47.7139	0.164801	0.541301
	79.2	96.3457	47.7184	0.184494	0.54938
	79.3	96.3585	47.7416	0.180139	0.548559
	79.4	96.387	47.7467	0.172565	0.548875
	79.5	96.4226	47.7548	0.188534	0.537261
	79.6	96.4193	47.7867	0.188534	0.560993
	79.7	96.4556	47.7944	0.17206	0.536945
	79.8	96.4752	47.7993	0.164486	0.540984
	79.9	96.484	47.8189	0.16783	0.532717
	80	96.5039	47.8151	0.152052	0.528361
	80.1	96.5319	47.8272	0.156217	0.529182
	80.2	96.5444	47.8391	0.152178	0.528676
	80.3	96.5525	47.8477	0.152367	0.516748
	80.4	96.5771	47.8594	0.152178	0.517063
	80.5	96.6047	47.8685	0.152683	0.517063
	80.6	96.6169	47.8999	0.164486	0.528867
	80.7	96.6176	47.9123	0.164801	0.521102
	80.8	96.6369	47.9245	0.184684	0.521102
	80.9	96.6489	47.9522	0.17591	0.532211
	81	96.6697	47.9527	0.164801	0.508984
	81.1	96.7024	47.9932	0.184999	0.529182
	81.2	96.7218	48.0053	0.196613	0.529182
	81.3	96.7222	48.0165	0.192447	0.528867
	81.4	96.7347	48.0174	0.17692	0.533221
	81.5	96.7665	48.0133	0.164297	0.520598
	81.6	96.7832	48.0249	0.164801	0.508668
	81.7	96.8151	48.0335	0.176604	0.508984
	81.8	96.8388	48.0656	0.18096	0.521102
	81.9	96.8474	48.0697	0.188534	0.520598
	82	96.864	48.086	0.188534	0.520598
	82.1	96.896	48.0938	0.17692	0.508984
	82.2	96.9201	48.0981	0.184684	0.517063
	82.3	96.9282	48.1184	0.188534	0.528867
	82.4	96.9609	48.1386	0.17692	0.521102
	82.5	96.9812	48.1507	0.184999	0.533221
	82.6	97.0129	48.1587	0.184999	0.533221
	82.7	97.0414	48.1703	0.196613	0.533221
	82.8	97.0534	48.179	0.184684	0.541301
	82.9	97.0615	48.1992	0.17692	0.541301
	83	97.0851	48.2193	0.189038	0.541301
	83.1	97.1019	48.2309	0.188029	0.552914
	83.2	97.1225	48.2274	0.17288	0.529182
	83.3	97.142	48.2477	0.172565	0.529182
	83.4	97.1665	48.2592	0.176604	0.540984
	83.5	97.1868	48.2557	0.168336	0.533221
	83.6	97.1988	48.2759	0.164801	0.541301
	83.7	97.2267	48.2961	0.164486	0.541301
	83.8	97.2271	48.3113	0.17591	0.548875
	83.9	97.2353	48.3083	0.160762	0.548875
	84	97.2674	48.3204	0.160762	0.537261
	84.1	97.2878	48.3402	0.160446	0.54534
	84.2	97.3119	48.3526	0.164486	0.545025
	84.3	97.3201	48.3647	0.156217	0.537261
	84.4	97.3522	48.3729	0.144604	0.549064
	84.5	97.3717	48.385	0.144098	0.541301
	84.6	97.3816	48.4047	0.140059	0.540795
	84.7	97.4242	48.4178	0.152872	0.541806
	84.8	97.4254	48.4488	0.156217	0.552914
	84.9	97.4452	48.4375	0.156722	0.541301
	85	97.4659	48.4577	0.156722	0.548875
	85.1	97.4938	48.4693	0.164801	0.537261
	85.2	97.4979	48.4577	0.176415	0.54938
	85.3	97.5101	48.4695	0.164486	0.549064
	85.4	97.5383	48.4822	0.164801	0.541616
	85.5	97.5588	48.498	0.164801	0.54938
	85.6	97.5906	48.5183	0.17692	0.54938
	85.7	97.5992	48.538	0.176415	0.54938
	85.8	97.619	48.5385	0.164486	0.54938
	85.9	97.6431	48.5586	0.164801	0.549064
	86	97.6396	48.5789	0.176415	0.553419
	86.1	97.6635	48.591	0.164801	0.560993
	86.2	97.6751	48.6109	0.164486	0.54938
	86.3	97.684	48.623	0.164486	0.548559
	86.4	97.7158	48.6355	0.168336	0.540984
	86.5	97.7362	48.6551	0.156722	0.533221
	86.6	97.7482	48.6553	0.168336	0.541301
	86.7	97.7643	48.6551	0.16398	0.540795
	86.8	97.7846	48.6556	0.156722	0.529182
	86.9	97.7966	48.6753	0.156722	0.541301
	87	97.8178	48.6834	0.164297	0.540795
	87.1	97.8486	48.6844	0.152683	0.529687
	87.2	97.8452	48.7157	0.16398	0.548875
	87.3	97.8496	48.724	0.152178	0.537261
	87.4	97.8693	48.7283	0.152683	0.54938
	87.5	97.886	48.7364	0.152367	0.54938
	87.6	97.8973	48.7642	0.164297	0.556953
	87.7	97.8981	48.7566	0.152683	0.537261
	87.8	97.9178	48.7647	0.151862	0.537261
	87.9	97.9382	48.7768	0.132485	0.54534
	88	97.9507	48.7967	0.144098	0.54534
	88.1	97.9824	48.8091	0.140248	0.557143
	88.2	98.0028	48.8289	0.132485	0.54938
	88.3	98.0145	48.8298	0.132485	0.560993
	88.4	98.0234	48.8613	0.144287	0.548749
	88.5	98.0516	48.8651	0.136524	0.533221
	88.6	98.0746	48.8697	0.152178	0.548875
	88.7	98.0714	48.8895	0.152178	0.536756
	88.8	98.0916	48.8895	0.148643	0.525143
	88.9	98.1073	48.8858	0.148643	0.525143
	89	98.1243	48.8892	0.152367	0.52855
	89.1	98.1361	48.9024	0.152998	0.521418
	89.2	98.1529	48.9214	0.16417	0.520787
	89.3	98.1804	48.9225	0.148959	0.521418
	89.4	98.1846	48.9424	0.156722	0.529497
	89.5	98.197	48.9505	0.152683	0.525143
	89.6	98.2213	48.9587	0.152683	0.525647
	89.7	98.2483	48.9869	0.164801	0.536945
	89.8	98.2294	48.9944	0.17206	0.528676
	89.9	98.2612	48.9949	0.156217	0.508984
	90	98.2694	49.007	0.144604	0.508984
	90.1	98.3016	49.0151	0.144604	0.508984
	90.2	98.3219	49.0273	0.152683	0.508984
	90.3	98.3457	49.0475	0.152683	0.508984
	90.4	98.3465	49.0593	0.164486	0.500589
	90.5	98.3667	49.0596	0.156722	0.50122
	90.6	98.3869	49.0596	0.144604	0.496866
	90.7	98.4067	49.0671	0.144098	0.496866
	90.8	98.4268	49.0757	0.13299	0.496866
	90.9	98.4273	49.0879	0.144098	0.496866
	91	98.4386	49.1081	0.140564	0.496866
	91.1	98.4475	49.1116	0.131664	0.488281
	91.2	98.4793	49.1166	0.13299	0.485757
	91.3	98.487	49.1282	0.144604	0.508984
	91.4	98.4914	49.1398	0.144098	0.508794
	91.5	98.5078	49.14	0.123901	0.496866
	91.6	98.5319	49.1403	0.124405	0.508984
	91.7	98.5481	49.1727	0.132485	0.504944
	91.8	98.5603	49.1808	0.13217	0.504944
	91.9	98.5722	49.2001	0.12409	0.516748
	92	98.6046	49.1929	0.124405	0.496866
	92.1	98.6212	49.2131	0.128446	0.521102
	92.2	98.6526	49.2333	0.144604	0.529182
	92.3	98.6531	49.2449	0.144098	0.516558
	92.4	98.6612	49.2414	0.132485	0.504944
	92.5	98.6934	49.2615	0.132485	0.504944
	92.6	98.7065	49.2736	0.132485	0.50545
	92.7	98.746	49.2822	0.13299	0.517568
	92.8	98.7818	49.306	0.144604	0.529182
	92.9	98.7663	49.3256	0.156217	0.540795
	93	98.7827	49.3262	0.144919	0.529497
	93.1	98.8105	49.3464	0.164801	0.529182
	93.2	98.8304	49.3585	0.164801	0.529182
	93.3	98.8511	49.3663	0.164486	0.517252
	93.4	98.8636	49.3787	0.17288	0.529182
	93.5	98.8832	49.3787	0.17288	0.529182
	93.6	98.9034	49.3983	0.172375	0.528676
	93.7	98.9313	49.3948	0.160762	0.517378
	93.8	98.9438	49.4186	0.184494	0.536756
	93.9	98.9642	49.4191	0.17288	0.525143
	94	98.9763	49.4269	0.172249	0.524826
	94.1	98.9964	49.4393	0.156722	0.509489
	94.2	99.0171	49.4514	0.156722	0.521102
	94.3	99.0369	49.4595	0.156722	0.521102
	94.4	99.0489	49.4717	0.164801	0.521608
	94.5	99.0575	49.4838	0.164801	0.533221
	94.6	99.0766	49.4918	0.164801	0.521102
	94.7	99.0857	49.4913	0.164297	0.520598
	94.8	99.1056	49.4999	0.164297	0.521102
	94.9	99.1181	49.512	0.152683	0.521418
	95	99.1584	49.5201	0.152683	0.517063
	95.1	99.1779	49.5403	0.17288	0.525143
	95.2	99.1702	49.5607	0.172565	0.524826
	95.3	99.1948	49.5766	0.164486	0.517063
	95.4	99.2266	49.585	0.164801	0.517063
	95.5	99.2225	49.6168	0.176415	0.529182
	95.6	99.2311	49.6165	0.164297	0.528676
	95.7	99.2632	49.605	0.152683	0.517063
	95.8	99.2796	49.6289	0.164486	0.528867
	95.9	99.2995	49.6413	0.156406	0.521102
	96	99.2998	49.6413	0.160762	0.533221
	96.1	99.3195	49.6372	0.148139	0.521102
	96.2	99.3281	49.6493	0.144604	0.521102
	96.3	99.3604	49.6614	0.144604	0.521102
	96.4	99.3807	49.6614	0.144604	0.521102
	96.5	99.4003	49.6696	0.156722	0.521102
	96.6	99.4089	49.6817	0.156722	0.521102
	96.7	99.4287	49.6898	0.156217	0.521102
	96.8	99.4655	49.6898	0.152683	0.521608
	96.9	99.4725	49.714	0.164801	0.544835
	97	99.4735	49.7219	0.164297	0.533221
	97.1	99.5011	49.7302	0.152367	0.521418
	97.2	99.4735	49.7501	0.164486	0.536945
	97.3	99.4937	49.7302	0.136524	0.508984
	97.4	99.5134	49.7423	0.136524	0.508668
	97.5	99.5255	49.7504	0.144604	0.489101
	97.6	99.5422	49.7619	0.156217	0.49636
	97.7	99.5543	49.771	0.144098	0.484747
	97.8	99.5751	49.7907	0.132485	0.484747
	97.9	99.5942	49.7786	0.13217	0.465054
	98	99.6149	49.7903	0.123901	0.484242
	98.1	99.6352	49.7786	0.111782	0.464549
	98.2	99.6594	49.7789	0.107427	0.472628
	98.3	99.6674	49.7904	0.0799705	0.464549
	98.4	99.7003	49.7907	0.0915843	0.464865
	98.5	99.7194	49.8034	0.0801599	0.473133
	98.6	99.7401	49.8029	0.0915843	0.484747
	98.7	99.7191	49.8032	0.0915843	0.484242
	98.8	99.7195	49.8308	0.079655	0.464234
	98.9	99.7236	49.8355	0.0715759	0.456975
	99	99.731	49.8521	0.0520093	0.468904
	99.1	99.7155	49.8831	0.0713866	0.476162
	99.2	99.7277	49.9038	0.0476541	0.473133
	99.3	99.724	49.8995	0.0551021	0.483927
	99.4	99.7455	49.9038	0.0447507	0.456975
	99.5	99.7547	49.9245	0.0744793	0.468904
	99.6	99.8399	49.9181	0.105344	0.444352
	99.7	99.9285	49.9834	0.156343	0.427057
	99.8	100.014	50.0425	0.21984	0.486199
	99.9	100.053	50.0444	0.254303	0.511572
	100	99.9936	50.074	0.307511	0.524006
	100.1	100.451	50.0095	0.540984	0.573301
	100.2	98.9724	50.3927	0.782222	0.584157
	100.3	110.306	50.6193	1.25131	0.56459
	100.4	111.097	50.6052	1.32548	0.542121
	100.5	104.82	50.4599	1.15676	0.544393
	100.6	101.709	50.3151	0.612371	0.534041
	100.7	99.8535	49.7778	0.422828	0.530317
	100.8	98.7428	49.4063	0.378771	0.473953
	100.9	97.9355	48.9271	0.347907	0.432548
	101	97.0062	48.6642	0.325247	0.418346
	101.1	96.4315	48.4587	0.303156	0.389123
	101.2	95.885	48.2098	0.281633	0.386661
	101.3	95.2163	47.9555	0.261435	0.378078
	101.4	94.7259	47.7335	0.261435	0.354344
	101.5	94.234	47.5162	0.269956	0.354471
	101.6	93.7896	47.346	0.302146	0.378771
	101.7	93.3528	47.1599	0.290659	0.374984
	101.8	92.915	46.982	0.321902	0.394804
	101.9	92.5064	46.8041	0.320577	0.398464
	102	92.097	46.6656	0.336735	0.449526
	102.1	91.6781	46.5043	0.360152	0.404903
	102.2	91.2915	46.3619	0.336419	0.401052
	102.3	90.984	46.185	0.368104	0.393162
	102.4	90.652	46.0796	0.395877	0.408816
	102.5	90.2891	45.9455	0.384073	0.397012
	102.6	89.9776	45.7883	0.368546	0.3842
	102.7	89.6594	45.6555	0.370819	0.344309
	102.8	89.3751	45.5306	0.33926	0.324616
	102.9	89.0491	45.4373	0.339323	0.332506
	103	88.791	45.3246	0.33926	0.299243
	103.1	88.5122	45.2322	0.347528	0.276962
	103.2	88.2528	45.1496	0.32266	0.303598
	103.3	87.9831	45.0141	0.299243	0.281633
	103.4	87.7432	44.9126	0.299369	0.30101
	103.5	87.4886	44.8161	0.306691	0.332884
	103.6	87.2501	44.7261	0.290848	0.323669
	103.7	86.9805	44.6137	0.298863	0.292111
	103.8	86.7457	44.5418	0.287313	0.304292
	103.9	86.4947	44.4764	0.303408	0.315906
	104	86.2442	44.374	0.290785	0.291984
	104.1	85.9907	44.2574	0.277909	0.291795
	104.2	85.7723	44.1687	0.271092	0.295708
	104.3	85.5581	44.0799	0.282769	0.276331
	104.4	85.3399	43.9912	0.27065	0.295393
	104.5	85.1334	43.9099	0.263012	0.295708
	104.6	84.9044	43.8171	0.262571	0.275952
	104.7	84.693	43.7242	0.250768	0.288261
	104.8	84.4911	43.6673	0.265979	0.311993
	104.9	84.2819	43.5594	0.249947	0.311867
	105	84.0954	43.5265	0.238649	0.324301
	105.1	83.8901	43.4535	0.246097	0.323984
	105.2	83.7073	43.3687	0.238334	0.31963
	105.3	83.4936	43.3034	0.214222	0.291353
	105.4	83.3116	43.2152	0.217631	0.271471
	105.5	83.1338	43.1546	0.218452	0.283905
	105.6	82.924	43.0895	0.233978	0.299432
	105.7	82.7501	43.025	0.238334	0.299748
	105.8	82.5729	42.9647	0.246854	0.311867
	105.9	82.3872	42.8917	0.245908	0.311551
	106	82.2128	42.8551	0.246413	0.323984
	106.1	82.0154	42.7668	0.233978	0.311867
	106.2	81.8494	42.7261	0.226215	0.311361
	106.3	81.664	42.677	0.226215	0.307826
	106.4	81.5019	42.5931	0.233978	0.307953
	106.5	81.3122	42.5244	0.218137	0.303282
	106.6	81.1469	42.4716	0.237828	0.291668
	106.7	80.9931	42.4188	0.234295	0.307511
	106.8	80.8273	42.3471	0.23846	0.303787
	106.9	80.6503	42.2855	0.249947	0.303472
	107	80.5087	42.2216	0.238523	0.304292
	107.1	80.3506	42.1522	0.249947	0.327519
	107.2	80.2057	42.0757	0.238019	0.303472
	107.3	80.06	42.0073	0.238145	0.304102
	107.4	79.9059	41.9422	0.233978	0.319441
	107.5	79.7527	41.8778	0.238334	0.307953
	107.6	79.5752	41.7887	0.238019	0.315401
	107.7	79.4296	41.704	0.217631	0.299432
	107.8	79.2844	41.6231	0.213781	0.311361
	107.9	79.1385	41.5586	0.226215	0.298928
	108	78.9933	41.4862	0.22571	0.287313
	108.1	78.8476	41.4329	0.213781	0.278729
	108.2	78.6906	41.3486	0.214096	0.27955
	108.3	78.5613	41.2999	0.213781	0.278729
	108.4	78.4278	41.2274	0.205512	0.270966
	108.5	78.2825	41.1787	0.205702	0.267116
	108.6	78.1369	41.1143	0.206018	0.271155
	108.7	78.0114	41.0491	0.213592	0.270966
	108.8	77.8665	41.0009	0.213781	0.267116
	108.9	77.7367	40.9487	0.206018	0.262886
	109	77.5921	40.9083	0.21782	0.259036
	109.1	77.4741	40.8798	0.217631	0.258847
	109.2	77.3412	40.8557	0.22186	0.254997
	109.3	77.2161	40.8152	0.217315	0.251273
	109.4	77.0831	40.7629	0.217631	0.271155
	109.5	76.9775	40.7142	0.213781	0.262886
	109.6	76.8359	40.6575	0.217315	0.258216
	109.7	76.7113	40.597	0.193079	0.239154
	109.8	76.5859	40.5572	0.193394	0.239154
	109.9	76.4521	40.5159	0.184999	0.238649
	110	76.3067	40.4437	0.161267	0.234799
	110.1	76.1737	40.3708	0.164801	0.238839
	110.2	76.0365	40.318	0.165306	0.238649
	110.3	75.8946	40.2458	0.165117	0.238334
	110.4	75.7813	40.185	0.152683	0.231075
	110.5	75.6483	40.1324	0.144793	0.238019
	110.6	75.5031	40.0638	0.137345	0.22268
	110.7	75.3856	39.9994	0.144919	0.210372
	110.8	75.2609	39.9383	0.144604	0.210057
	110.9	75.1514	39.8741	0.13299	0.210562
	111	75.0267	39.8254	0.137029	0.222491
	111.1	74.9251	39.7726	0.13684	0.218137
	111.2	74.7881	39.7323	0.132485	0.206522
	111.3	74.6834	39.656	0.112792	0.197938
	111.4	74.5899	39.6272	0.124721	0.186325
	111.5	74.477	39.575	0.120871	0.190175
	111.6	74.3637	39.5225	0.125037	0.186135
	111.7	74.2506	39.482	0.120555	0.186009
	111.8	74.146	39.4536	0.124721	0.18178
	111.9	74.0246	39.4013	0.124911	0.169977
	112	73.9274	39.3776	0.113108	0.166443
	112.1	73.8143	39.3569	0.124721	0.173701
	112.2	73.702	39.3325	0.13217	0.165622
	112.3	73.6204	39.2882	0.105029	0.146244
	112.4	73.5158	39.2319	0.112603	0.158048
	112.5	73.4144	39.2034	0.112287	0.157858
	112.6	73.3212	39.1586	0.100673	0.158048
	112.7	73.2084	39.1184	0.111971	0.169662
	112.8	73.0952	39.0822	0.0964444	0.158048
	112.9	72.9703	39.0374	0.104713	0.161582
	113	72.8771	39.0056	0.104208	0.149779
	113.1	72.7519	38.9688	0.104523	0.145929
	113.2	72.6393	38.9246	0.112287	0.149463
	113.3	72.5381	38.884	0.112792	0.149779
	113.4	72.4207	38.84	0.116327	0.145424
	113.5	72.3075	38.8113	0.104713	0.13785
	113.6	72.203	38.751	0.116327	0.149463
	113.7	72.1016	38.7148	0.108563	0.149969
	113.8	72.0086	38.6658	0.104713	0.161582
	113.9	71.9163	38.6133	0.104523	0.149463
	114	71.8265	38.5858	0.105029	0.150095
	114.1	71.7064	38.5405	0.100168	0.153187
	114.2	71.6532	38.5207	0.100989	0.146244
	114.3	71.5686	38.4759	0.112792	0.157858
	114.4	71.4875	38.4356	0.124721	0.165622
	114.5	71.4153	38.375	0.112792	0.145424
	114.6	71.3345	38.3356	0.125226	0.146434
	114.7	71.2411	38.3063	0.145109	0.161582
	114.8	71.1482	38.242	0.136524	0.137661
	114.9	71.056	38.2093	0.13684	0.145424
	115	70.9707	38.1571	0.133305	0.134126
	115.1	70.8977	38.125	0.152683	0.153504
	115.2	70.8134	38.0963	0.152683	0.145424
	115.3	70.7326	38.0446	0.141385	0.145929
	115.4	70.6516	38.02	0.160762	0.145739
	115.5	70.5504	37.9912	0.153187	0.145929
	115.6	70.4574	37.9427	0.156722	0.137345
	115.7	70.3605	37.8907	0.156722	0.137345
	115.8	70.2805	37.8421	0.144604	0.13785
	115.9	70.2191	37.8178	0.144919	0.142016
	116	70.1144	37.7852	0.152683	0.157543
	116.1	70.0378	37.7528	0.144604	0.145929
	116.2	69.9565	37.7008	0.145109	0.157543
	116.3	69.8838	37.66	0.144604	0.145424
	116.4	69.7713	37.6316	0.144919	0.133305
	116.5	69.6902	37.6002	0.153187	0.134126
	116.6	69.6131	37.5792	0.153187	0.154008
	116.7	69.5329	37.5347	0.164801	0.157543
	116.8	69.4728	37.4948	0.165117	0.157858
	116.9	69.4031	37.4544	0.165306	0.166127
	117	69.2656	37.4256	0.177425	0.178245
	117.1	69.1931	37.3729	0.176415	0.165117
	117.2	69.1001	37.3489	0.17692	0.158048
	117.3	68.9951	37.309	0.17692	0.169662
	117.4	68.8901	37.2881	0.164612	0.169156
	117.5	68.8182	37.2196	0.148643	0.13362
	117.6	68.7447	37.1995	0.149148	0.141385
	117.7	68.652	37.1596	0.17288	0.133305
	117.8	68.5795	37.1389	0.160762	0.121187
	117.9	68.4982	37.1111	0.173195	0.133811
	118	68.4134	37.0904	0.18096	0.145424
	118.1	68.3449	37.0499	0.17288	0.137661
	118.2	68.2848	37.0096	0.173069	0.145109
	118.3	68.207	36.9695	0.17774	0.125542
	118.4	68.1271	36.937	0.184684	0.13299
	118.5	68.0381	36.9089	0.17692	0.125731
	118.6	67.9407	36.8763	0.165117	0.125226
	118.7	67.8686	36.8117	0.160762	0.105029
	118.8	67.7953	36.7718	0.160762	0.105344
	118.9	67.7149	36.7511	0.152683	0.100989
	119	67.6499	36.719	0.153187	0.0929098
	119.1	67.5772	36.687	0.164801	0.0934147
	119.2	67.5046	36.6665	0.164801	0.105029
	119.3	67.404	36.646	0.152998	0.105029
	119.4	67.3429	36.594	0.152683	0.0969493
	119.5	67.2823	36.5658	0.153187	0.0851462
	119.6	67.218	36.5251	0.156722	0.0929098
	119.7	67.1536	36.4845	0.156722	0.0848307
	119.8	67.1046	36.4405	0.156722	0.0853356
	119.9	67.0319	36.3996	0.144919	0.0969493
	120	66.9592	36.3596	0.153187	0.0964444
	120.1	66.8865	36.3395	0.164801	0.073217
	120.2	66.8057	36.3188	0.156722	0.0848307
	120.3	66.7213	36.2787	0.144604	0.0848307
	120.4	66.6521	36.234	0.144604	0.0848307
	120.5	66.5593	36.2022	0.144604	0.0969493
	120.6	66.4869	36.1815	0.137029	0.0848307
	120.7	66.4017	36.1411	0.148643	0.0848307
	120.8	66.3169	36.1012	0.136524	0.0848307
	120.9	66.2643	36.0687	0.124721	0.073217
	121	66.1841	36.0358	0.132485	0.0848307
	121.1	66.131	35.9677	0.124911	0.0767516
	121.2	66.0707	35.9431	0.1328	0.0848307
	121.3	66.018	35.9114	0.140564	0.0848307
	121.4	65.9655	35.8825	0.132485	0.0848307
	121.5	65.9013	35.8627	0.140564	0.0770671
	121.6	65.8725	35.8382	0.132485	0.0848307
	121.7	65.7998	35.8179	0.13299	0.0848307
	121.8	65.739	35.7781	0.144604	0.0848307
	121.9	65.6625	35.769	0.143594	0.072207
	122	65.5903	35.725	0.108247	0.0605934
	122.1	65.5216	35.6846	0.108753	0.0489796
	122.2	65.4686	35.6532	0.120871	0.0530191
	122.3	65.3878	35.6326	0.132485	0.0646329
	122.4	65.3151	35.6119	0.132485	0.0646329
	122.5	65.2424	35.5837	0.132485	0.0646329
	122.6	65.1696	35.5513	0.124405	0.0646329
	122.7	65.0969	35.511	0.112287	0.0649485
	122.8	65.0161	35.4907	0.124405	0.0848307
	122.9	64.9515	35.4463	0.112287	0.072712
	123	64.8788	35.4183	0.104208	0.072712
	123.1	64.8064	35.3938	0.104523	0.073217
	123.2	64.7737	35.3623	0.100168	0.0730276
	123.3	64.7131	35.3614	0.100168	0.0811067
	123.4	64.6283	35.3332	0.0883653	0.0888702
	123.5	64.5565	35.3008	0.0880496	0.0888702
	123.6	64.5152	35.2691	0.0885546	0.0893752
	123.7	64.4304	35.2483	0.0885546	0.100989
	123.8	64.3895	35.208	0.0996634	0.101494
	123.9	64.3178	35.1791	0.0880496	0.112603
	124	64.289	35.1236	0.0804755	0.0934147
	124.1	64.237	35.115	0.0920892	0.113108
	124.2	64.1759	35.0868	0.104208	0.117147
	124.3	64.1037	35.0544	0.104208	0.117147
	124.4	64.0547	35.0146	0.104208	0.117968
	124.5	63.9941	34.9939	0.104713	0.137345
	124.6	63.9217	34.9656	0.116327	0.13785
	124.7	63.8568	34.9336	0.116642	0.137155
	124.8	63.8048	34.909	0.124405	0.133811
	124.9	63.7232	34.8969	0.1328	0.153504
	125	63.6427	34.8481	0.120051	0.137029
	125.1	63.5623	34.8202	0.112287	0.129266
	125.2	63.5175	34.7881	0.124721	0.117968
	125.3	63.4653	34.7636	0.132485	0.137661
	125.4	63.4205	34.744	0.132485	0.133305
	125.5	63.3599	34.7272	0.132485	0.133811
	125.6	63.2993	34.6949	0.120366	0.137345
	125.7	63.2468	34.6748	0.120871	0.137345
	125.8	63.1948	34.6346	0.13299	0.137661
	125.9	63.1619	34.6105	0.137029	0.145929
	126	63.1013	34.6101	0.156217	0.153504
	126.1	63.0292	34.5899	0.145109	0.154008
	126.2	62.9883	34.5576	0.156722	0.157543
	126.3	62.9074	34.5373	0.144604	0.157543
	126.4	62.8428	34.5172	0.144604	0.145739
	126.5	62.7826	34.4849	0.156722	0.154008
	126.6	62.7176	34.4776	0.157037	0.178056
	126.7	62.6568	34.4641	0.164801	0.186325
	126.8	62.5883	34.4326	0.164486	0.189859
	126.9	62.5278	34.4157	0.156722	0.189859
	127	62.4753	34.3844	0.161078	0.190364
	127.1	62.4429	34.3753	0.168841	0.201978
	127.2	62.3826	34.352	0.17692	0.202294
	127.3	62.338	34.3155	0.157037	0.202294
	127.4	62.2972	34.3112	0.164801	0.210562
	127.5	62.2248	34.291	0.152872	0.209741
	127.6	62.1645	34.2707	0.157037	0.201978
	127.7	62.1117	34.2388	0.157037	0.202609
	127.8	62.0713	34.2183	0.164801	0.218137
	127.9	62.0188	34.198	0.165306	0.206018
	128	61.9663	34.1779	0.164801	0.206522
	128.1	61.9141	34.1455	0.156722	0.210057
	128.2	61.8693	34.1259	0.157037	0.210057
	128.3	61.8206	34.1052	0.164801	0.198253
	128.4	61.7489	34.0846	0.164991	0.205702
	128.5	61.6948	34.057	0.169156	0.190175
	128.6	61.623	34.0443	0.164486	0.197623
	128.7	61.575	33.992	0.169156	0.190364
	128.8	61.5421	33.9719	0.165306	0.201978
	128.9	61.5018	33.9438	0.17692	0.201978
	129	61.4492	33.9314	0.17692	0.201978
	129.1	61.4088	33.8992	0.17692	0.202483
	129.2	61.3364	33.8668	0.169345	0.214096
	129.3	61.2795	33.8354	0.169156	0.202294
	129.4	61.2192	33.8345	0.17692	0.210372
	129.5	61.1984	33.8022	0.17692	0.218137
	129.6	61.1382	33.7743	0.177236	0.230254
	129.7	61.094	33.7375	0.17288	0.218137
	129.8	61.0413	33.7179	0.165306	0.206018
	129.9	60.9569	33.7093	0.17692	0.206018
	130	60.916	33.6573	0.152683	0.194403
	130.1	60.8474	33.6487	0.140879	0.206018
	130.2	60.7868	33.6083	0.13299	0.197938
	130.3	60.7221	33.5763	0.144604	0.198253
	130.4	60.6372	33.5563	0.144604	0.206018
	130.5	60.5766	33.5235	0.120681	0.193899
	130.6	60.508	33.4911	0.120871	0.193583
	130.7	60.4353	33.4632	0.112287	0.17774
	130.8	60.3827	33.4305	0.112792	0.17774
	130.9	60.3434	33.4109	0.116642	0.17774
	131	60.3014	33.3907	0.112792	0.190364
	131.1	60.258	33.3578	0.112287	0.189859
	131.2	60.2172	33.3296	0.112287	0.190175
	131.3	60.1566	33.2972	0.112792	0.197938
	131.4	60.1156	33.277	0.124721	0.197938
	131.5	60.052	33.2567	0.119861	0.185314
	131.6	60.0236	33.2129	0.101178	0.166127
	131.7	60.0026	33.1968	0.116642	0.17774
	131.8	59.9465	33.1755	0.123901	0.177236
	131.9	59.8737	33.1437	0.112792	0.166127
	132	59.8334	33.0998	0.100168	0.165117
	132.1	59.801	33.0912	0.100168	0.154008
	132.2	59.7607	33.0589	0.100484	0.165622
	132.3	59.7082	33.0633	0.112792	0.17774
	132.4	59.6677	33.0387	0.112287	0.165622
	132.5	59.6152	33.0064	0.112287	0.165622
	132.6	59.5628	32.9867	0.112287	0.165622
	132.7	59.5102	32.966	0.100673	0.165622
	132.8	59.4582	32.9337	0.100484	0.153504
	132.9	59.4169	32.9138	0.108247	0.153504
	133	59.3451	32.8892	0.108247	0.153504
	133.1	59.3163	32.8731	0.100168	0.145424
	133.2	59.256	32.8413	0.100168	0.145424
	133.3	59.2032	32.8206	0.0920892	0.145424
	133.4	59.1587	32.8007	0.0925942	0.145424
	133.5	59.0981	32.7882	0.0920892	0.145424
	133.6	59.0335	32.7686	0.0924049	0.145424
	133.7	58.9811	32.7358	0.0880496	0.133305
	133.8	58.9331	32.7078	0.0880496	0.133305
	133.9	58.8836	32.6913	0.0885546	0.133305
	134	58.8075	32.6549	0.0915843	0.125226
	134.1	58.7709	32.6223	0.079655	0.124911
	134.2	58.739	32.5822	0.0723964	0.117147
	134.3	58.6979	32.5709	0.0843257	0.125542
	134.4	58.6457	32.5617	0.0836945	0.116831
	134.5	58.617	32.5342	0.0638123	0.109068
	134.6	58.5735	32.5256	0.0638123	0.109068
	134.7	58.5528	32.4934	0.0638123	0.109068
	134.8	58.5043	32.4735	0.0641279	0.109068
	134.9	58.4721	32.461	0.0718914	0.0969493
	135	58.4517	32.4287	0.0718914	0.0969493
	135.1	58.3953	32.4081	0.0713866	0.0964444
	135.2	58.363	32.3641	0.0597728	0.0851462
	135.3	58.3024	32.344	0.0597728	0.0929098
	135.4	58.2701	32.3237	0.0597728	0.0925942
	135.5	58.2377	32.2954	0.0597728	0.0848307
	135.6	58.1771	32.2717	0.0675363	0.0848307
	135.7	58.1246	32.2634	0.0718914	0.0851462
	135.8	58.0722	32.259	0.0718914	0.0807911
	135.9	58.0196	32.2308	0.0718914	0.0812961
	136	57.9593	32.2065	0.0718914	0.0929098
	136.1	57.9105	32.1874	0.0723964	0.0934147
	136.2	57.858	32.1697	0.0920892	0.0932253
	136.3	57.7974	32.1384	0.0920892	0.100673
	136.4	57.7574	32.1177	0.0915843	0.0929098
	136.5	57.6925	32.097	0.0920892	0.0932253
	136.6	57.6722	32.0657	0.0920892	0.101494
	136.7	57.6313	32.0571	0.0925942	0.117147
	136.8	57.5672	32.0364	0.103703	0.116642
	136.9	57.5268	32.0046	0.0920892	0.105029
	137	57.4865	31.9723	0.0920892	0.105029
	137.1	57.4425	31.9523	0.0920892	0.105029
	137.2	57.4137	31.9319	0.0920892	0.105029
	137.3	57.3738	31.9005	0.0925942	0.105534
	137.4	57.3531	31.9036	0.104208	0.117653
	137.5	57.3006	31.8834	0.104208	0.116642
	137.6	57.2723	31.8632	0.0961287	0.105029
	137.7	57.236	31.8312	0.0961287	0.105534
	137.8	57.187	31.8269	0.0920892	0.125226
	137.9	57.135	31.7859	0.0835052	0.116642
	138	57.1027	31.7541	0.0718914	0.0972649
	138.1	57.0623	31.7344	0.0718914	0.112792
	138.2	57.0299	31.7259	0.0718914	0.0969493
	138.3	56.9896	31.7057	0.0718914	0.0969493
	138.4	56.9496	31.6733	0.0718914	0.0969493
	138.5	56.9209	31.6416	0.0723964	0.0974543
	138.6	56.888	31.633	0.0840101	0.109068
	138.7	56.8244	31.6001	0.0835052	0.09676
	138.8	56.8037	31.5688	0.0605934	0.0934147
	138.9	56.7628	31.5602	0.0920892	0.105029
	139	56.6987	31.54	0.0804755	0.105029
	139.1	56.6583	31.5199	0.0920892	0.105029
	139.2	56.6179	31.4996	0.0920892	0.105029
	139.3	56.5771	31.4794	0.0920892	0.105534
	139.4	56.5253	31.4593	0.0920892	0.117147
	139.5	56.5007	31.4353	0.0924049	0.109384
	139.6	56.4523	31.4431	0.108247	0.125542
	139.7	56.4119	31.4148	0.100168	0.125226
	139.8	56.372	31.4027	0.0920892	0.125226
	139.9	56.3392	31.383	0.0925942	0.125731
	140	56.2982	31.3745	0.104208	0.13785
	140.1	56.2465	31.3623	0.104208	0.137345
	140.2	56.2019	31.3424	0.104523	0.137661
	140.3	56.1695	31.3421	0.112603	0.145424
	140.4	56.1301	31.33	0.120366	0.145739
	140.5	56.1003	31.3022	0.12895	0.154513
	140.6	56.0604	31.3017	0.132485	0.17774
	140.7	56.008	31.2815	0.132485	0.17774
	140.8	55.9756	31.2694	0.13299	0.17774
	140.9	55.9433	31.2492	0.144604	0.17774
	141	55.915	31.229	0.132485	0.178245
	141.1	55.8827	31.2169	0.132485	0.189859
	141.2	55.8418	31.1967	0.124405	0.189859
	141.3	55.7978	31.176	0.124405	0.177236
	141.4	55.7656	31.1563	0.124405	0.17774
	141.5	55.7372	31.1361	0.112603	0.17774
	141.6	55.7055	31.124	0.120366	0.17774
	141.7	55.6645	31.1037	0.112287	0.178056
	141.8	55.6363	31.1037	0.112287	0.18582
	141.9	55.6039	31.0836	0.100673	0.18582
	142	55.5636	31.0715	0.112287	0.18582
	142.1	55.5312	31.0634	0.104208	0.186325
	142.2	55.4909	31.0431	0.104208	0.186135
	142.3	55.4505	31.031	0.104523	0.193899
	142.4	55.4182	31.0109	0.112287	0.193899
	142.5	55.3778	30.9988	0.100673	0.193899
	142.6	55.3333	30.9785	0.112287	0.18582
	142.7	55.3131	30.9704	0.112287	0.186325
	142.8	55.2727	30.9382	0.112287	0.197938
	142.9	55.2324	30.9184	0.112287	0.197938
	143	55.2	30.9179	0.112287	0.198253
	143.1	55.1597	30.8972	0.100168	0.206522
	143.2	55.1273	30.8655	0.100168	0.218137
	143.3	55.0748	30.8452	0.100168	0.206018
	143.4	55.0344	30.8129	0.100168	0.206333
[truncated: 3,589 more rows]
