# Supplementary material for: Identification of PCPE-2 as the endogenous specific inhibitor of human BMP-1/tolloid-like proteinases
Source: Nat Commun. 2023 Dec 4;14:8020. doi: 10.1038/s41467-023-43401-0 (PMC10696041; doi:10.1038/s41467-023-43401-0)
Supplement: Supplementary file 4 — Source Data [file 41467_2023_43401_MOESM4_ESM.zip › Source data/Fig4f.xlsx]

## Sheet: kinetics
Fig. 4f		Response (RU) for PCPE-2
	Time (s)	Cycle: 14 PCPE-2 12,5 nM_Y	Fitted Cycle: 14 PCPE-2 12,5 n_Y	Cycle: 16 PCPE-2 1,5625 nM_Y	Fitted Cycle: 16 PCPE-2 1,5625_Y	Cycle: 17 PCPE-2 3,125 nM_Y	Fitted Cycle: 17 PCPE-2 3,125 _Y	Cycle: 18 PCPE-2 6,25 nM_Y	Fitted Cycle: 18 PCPE-2 6,25 n_Y	Cycle: 19 PCPE-2 12,5 nM_Y	Fitted Cycle: 19 PCPE-2 12,5 n_Y	Cycle: 20 PCPE-2 25 nM_Y	Fitted Cycle: 20 PCPE-2 25 nM_Y	Cycle: 21 PCPE-2 50 nM_Y	Fitted Cycle: 21 PCPE-2 50 nM_Y	Cycle: 22 PCPE-2 100 nM_Y	Fitted Cycle: 22 PCPE-2 100 nM_Y
	-60.06	0.0412445	0	-0.0871124	0	-0.0148468	0	-0.0520172	0	-0.0167389	0	0.0375214	0	-0.146561	0	-0.011734	0
	-59.96	0.0393219	0	-0.0757904	0	-0.0128632	0	-0.0656586	0	-0.000717163	0	0.0418243	0	-0.146957	0	-0.00975037	0
	-59.86	0.0299072	0	-0.0789186	0	0.00354004	0	-0.0656738	0	0.0219116	0	0.043396	0	-0.137573	0	-0.00274658	0
	-59.76	0.0119476	0	-0.0773468	0	0.00743103	0	-0.0641022	0	0.0234833	0	0.0238495	0	-0.118851	0	-0.00117493	0
	-59.66	0.0019989	0	-0.0685577	0	0.00138855	0	-0.0522003	0	0.0221405	0	0.017807	0	-0.104568	0	0.0052948	0
	-59.56	0.012146	0	-0.0615234	0	-0.00799561	0	-0.0568848	0	0.0197754	0	0.0201416	0	-0.0827026	0	0.00292969	0
	-59.46	0.025238	0	-0.0453186	0	-0.00662231	0	-0.0508118	0	0.016449	0	0.0215149	0	-0.0813293	0	0.0160217	0
	-59.36	0.0246582	0	-0.0427855	0	-0.00878906	0	-0.0412598	0	0.0088501	0	0.0240479	0	-0.0670776	0	0.0185547	0
	-59.26	0.0230865	0	-0.0396576	0	-0.0243988	0	-0.0428314	0	0.00727844	0	0.0302887	0	-0.0639496	0	0.0216827	0
	-59.16	0.0355835	0	-0.0357666	0	-0.0119019	0	-0.0373535	0	0.00805664	0	0.0209351	0	-0.0631714	0	0.0302734	0
	-59.06	0.040863	0	-0.0257872	0	-0.00662231	0	-0.0273743	0	0.0133362	0	0.0215149	0	-0.0610046	0	0.035553	0
	-58.96	0.05336	0	-0.0211029	0	-0.00193787	0	-0.0273895	0	0.0180206	0	0.0261993	0	-0.0579071	0	0.0402374	0
	-58.86	0.0514069	0	-0.023056	0	-0.00700378	0	-0.0293427	0	0.0160675	0	0.027359	0	-0.0551605	0	0.0382843	0
	-58.76	0.0516052	0	-0.0228577	0	-0.0115051	0	-0.0260315	0	0.0162659	0	0.0369568	0	-0.0549622	0	0.0384827	0
	-58.66	0.0445557	0	-0.0252075	0	-0.013855	0	-0.0267944	0	0.00921631	0	0.041626	0	-0.057312	0	0.0283203	0
	-58.56	0.0512085	0	-0.0232542	0	-0.0119019	0	-0.029541	0	0.0158691	0	0.0435791	0	-0.0584717	0	0.0302734	0
	-58.46	0.0631256	0	-0.0191498	0	-0.019516	0	-0.0254364	0	0.0199738	0	0.0398712	0	-0.0590668	0	0.0343781	0
	-58.36	0.0623474	0	-0.0199279	0	-0.0281067	0	-0.0191956	0	0.0191956	0	0.039093	0	-0.0567322	0	0.0289001	0
	-58.26	0.0727081	0	-0.0181732	0	-0.0263519	0	-0.0244598	0	0.0178375	0	0.0455475	0	-0.0424652	0	0.0119171	0
	-58.16	0.0650787	0	-0.0211029	0	-0.0292816	0	-0.0273895	0	0.0133209	0	0.0496368	0	-0.0485077	0	0.00898743	0
	-58.06	0.0670319	0	-0.0191499	0	-0.0390472	0	-0.0254364	0	0.0199738	0	0.05159	0	-0.0512543	0	0.00782776	0
	-57.96	0.0650787	0	-0.0211029	0	-0.0410004	0	-0.0273895	0	0.0180206	0	0.0496368	0	-0.0532074	0	0.00428772	0
	-57.86	0.061554	0	-0.019928	0	-0.0398254	0	-0.0262146	0	0.0191956	0	0.0508118	0	-0.0489197	0	0.00704956	0
	-57.76	0.0543365	0	-0.0201263	0	-0.0400238	0	-0.026413	0	0.0189972	0	0.0584259	0	-0.0444183	0	0.00215149	0
	-57.66	0.0555115	0	-0.0189514	0	-0.0466614	0	-0.025238	0	0.0201721	0	0.0549011	0	-0.0510559	0	0.00332642	0
	-57.56	0.0650787	0	-0.0171967	0	-0.0449066	0	-0.0234833	0	0.0188141	0	0.0691681	0	-0.0493011	0	0.00508118	0
	-57.46	0.0697784	0	-0.0171967	0	-0.0449066	0	-0.0234833	0	0.0172272	0	0.0660553	0	-0.0446014	0	0.00508118	0
	-57.36	0.0613556	0	-0.0201266	0	-0.0478363	0	-0.026413	0	0.0189972	0	0.0584259	0	-0.0405121	0	0.00215149	0
	-57.26	0.0484772	0	-0.0259857	0	-0.0654144	0	-0.0322723	0	0.0178375	0	0.0525665	0	-0.0463715	0	-0.00370789	0
	-57.16	0.0639191	0	-0.023056	0	-0.0624847	0	-0.0293427	0	0.0160675	0	0.0554962	0	-0.0434418	0	-0.000778198	0
	-57.06	0.0674133	0	-0.0218811	0	-0.0613098	0	-0.0281677	0	0.0172424	0	0.0566711	0	-0.0375671	0	0.000396729	0
	-56.96	0.0639191	0	-0.023056	0	-0.0624847	0	-0.0293427	0	0.0160675	0	0.0554962	0	-0.031723	0	0.0109406	0
	-56.86	0.0662384	0	-0.023056	0	-0.0702972	0	-0.0293427	0	0.0160675	0	0.0554962	0	-0.031723	0	0.0109406	0
	-56.76	0.0599976	0	-0.00585938	0	-0.0617065	0	-0.0285645	0	0.0168457	0	0.0593872	0	-0.0309448	0	0.0117188	0
	-56.66	0.0758209	0	0.00526428	0	-0.0654144	0	-0.0244598	0	0.0209503	0	0.060379	0	-0.0159149	0	0.0158234	0
	-56.56	0.0644989	0	0.000961244	0	-0.0650177	0	-0.0240631	0	0.021347	0	0.0654755	0	-0.018631	0	0.0162201	0
	-56.46	0.0629272	0	-0.00762939	0	-0.0665894	0	-0.0373535	0	0.0197754	0	0.0513916	0	-0.0202026	0	0.0146484	0
	-56.36	0.0641022	0	-0.00175473	0	-0.0654144	0	-0.0244598	0	0.0209503	0	0.0525665	0	-0.0190277	0	0.0236359	0
	-56.26	0.0648804	0	0.00604248	0	-0.0646362	0	-0.0236816	0	0.0217285	0	0.0564575	0	-0.0182495	0	0.0119019	0
	-56.16	0.0807037	0	0.0101471	0	-0.0722504	0	-0.019577	0	0.0258331	0	0.0652618	0	-0.0141449	0	0.0214996	0
	-56.06	0.0795288	0	0.00897213	0	-0.078125	0	-0.020752	0	0.0246582	0	0.0609741	0	-0.0153198	0	0.022644	0
	-55.96	0.0738525	0	0.0032959	0	-0.0861206	0	-0.0217285	0	0.0236816	0	0.0552979	0	-0.0162964	0	0.0146484	0
	-55.86	0.0691833	0	-0.00137325	0	-0.0837708	0	-0.0193787	0	0.0213318	0	0.0576477	0	-0.0256653	0	0.0138855	0
	-55.76	0.0748596	0	-0.000396729	0	-0.0827942	0	-0.0301208	0	0.0152893	0	0.0586243	0	-0.0160828	0	0.00234985	0
	-55.66	0.0777588	0	0.000183105	0	-0.0822144	0	-0.0178223	0	0.0158691	0	0.0592041	0	-0.0319214	0	0.013855	0
	-55.56	0.0697632	0	-0.000793412	0	-0.0831909	0	-0.0187988	0	0.0195923	0	0.0582275	0	-0.0297852	0	0.0175781	0
	-55.46	0.0709381	0	0.00038147	0	-0.0773163	0	-0.0176239	0	0.0277863	0	0.0594025	0	-0.0239105	0	0.0187531	0
	-55.36	0.0709381	0	0.00038147	0	-0.0702972	0	-0.0207367	0	0.0277863	0	0.0594025	0	-0.0239105	0	0.0187531	0
	-55.26	0.0756378	0	0.00038147	0	-0.0702972	0	-0.0223236	0	0.039505	0	0.0594025	0	-0.0239105	0	0.0187531	0
	-55.16	0.0826569	0	0.00038147	0	-0.0702972	0	-0.0176239	0	0.0277863	0	0.0594025	0	-0.0239105	0	0.0187531	0
	-55.06	0.0826569	0	0.00038147	0	-0.0702972	0	-0.0176239	0	0.0277863	0	0.0594025	0	-0.0239105	0	0.00782776	0
	-54.96	0.0779572	0	0.00038147	0	-0.082016	0	-0.0176239	0	0.0277863	0	0.0594025	0	-0.0239105	0	0.0109406	0
	-54.86	0.0709381	0	0.000381358	0	-0.082016	0	-0.0176239	0	0.0277863	0	0.0594025	0	-0.0192108	0	0.00312805	0
	-54.76	0.0680084	0	-0.00254822	0	-0.0849457	0	-0.0205536	0	0.0279694	0	0.0564728	0	-0.022934	0	0.000198364	0
	-54.66	0.0672302	0	-0.00332642	0	-0.0857239	0	-0.0213318	0	0.0318909	0	0.0509949	0	-0.0237122	0	-0.000579834	0
	-54.56	0.0680084	0	0.00526432	0	-0.0849457	0	-0.0205536	0	0.0326691	0	0.044754	0	-0.022934	0	0.000198364	0
	-54.46	0.068985	0	0.00624084	0	-0.0839691	0	-0.019577	0	0.0453644	0	0.0457306	0	-0.0188446	0	0.00117493	0
	-54.36	0.0658569	0	0.0031128	0	-0.0870972	0	-0.0227051	0	0.0422363	0	0.0426025	0	-0.0172729	0	-0.00195313	0
	-54.26	0.0590363	0	0.00331116	0	-0.0947113	0	-0.0225067	0	0.0424347	0	0.0506134	0	-0.0170746	0	-0.00175476	0
	-54.16	0.0693665	0	-0.000396729	0	-0.0953064	0	-0.0262146	0	0.0387268	0	0.039093	0	-0.0207825	0	0.00234985	0
	-54.06	0.0641022	0	0.0130767	0	-0.0888519	0	-0.0244598	0	0.0404816	0	0.0486603	0	-0.0190277	0	0.00410461	0
	-53.96	0.0623474	0	0.011322	0	-0.102325	0	-0.0262146	0	0.035614	0	0.039093	0	-0.0325012	0	0.00234985	0
	-53.86	0.0523834	0	0.0130766	0	-0.100571	0	-0.0244598	0	0.0326691	0	0.0408478	0	-0.0260468	0	0.00410461	0
	-53.76	0.0463257	0	0.00701904	0	-0.101929	0	-0.0258179	0	0.0297241	0	0.0426025	0	-0.0133667	0	0.00115967	0
	-53.66	0.0463409	0	0.00233459	0	-0.0995941	0	-0.0234833	0	0.0297394	0	0.0301056	0	-0.0297699	0	0.00117493	0
	-53.56	0.0611572	0	0.0031125	0	-0.0870972	0	-0.0195923	0	0.0305176	0	0.0339966	0	-0.0172729	0	0.00195313	0
	-53.46	0.0512238	0	-0.00761414	0	-0.0947113	0	-0.0373383	0	0.0197906	0	0.0162506	0	-0.0295868	0	-0.0087738	0
	-53.36	0.0650787	0	-0.00547794	0	-0.0917816	0	-0.0469208	0	0.0180206	0	0.0183868	0	-0.0414886	0	-0.00352478	0
	-53.26	0.0523834	0	-0.00645447	0	-0.0927582	0	-0.0478973	0	0.0170441	0	0.0205231	0	-0.0377655	0	0.000198364	0
	-53.16	0.05336	0	-0.00236511	0	-0.0886688	0	-0.043808	0	0.0180206	0	0.00666809	0	-0.0414886	0	0.00898743	0
	-53.06	0.0504303	0	0.00721741	0	-0.0900116	0	-0.042038	0	0.0268097	0	0.0037384	0	-0.0326996	0	0.0107574	0
	-52.96	0.0504303	0	0.00721741	0	-0.0798798	0	-0.0498505	0	0.0268097	0	0.00062561	0	-0.0444183	0	0.0247955	0
	-52.86	0.0496521	0	0.00643902	0	-0.087677	0	-0.0537415	0	0.0260315	0	0.00296021	0	-0.0334778	0	0.021698	0
	-52.76	0.056488	0	0.0132751	0	-0.0761414	0	-0.0523987	0	0.0211487	0	0.00979614	0	-0.0305481	0	0.0238342	0
	-52.66	0.0523834	0	0.00917046	0	-0.0615082	0	-0.0400848	0	0.0170441	0	0.00569153	0	-0.0315399	0	0.0197296	0
	-52.56	0.0582428	0	0.00410461	0	-0.0634613	0	-0.0451508	0	0.0229034	0	-0.000961304	0	-0.0170746	0	0.025589	0
	-52.46	0.0601959	0	0.00917053	0	-0.0615082	0	-0.0330658	0	0.0248566	0	-0.00602722	0	-0.0151215	0	0.0275421	0
	-52.36	0.0650787	0	0.0140533	0	-0.0566254	0	-0.0234833	0	0.0297394	0	0.0035553	0	-0.0133514	0	0.0277252	0
	-52.26	0.0601959	0	0.00917057	0	-0.0615082	0	-0.0205536	0	0.0248566	0	0.000991821	0	-0.022934	0	0.0158234	0
	-52.16	0.0611725	0	0.0101472	0	-0.0605316	0	-0.019577	0	0.0258331	0	0.00276184	0	-0.0219574	0	0.0167999	0
	-52.06	0.0631256	0	0.0121002	0	-0.0538788	0	-0.0176239	0	0.0199738	0	-0.00309753	0	-0.0121918	0	0.0234528	0
	-51.96	0.0648804	0	0.013855	0	-0.0419922	0	-0.0236816	0	0.0217285	0	-0.00134277	0	-0.010437	0	0.0322266	0
	-51.86	0.0619507	0	0.0109253	0	-0.0355225	0	-0.0266113	0	0.0187988	0	-0.00738525	0	-0.0133667	0	0.0324097	0
	-51.76	0.0690002	0	0.0054626	0	-0.0308533	0	-0.032074	0	0.00863647	0	-0.0222473	0	-0.0188293	0	0.0238342	0
	-51.66	0.0865631	0	0.0120997	0	-0.0273285	0	-0.0285492	0	0.00514221	0	-0.0257416	0	-0.0200043	0	0.027359	0
	-51.56	0.0662537	0	0.00350952	0	-0.0398254	0	-0.0504456	0	0.00747681	0	-0.0312195	0	-0.0325012	0	0.0218811	0
	-51.46	0.0670166	0	-0.00354004	0	-0.0421753	0	-0.0480957	0	0.0168457	0	-0.038269	0	-0.027832	0	0.0195313	0
	-51.36	0.0686035	0	-0.0183716	0	-0.0499878	0	-0.0559082	0	0.0090332	0	-0.0531006	0	-0.0543823	0	0.00701904	0
	-51.26	0.0615692	0	-0.0238187	0	-0.0523224	0	-0.0613556	0	0.0019989	0	-0.058548	0	-0.0567169	0	0.00236511	0
	-51.16	0.0824432	0	-0.0271759	0	-0.0415802	0	-0.0647125	0	0.00102234	0	-0.0736237	0	-0.0537872	0	0.0154266	0
	-51.06	0.0793457	0	-0.0341797	0	-0.0548706	0	-0.076416	0	-0.0020752	0	-0.0806274	0	-0.0584717	0	0.00842285	0
	-50.96	0.0855865	0	0.00410461	0	-0.0751801	0	-0.057663	0	0.0268097	0	-0.0423431	0	-0.017868	0	0.0240021	0
	-50.86	0.0816803	0	0.037674	0	-0.0790863	0	-0.033432	0	0.0580597	0	0.0037384	0	-0.00846863	0	0.0224762	0
	-50.76	0.0734711	0	0.0224482	0	-0.0872955	0	-0.0346222	0	0.0529633	0	0.014267	0	-0.00965881	0	0.021286	0
	-50.66	0.0687866	0	0.0177636	0	-0.100586	0	-0.0510254	0	0.0623779	0	-0.00915527	0	-0.0221558	0	0.0213013	0
	-50.56	0.066452	0	0.0154266	0	-0.0857086	0	-0.05336	0	0.0693817	0	-0.00367737	0	-0.0330963	0	0.0290985	0
	-50.46	0.057251	0	0.0078125	0	-0.0714722	0	-0.0578613	0	0.0461426	0	0.000427246	0	-0.0281982	0	0.0292969	0
	-50.36	0.0473022	0	-0.0045166	0	-0.0822144	0	-0.0560913	0	0.0385132	0	-0.00720215	0	-0.0241089	0	0.0216675	0
	-50.26	0.0514221	0	-0.0207209	0	-0.0757751	0	-0.0465393	0	0.0465393	0	3.05176e-05	0	-0.00906372	0	0.0140686	0
	-50.16	0.044754	0	-0.0164035	0	-0.0597382	0	-0.050827	0	0.0539703	0	0.0105743	0	-0.0141449	0	0.00508118	0
	-50.06	0.030899	0	-0.0279388	0	-0.068161	0	-0.0498505	0	0.0142975	0	0.0154572	0	-0.0131683	0	-0.00956726	0
	-49.96	0.0230865	0	-0.040451	0	-0.0540619	0	-0.0381317	0	-0.00364685	0	-0.000167847	0	-0.00614929	0	-0.0173798	0
	-49.86	0.0178223	0	-0.0527344	0	-0.0343628	0	-0.0238647	0	-0.0230103	0	-0.00231934	0	-0.0106201	0	-0.0148315	0
	-49.76	0.00921631	0	-0.0488308	0	-0.0109253	0	-0.0129395	0	-0.0409546	0	0.00158691	0	0.00500488	0	-0.0117188	0
	-49.66	0.0090332	0	-0.0349764	0	0.0123291	0	-0.0178223	0	-0.0552368	0	0.0045166	0	0.0188599	0	-0.0236206	0
	-49.56	0.0281677	0	-0.0275574	0	0.0236511	0	-0.0166321	0	-0.0735779	0	0.0205383	0	0.0262756	0	-0.00918579	0
	-49.46	0.0535583	0	-0.00918579	0	0.021698	0	0.00405884	0	-0.111481	0	0.0342102	0	0.0337219	0	0.006073	0
	-49.36	0.0732727	0	0.0152283	0	-0.00234985	0	0.0206604	0	-0.152679	0	0.0508118	0	0.0456238	0	0.0210876	0
	-49.26	0.0859833	0	0.0310512	0	-0.0287018	0	0.0270844	0	-0.153275	0	0.0463104	0	0.040329	0	0.0181732	0
	-49.16	0.0888977	0	0.0456845	0	-0.0468445	0	0.0175476	0	-0.140167	0	0.0469055	0	0.042511	0	-0.0148621	0
	-49.06	0.0736694	0	0.0273438	0	-0.0480347	0	0.00463867	0	-0.106201	0	0.0355835	0	0.0296021	0	-0.0371094	0
	-48.96	0.0557098	0	0.0117035	0	-0.0628815	0	-0.00630188	0	-0.0694733	0	0.0129242	0	0.0186615	0	-0.0339508	0
	-48.86	0.061554	0	0.0191345	0	-0.0523376	0	-0.0105896	0	-0.0393982	0	0.0140686	0	0.00265503	0	-0.0304871	0
	-48.76	0.0713348	0	0.0242158	0	-0.0425568	0	0.00932312	0	-0.018692	0	0.0098114	0	-7.62939e-05	0	-0.039444	0
	-48.66	0.0656586	0	0.014633	0	-0.0404205	0	0.0130463	0	-0.0282745	0	0.0111542	0	0.00205994	0	-0.0373077	0
	-48.56	0.0619507	0	0.0109253	0	-0.0394287	0	-0.00708008	0	-0.0241699	0	0.0105591	0	0.00146484	0	-0.0488281	0
	-48.46	0.0625458	0	0.0115204	0	-0.0396271	0	-0.00337219	0	-0.0118561	0	0.00883484	0	-0.00495911	0	-0.048233	0
	-48.36	0.0531616	0	0.013855	0	-0.0372925	0	-0.00415039	0	-0.0212402	0	0.010376	0	-0.0057373	0	-0.0458984	0
	-48.26	0.063324	0	0.0162051	0	-0.0388489	0	-0.0135193	0	-0.0188904	0	0.0158386	0	-0.00808716	0	-0.0388489	0
	-48.16	0.0797424	0	0.0154117	0	-0.0388489	0	-0.00100708	0	-0.0110779	0	0.0213318	0	-0.00808716	0	-0.0209045	0
	-48.06	0.0824585	0	0.0244141	0	-0.0392456	0	0.00561523	0	0.00805664	0	0.0279541	0	-0.00927734	0	-0.0158081	0
	-47.96	0.0814667	0	0.0156097	0	-0.039444	0	0.000717163	0	0.00785828	0	0.0199432	0	-0.00398254	0	-0.00196838	0
	-47.86	0.0822754	0	0.0187378	0	-0.0472412	0	-0.00317383	0	0.0227051	0	0.0230713	0	-0.000854492	0	0.00274658	0
	-47.76	0.0898743	0	0.0154115	0	-0.0466614	0	-0.00570679	0	0.0201721	0	0.0330505	0	0.0145569	0	0.00643921	0
	-47.66	0.0822754	0	7.45058e-08	0	-0.0527344	0	-0.00317383	0	0.0274048	0	0.0457153	0	0.0147705	0	0.0105591	0
	-47.56	0.0873413	0	0.000366211	0	-0.0460815	0	-0.0160522	0	0.0246582	0	0.0523682	0	0.0268555	0	0.0195313	0
	-47.46	0.11586	0	0.0109406	0	-0.0323944	0	0.00776672	0	0.0367584	0	0.0691681	0	0.0569611	0	0.023819	0
	-47.36	0.128754	0	-0.000396729	0	-0.0163879	0	0.0206604	0	0.0504456	0	0.0672302	0	0.065155	0	0.0179749	0
	-47.26	0.125443	0	-0.000595495	0	-0.00486755	0	0.020462	0	0.0588531	0	0.0545197	0	0.0571442	0	0.0068512	0
	-47.16	0.109207	0	0.00819375	0	-0.00389099	0	0.0214386	0	0.0473175	0	0.0554962	0	0.046402	0	-0.0085907	0
	-47.06	0.08461	0	0.0187531	0	-0.00975037	0	0.0233917	0	0.0367584	0	0.0449371	0	0.0358429	0	-0.0261688	0
	-46.96	0.0807037	0	0.0280914	0	-0.0183563	0	0.0225983	0	0.0258331	0	0.0371246	0	0.0280304	0	-0.0269623	0
	-46.86	0.0684052	0	0.0251923	0	-0.0306549	0	0.0118866	0	0.00883484	0	0.0295258	0	0.00559998	0	-0.0423737	0
	-46.76	0.0769958	0	0.0267637	0	-0.0439148	0	0.00405884	0	-0.00442505	0	0.0232849	0	-0.00222778	0	-0.0455017	0
	-46.66	0.0675964	0	0.0173643	0	-0.0533142	0	-0.00534058	0	-0.0138245	0	0.00216675	0	-0.0116272	0	-0.0619202	0
	-46.56	0.0543365	0	0.00642395	0	-0.0595551	0	-0.026413	0	-0.0122528	0	-0.0040741	0	-0.0248871	0	-0.068161	0
	-46.46	0.0426178	0	-0.000595093	0	-0.0595551	0	-0.026413	0	-0.0169525	0	-0.0040741	0	-0.0248871	0	-0.068161	0
	-46.36	0.0410614	0	-0.00215149	0	-0.0579987	0	-0.0326691	0	-0.025528	0	-0.00563049	0	-0.0217438	0	-0.0697174	0
	-46.26	0.0387115	0	-0.00450137	0	-0.0556488	0	-0.042038	0	-0.0278778	0	-0.0126801	0	-0.0139618	0	-0.0689545	0
	-46.16	0.0262146	0	-0.00527959	0	-0.0595398	0	-0.0545349	0	-0.028656	0	-0.00875854	0	-0.0178528	0	-0.0603333	0
	-46.06	0.0219269	0	-0.00645447	0	-0.0771332	0	-0.0510101	0	-0.0251312	0	-0.00523376	0	-0.014328	0	-0.0662079	0
	-45.96	0.0297241	0	-0.00878906	0	-0.0732422	0	-0.0432129	0	-0.0251465	0	-0.00915527	0	-0.0182495	0	-0.0701294	0
	-45.86	0.0191803	0	-0.0123138	0	-0.0626678	0	-0.042038	0	-0.0356903	0	-0.0126801	0	-0.0139618	0	-0.0642548	0
	-45.76	0.0191803	0	-0.0123136	0	-0.0634613	0	-0.0451508	0	-0.0325775	0	-0.00798035	0	-0.00926208	0	-0.0595551	0
	-45.66	0.0201416	0	-0.00665274	0	-0.0578003	0	-0.0324707	0	-0.0222168	0	-0.00231934	0	0.00811768	0	-0.046875	0
	-45.56	0.0269928	0	-0.00138855	0	-0.0556488	0	-0.042038	0	-0.0200653	0	-0.000167847	0	0.0102692	0	-0.0400238	0
	-45.46	0.0414581	0	-0.00254822	0	-0.0607147	0	-0.036972	0	-0.0329437	0	-0.00132751	0	0.016922	0	-0.0427704	0
	-45.36	0.0582428	0	-0.00450134	0	-0.052536	0	-0.0342255	0	-0.0364838	0	-0.00798035	0	0.0298004	0	-0.0377045	0
	-45.26	0.0494385	0	-0.0156249	0	-0.0519409	0	-0.0383301	0	-0.0241699	0	-0.012085	0	0.0256958	0	-0.0605469	0
	-45.16	0.0525818	0	-0.00625612	0	-0.0495911	0	-0.0359802	0	-0.0218201	0	-0.00973511	0	0.0319519	0	-0.0628967	0
	-45.06	0.0492706	0	-0.00645447	0	-0.0607147	0	-0.0361786	0	-0.0251312	0	-0.0146332	0	0.00050354	0	-0.0888519	0
	-44.96	0.0613708	0	-0.00918579	0	-0.0681458	0	-0.0271912	0	-0.0325623	0	-0.032196	0	-0.021759	0	-0.116608	0
	-44.86	0.049057	0	-0.00276184	0	-0.0648346	0	-0.02388	0	-0.0222321	0	-0.0601349	0	-0.0379791	0	-0.11171	0
	-44.76	0.0125275	0	0.00215161	0	-0.0732269	0	-0.0353851	0	-0.0290375	0	-0.0880585	0	-0.0627899	0	-0.13652	0
	-44.66	-0.00698853	0	0.000579804	0	-0.0794983	0	-0.0533752	0	-0.0665588	0	-0.101349	0	-0.0783997	0	-0.140411	0
	-44.56	-0.0310211	0	0.00779724	0	-0.108963	0	-0.0813141	0	-0.0858917	0	-0.112076	0	-0.0789948	0	-0.130875	0
	-44.46	-0.0478058	0	0.0105438	0	-0.0960846	0	-0.112137	0	-0.102676	0	-0.109329	0	-0.0879669	0	-0.114029	0
	-44.36	-0.0442963	0	0.0210724	0	-0.0956879	0	-0.12114	0	-0.0952606	0	-0.0878754	0	-0.0633392	0	-0.0816498	0
	-44.26	-0.0276794	0	0.0181581	0	-0.107208	0	-0.113129	0	-0.091156	0	-0.0626526	0	-0.0342712	0	-0.0673523	0
	-44.16	-0.015976	0	-0.00450097	0	-0.110336	0	-0.108444	0	-0.0778656	0	-0.0548553	0	-0.0201874	0	-0.0486298	0
	-44.06	-0.00151062	0	-0.0228729	0	-0.10759	0	-0.0822601	0	-0.0696869	0	-0.0255585	0	0.001297	0	-0.0310516	0
	-43.96	-0.00505066	0	-0.0271454	0	-0.10643	0	-0.0811005	0	-0.0622406	0	-0.0228119	0	0.0219879	0	-0.0134735	0
	-43.86	0.00630188	0	-0.0424042	0	-0.0880585	0	-0.0791473	0	-0.0571747	0	-0.0107269	0	0.0208282	0	-0.00682068	0
	-43.76	0.00532532	0	-0.054306	0	-0.0789032	0	-0.0684052	0	-0.0222015	0	-0.0140228	0	0.0299835	0	-0.000778198	0
	-43.66	0.012146	0	-0.0498045	0	-0.0650024	0	-0.0560913	0	0.00415039	0	0.00921631	0	0.0274658	0	0.00683594	0
	-43.56	0.00744629	0	-0.0341797	0	-0.0361328	0	-0.045166	0	0.0127563	0	0.0279541	0	0.0383911	0	0.0232544	0
	-43.46	0.0229034	0	-0.0132904	0	-0.0206757	0	-0.0344086	0	0.0336456	0	0.046524	0	0.0522614	0	0.0441437	0
	-43.36	0.0432129	0	0	0	-0.000366211	0	-0.015686	0	0.0586548	0	0.081665	0	0.0655518	0	0.06604	0
	-43.26	0.0531616	0	0.0286868	0	0.0291138	0	0.000549316	0	0.0639038	0	0.112732	0	0.0919189	0	0.102539	0
	-43.16	0.0797272	0	0.0451201	0	0.0400543	0	0.0224152	0	0.0733185	0	0.154129	0	0.125504	0	0.129105	0
	-43.06	0.0871429	0	0.0486298	0	0.040451	0	0.0345306	0	0.0877533	0	0.166245	0	0.132919	0	0.160751	0
	-42.96	0.0986938	0	0.0421753	0	0.0379028	0	0.0272827	0	0.100037	0	0.170715	0	0.131958	0	0.173828	0
	-42.86	0.115463	0	0.0300751	0	0.0523529	0	0.0441132	0	0.123886	0	0.175034	0	0.141708	0	0.157028	0
	-42.76	0.130112	0	0.0400235	0	0.0685883	0	0.0610809	0	0.145554	0	0.17717	0	0.136826	0	0.168564	0
	-42.66	0.130905	0	0.0400236	0	0.0740204	0	0.0845184	0	0.166672	0	0.18187	0	0.121201	0	0.156052	0
	-42.56	0.136353	0	0.0548706	0	0.0904541	0	0.0845337	0	0.183838	0	0.184204	0	0.116516	0	0.163086	0
	-42.46	0.122131	0	0.0625	0	0.0808716	0	0.0632324	0	0.178955	0	0.15979	0	0.0999146	0	0.137085	0
	-42.36	0.120529	0	0.0632782	0	0.094162	0	0.0593109	0	0.179733	0	0.134018	0	0.088974	0	0.124619	0
	-42.26	0.107651	0	0.0722502	0	0.0953217	0	0.0480194	0	0.178574	0	0.126572	0	0.0800018	0	0.105453	0
	-42.16	0.095932	0	0.0917814	0	0.0945282	0	0.054245	0	0.181686	0	0.135178	0	0.0713959	0	0.0796967	0
	-42.06	0.0912476	0	0.0870972	0	0.0750122	0	0.0565796	0	0.177002	0	0.134399	0	0.0667114	0	0.0734253	0
	-41.96	0.0703583	0	0.0701141	0	0.0502167	0	0.0317841	0	0.163132	0	0.11351	0	0.0294037	0	0.0650482	0
	-41.86	0.0623474	0	0.0855408	0	0.0382996	0	0.0284729	0	0.131683	0	0.0937805	0	0.0260925	0	0.0687561	0
	-41.76	0.0324402	0	0.05722	0	0.013092	0	0.0149841	0	0.115082	0	0.0834045	0	0.0235291	0	0.0552673	0
	-41.66	0.0043335	0	0.0509643	0	-0.00488281	0	-0.0131226	0	0.0822754	0	0.0795288	0	0.0118408	0	0.0372925	0
	-41.56	0.00630188	0	0.0435333	0	-0.0146332	0	-0.0283661	0	0.0709381	0	0.0838165	0	0.00440979	0	0.0322418	0
	-41.46	0.00531006	0	0.0371094	0	-0.0374756	0	-0.0332642	0	0.0606079	0	0.0758057	0	-0.0114136	0	0.03125	0
	-41.36	0.00296021	0	0.0300598	0	-0.0414124	0	-0.0262146	0	0.0683899	0	0.0656433	0	-0.0137634	0	0.0289001	0
	-41.26	-0.00250244	0	0.0128783	0	-0.0327759	0	-0.0285645	0	0.0723267	0	0.0531616	0	-0.0192261	0	0.0164185	0
	-41.16	-0.0251617	0	0.00193781	0	-0.0296783	0	-0.0230865	0	0.0684052	0	0.0492401	0	-0.0371857	0	0.0124969	0
	-41.06	-0.0267181	0	0.00508118	0	-0.019516	0	-0.0176239	0	0.063736	0	0.042984	0	-0.0395355	0	0.00624084	0
	-40.96	-0.0394135	0	0.00721741	0	-0.0322113	0	-0.0350189	0	0.0463409	0	0.0162506	0	-0.049118	0	-0.00175476	0
	-40.86	-0.0489807	0	0.0171814	0	-0.0456848	0	-0.039093	0	0.0445862	0	0.0137024	0	-0.0461731	0	-0.0105286	0
	-40.76	-0.046051	0	0.0201114	0	-0.0396423	0	-0.0291443	0	0.0475159	0	0.00802612	0	-0.0385437	0	0.00411987	0
	-40.66	-0.0454559	0	0.0277252	0	-0.035141	0	-0.0293427	0	0.0473175	0	0.0172272	0	-0.0325165	0	0.0187531	0
	-40.56	-0.0343475	0	0.00917053	0	-0.0263519	0	-0.0283661	0	0.0482941	0	0.0330353	0	-0.0268402	0	0.0228424	0
	-40.46	-0.0142059	0	0.0230255	0	-0.0187225	0	-0.0145111	0	0.0504303	0	0.0554962	0	-0.016098	0	0.0382843	0
	-40.36	-0.00680542	0	0.0132751	0	-0.0144348	0	-0.0125427	0	0.0570984	0	0.0574646	0	-0.0219421	0	0.0402527	0
	-40.26	-0.00796509	0	0.0144347	0	-0.0202942	0	-0.00668335	0	0.0652771	0	0.0570374	0	-0.0137634	0	0.0484314	0
	-40.16	-0.00308228	0	0.0091856	0	-0.0122986	0	-0.0135193	0	0.0662537	0	0.0596008	0	-0.0158997	0	0.0384827	0
	-40.06	-0.00505066	0	-0.000595093	0	-0.0204926	0	-0.0139008	0	0.0705719	0	0.0592194	0	-0.0295868	0	0.0365143	0
	-39.96	-0.00776672	0	-0.00178528	0	-0.0318146	0	-0.0080719	0	0.073288	0	0.0541229	0	-0.0291901	0	0.036911	0
	-39.86	0.00160217	0	0.00215149	0	-0.0224457	0	-0.00102234	0	0.0803375	0	0.0564728	0	-0.0268402	0	0.0392609	0
	-39.76	0.00512695	0	0.000976786	0	-0.0158081	0	0.00720215	0	0.0908813	0	0.0482788	0	-0.0233154	0	0.0396729	0
	-39.66	0.00646973	0	0.0148316	0	-0.00506592	0	0.0124512	0	0.0969238	0	0.0543213	0	-0.0172729	0	0.0410156	0
	-39.56	0.00708008	0	0.0263672	0	-0.00213623	0	0.0184937	0	0.0998535	0	0.0603638	0	-0.0174561	0	0.0517578	0
	-39.46	0.00531006	0	0.0245972	0	-0.00231934	0	0.026123	0	0.0980835	0	0.0726929	0	-0.0192261	0	0.046875	0
	-39.36	0.0123444	0	0.0347443	0	1.52588e-05	0	0.0331573	0	0.0980988	0	0.0867462	0	-0.0121918	0	0.0617218	0
	-39.26	0.0144958	0	0.0298768	0	0.00527954	0	0.0353088	0	0.10025	0	0.084198	0	-0.00692749	0	0.0591736	0
	-39.16	0.0193634	0	0.0363309	0	0.011734	0	0.0253448	0	0.102005	0	0.0953522	0	0.00422668	0	0.0656281	0
	-39.06	0.0217285	0	0.0363159	0	0.00469971	0	0.0183105	0	0.0949707	0	0.0883179	0	0.00421143	0	0.0515747	0
	-38.96	0.0250397	0	0.0247955	0	0.000991821	0	0.0146027	0	0.0959625	0	0.091629	0	-0.00730896	0	0.0548859	0
	-38.86	0.0289612	0	0.0271301	0	0.000213623	0	0.0138245	0	0.105316	0	0.0791321	0	-0.000274658	0	0.0572205	0
	-38.76	0.0277557	0	0.0330046	0	-0.00331116	0	0.0149994	0	0.099472	0	0.0709076	0	-0.00379944	0	0.0630951	0
	-38.66	0.0340424	0	0.0369109	0	-0.00642395	0	0.0189056	0	0.106491	0	0.0724945	0	-0.00221252	0	0.0591888	0
	-38.56	0.041626	0	0.0257568	0	-0.00427246	0	0.0194702	0	0.10553	0	0.074646	0	0.00537109	0	0.0597534	0
	-38.46	0.0426178	0	0.0236359	0	0.0037384	0	0.020462	0	0.108841	0	0.0693512	0	-0.00535583	0	0.0537262	0
	-38.36	0.0371552	0	0.0322113	0	0.00370789	0	0.0267181	0	0.101791	0	0.080307	0	-0.00379944	0	0.0623016	0
	-38.26	0.0439758	0	0.0335997	0	0.00198364	0	0.0226135	0	0.10318	0	0.0840149	0	-0.00241089	0	0.0589905	0
	-38.16	0.0484924	0	0.02713	0	0.00723267	0	0.0107117	0	0.0951843	0	0.0713196	0	0.00283813	0	0.0423889	0
	-38.06	0.0449524	0	0.0290833	0	0.00918579	0	0.0149841	0	0.0908508	0	0.0716858	0	-0.00302124	0	0.0396423	0
	-37.96	0.0426178	0	0.0236359	0	-0.000167847	0	0.0157623	0	0.0979156	0	0.0623322	0	-0.00535583	0	0.0373077	0
	-37.86	0.0408478	0	0.0171661	0	0.00196838	0	0.0202789	0	0.104752	0	0.0574493	0	-0.0102386	0	0.0371246	0
	-37.76	0.033432	0	0.0261689	0	0.00468445	0	0.030014	0	0.103561	0	0.0617523	0	-0.0106354	0	0.0437469	0
	-37.66	0.035202	0	0.0302581	0	0.0158539	0	0.0364838	0	0.0967255	0	0.0705414	0	-0.00416565	0	0.0486298	0
	-37.56	0.0375519	0	0.0208893	0	0.0158234	0	0.0271149	0	0.0990753	0	0.0713043	0	0.00050354	0	0.0509796	0
	-37.46	0.0275726	0	0.0156097	0	0.0199432	0	0.0210419	0	0.0937958	0	0.0754242	0	-0.013382	0	0.0425873	0
	-37.36	0.0316925	0	0.0150299	0	0.0263824	0	0.020462	0	0.0861969	0	0.0818634	0	-0.00926208	0	0.0490265	0
	-37.26	0.0394745	0	0.0173796	0	0.0240326	0	0.0181122	0	0.0939789	0	0.0764008	0	-0.00691223	0	0.0466766	0
	-37.16	0.0387115	0	0.00721723	0	0.0068512	0	0.0126495	0	0.0854034	0	0.0810699	0	-0.00535583	0	0.041214	0
	-37.06	0.0385284	0	-0.000778198	0	0.00196838	0	-0.000839233	0	0.0852203	0	0.0691681	0	-0.00553894	0	0.0363312	0
	-36.96	0.0414429	0	0.00524902	0	-0.00213623	0	0.0114746	0	0.0881348	0	0.0650635	0	0.000488281	0	0.0322266	0
	-36.86	0.0400696	0	0.0062561	0	0.00119019	0	0.00778198	0	0.094574	0	0.0683899	0	0.0085144	0	0.0386658	0
	-36.76	0.0514221	0	0.018341	0	0.00784302	0	0.0167542	0	0.0942078	0	0.0586243	0	0.0104675	0	0.0453186	0
	-36.66	0.0578461	0	0.0224456	0	0.014267	0	0.0192719	0	0.0928192	0	0.0580292	0	0.00987244	0	0.0447235	0
	-36.56	0.0553131	0	0.0121002	0	0.0148468	0	0.0261383	0	0.0902863	0	0.0476837	0	0.00733948	0	0.0351715	0
	-36.46	0.0613556	0	0.0197296	0	0.0146637	0	0.0282745	0	0.0963287	0	0.0506134	0	0.0102692	0	0.0451202	0
	-36.36	0.0627441	0	0.0187378	0	0.00665283	0	0.0202637	0	0.0812988	0	0.0426025	0	0.00695801	0	0.0402222	0
	-36.26	0.0543365	0	0.0181426	0	0.00294495	0	0.00483704	0	0.0822906	0	0.0388947	0	0.00245667	0	0.0334015	0
	-36.16	0.0525818	0	0.0257871	0	0.00119019	0	0.00778198	0	0.0875549	0	0.0418396	0	0.0038147	0	0.0316467	0
	-36.06	0.0471039	0	0.0273285	0	0.000411987	0	0.00932312	0	0.0742645	0	0.031662	0	0.0030365	0	0.0308685	0
	-35.96	0.0453644	0	0.0287018	0	-0.00291443	0	0.0059967	0	0.0756378	0	0.0361481	0	0.00440979	0	0.0392609	0
	-35.86	0.0475006	0	0.0269318	0	-0.00468445	0	0.0105133	0	0.0754547	0	0.0281525	0	-0.000473022	0	0.0226593	0
	-35.76	0.0469055	0	0.0310362	0	-0.000579834	0	0.00521851	0	0.0818787	0	0.0275574	0	-0.0127869	0	0.0220642	0
	-35.66	0.0449524	0	0.0259705	0	-0.00564575	0	0.00326538	0	0.0682068	0	0.030304	0	-0.0178528	0	0.0169983	0
	-35.56	0.0518036	0	0.0164032	0	-0.00349426	0	0.0101166	0	0.075058	0	0.0324554	0	-0.0110016	0	0.0222626	0
	-35.46	0.0492554	0	0.013855	0	-0.00134277	0	0.0122681	0	0.0772095	0	0.0299072	0	-0.00653076	0	0.0361328	0
	-35.36	0.0453491	0	0.0146484	0	0.00177002	0	0.00366211	0	0.0803223	0	0.026001	0	-0.010437	0	0.0252075	0
	-35.26	0.0445709	0	0.0208892	0	0.000991821	0	0.0059967	0	0.0826569	0	0.0174103	0	-0.0112152	0	0.0431671	0
	-35.16	0.0416412	0	0.0148469	0	-0.00193787	0	-4.57764e-05	0	0.0766144	0	0.0191803	0	-0.0141449	0	0.0402374	0
	-35.06	0.0475159	0	0.0230408	0	0.00234985	0	0.00112915	0	0.0777893	0	0.0273743	0	-0.01297	0	0.0343933	0
	-34.96	0.0514069	0	0.0199127	0	-0.00779724	0	-0.0019989	0	0.079361	0	0.0242462	0	-0.016098	0	0.0500031	0
	-34.86	0.0473022	0	0.0189209	0	-0.0119019	0	-0.00140381	0	0.0705566	0	0.0201416	0	-0.0170898	0	0.0341797	0
	-34.76	0.0467224	0	0.023041	0	-0.0124817	0	0.0050354	0	0.0699768	0	0.0195618	0	-0.01297	0	0.0335999	0
	-34.66	0.0550995	0	0.0283049	0	-0.0025177	0	0.0102997	0	0.0635223	0	0.0131073	0	-0.00770569	0	0.0388641	0
	-34.56	0.0555115	0	0.0240173	0	0.000213623	0	0.00601196	0	0.0623474	0	0.00881958	0	-0.0119934	0	0.0376892	0
	-34.46	0.0562897	0	0.0247955	0	0.000991821	0	0.00679016	0	0.0678253	0	0.00959778	0	-0.0065155	0	0.0353546	0
	-34.36	0.0531616	0	0.0216675	0	-0.00213623	0	0.00366211	0	0.069397	0	0.00646973	0	-0.00262451	0	0.0322266	0
	-34.26	0.0504303	0	0.0189362	0	0.00294495	0	0.000930786	0	0.0658722	0	0.0037384	0	-0.0100555	0	0.0341949	0
	-34.16	0.0504303	0	0.00721741	0	0.0146637	0	0.000930786	0	0.0658722	0	0.0037384	0	-0.0123749	0	0.041214	0
	-34.06	0.0504303	0	0.0189362	0	0.0146637	0	-0.00767517	0	0.0658722	0	0.0037384	0	-0.0131683	0	0.041214	0
	-33.96	0.0344086	0	0.0193329	0	0.0103607	0	-0.00257874	0	0.0662689	0	0.00254822	0	-0.0174713	0	0.036911	0
	-33.86	0.0348206	0	0.0220642	0	-0.0017395	0	-0.00765991	0	0.0690002	0	0.00296021	0	-0.021759	0	0.0357361	0
	-33.76	0.0467224	0	0.0152283	0	0.00784302	0	0.00192261	0	0.0738831	0	0.00784302	0	-0.0137634	0	0.0453186	0
	-33.66	0.0484772	0	0.0200958	0	0.0166168	0	0.0106964	0	0.0639191	0	0.00648499	0	-0.00730896	0	0.0353546	0
	-33.56	0.0484772	0	0.0247955	0	0.0275421	0	0.00209045	0	0.0639191	0	0.013504	0	-0.00730896	0	0.0400543	0
	-33.46	0.0443726	0	0.0206909	0	0.0281372	0	0.00268555	0	0.0551147	0	0.00939941	0	-0.0114136	0	0.0546875	0
	-33.36	0.0426178	0	0.0189362	0	0.0263824	0	-0.00218201	0	0.0580597	0	0.00764465	0	-0.00846863	0	0.0529327	0
	-33.26	0.0445557	0	0.0224609	0	0.0252075	0	0.00366211	0	0.0568848	0	-0.00213623	0	-0.00262451	0	0.0431519	0
	-33.16	0.0486755	0	0.0289002	0	0.0246277	0	0.00308228	0	0.0610046	0	0.00198364	0	-0.00320435	0	0.0472717	0
	-33.06	0.0496521	0	0.0220642	0	0.030304	0	-0.00454712	0	0.072113	0	0.00296021	0	-0.00222778	0	0.0482483	0
	-32.96	0.0561066	0	0.0269318	0	0.0390778	0	0.00660706	0	0.0668488	0	0.00941467	0	-0.000473022	0	0.0547028	0
	-32.86	0.061554	0	0.0300598	0	0.0375061	0	0.0120544	0	0.0699768	0	0.0148621	0	-0.00204468	0	0.0601501	0
	-32.76	0.0562897	0	0.0130768	0	0.0322418	0	-0.00102234	0	0.0717316	0	0.00959778	0	-0.00730896	0	0.0548859	0
	-32.66	0.0572662	0	0.0187529	0	0.0363312	0	0.00306702	0	0.0727081	0	0.0105743	0	-0.0063324	0	0.0558624	0
	-32.56	0.0543365	0	0.0228424	0	0.0302887	0	-0.00688171	0	0.0728912	0	0.0123444	0	-0.00926208	0	0.0459137	0
	-32.46	0.0531616	0	0.0216675	0	0.0338135	0	-0.00335693	0	0.076416	0	0.0181885	0	-0.0057373	0	0.0517578	0
	-32.36	0.0537415	0	0.0191345	0	0.0461121	0	0.00112915	0	0.0707703	0	0.0187683	0	0.00186157	0	0.0492249	0
	-32.26	0.0613708	0	0.0103455	0	0.0490417	0	-0.00296021	0	0.072113	0	0.0185852	0	0.00949097	0	0.0521545	0
	-32.16	0.0611725	0	0.0132598	0	0.0488434	0	0.00386047	0	0.0766144	0	0.0183868	0	0.0092926	0	0.0472565	0
	-32.06	0.0592194	0	0.0160065	0	0.0390778	0	0.00502014	0	0.0746613	0	0.0211334	0	-0.00437927	0	0.0500031	0
	-31.96	0.0562897	0	0.00526428	0	0.0439606	0	-0.00102234	0	0.0717316	0	0.0252228	0	-0.00730896	0	0.0470734	0
	-31.86	0.0492554	0	0.00604248	0	0.0400391	0	-0.000244141	0	0.0725098	0	0.0291138	0	-0.00653076	0	0.0478516	0
	-31.76	0.0535736	0	0.0103607	0	0.0443573	0	0.0040741	0	0.0721283	0	0.033432	0	-0.00221252	0	0.0521698	0
	-31.66	0.0582428	0	0.0150298	0	0.0467072	0	0.0118561	0	0.0666656	0	0.0310822	0	0.00245667	0	0.0451202	0
	-31.56	0.0558929	0	0.0173797	0	0.0513763	0	0.00248718	0	0.0713348	0	0.0365448	0	0.000106812	0	0.0427704	0
	-31.46	0.0512085	0	0.0197144	0	0.0466919	0	-0.00219727	0	0.0666504	0	0.0287476	0	-0.00457764	0	0.0411987	0
	-31.36	0.0535583	0	0.025177	0	0.0537415	0	0.00485229	0	0.0690002	0	0.0381165	0	-0.00222778	0	0.0482483	0
	-31.26	0.0416412	0	0.0296783	0	0.0605621	0	0.00386047	0	0.0719147	0	0.0379181	0	-0.00242615	0	0.0480499	0
	-31.16	0.0387115	0	0.0267486	0	0.0607452	0	0.000930786	0	0.0588531	0	0.0349884	0	-0.00535583	0	0.0420074	0
	-31.06	0.0539551	0	0.013855	0	0.06427	0	0.00286865	0	0.0529785	0	0.0338135	0	-0.00341797	0	0.0478516	0
	-30.96	0.0475006	0	0.0121002	0	0.067215	0	0.0105133	0	0.0512238	0	0.0351715	0	-0.000473022	0	0.0460968	0
	-30.86	0.0580444	0	0.015625	0	0.0613403	0	0.0163574	0	0.0500488	0	0.0386963	0	-0.0133667	0	0.0449219	0
	-30.76	0.0463257	0	0.0226439	0	0.0613403	0	0.0163574	0	0.0500488	0	0.0386963	0	-0.0133667	0	0.0449219	0
	-30.66	0.0396881	0	0.0160065	0	0.0547028	0	0.00971985	0	0.046524	0	0.0367584	0	-0.0200043	0	0.0382843	0
	-30.56	0.040863	0	0.0202942	0	0.0558777	0	0.0140076	0	0.0523987	0	0.0449524	0	-0.0188293	0	0.0394592	0
	-30.46	0.040863	0	0.0249939	0	0.0589905	0	0.0187073	0	0.0523987	0	0.0449524	0	-0.0141296	0	0.042572	0
	-30.36	0.0408478	0	0.0218658	0	0.0605621	0	0.0155792	0	0.0539703	0	0.0418243	0	-0.0102386	0	0.0441437	0
	-30.26	0.043396	0	0.0244141	0	0.0505981	0	0.0181274	0	0.0588379	0	0.0396729	0	-0.0123901	0	0.0419922	0
	-30.16	0.0457458	0	0.0259704	0	0.052948	0	0.0274963	0	0.0611877	0	0.030304	0	-0.0100403	0	0.044342	0
	-30.06	0.0445709	0	0.0247954	0	0.0517731	0	0.0146027	0	0.0600128	0	0.029129	0	-0.0112152	0	0.0431671	0
	-29.96	0.0396881	0	0.0230255	0	0.0468903	0	0.00971985	0	0.05513	0	0.0242462	0	-0.016098	0	0.0382843	0
	-29.86	0.0437927	0	0.020111	0	0.0509949	0	0.0138245	0	0.0514221	0	0.0447693	0	-0.0119934	0	0.0423889	0
	-29.76	0.0394897	0	0.0158081	0	0.0513916	0	0.0142212	0	0.0471191	0	0.0474854	0	-0.0131836	0	0.0380859	0
	-29.66	0.037735	0	0.018753	0	0.0566559	0	0.0194855	0	0.0453644	0	0.0371246	0	-0.0102386	0	0.0363312	0
	-29.56	0.0412598	0	0.0245971	0	0.055481	0	0.0214233	0	0.0441895	0	0.0406494	0	-0.0114136	0	0.0351563	0
	-29.46	0.0418243	0	0.0228424	0	0.0537262	0	0.0243683	0	0.0424347	0	0.0388947	0	-0.0131683	0	0.0216827	0
	-29.36	0.0357819	0	0.0238189	0	0.0547028	0	0.0253448	0	0.0434113	0	0.0398712	0	-0.000473022	0	0.0226593	0
	-29.26	0.0367737	0	0.0248108	0	0.0541077	0	0.0185242	0	0.0397034	0	0.0361633	0	-0.00418091	0	0.0236511	0
	-29.16	0.0426178	0	0.0259552	0	0.0576324	0	0.0274811	0	0.0315094	0	0.0349884	0	-0.00535583	0	0.0294952	0
	-29.06	0.0414429	0	0.02948	0	0.0564575	0	0.0310059	0	0.0490723	0	0.0338135	0	-0.00653076	0	0.0205078	0
	-28.96	0.0426178	0	0.0306549	0	0.0576324	0	0.0321808	0	0.0385284	0	0.0396881	0	-0.00535583	0	0.0216827	0
	-28.86	0.0414429	0	0.022461	0	0.0564575	0	0.0239868	0	0.0373535	0	0.0455322	0	-0.00653076	0	0.0205078	0
	-28.76	0.043396	0	0.0314331	0	0.0631104	0	0.0282593	0	0.0510254	0	0.0474854	0	-0.00457764	0	0.0224609	0
	-28.66	0.0416412	0	0.0296783	0	0.0683746	0	0.0194855	0	0.0406647	0	0.0457306	0	-0.0063324	0	0.0121002	0
	-28.56	0.0361633	0	0.0320129	0	0.0675964	0	0.0187073	0	0.0563049	0	0.0449524	0	-0.00241089	0	0.0160217	0
	-28.46	0.0279694	0	0.0355377	0	0.0664215	0	0.0175323	0	0.05513	0	0.0468903	0	0.00343323	0	0.0148468	0
	-28.36	0.0283661	0	0.0406342	0	0.0668182	0	0.0179291	0	0.0555267	0	0.0519867	0	-0.00788879	0	0.0199432	0
	-28.26	0.0285492	0	0.0478363	0	0.0670013	0	0.0228119	0	0.0557098	0	0.0521698	0	-0.00770569	0	0.0271454	0
	-28.16	0.0289612	0	0.0435486	0	0.0627136	0	0.0255432	0	0.0514221	0	0.0525818	0	-0.0119934	0	0.0228577	0
	-28.06	0.0355835	0	0.0431519	0	0.0623169	0	0.0251465	0	0.0510254	0	0.0474854	0	-0.00927734	0	0.0224609	0
	-27.96	0.0355835	0	0.0431519	0	0.0505981	0	0.0251465	0	0.0393066	0	0.0474854	0	-0.00457764	0	0.0224609	0
	-27.86	0.0367584	0	0.0443268	0	0.0517731	0	0.0380402	0	0.0404816	0	0.0408478	0	-0.00340271	0	0.0158234	0
	-27.76	0.0359802	0	0.0466614	0	0.0509949	0	0.037262	0	0.0397034	0	0.0400696	0	-0.00418091	0	0.0197449	0
	-27.66	0.0328522	0	0.048233	0	0.0478668	0	0.0341339	0	0.0365753	0	0.0400543	0	-0.00730896	0	0.0236359	0
	-27.56	0.0336304	0	0.0372923	0	0.0517578	0	0.0380249	0	0.0420532	0	0.0455322	0	0.0098877	0	0.0275269	0
	-27.46	0.0213165	0	0.0453033	0	0.0527496	0	0.0468292	0	0.0406647	0	0.0418243	0	0.0131989	0	0.0285187	0
	-27.36	0.0248413	0	0.0488281	0	0.0484619	0	0.0456543	0	0.0324707	0	0.0406494	0	0.000305176	0	0.015625	0
	-27.26	0.0230865	0	0.0423737	0	0.0373077	0	0.0438995	0	0.0424347	0	0.0435944	0	-0.00144958	0	0.0138702	0
	-27.16	0.0270081	0	0.0415955	0	0.0412292	0	0.0431213	0	0.0416565	0	0.0498352	0	-0.00222778	0	0.013092	0
	-27.06	0.0269928	0	0.0540924	0	0.0420074	0	0.0438995	0	0.0471344	0	0.0506134	0	-0.00144958	0	0.0185699	0
	-26.96	0.0262146	0	0.0533142	0	0.0412292	0	0.0431213	0	0.0533752	0	0.0498352	0	-0.00222778	0	0.0248108	0
	-26.86	0.0262146	0	0.0415954	0	0.0295105	0	0.047821	0	0.0533752	0	0.0498352	0	-0.00222778	0	0.0248108	0
	-26.76	0.0250397	0	0.0552521	0	0.0330353	0	0.0536652	0	0.0404816	0	0.0486603	0	0.001297	0	0.0150299	0
	-26.66	0.0230865	0	0.0579987	0	0.0381012	0	0.051712	0	0.0416412	0	0.0349884	0	0.00636292	0	0.0177765	0
	-26.56	0.0213165	0	0.0578154	0	0.0332184	0	0.0421295	0	0.0414581	0	0.0332184	0	0.0014801	0	0.0175934	0
	-26.46	0.0230865	0	0.0619049	0	0.0302887	0	0.0321808	0	0.0385284	0	0.0349884	0	-0.00144958	0	0.0216827	0
	-26.36	0.0207367	0	0.0478363	0	0.0279388	0	0.0345306	0	0.0361786	0	0.0326385	0	-0.00379944	0	0.0193329	0
	-26.26	0.0201569	0	0.0589752	0	0.027359	0	0.0409698	0	0.0402985	0	0.0367584	0	-0.00437927	0	0.0187531	0
	-26.16	0.0213318	0	0.0554504	0	0.0160217	0	0.0327454	0	0.0437927	0	0.0402527	0	-0.00790405	0	0.0152283	0
	-26.06	0.0113678	0	0.0501861	0	0.0154572	0	0.0251617	0	0.0385284	0	0.0349884	0	-0.017868	0	0.00996399	0
	-25.96	0.00961304	0	0.0531311	0	0.0207214	0	0.030426	0	0.0367737	0	0.0254211	0	-0.0149231	0	0.00820923	0
	-25.86	0.00726318	0	0.0578002	0	0.00665283	0	0.0397949	0	0.0344238	0	0.0230713	0	-0.0172729	0	0.00585938	0
	-25.76	0.00570679	0	0.0562439	0	0.00509644	0	0.0335388	0	0.0328674	0	0.0262146	0	-0.0188293	0	0.00430298	0
	-25.66	0.00453186	0	0.055069	0	0.0156403	0	0.0253448	0	0.0316925	0	0.027359	0	-0.0200043	0	-0.00468445	0
	-25.56	0.00765991	0	0.0581969	0	0.0187683	0	0.0284729	0	0.0348206	0	0.0281677	0	-0.0168762	0	0.0015564	0
	-25.46	0.00413513	0	0.0546722	0	0.00352478	0	0.0249481	0	0.0312958	0	0.031662	0	-0.00868225	0	-0.00898743	0
	-25.36	0.00180054	0	0.0523376	0	0.0129089	0	0.0226135	0	0.032074	0	0.0293274	0	-0.0110168	0	-0.00662231	0
	-25.26	0.00140381	0	0.0472412	0	0.0078125	0	0.0222168	0	0.0332642	0	0.0289307	0	-0.0114136	0	0	0
	-25.16	0.0115662	0	0.0386658	0	-0.000762939	0	0.0206604	0	0.0270081	0	0.0273743	0	-0.01297	0	-0.0093689	0
	-25.06	0.0123444	0	0.0394439	0	1.52588e-05	0	0.0214386	0	0.0277863	0	0.0234528	0	-0.0121918	0	-0.000778198	0
	-24.96	-0.000350952	0	0.0384674	0	-0.000961304	0	0.020462	0	0.0268097	0	0.0201569	0	-0.00535583	0	-0.00175476	0
	-24.86	0.0101929	0	0.0372925	0	-0.00915527	0	0.0192871	0	0.0287476	0	0.026001	0	-0.00653076	0	-0.00292969	0
	-24.76	0.0143127	0	0.0367126	0	0.00430298	0	0.0155945	0	0.0211487	0	0.0254211	0	-0.0071106	0	0.00820923	0
	-24.66	0.0174103	0	0.0492096	0	0.00276184	0	0.011673	0	0.0219269	0	0.0261993	0	-0.0063324	0	0.00898743	0
	-24.56	0.00921631	0	0.0480346	0	0.00860596	0	0.010498	0	0.0371704	0	0.0250244	0	-0.000488281	0	0.0078125	0
	-24.46	0.00863647	0	0.0474548	0	0.00802612	0	0.00991821	0	0.0389099	0	0.0244446	0	-0.00808716	0	0.00723267	0
	-24.36	0.0123444	0	0.0511627	0	0.011734	0	0.0214386	0	0.0355988	0	0.0281525	0	0.00343323	0	0.0109406	0
	-24.26	0.0170441	0	0.0542755	0	0.011734	0	0.0214386	0	0.032486	0	0.0281525	0	0.00813293	0	0.0109406	0
	-24.16	0.0260162	0	0.0492096	0	0.0136871	0	0.0304108	0	0.0297394	0	0.0301056	0	0.0171051	0	0.0128937	0
	-24.06	0.0230865	0	0.04628	0	0.0107574	0	0.020462	0	0.0268097	0	0.0271759	0	0.0141754	0	0.00526428	0
	-23.96	0.0250397	0	0.048233	0	0.0127106	0	0.0224152	0	0.0287628	0	0.029129	0	0.0278473	0	-0.00291443	0
	-23.86	0.0228882	0	0.0460814	0	0.0105591	0	0.0202637	0	0.0336304	0	0.0269775	0	0.0256958	0	0.00195313	0
	-23.76	0.0269928	0	0.0423737	0	0.00215149	0	0.013443	0	0.0229034	0	0.0341949	0	0.0141754	0	0.00135803	0
	-23.66	0.023468	0	0.0521545	0	0.00411987	0	0.00991821	0	0.0240784	0	0.0400696	0	-0.00106812	0	-0.00448608	0
	-23.56	0.0142975	0	0.0453033	0	-0.00273132	0	0.00776672	0	0.0188141	0	0.046524	0	-0.0133514	0	-0.00975037	0
	-23.46	0.0133209	0	0.0396271	0	-0.0107269	0	0.0146027	0	0.0209503	0	0.0361481	0	-0.0237274	0	-0.00840759	0
	-23.36	0.0254364	0	0.0330049	0	-0.0103302	0	0.0149994	0	0.00883484	0	0.0295258	0	-0.0303497	0	-0.0197296	0
	-23.26	0.0207367	0	0.0361176	0	-0.0103302	0	0.0251312	0	0.00492859	0	0.0357513	0	-0.0350494	0	-0.0267487	0
	-23.16	0.00686646	0	0.0433655	0	-0.0124817	0	0.0206604	0	0.0152893	0	0.0281677	0	-0.0520325	0	-0.0257874	0
	-23.06	0.00942993	0	0.0396424	0	-0.00448608	0	0.021637	0	0.0131531	0	0.0197449	0	-0.0674744	0	-0.0349426	0
	-22.96	0.00550842	0	0.0357208	0	-0.0107269	0	0.0193024	0	0.00453186	0	0.0252228	0	-0.0690155	0	-0.0435638	0
	-22.86	0.0113525	0	0.0431519	0	-0.0111084	0	0.017334	0	0.000244141	0	0.0201416	0	-0.0787964	0	-0.0361328	0
	-22.76	0.00259399	0	0.0414124	0	-0.0144348	0	0.0140076	0	-0.00308228	0	0.00668335	0	-0.0938416	0	-0.0378723	0
	-22.66	0.00334167	0	0.0304413	0	-0.0128937	0	0.00541687	0	-0.0147858	0	-0.00428772	0	-0.105545	0	-0.0488434	0
	-22.56	-0.00834656	0	0.0187533	0	-0.0245819	0	0.00776672	0	-0.0210419	0	-0.00114441	0	-0.104782	0	-0.0605316	0
	-22.46	-0.00737	0	0.0150299	0	-0.0236053	0	0.00172424	0	-0.0153656	0	0.00141907	0	-0.106125	0	-0.0642548	0
	-22.36	0.000610352	0	0.0128785	0	-0.0117188	0	0.0065918	0	-0.0151978	0	0.00939941	0	-0.101257	0	-0.0585938	0
	-22.26	-0.0050354	0	0.00643921	0	-0.0173645	0	0.00796509	0	-0.0208435	0	0.006073	0	-0.099884	0	-0.0502014	0
	-22.16	0.00862122	0	0.00917053	0	-0.00602722	0	0.0177155	0	-0.0173187	0	0.00569153	0	-0.0846405	0	-0.0505829	0
	-22.06	0.00747681	0	0.0134585	0	-0.0017395	0	0.0196838	0	-0.013031	0	0.021698	0	-0.0803528	0	-0.0415955	0
	-21.96	0.016449	0	0.0209045	0	0.00411987	0	0.0224304	0	-0.00717163	0	0.0174255	0	-0.0791931	0	-0.0388489	0
	-21.86	0.0172272	0	0.0169834	0	0.0119171	0	0.0185089	0	-0.0110931	0	0.00880432	0	-0.0901337	0	-0.0396576	0
	-21.76	0.03479	0	0.0275269	0	0.0107422	0	0.024353	0	-0.00756836	0	0.00921631	0	-0.0787964	0	-0.0275269	0
	-21.66	0.027771	0	0.0345459	0	0.00372314	0	0.017334	0	-0.0106812	0	0.0123291	0	-0.0819092	0	-0.0322266	0
	-21.56	0.0270081	0	0.0298768	0	0.00296021	0	0.0314026	0	-0.0177307	0	0.00997925	0	-0.084259	0	-0.0345764	0
	-21.46	0.0195618	0	0.028717	0	0.00802612	0	0.0302429	0	-0.0227966	0	0.00180054	0	-0.0870056	0	-0.0279236	0
	-21.36	0.0162659	0	0.0386658	0	0.0101624	0	0.0276794	0	-0.0159607	0	0.0109558	0	-0.0785828	0	-0.0210876	0
	-21.26	0.0209351	0	0.0355225	0	0.00469971	0	0.0269165	0	-0.0175171	0	0.00549316	0	-0.0817261	0	-0.0148315	0
	-21.16	0.0230713	0	0.0353394	0	0.0201416	0	0.024353	0	-0.0153809	0	0.0154419	0	-0.0670776	0	-0.00567627	0
	-21.06	0.0187988	0	0.0333863	0	0.0181885	0	0.0200806	0	-0.017334	0	0.00805664	0	-0.0690308	0	-0.00683594	0
	-20.96	0.0172424	0	0.0396423	0	0.0267639	0	0.0333557	0	-0.0227966	0	0.0166321	0	-0.0697937	0	-0.0154114	0
	-20.86	0.0287476	0	0.0519408	0	0.024231	0	0.0331421	0	-0.0230103	0	0.024231	0	-0.0512695	0	-0.00390625	0
	-20.76	0.0330353	0	0.0460968	0	0.0261993	0	0.0280914	0	-0.0241547	0	0.0230865	0	-0.0641327	0	-0.00352478	0
	-20.66	0.0232697	0	0.0386505	0	0.0187531	0	0.0206451	0	-0.0237885	0	0.0156403	0	-0.0637665	0	-0.0117035	0
	-20.56	0.0250549	0	0.0443421	0	0.0228577	0	0.0263367	0	-0.0298157	0	0.0127258	0	-0.0549622	0	-0.00527954	0
	-20.46	0.0164337	0	0.0357208	0	0.0213165	0	0.0224152	0	-0.0384369	0	0.02211	0	-0.0588837	0	-0.0146332	0
	-20.36	0.0174408	0	0.0359345	0	0.016037	0	0.0249481	0	-0.0460358	0	0.0199432	0	-0.0695953	0	-0.0128937	0
	-20.26	0.0211334	0	0.0451202	0	0.0283356	0	0.0302277	0	-0.0337372	0	0.00569153	0	-0.0737152	0	-0.0224457	0
	-20.16	0.0205383	0	0.0398254	0	0.035553	0	0.0312195	0	-0.0327454	0	0.00979614	0	-0.0664978	0	-0.019928	0
	-20.06	0.0199738	0	0.0353546	0	0.0349884	0	0.0313873	0	-0.0395966	0	0.0107574	0	-0.0787811	0	-0.0337982	0
	-19.96	0.0105743	0	0.0306549	0	0.025589	0	0.0165558	0	-0.0364838	0	0.00062561	0	-0.0764618	0	-0.0322113	0
	-19.86	0.0158539	0	0.0421602	0	0.0199432	0	0.0124359	0	-0.0437164	0	0.00431824	0	-0.0789948	0	-0.0246124	0
	-19.76	0.0140991	0	0.0333862	0	0.0134888	0	0.00524902	0	-0.0391846	0	-0.00445557	0	-0.0760498	0	-0.0146484	0
	-19.66	0.0186005	0	0.0292816	0	0.0179901	0	0.0104828	0	-0.0409698	0	0.00157166	0	-0.0762482	0	-0.0187531	0
	-19.56	0.00608826	0	0.0230562	0	0.0132904	0	0.00505066	0	-0.0487823	0	4.57764e-05	0	-0.0887604	0	-0.0249786	0
	-19.46	0.0131378	0	0.0355377	0	0.0070343	0	0.0128326	0	-0.045639	0	-0.00389099	0	-0.078598	0	-0.0164032	0
	-19.36	-0.00114441	0	0.030655	0	-0.00798035	0	-0.00218201	0	-0.0630341	0	-0.0189056	0	-0.0834808	0	-0.00956726	0
	-19.26	0.0019989	0	0.0165863	0	-0.00331116	0	-0.00141907	0	-0.0653839	0	-0.0142365	0	-0.0733185	0	-0.00721741	0
	-19.16	-0.00308228	0	0.0193176	0	-0.00759888	0	-0.0151062	0	-0.0743713	0	-0.0154114	0	-0.0783997	0	-0.0138855	0
	-19.06	-0.00660706	0	0.00566134	0	-0.0228424	0	-0.0193634	0	-0.0833282	0	-0.029068	0	-0.0889435	0	-0.0189362	0
	-18.96	-0.0050354	0	0.00723267	0	-0.009552	0	-0.00845337	0	-0.0724182	0	-0.0204773	0	-0.0733337	0	-0.0017395	0
	-18.86	-0.00834656	0	-0.00236499	0	-0.0128632	0	-0.0187836	0	-0.0843353	0	-0.0253754	0	-0.0852509	0	-0.0113373	0
	-18.76	-0.0146179	0	0.000762939	0	-0.0191345	0	-0.0172424	0	-0.0835266	0	-0.0245667	0	-0.0922546	0	-0.0183411	0
	-18.66	-0.0181427	0	-0.00117493	0	-0.0132599	0	-0.0191803	0	-0.0847321	0	-0.0210724	0	-0.0934601	0	-0.00312805	0
	-18.56	-0.0196686	0	-0.00978094	0	-0.0101471	0	-0.0113678	0	-0.0909576	0	-0.0132599	0	-0.0996857	0	-0.011734	0
	-18.46	-0.0255432	0	-0.0132751	0	-0.0230408	0	-0.0172424	0	-0.0952454	0	-0.0245667	0	-0.120392	0	-0.0222473	0
	-18.36	-0.0323944	0	-0.0131072	0	-0.0353241	0	-0.0186005	0	-0.102097	0	-0.0361176	0	-0.125656	0	-0.036911	0
	-18.26	-0.03862	0	-0.0162201	0	-0.0283051	0	-0.017807	0	-0.0911713	0	-0.0392303	0	-0.131149	0	-0.0494232	0
	-18.16	-0.0411682	0	-0.0171814	0	-0.0308533	0	-0.0133362	0	-0.0991516	0	-0.0534973	0	-0.140717	0	-0.0456848	0
	-18.06	-0.0292664	0	-0.0138852	0	-0.0243835	0	-0.0232849	0	-0.0958557	0	-0.0517273	0	-0.138153	0	-0.0470886	0
	-17.96	-0.0325623	0	-0.0187683	0	-0.026947	0	-0.0328674	0	-0.0991516	0	-0.0566101	0	-0.128998	0	-0.0574036	0
	-17.86	-0.0362854	0	-0.00839213	0	-0.0329895	0	-0.0263977	0	-0.099762	0	-0.0509338	0	-0.130341	0	-0.0611267	0
	-17.76	-0.0396271	0	-0.0156403	0	-0.0355377	0	-0.0305328	0	-0.0944977	0	-0.0472565	0	-0.137589	0	-0.0605621	0
	-17.66	-0.0476227	0	-0.0283356	0	-0.048233	0	-0.0299225	0	-0.100906	0	-0.0583649	0	-0.142471	0	-0.0716705	0
	-17.56	-0.0388184	0	-0.0195309	0	-0.0511475	0	-0.0344238	0	-0.106201	0	-0.0558472	0	-0.135254	0	-0.0761719	0
	-17.46	-0.0421448	0	-0.0197449	0	-0.0435486	0	-0.0416565	0	-0.100922	0	-0.0567932	0	-0.1362	0	-0.0747986	0
	-17.36	-0.0511322	0	-0.0318451	0	-0.0478363	0	-0.0373383	0	-0.10289	0	-0.0634613	0	-0.134262	0	-0.0884857	0
	-17.26	-0.0552368	0	-0.0351563	0	-0.043335	0	-0.0344238	0	-0.117126	0	-0.072998	0	-0.150085	0	-0.0980225	0
	-17.16	-0.0491638	0	-0.0345764	0	-0.0544739	0	-0.0283508	0	-0.108734	0	-0.0622864	0	-0.151825	0	-0.091217	0
	-17.06	-0.0462646	0	-0.0418088	0	-0.0507813	0	-0.0254517	0	-0.104248	0	-0.0570068	0	-0.141113	0	-0.0742188	0
	-16.96	-0.042923	0	-0.0400543	0	-0.0544586	0	-0.0174103	0	-0.1064	0	-0.0653839	0	-0.133072	0	-0.0677643	0
	-16.86	-0.0560303	0	-0.039062	0	-0.0636597	0	-0.0234985	0	-0.101501	0	-0.0597534	0	-0.13916	0	-0.0675659	0
	-16.76	-0.0423279	0	-0.0363464	0	-0.0679626	0	-0.0152893	0	-0.101898	0	-0.0515442	0	-0.130951	0	-0.0562439	0
	-16.66	-0.0355072	0	-0.0310516	0	-0.0579681	0	-0.0170135	0	-0.0981903	0	-0.0532684	0	-0.129562	0	-0.0517426	0
	-16.56	-0.0394135	0	-0.0287319	0	-0.0564423	0	-0.0154877	0	-0.0973969	0	-0.0400238	0	-0.110031	0	-0.045517	0
	-16.46	-0.0298462	0	-0.0292969	0	-0.0570068	0	-0.0043335	0	-0.097229	0	-0.0405884	0	-0.109863	0	-0.0359497	0
	-16.36	-0.0212402	0	-0.0261838	0	-0.0546875	0	-0.00982666	0	-0.0925293	0	-0.0460815	0	-0.108276	0	-0.0421753	0
	-16.26	-0.0239868	0	-0.0359497	0	-0.0511475	0	-0.00549316	0	-0.0905762	0	-0.0386353	0	-0.106323	0	-0.0324097	0
	-16.16	-0.0195007	0	-0.0345764	0	-0.0583801	0	-0.0104065	0	-0.0813904	0	-0.037262	0	-0.0948181	0	-0.0326233	0
	-16.06	-0.00952148	0	-0.0308837	0	-0.0507813	0	0.0065918	0	-0.0643921	0	-0.0343628	0	-0.0895386	0	-0.0187378	0
	-15.96	-0.00112915	0	-0.0396423	0	-0.0517273	0	0.00485229	0	-0.0677185	0	-0.0329895	0	-0.0881653	0	-0.0220642	0
	-15.86	-0.0042572	0	-0.0396574	0	-0.0400238	0	0.00794983	0	-0.056015	0	-0.0384369	0	-0.0748749	0	-0.0220795	0
	-15.76	-0.00308228	0	-0.0306702	0	-0.0396423	0	0.00131226	0	-0.0610657	0	-0.0427551	0	-0.0791931	0	-0.0240173	0
	-15.66	0.00473022	0	-0.0431824	0	-0.0310364	0	0.00680542	0	-0.0540466	0	-0.0380554	0	-0.0823059	0	-0.0232239	0
	-15.56	-0.00485229	0	-0.0355527	0	-0.0273132	0	0.00894165	0	-0.0354919	0	-0.0226135	0	-0.0676575	0	-0.0257874	0
	-15.46	-0.00405884	0	-0.0308533	0	-0.0242004	0	0.0237732	0	-0.0323792	0	-0.0242004	0	-0.059845	0	-0.0218811	0
	-15.36	0.00726318	0	-0.0281371	0	-0.0136719	0	0.0210571	0	-0.0233765	0	-0.0238037	0	-0.0407104	0	-0.0128784	0
	-15.26	0.00218201	0	-0.0175934	0	-0.0171661	0	0.0276947	0	-0.0292511	0	-0.011673	0	-0.0402985	0	-0.0187531	0
	-15.16	-0.000335693	0	-0.0169983	0	-0.00253296	0	0.0306091	0	-0.0208435	0	-0.0134583	0	-0.0295715	0	-0.009552	0
	-15.06	0.00257874	0	-0.012497	0	-0.00193787	0	0.0398102	0	-0.0163422	0	-0.00816345	0	-0.0266571	0	-0.0113373	0
	-14.96	-0.0025177	0	-0.0175934	0	0.00236511	0	0.0347137	0	-0.0261383	0	-0.0179596	0	-0.0340729	0	-0.0109406	0
	-14.86	-0.00872803	0	-0.0183714	0	-0.00311279	0	0.0339355	0	-0.0175171	0	-0.00933838	0	-0.0348511	0	-0.0101318	0
	-14.76	-0.00134277	0	-0.0172119	0	-0.00817871	0	0.0350952	0	-0.0124512	0	-0.00897217	0	-0.0250854	0	-0.0144653	0
	-14.66	-0.00131226	0	-0.0249939	0	0.00119019	0	0.0273132	0	-0.0179138	0	-0.00894165	0	-0.0258484	0	-0.0105286	0
	-14.56	-0.0040741	0	-0.0113372	0	0.00782776	0	0.0292511	0	-0.0151825	0	-0.0117035	0	-0.0239105	0	-0.0085907	0
	-14.46	-0.00776672	0	-0.0127106	0	0.00645447	0	0.0278778	0	-0.0165558	0	-0.00679016	0	-0.0174713	0	-0.00215149	0
	-14.36	0.00648499	0	-0.0203094	0	0.00978088	0	0.0202789	0	-0.0241547	0	-0.0136566	0	-0.0250702	0	-0.00663757	0
	-14.26	0.00256348	0	-0.0164185	0	0.00744629	0	0.0233765	0	-0.0163574	0	-0.0198975	0	-0.0172729	0	-0.0105591	0
	-14.16	-0.00248718	0	-0.016037	0	0.00312805	0	0.0214386	0	-0.0112762	0	-0.0179291	0	-0.0121918	0	-0.00389099	0
	-14.06	-0.00309753	0	-0.0134735	0	0.00880432	0	0.0193024	0	-0.00718689	0	-0.0263519	0	-0.0159149	0	-0.00761414	0
	-13.96	-0.0142059	0	-0.0238495	0	0.00471497	0	0.00892639	0	-0.00657654	0	-0.0296478	0	-0.0239105	0	-0.0132904	0
	-13.86	-0.00582886	0	-0.0248106	0	0.013092	0	0.00796509	0	-0.00521851	0	-0.0329895	0	-0.0100403	0	-0.0173645	0
	-13.76	-0.00894165	0	-0.00918579	0	0.00997925	0	0.016571	0	-0.00601196	0	-0.0243835	0	-0.00924683	0	-0.0103455	0
	-13.66	-0.00794983	0	-0.00819397	0	0.0140839	0	0.0112762	0	-0.00111389	0	-0.0249786	0	0.00187683	0	-0.00624084	0
	-13.56	-0.00544739	0	-0.0174103	0	0.0173798	0	0.0161591	0	-0.00563049	0	-0.0232086	0	0.00205994	0	0.000961304	0
	-13.46	-0.00814819	0	-0.0169983	0	0.00686646	0	0.0157776	0	-0.0161438	0	-0.0282898	0	-0.00302124	0	-0.009552	0
	-13.36	-0.0040741	0	-0.0199431	0	0.00392151	0	0.0128326	0	-0.0237885	0	-0.0234222	0	-0.00828552	0	-0.00938416	0
	-13.26	-0.00621033	0	-0.0251923	0	0.0158234	0	0.0193024	0	-0.0259247	0	-0.0286713	0	0.00831604	0	-0.0115204	0
	-13.16	0.00354004	0	-0.0115356	0	0.0123291	0	0.0165405	0	-0.0106812	0	-0.0267334	0	0.0102539	0	0.00372314	0
	-13.06	-0.00737	0	-0.0123138	0	0.0068512	0	0.00874329	0	-0.0161591	0	-0.0322113	0	0.00715637	0	-0.00175476	0
	-12.96	-0.00328064	0	-0.00743103	0	0.011734	0	0.015213	0	-0.00737	0	-0.0257416	0	0.00422668	0	1.52588e-05	0
	-12.86	-0.00914001	0	-0.0132904	0	0.00898743	0	0.0147858	0	-0.0132294	0	-0.0167694	0	0.00849915	0	0.0113068	0
	-12.76	-0.0173492	0	-0.0214996	0	0.00236511	0	0.0112762	0	-0.0167389	0	-0.0249786	0	0.0167084	0	0.00547791	0
	-12.66	-0.0126495	0	-0.0246124	0	0.00627136	0	0.0167694	0	-0.00971985	0	-0.0327911	0	0.0135956	0	0.0124969	0
	-12.56	-0.0122528	0	-0.0242154	0	0.00978088	0	0.0108795	0	-0.0132294	0	-0.0363007	0	0.0218048	0	0.00587463	0
	-12.46	0.00257874	0	-0.0140839	0	0.0144806	0	0.011673	0	-0.00852966	0	-0.0198822	0	0.0249176	0	0.00898743	0
	-12.36	-0.00915527	0	-0.0281371	0	-0.00195313	0	0.00933838	0	-0.0249634	0	-0.0238037	0	0.0249023	0	0.00195313	0
	-12.26	-0.0153656	0	-0.0242157	0	-0.00193787	0	0.00386047	0	-0.0163422	0	-0.015976	0	0.0218048	0	0.00117493	0
	-12.16	-0.0103302	0	-0.0293121	0	-0.00233459	0	0.00346375	0	-0.00660706	0	-0.0210724	0	0.0253143	0	0.00938416	0
	-12.06	-0.00465393	0	-0.0213163	0	0.00724792	0	0.0114594	0	-0.0157623	0	-0.016983	0	0.0215912	0	0.0134735	0
	-11.96	-0.003479	0	-0.0224609	0	0.00372314	0	0.00720215	0	-0.0192871	0	-0.00952148	0	0.0305786	0	0.0146484	0
	-11.86	-0.0120544	0	-0.0162048	0	0.006073	0	0.00717163	0	-0.0247498	0	-0.0126648	0	0.0220032	0	0.006073	0
	-11.76	-0.0163727	0	-0.0252228	0	0.00334167	0	0.000534058	0	-0.0157623	0	-0.016983	0	0.0294037	0	-0.00294495	0
	-11.66	-0.00563049	0	-0.0167999	0	0.0140839	0	0.00114441	0	-0.0167389	0	-0.011673	0	0.0284271	0	0.00547791	0
	-11.56	-0.000350952	0	-0.0154266	0	0.0138702	0	-0.00376892	0	-0.0169525	0	-0.0087738	0	0.0337067	0	0.00526428	0
	-11.46	-0.00268555	0	-0.0123291	0	0.0045166	0	0.00170898	0	-0.0184937	0	-0.00799561	0	0.0297852	0	-0.00408936	0
	-11.36	-0.0111084	0	-0.0105588	0	-0.00390625	0	-0.000427246	0	-0.0269165	0	-0.0171509	0	0.0206299	0	-0.0078125	0
	-11.26	-0.010498	0	-0.00604248	0	0.00842285	0	-0.00219727	0	-0.0145874	0	-0.0111084	0	0.0235596	0	0.00292969	0
	-11.16	-0.0112915	0	-0.0162354	0	0.00762939	0	-0.00219727	0	-0.0153809	0	-0.0189209	0	0.0297852	0	-0.00799561	0
	-11.06	0.0035553	0	-0.00840757	0	0.00605774	0	-0.00376892	0	-0.0239716	0	-0.00718689	0	0.0227814	0	0.00215149	0
	-10.96	0.0010376	0	-0.0125122	0	0.0043335	0	0.00152588	0	-0.0116577	0	-0.0112915	0	0.0186768	0	-0.00195313	0
	-10.86	0.00549316	0	-0.0166016	0	0.000976563	0	0.00445557	0	-0.0103149	0	-0.00213623	0	0.0317383	0	0.00488281	0
	-10.76	-0.00270081	0	-0.0146637	0	0.00138855	0	-0.00141907	0	-0.00990295	0	0.00138855	0	0.0313568	0	0.000595093	0
	-10.66	-0.000930786	0	-0.0175934	0	-0.00154114	0	-0.00434875	0	-0.0175323	0	-0.00465393	0	0.030014	0	-0.00233459	0
	-10.56	-0.00212097	0	-0.0242157	0	0.00508118	0	0.000747681	0	-0.0132294	0	-0.00505066	0	0.0358429	0	-0.00352478	0
	-10.46	-0.00836182	0	-0.0281372	0	-0.00115967	0	-0.00317383	0	-0.015564	0	0.0043335	0	0.0296021	0	0.00195313	0
	-10.36	-0.00601196	0	-0.0187683	0	0.00979614	0	-0.00552368	0	-0.0179138	0	-0.00271606	0	0.0288391	0	0.00119019	0
	-10.26	-0.00756836	0	-0.0273438	0	0.00195313	0	-0.00628662	0	-0.0210571	0	-0.00115967	0	0.0288086	0	-0.00665283	0
	-10.16	0.00062561	0	-0.023056	0	-0.00389099	0	-0.0098114	0	-0.0151825	0	-0.0101166	0	0.0182648	0	-0.000778198	0
	-10.06	0.000823975	0	-0.0158387	0	-0.00369263	0	-0.0143127	0	-0.0180969	0	-0.00680542	0	0.0083313	0	-0.00527954	0
	-9.96	-0.00485229	0	-0.0238342	0	-0.0163879	0	-0.0105896	0	-0.0237732	0	-0.00778198	0	0.00265503	0	-0.00857544	0
	-9.86	-0.00190735	0	-0.0130769	0	-0.0189362	0	-0.0115509	0	-0.0185089	0	-0.0103302	0	0.0118256	0	-0.0111237	0
	-9.76	-0.00776672	0	-0.0174103	0	-0.016983	0	-0.0158844	0	-0.0282745	0	-0.0232086	0	-0.00105286	0	-0.0068512	0
	-9.66	-0.00698853	0	-0.0189514	0	-0.0146179	0	-0.0174255	0	-0.0227966	0	-0.0107117	0	-0.000274658	0	-0.0115051	0
	-9.56	-0.00309753	0	0.001358	0	-0.00291443	0	-0.0135345	0	-0.00718689	0	-0.00682068	0	0.00361633	0	0.000198364	0
	-9.46	0.000823975	0	-0.00411987	0	-0.00839233	0	-0.0244446	0	-0.0180969	0	-0.00680542	0	-0.00418091	0	-0.000579834	0
	-9.36	0.00512695	0	0.000976495	0	0.000610352	0	-0.0217285	0	-0.0153809	0	0.000610352	0	0.00793457	0	0.00213623	0
	-9.26	-0.00602722	0	-0.00547791	0	-0.00584412	0	-0.0164642	0	-0.00932312	0	0.00746155	0	0.0014801	0	0.00508118	0
	-9.16	-0.00308228	0	0.00839233	0	0.00332642	0	-0.0213318	0	-0.000152588	0	0.000213623	0	0.0106506	0	0.00411987	0
	-9.06	-0.000732422	0	0.0060426	0	-0.00445557	0	-0.0142822	0	-0.00482178	0	-0.00445557	0	0.00598145	0	-0.00292969	0
	-8.96	0.0109863	0	0.00683594	0	-0.0107422	0	-0.0158691	0	-0.00482178	0	0.00646973	0	0.00439453	0	-0.00994873	0
	-8.86	0.00724792	0	0.019516	0	-0.00428772	0	-0.00318909	0	-0.00386047	0	0.0191498	0	0.0116425	0	-0.00587463	0
	-8.76	-0.000732422	0	0.013855	0	-0.00836182	0	-0.00646973	0	0.00689697	0	0.00805664	0	0.00598145	0	-0.00213623	0
	-8.66	0.00238037	0	0.0177612	0	-0.0146484	0	-0.0127563	0	0.0100098	0	0.0181885	0	0.00439453	0	-0.00372314	0
	-8.56	0.0154724	0	0.0160218	0	-0.0202942	0	-0.00668335	0	0.00668335	0	0.0273743	0	0.00344849	0	-0.000762939	0
	-8.46	0.0125275	0	0.0200958	0	-0.0115204	0	-0.00804138	0	0.00141907	0	0.0244293	0	0.00050354	0	-0.000595093	0
	-8.36	0.00923157	0	0.0121002	0	-0.0148163	0	-0.0184174	0	0.00514221	0	0.0133209	0	-0.00517273	0	-0.0117035	0
	-8.26	0.00453186	0	0.0191193	0	-0.0273285	0	-0.0184174	0	0.000442505	0	0.02034	0	-0.0153046	0	-0.00468445	0
	-8.16	0.00100708	0	0.0101624	0	-0.0230408	0	-0.0195618	0	0.0133362	0	0.0168152	0	-0.0118103	0	-0.000396729	0
	-8.06	-0.00132751	0	0.0179596	0	-0.0284882	0	-0.019577	0	0.0133209	0	0.0222931	0	-0.0063324	0	-0.00273132	0
	-7.96	-0.00346375	0	0.0228424	0	-0.0204926	0	-0.0233002	0	0.0150909	0	0.0201569	0	-0.00846863	0	-0.00175476	0
	-7.86	0.00511169	0	0.0126802	0	-0.0189362	0	-0.0201569	0	0.0166473	0	0.0123138	0	-0.0163116	0	-0.00331116	0
	-7.76	0.00511169	0	0.0126801	0	-0.0189362	0	-0.0170441	0	0.0182343	0	0.00999451	0	-0.00691223	0	0.00840759	0
	-7.66	0.0035553	0	0.0111237	0	-0.0204926	0	-0.026413	0	0.0182037	0	0.0162506	0	-0.0139618	0	0.00135803	0
	-7.56	0.00317383	0	0.0107424	0	-0.020874	0	-0.0119629	0	0.013916	0	0.0142822	0	-0.0135498	0	-0.00762939	0
	-7.46	0.00492859	0	0.00779724	0	-0.00740051	0	-0.00862122	0	0.028183	0	0.0238495	0	-0.011795	0	-0.0113068	0
	-7.36	0.00999451	0	0.0105438	0	-0.00935364	0	-0.015274	0	0.0215302	0	0.0101776	0	-0.00672913	0	-0.0101471	0
	-7.26	0.0035553	0	0.0189362	0	-0.0134735	0	-0.0115814	0	0.0268097	0	0.0154572	0	-0.0162811	0	0.00215149	0
	-7.16	0.00921631	0	0.0214844	0	-0.00311279	0	-0.00592041	0	0.0293579	0	0.0211182	0	-0.00750732	0	0.00311279	0
	-7.06	0.00532532	0	0.0230256	0	-0.00389099	0	-0.0137177	0	0.02388	0	0.0172272	0	-0.0129852	0	1.52588e-05	0
	-6.96	0.010788	0	0.0183563	0	-0.00624084	0	-0.00276184	0	0.0293427	0	0.0226898	0	-0.00593567	0	-0.0070343	0
	-6.86	0.0113678	0	0.0220491	0	-0.00798035	0	-0.00376892	0	0.0229034	0	0.0232697	0	-0.00846863	0	-0.00175476	0
	-6.76	0.0228729	0	0.0164032	0	-0.00819397	0	-0.00630188	0	0.0391083	0	0.023056	0	-0.00166321	0	-0.00038147	0
	-6.66	0.015274	0	0.0228424	0	0.00294495	0	0.00172424	0	0.0354156	0	0.0123444	0	-0.00926208	0	-0.0103607	0
	-6.56	0.0186005	0	0.0261688	0	0.00157166	0	0.000350952	0	0.0293427	0	0.0109711	0	-0.00123596	0	-0.0140533	0
	-6.46	0.0144806	0	0.0384674	0	0.00294495	0	0.00404358	0	0.0229034	0	0.0232697	0	-0.0100555	0	-0.00175476	0
	-6.36	0.000442505	0	0.0376741	0	-0.0040741	0	-0.00688171	0	0.0189972	0	0.0146637	0	-0.0209808	0	-0.0087738	0
	-6.26	-0.000549316	0	0.03125	0	-0.00506592	0	-0.00628662	0	0.0344238	0	0.0113525	0	-0.0172729	0	-0.00665283	0
	-6.16	0.00842285	0	0.0285034	0	-0.00311279	0	-0.00201416	0	0.0332642	0	0.0133057	0	-0.0200195	0	-0.0117188	0
	-6.06	0.0156708	0	0.0419768	0	0.0150604	0	-0.00257874	0	0.0381317	0	0.0314789	0	-0.0119781	0	0.00645447	0
	-5.96	0.0104065	0	0.0406189	0	0.00820923	0	0.00308228	0	0.0289612	0	0.0340271	0	-0.0188293	0	0.0121155	0
	-5.86	0.00570679	0	0.0375062	0	0.00119019	0	-3.05176e-05	0	0.0258484	0	0.0293274	0	-0.0157166	0	0.00741577	0
	-5.76	0.00334167	0	0.04216	0	0.00822449	0	0.00462341	0	0.035202	0	0.0269623	0	-0.0235138	0	0.0144501	0
	-5.66	0.010788	0	0.0378876	0	0.0179901	0	-0.00434875	0	0.0332489	0	0.0344086	0	-0.0254669	0	0.0218964	0
	-5.56	0.0178223	0	0.0371093	0	0.015625	0	-0.0043335	0	0.0285645	0	0.0367432	0	-0.0161133	0	0.0195313	0
	-5.46	0.00588989	0	0.0329895	0	0.0138855	0	-0.0115662	0	0.0260315	0	0.0310974	0	-0.0256653	0	0.0240173	0
	-5.36	-0.00582886	0	0.0376894	0	0.0107727	0	0.000152588	0	0.033844	0	0.0295105	0	-0.0287781	0	0.021698	0
	-5.26	0.00141907	0	0.0386505	0	0.0070343	0	0.00111389	0	0.0348053	0	0.0281525	0	-0.0325165	0	0.0226593	0
	-5.16	-0.000747681	0	0.0310516	0	0.014267	0	0.00523376	0	0.0303192	0	0.0306854	0	-0.0291901	0	0.0322113	0
	-5.06	0.00590515	0	0.0173799	0	0.0131073	0	0.00248718	0	0.0260468	0	0.0295258	0	-0.0233307	0	0.0240326	0
	-4.96	0.0166321	0	0.0210876	0	0.0168152	0	-0.000823975	0	0.0367737	0	0.0402527	0	-0.0297546	0	0.0363464	0
	-4.86	0.0131226	0	0.0198975	0	0.0273438	0	0.0112915	0	0.0355835	0	0.0414429	0	-0.027832	0	0.038269	0
	-4.76	0.0111847	0	0.0187531	0	0.0214996	0	0.0108795	0	0.0297394	0	0.0379181	0	-0.0250702	0	0.0324249	0
	-4.66	0.0109711	0	0.0107269	0	0.0228729	0	0.000534058	0	0.026413	0	0.0345917	0	-0.0330963	0	0.0290985	0
	-4.56	0.0137177	0	0.00877376	0	0.0209198	0	0.0149994	0	0.0338593	0	0.0373383	0	-0.0350494	0	0.0318451	0
	-4.46	0.0242615	0	0.000579834	0	0.0197449	0	0.0138245	0	0.0232849	0	0.0361633	0	-0.0237122	0	0.0306702	0
	-4.36	0.0176086	0	0.0103455	0	0.0177917	0	0.00875854	0	0.018219	0	0.0295105	0	-0.0170593	0	0.028717	0
	-4.26	-0.000549316	0	0.0187378	0	0.0300903	0	0.0124512	0	0.00708008	0	0.0230713	0	-0.00164795	0	0.0292969	0
	-4.16	0.0184021	0	0.0212708	0	0.0568542	0	0.0392151	0	0.0143127	0	0.030304	0	0.0204163	0	0.0451355	0
	-4.06	0.0189819	0	0.0265503	0	0.0652466	0	0.0632324	0	0.0148926	0	0.0394897	0	0.022583	0	0.0558472	0
	-3.96	0.0367737	0	0.044342	0	0.0861511	0	0.0794373	0	0.0310974	0	0.0556946	0	0.0387878	0	0.065033	0
	-3.86	0.0449524	0	0.0611263	0	0.0834045	0	0.0743713	0	0.0455627	0	0.0654602	0	0.0485535	0	0.0724792	0
	-3.76	0.0496521	0	0.0642395	0	0.0810852	0	0.0774841	0	0.0533752	0	0.0802917	0	0.0516663	0	0.0826111	0
	-3.66	0.0549164	0	0.0593719	0	0.0769501	0	0.0726166	0	0.0555267	0	0.0832367	0	0.033493	0	0.101974	0
	-3.56	0.0566864	0	0.0712733	0	0.071701	0	0.0649872	0	0.0596161	0	0.087326	0	0.012619	0	0.113083	0
	-3.46	0.0705566	0	0.0812378	0	0.0691528	0	0.0632324	0	0.0461426	0	0.09729	0	-0.00164795	0	0.103516	0
	-3.36	0.0691681	0	0.0697167	0	0.0498199	0	0.0595245	0	0.0471344	0	0.0857697	0	-0.0201874	0	0.0802765	0
	-3.26	0.0584259	0	0.0628815	0	0.0320587	0	0.0495758	0	0.0668488	0	0.0867462	0	-0.0356293	0	0.0695343	0
	-3.16	0.0586548	0	0.0537109	0	0.0322266	0	0.0427246	0	0.0615845	0	0.0853882	0	-0.0369873	0	0.0759888	0
	-3.06	0.0473022	0	0.0470591	0	0.0279541	0	0.0298462	0	0.0705566	0	0.0904541	0	-0.0670776	0	0.0654297	0
	-2.96	0.0269928	0	0.0228424	0	0.0107574	0	0.0243683	0	0.0658722	0	0.0662384	0	-0.0991058	0	0.048233	0
	-2.86	0.00999451	0	0.014451	0	-0.0140533	0	0.014389	0	0.0613861	0	0.0578461	0	-0.101273	0	0.0281219	0
	-2.76	0.00804138	0	-0.02034	0	-0.0355377	0	-0.00239563	0	0.0461273	0	0.0590057	0	-0.105545	0	0.0113373	0
	-2.66	-0.00228882	0	-0.0189514	0	-0.0310364	0	-0.0400696	0	0.0365906	0	0.0674133	0	-0.10495	0	-0.013092	0
	-2.56	0.0164337	0	-0.00566038	0	-0.0146332	0	-0.0400848	0	0.0287628	0	0.068985	0	-0.117477	0	-0.0232391	0
	-2.46	0.0258179	0	0.00134277	0	-0.0161743	0	-0.0283813	0	0.00921631	0	0.0681763	0	-0.112	0	-0.02948	0
	-2.36	0.015274	0	-0.0232379	0	-0.0134735	0	-0.0139008	0	0.0158844	0	0.0631256	0	-0.110825	0	-0.0416107	0
	-2.26	-0.00346375	0	-0.0209198	0	-0.0204926	0	-0.00218201	0	0.00648499	0	0.0654449	0	-0.125656	0	-0.0517426	0
	-2.16	-0.0042572	0	-0.0552826	0	-0.0314178	0	0.000930786	0	0.000259399	0	0.0545197	0	-0.142075	0	-0.0962982	0
	-2.06	0.0187988	0	-0.0439449	0	-0.0169678	0	-0.0119629	0	-0.0290527	0	0.0220947	0	-0.1073	0	-0.098999	0
	-1.96	0.0215149	0	-0.0169983	0	0.021698	0	-0.0115662	0	-0.0169373	0	0.0185852	0	-0.0756531	0	-0.0775452	0
	-1.86	0.00492859	0	-0.0148487	0	0.0355682	0	-0.0164337	0	-0.0312042	0	0.00901794	0	-0.051651	0	-0.0746002	0
	-1.76	-0.00228882	0	-0.0220642	0	0.0509949	0	-0.0104065	0	-0.040802	0	0.00180054	0	-0.026825	0	-0.0576477	0
	-1.66	0.0144806	0	-0.0318451	0	0.0818024	0	0.00874329	0	-0.0286713	0	0.0498199	0	-0.0131683	0	-0.0572357	0
	-1.56	0.0115204	0	-0.00197016	0	0.0992279	0	0.015976	0	-0.0136261	0	0.0500336	0	-0.0192413	0	-0.0421906	0
	-1.46	0.0531616	0	-0.000976563	0	0.106445	0	0.0270996	0	0.00299072	0	0.0494385	0	-0.0206299	0	-0.0302734	0
	-1.36	0.0597992	0	0.00486527	0	0.095871	0	0.0228119	0	-0.00990295	0	0.049057	0	-0.00770569	0	-0.0306549	0
	-1.26	0.066452	0	-0.00410461	0	0.0806732	0	0.0286713	0	-0.00794983	0	0.0510101	0	0.0075531	0	-0.0279083	0
	-1.16	0.0732422	0	-0.00195313	0	0.0789185	0	0.0339355	0	-0.0183105	0	0.0531616	0	0.0362549	0	-0.0273438	0
	-1.06	0.0629272	0	0.0126918	0	0.0701294	0	0.0454712	0	-0.0184937	0	0.0513916	0	0.0454102	0	-0.000183105	0
	-0.959999	0.0539246	0	-0.0119324	0	0.0283508	0	0.0716248	0	0.00296021	0	0.0392761	0	0.0270691	0	-0.00527954	0
	-0.860001	0.0738831	0	-0.00137466	0	0.0201111	0	0.063446	0	-0.02005	0	0.021698	0	0.00088501	0	-0.0267639	0
	-0.759998	0.0646973	0	-0.0457153	0	-0.0570068	0	0.041748	0	-0.0643921	0	-0.0397949	0	-0.00280762	0	-0.053894	0
	-0.66	0.202026	0	0.0822144	0	0.0263672	0	-0.0404663	0	-0.156006	0	-0.0697021	0	-0.0576782	0	-0.156433	0
	-0.560001	0.918045	0	0.684897	0	0.68306	0	-0.285385	0	-0.304794	0	0.380692	0	-0.665878	0	-0.851364	0
	-0.459999	0.782654	0	0.574585	0	0.661743	0	-0.13562	0	1.38483	0	2.4516	0	0.630005	0	0.0758057	0
	-0.360001	0.486572	0	0.304266	0	0.396118	0	0.17926	0	3.65906	0	3.88281	0	4.77606	0	10.7961	0
	-0.259998	0.520523	0	0.267166	0	0.375381	0	0.235916	0	2.31331	0	2.04024	0	5.99525	0	14.6035	0
	-0.16	0.547714	0	0.159164	0	0.273666	0	0.344284	0	-0.6064	0	-0.634964	0	4.01299	0	5.13298	0
	-0.0600014	0.141052	0	-0.348201	0	-0.243958	0	0.808716	0	-1.44666	0	-0.99469	0	1.36182	0	2.14044	0
	0.0400009	0.593018	5.884	-0.179138	2.571	-0.145874	3.766	0.845825	3.573	-0.154846	6.025	0.806458	11.01	2.89349	7.457	6.47284	8.773
	0.139999	1.31975	6.39179	0.156239	2.63456	0.257431	3.89306	0.840561	3.82704	0.943039	6.53279	2.27855	12.0244	5.4257	9.481	10.8996	12.802
	0.240002	1.82893	6.89791	0.205276	2.69804	0.61116	4.01993	0.865372	4.08055	1.46156	7.03891	3.20259	13.0331	7.43019	11.4841	14.9221	16.7521
	0.34	2.43634	7.40234	0.431458	2.76144	0.681091	4.14659	1.17358	4.33351	1.98383	7.54334	4.18188	14.036	9.51575	13.4665	18.9709	20.6245
	0.439999	2.76643	7.90509	0.513868	2.82476	0.802567	4.27306	1.42867	4.58593	2.42952	8.04609	5.11427	15.0332	11.4966	15.4283	23.4932	24.4209
	0.540001	3.2276	8.40619	0.578918	2.888	0.94104	4.39934	1.68121	4.83781	2.90161	8.54719	6.052	16.0248	13.5601	17.3699	27.784	28.1431
	0.639999	3.68712	8.90561	0.622056	2.95117	1.07481	4.52542	1.93608	5.08915	3.33537	9.04661	6.97716	17.0108	15.7399	19.2914	32.0568	31.7922
	0.740002	4.16273	9.4034	0.668777	3.01425	1.18556	4.6513	2.16719	5.33996	3.81026	9.5444	7.93794	17.9912	17.8234	21.193	36.0285	35.37
	0.84	4.6739	9.89951	0.73378	3.07725	1.33345	4.77699	2.4142	5.59022	4.28621	10.0405	8.89204	18.966	19.9376	23.0749	40.1045	38.8777
	0.939999	5.13831	10.394	0.770874	3.14018	1.43146	4.90248	2.65057	5.83995	4.76312	10.535	9.85962	19.9353	22.0263	24.9374	44.1221	42.3167
	1.04	5.61101	10.8868	0.809982	3.20303	1.55254	5.02779	2.89037	6.08916	5.24754	11.0278	10.8299	20.8992	24.1091	26.7807	48.0502	45.6885
	1.14	6.08504	11.378	0.863663	3.2658	1.6711	5.15289	3.15736	6.33782	5.72157	11.519	11.8305	21.8575	26.2089	28.6048	51.9157	48.9944
	1.24	6.58694	11.8676	0.919525	3.32848	1.80118	5.27781	3.40854	6.58596	6.18832	12.0086	12.8247	22.8104	28.2835	30.4102	55.7012	52.2357
	1.34	7.09123	12.3556	0.973801	3.3911	1.9008	5.40253	3.66283	6.83357	6.66063	12.4966	13.818	23.7579	30.344	32.1968	59.3656	55.4137
	1.44	7.56331	12.8419	1.02791	3.45363	2.03145	5.52706	3.91695	7.08064	7.14906	12.9829	14.801	24.7001	32.3818	33.9649	62.9455	58.5296
	1.54	8.08031	13.3266	1.09178	3.51609	2.16563	5.6514	4.17924	7.3272	7.64653	13.4676	15.8102	25.6369	34.4332	35.7149	66.4828	61.5849
	1.64	8.59573	13.8097	1.1713	3.57847	2.28262	5.77555	4.43686	7.57323	8.13461	13.9507	16.8022	26.5684	36.4728	37.4467	69.8959	64.5804
	1.74	9.10512	14.2913	1.2494	3.64077	2.42171	5.89951	4.68452	7.81874	8.6432	14.4323	17.8194	27.4946	38.5025	39.1607	73.2506	67.5177
	1.84	9.58792	14.7712	1.31815	3.70299	2.56778	6.02327	4.94547	8.06372	9.14792	14.9122	18.8303	28.4156	40.5126	40.8568	76.5006	70.3977
	1.94	10.0801	15.2495	1.37752	3.76514	2.68263	6.14685	5.20717	8.30818	9.64632	15.3905	19.874	29.3313	42.504	42.5355	79.6685	73.2216
	2.04	10.5936	15.7263	1.46135	3.82721	2.81487	6.27024	5.43785	8.55213	10.1387	15.8673	20.8962	30.2419	44.4823	44.1969	82.7188	75.9906
	2.14	11.0871	16.2014	1.52361	3.88921	2.92638	6.39344	5.69389	8.79555	10.6229	16.3424	21.9194	31.1473	46.4368	45.841	85.7272	78.7057
	2.24	11.584	16.6751	1.58456	3.95113	3.07248	6.51645	5.92984	9.03846	11.1237	16.8161	22.9397	32.0476	48.3618	47.4683	88.6256	81.3681
	2.34	12.0866	17.1471	1.65742	4.01297	3.21095	6.63927	6.1808	9.28085	11.6598	17.2881	23.9586	32.9428	50.2949	49.0786	91.4484	83.9786
	2.44	12.5899	17.6175	1.72635	4.07474	3.33224	6.76191	6.42789	9.52272	12.1366	17.7585	24.9596	33.8329	52.1864	50.6724	94.1846	86.5385
	2.54	13.0957	18.0865	1.77048	4.13643	3.4537	6.88436	6.67825	9.76409	12.6659	18.2275	25.9717	34.7179	54.0626	52.2497	96.8373	89.0487
	2.64	13.5663	18.5538	1.82932	4.19804	3.58206	7.00662	6.90036	10.0049	13.1715	18.6948	26.9953	35.598	55.9089	53.8107	99.4	91.5102
	2.74	14.0588	19.0197	1.90231	4.25958	3.70352	7.1287	7.1312	10.2453	13.6844	19.1607	28.0004	36.473	57.7429	55.3556	101.882	93.924
	2.84	14.5481	19.4839	1.9666	4.32104	3.84435	7.25058	7.40092	10.4851	14.2073	19.6249	29.0178	37.3431	59.5665	56.8845	104.308	96.2909
	2.94	15.0631	19.9467	2.04805	4.38243	3.95393	7.37229	7.64644	10.7244	14.7239	20.0877	30.0469	38.2083	61.3503	58.3977	106.687	98.6119
	3.04	15.5512	20.4079	2.08846	4.44375	4.09279	7.49381	7.90718	10.9633	15.2143	20.5489	31.0311	39.0685	63.0876	59.8952	108.936	100.888
	3.14	16.0473	20.8676	2.13536	4.50499	4.23497	7.61514	8.17046	11.2016	15.7206	21.0086	32.0287	39.9239	64.8282	61.3773	111.147	103.12
	3.24	16.568	21.3258	2.2076	4.56615	4.36897	7.7363	8.43336	11.4394	16.2506	21.4668	33.0448	40.7745	66.5911	62.8441	113.289	105.309
	3.34	17.0883	21.7824	2.28027	4.62724	4.48926	7.85726	8.68958	11.6767	16.7592	21.9234	34.026	41.6202	68.3083	64.2957	115.353	107.456
	3.44	17.5995	22.2376	2.33749	4.68826	4.60745	7.97804	8.95389	11.9135	17.2758	22.3786	35.0481	42.4611	70.0085	65.7323	117.367	109.561
	3.54	18.1041	22.6912	2.39685	4.7492	4.72461	8.09864	9.22729	12.1498	17.7953	22.8322	36.0504	43.2972	71.6937	67.1542	119.331	111.625
	3.64	18.6006	23.1434	2.46054	4.81007	4.8508	8.21907	9.47299	12.3856	18.2856	23.2844	37.0344	44.1287	73.2917	68.5614	121.22	113.65
	3.74	19.0887	23.5941	2.52206	4.87086	4.97092	8.33931	9.72983	12.6209	18.7744	23.7351	38.0225	44.9554	74.904	69.954	123.04	115.635
	3.84	19.6049	24.0432	2.57655	4.93158	5.12697	8.45936	10.0117	12.8557	19.2805	24.1842	39.0067	45.7774	76.5124	71.3323	124.829	117.583
	3.94	20.1049	24.4909	2.65625	4.99223	5.24963	8.57923	10.2562	13.0901	19.7844	24.6319	39.9801	46.5948	78.1046	72.6963	126.549	119.492
	4.04	20.6233	24.9371	2.72069	5.05281	5.37657	8.69892	10.5152	13.3239	20.2723	25.0781	40.9914	47.4075	79.6526	74.0463	128.231	121.365
	4.14	21.1143	25.3819	2.78983	5.11331	5.5051	8.81844	10.7788	13.5572	20.7821	25.5229	41.9652	48.2157	81.189	75.3824	129.891	123.202
	4.24	21.6059	25.8251	2.85254	5.17373	5.60608	8.93778	11.0228	13.7901	21.2815	25.9661	42.9428	49.0192	82.6978	76.7047	131.467	125.004
	4.34	22.1073	26.2669	2.93906	5.23409	5.73868	9.05693	11.2867	14.0224	21.7711	26.4079	43.9153	49.8182	84.1444	78.0133	133.012	126.771
	4.44	22.5854	26.7073	3.02655	5.29437	5.85822	9.1759	11.5445	14.2543	22.2688	26.8483	44.8864	50.6127	85.6124	79.3084	134.521	128.503
	4.54	23.0633	27.1462	3.09511	5.35459	5.98537	9.2947	11.8076	14.4856	22.7428	27.2872	45.8385	51.4026	87.0505	80.5902	135.977	130.203
	4.64	23.553	27.5837	3.15509	5.41472	6.13751	9.41332	12.0808	14.7166	23.2356	27.7247	46.8063	52.1882	88.4698	81.8588	137.371	131.87
	4.74	24.0725	28.0197	3.20819	5.47479	6.27893	9.53176	12.3511	14.947	23.7161	28.1607	47.7828	52.9692	89.8948	83.1143	138.763	133.505
	4.84	24.5829	28.4542	3.27011	5.53478	6.40646	9.65002	12.6185	15.1769	24.203	28.5952	48.7276	53.7458	91.2802	84.3568	140.128	135.109
	4.94	25.0649	28.8874	3.32634	5.5947	6.5338	9.76811	12.8443	15.4063	24.6952	29.0284	49.6744	54.518	92.6474	85.5866	141.448	136.681
	5.04	25.5616	29.3191	3.39883	5.65456	6.63516	9.88602	13.0753	15.6353	25.1833	29.4601	50.6063	55.2858	93.962	86.8036	142.72	138.224
	5.14	26.044	29.7494	3.46483	5.71434	6.77776	10.0038	13.3343	15.8638	25.6672	29.8904	51.527	56.0494	95.2742	88.0082	143.94	139.737
	5.24	26.5356	30.1783	3.5166	5.77405	6.89514	10.1213	13.5837	16.0918	26.1651	30.3193	52.4428	56.8085	96.5767	89.2003	145.125	141.222
	5.34	27.0577	30.6057	3.56834	5.83368	7.03203	10.2387	13.8542	16.3193	26.6543	30.7467	53.3578	57.5634	97.8401	90.3801	146.309	142.677
	5.44	27.5555	31.0318	3.62558	5.89325	7.17599	10.3559	14.1209	16.5463	27.1764	31.1728	54.2784	58.3139	99.1294	91.5478	147.453	144.105
	5.54	28.0354	31.4564	3.68517	5.95275	7.3051	10.4729	14.357	16.7729	27.6649	31.5974	55.1918	59.0603	100.351	92.7034	148.57	145.506
	5.64	28.5625	31.8797	3.7576	6.01217	7.4346	10.5898	14.6037	16.999	28.1639	32.0207	56.1104	59.8024	101.57	93.8472	149.646	146.88
	5.74	29.0559	32.3015	3.81659	6.07153	7.55841	10.7065	14.8611	17.2246	28.6542	32.4425	57.0092	60.5403	102.75	94.9791	150.715	148.228
	5.84	29.545	32.722	3.88847	6.13081	7.68889	10.823	15.104	17.4498	29.1534	32.863	57.8951	61.274	103.934	96.0994	151.743	149.55
	5.94	30.043	33.1411	3.96152	6.19003	7.80411	10.9393	15.3584	17.6744	29.6522	33.2821	58.7784	62.0036	105.108	97.2081	152.741	150.846
	6.04	30.5268	33.5588	4.01483	6.24918	7.92932	11.0555	15.6179	17.8987	30.1321	33.6998	59.6746	62.729	106.24	98.3055	153.717	152.118
	6.14	30.9969	33.9752	4.0795	6.30825	8.0549	11.1715	15.8771	18.1224	30.6217	34.1162	60.5643	63.4503	107.348	99.3916	154.682	153.366
	6.24	31.4868	34.3901	4.11853	6.36726	8.16974	11.2873	16.1248	18.3457	31.1046	34.5311	61.4526	64.1676	108.458	100.466	155.583	154.59
	6.34	31.9774	34.8037	4.21152	6.42619	8.31583	11.403	16.3802	18.5685	31.617	34.9447	62.3432	64.8807	109.558	101.53	156.5	155.791
	6.44	32.468	35.216	4.30058	6.48506	8.44865	11.5184	16.6224	18.7908	32.0811	35.357	63.2151	65.5898	110.616	102.583	157.396	156.969
	6.54	32.968	35.6268	4.37402	6.54386	8.56818	11.6337	16.863	19.0127	32.5663	35.7678	64.0651	66.2949	111.662	103.625	158.279	158.124
	6.64	33.4588	36.0364	4.45467	6.60259	8.67073	11.7489	17.1062	19.2342	33.0524	36.1774	64.9246	66.9961	112.723	104.656	159.101	159.258
	6.74	33.937	36.4446	4.51485	6.66125	8.81837	11.8639	17.3632	19.4551	33.5344	36.5856	65.7957	67.6932	113.772	105.677	159.943	160.37
	6.84	34.4096	36.8514	4.57343	6.71984	8.92072	11.9787	17.6179	19.6756	34.0063	36.9924	66.652	68.3864	114.806	106.687	160.761	161.461
	6.94	34.8844	37.2569	4.62715	6.77836	9.04787	12.0933	17.8701	19.8957	34.4897	37.3979	67.4909	69.0757	115.758	107.687	161.527	162.531
	7.04	35.362	37.6611	4.68123	6.83682	9.17073	12.2077	18.121	20.1152	34.9719	37.8021	68.3465	69.761	116.736	108.676	162.279	163.581
	7.14	35.8235	38.064	4.76543	6.89521	9.29161	12.322	18.3802	20.3344	35.46	38.205	69.1869	70.4425	117.69	109.656	163.042	164.611
	7.24	36.3065	38.4655	4.82187	6.95352	9.41605	12.4362	18.6359	20.5531	35.9391	38.6065	70.0246	71.1201	118.637	110.625	163.769	165.622
	7.34	36.8039	38.8657	4.87791	7.01177	9.55254	12.5501	18.8685	20.7713	36.4335	39.0067	70.8518	71.7939	119.566	111.584	164.518	166.614
	7.44	37.2576	39.2646	4.91835	7.06996	9.66798	12.6639	19.0988	20.9891	36.8825	39.4056	71.6571	72.4638	120.464	112.533	165.212	167.586
	7.54	37.7245	39.6622	4.97032	7.12808	9.79027	12.7775	19.3335	21.2064	37.3524	39.8032	72.466	73.13	121.351	113.473	165.903	168.541
	7.64	38.1953	40.0585	5.02792	7.18612	9.91348	12.891	19.588	21.4232	37.8249	40.1995	73.2697	73.7924	122.261	114.403	166.573	169.477
	7.74	38.6606	40.4535	5.07831	7.2441	10.0319	13.0043	19.8314	21.6397	38.2776	40.5945	74.0405	74.4511	123.141	115.323	167.254	170.396
	7.84	39.1407	40.8472	5.16777	7.30202	10.1674	13.1174	20.0622	21.8556	38.7577	40.9882	74.8284	75.106	124.007	116.234	167.921	171.297
	7.94	39.6327	41.2395	5.2449	7.35986	10.3109	13.2304	20.3097	22.0711	39.2215	41.3805	75.6008	75.7571	124.842	117.136	168.576	172.181
	8.04	40.0909	41.6306	5.30234	7.41765	10.4113	13.3432	20.5539	22.2862	39.6696	41.7716	76.3731	76.4046	125.7	118.028	169.215	173.049
	8.14	40.5389	42.0205	5.3629	7.47536	10.5297	13.4558	20.8129	22.5009	40.1356	42.1615	77.1477	77.0485	126.525	118.911	169.837	173.9
	8.24	40.9891	42.409	5.43105	7.53301	10.6572	13.5683	21.0419	22.715	40.5952	42.55	77.9111	77.6887	127.36	119.785	170.435	174.735
	8.34	41.4321	42.7963	5.49355	7.59059	10.7713	13.6806	21.2732	22.9288	41.0491	42.9373	78.6815	78.3253	128.146	120.65	171.021	175.555
	8.44	41.8756	43.1823	5.59412	7.6481	10.9023	13.7927	21.5417	23.1421	41.509	43.3233	79.443	78.9582	128.941	121.506	171.612	176.359
	8.54	42.3143	43.567	5.6375	7.70555	10.9934	13.9047	21.7796	23.3549	41.9657	43.708	80.2043	79.5876	129.723	122.354	172.184	177.148
	8.64	42.7659	43.9505	5.71251	7.76294	11.1207	14.0165	22.0054	23.5674	42.425	44.0915	80.9379	80.2134	130.492	123.192	172.75	177.922
	8.74	43.2131	44.3328	5.77928	7.82025	11.2524	14.1282	22.2582	23.7794	42.87	44.4738	81.6907	80.8357	131.252	124.022	173.294	178.682
	8.84	43.6707	44.7137	5.83847	7.8775	11.392	14.2397	22.5041	23.9909	43.351	44.8547	82.4514	81.4544	131.998	124.844	173.825	179.427
	8.94	44.1184	45.0934	5.89551	7.93469	11.5209	14.351	22.7525	24.202	43.8057	45.2344	83.1897	82.0696	132.734	125.657	174.344	180.159
	9.04	44.5571	45.4719	5.95837	7.99181	11.6463	14.4621	22.9865	24.4127	44.2639	45.6129	83.9236	82.6814	133.453	126.461	174.845	180.877
	9.14	44.9998	45.8492	6.01523	8.04887	11.7719	14.5732	23.2082	24.6229	44.7051	45.9902	84.661	83.2897	134.14	127.258	175.337	181.581
	9.24	45.4514	46.2252	6.08868	8.10586	11.907	14.684	23.434	24.8328	45.1473	46.3662	85.3805	83.8945	134.828	128.046	175.824	182.272
	9.34	45.9196	46.5999	6.15369	8.16279	12.0416	14.7947	23.6912	25.0421	45.6108	46.7409	86.0916	84.4959	135.505	128.826	176.31	182.95
	9.44	46.386	46.9735	6.21466	8.21965	12.1823	14.9052	23.9177	25.2511	46.0499	47.1145	86.7885	85.0939	136.19	129.598	176.806	183.616
	9.54	46.8262	47.3458	6.27049	8.27645	12.3092	15.0156	24.1556	25.4596	46.4948	47.4868	87.51	85.6885	136.852	130.363	177.266	184.269
	9.64	47.2821	47.7169	6.33182	8.33318	12.4377	15.1258	24.4005	25.6677	46.9295	47.8579	88.1963	86.2798	137.511	131.119	177.742	184.91
	9.74	47.7348	48.0868	6.40021	8.38985	12.5483	15.2358	24.6541	25.8753	47.3839	48.2278	88.892	86.8677	138.16	131.868	178.202	185.539
	9.84	48.185	48.4555	6.47693	8.44645	12.6875	15.3457	24.8933	26.0826	47.8325	48.5965	89.5797	87.4522	138.794	132.608	178.664	186.156
	9.94	48.6114	48.8229	6.54161	8.50299	12.7983	15.4554	25.1205	26.2894	48.28	48.9639	90.2631	88.0335	139.437	133.342	179.125	186.761
	10.04	49.0616	49.1892	6.61209	8.55947	12.9055	15.565	25.3441	26.4958	48.7293	49.3302	90.9414	88.6114	140.053	134.067	179.557	187.356
	10.14	49.5297	49.5543	6.67482	8.61588	13.0369	15.6744	25.5818	26.7017	49.171	49.6953	91.6354	89.1862	140.678	134.786	180.001	187.939
	10.24	49.9704	49.9182	6.75136	8.67223	13.1604	15.7837	25.8193	26.9073	49.6069	50.0592	92.2948	89.7576	141.286	135.497	180.442	188.512
	10.34	50.4278	50.2809	6.79002	8.72851	13.2795	15.8928	26.0705	27.1124	50.0479	50.4219	92.9498	90.3258	141.895	136.2	180.851	189.074
	10.44	50.8614	50.6424	6.86111	8.78474	13.3998	16.0017	26.3189	27.3171	50.4713	50.7834	93.6006	90.8907	142.47	136.897	181.267	189.625
	10.54	51.2901	51.0027	6.93126	8.8409	13.5207	16.1105	26.5539	27.5214	50.918	51.1437	94.2629	91.4525	143.069	137.586	181.679	190.166
	10.64	51.7305	51.3619	7.02245	8.89699	13.6268	16.2192	26.8099	27.7252	51.3678	51.5029	94.8909	92.0112	143.636	138.268	182.077	190.697
	10.74	52.1594	51.7198	7.08496	8.95303	13.7448	16.3277	27.0263	27.9287	51.7944	51.8608	95.5182	92.5666	144.204	138.944	182.449	191.218
	10.84	52.5805	52.0766	7.14354	9.009	13.8815	16.436	27.2591	28.1317	52.2194	52.2176	96.1643	93.1189	144.781	139.612	182.811	191.73
	10.94	53	52.4323	7.1873	9.0649	14.0119	16.5441	27.4818	28.3343	52.6366	52.5733	96.7971	93.668	145.342	140.273	183.171	192.232
	11.04	53.4313	52.7867	7.2662	9.12075	14.14	16.6522	27.7122	28.5365	53.0584	52.9277	97.4229	94.214	145.871	140.928	183.527	192.725
	11.14	53.8555	53.1401	7.32011	9.17654	14.2494	16.76	27.9427	28.7383	53.4834	53.2811	98.0377	94.757	146.402	141.576	183.893	193.209
	11.24	54.2774	53.4922	7.3873	9.23226	14.3752	16.8677	28.1584	28.9397	53.9077	53.6332	98.6416	95.2969	146.929	142.217	184.237	193.683
	11.34	54.6971	53.8432	7.44296	9.28792	14.5051	16.9753	28.3828	29.1406	54.3172	53.9842	99.2598	95.8337	147.469	142.852	184.606	194.149
	11.44	55.0987	54.1931	7.5117	9.34351	14.609	17.0827	28.6101	29.3412	54.7477	54.3341	99.8606	96.3675	147.987	143.48	184.937	194.607
	11.54	55.5248	54.5418	7.57617	9.39905	14.7321	17.1899	28.8472	29.5413	55.1692	54.6828	100.475	96.8982	148.51	144.102	185.288	195.056
	11.64	55.9358	54.8894	7.63086	9.45453	14.861	17.297	29.0738	29.7411	55.5606	55.0304	101.056	97.426	148.989	144.717	185.609	195.496
	11.74	56.3508	55.2359	7.6701	9.50994	14.9901	17.404	29.3013	29.9404	55.9788	55.3769	101.675	97.9508	149.478	145.326	185.947	195.929
	11.84	56.7631	55.5812	7.73242	9.56529	15.111	17.5108	29.5339	30.1393	56.3973	55.7222	102.284	98.4726	149.97	145.929	186.291	196.353
	11.94	57.1739	55.9254	7.80333	9.62058	15.2327	17.6174	29.7728	30.3379	56.8213	56.0664	102.889	98.9914	150.446	146.526	186.637	196.77
	12.04	57.5875	56.2685	7.85681	9.67581	15.3494	17.7239	29.9872	30.536	57.2319	56.4095	103.458	99.5073	150.911	147.116	186.957	197.179
	12.14	57.9846	56.6105	7.91016	9.73098	15.4442	17.8303	30.2242	30.7337	57.6415	56.7515	104.016	100.02	151.371	147.701	187.272	197.581
	12.24	58.3737	56.9513	7.9789	9.78608	15.5762	17.9364	30.4461	30.931	58.0329	57.0923	104.589	100.53	151.841	148.279	187.611	197.975
	12.34	58.7813	57.291	8.03027	9.84113	15.6823	18.0425	30.6794	31.1279	58.4483	57.432	105.163	101.038	152.284	148.852	187.912	198.362
	12.44	59.1703	57.6297	8.10057	9.89612	15.7924	18.1484	30.9123	31.3244	58.8678	57.7707	105.731	101.542	152.717	149.419	188.206	198.741
	12.54	59.5739	57.9672	8.16426	9.95105	15.924	18.2541	31.129	31.5205	59.2643	58.1082	106.292	102.043	153.155	149.98	188.502	199.114
	12.64	59.952	58.3036	8.23613	10.0059	16.0326	18.3597	31.3423	31.7162	59.662	58.4446	106.842	102.542	153.588	150.535	188.793	199.48
	12.74	60.3649	58.639	8.32167	10.0607	16.1705	18.4652	31.5779	31.9116	60.0889	58.78	107.406	103.038	154.028	151.084	189.099	199.84
	12.84	60.7561	58.9732	8.38554	10.1155	16.2937	18.5705	31.8089	32.1065	60.466	59.1142	107.935	103.531	154.455	151.628	189.384	200.192
	12.94	61.1516	59.3063	8.45213	10.1701	16.4104	18.6756	32.024	32.301	60.8467	59.4473	108.466	104.021	154.889	152.166	189.678	200.539
	13.04	61.5506	59.6384	8.51445	10.2248	16.5453	18.7806	32.2464	32.4951	61.2458	59.7794	109.006	104.508	155.317	152.699	189.959	200.878
	13.14	61.9338	59.9694	8.59454	10.2793	16.6629	18.8855	32.4672	32.6889	61.6446	60.1104	109.547	104.993	155.699	153.226	190.225	201.212
	13.24	62.3203	60.2993	8.64822	10.3338	16.7744	18.9902	32.6693	32.8822	62.0233	60.4403	110.063	105.475	156.112	153.748	190.503	201.54
	13.34	62.7213	60.6281	8.70937	10.3883	16.9082	19.0947	32.9023	33.0752	62.4212	60.7691	110.597	105.954	156.522	154.265	190.759	201.861
	13.44	63.1065	60.9559	8.78516	10.4427	17.0418	19.1991	33.107	33.2677	62.8079	61.0969	111.118	106.43	156.92	154.776	191.041	202.177
	13.54	63.4946	61.2826	8.83183	10.497	17.1666	19.3034	33.3404	33.4599	63.1905	61.4236	111.639	106.904	157.327	155.282	191.311	202.487
	13.64	63.8745	61.6082	8.88905	10.5513	17.2684	19.4075	33.5585	33.6517	63.5696	61.7492	112.16	107.375	157.705	155.783	191.584	202.791
	13.74	64.2645	61.9328	8.9369	10.6055	17.3928	19.5115	33.7869	33.8431	63.9526	62.0738	112.679	107.844	158.104	156.279	191.853	203.09
	13.84	64.6254	62.2563	8.98769	10.6596	17.4928	19.6153	33.9892	34.0341	64.3331	62.3973	113.212	108.309	158.499	156.77	192.124	203.384
	13.94	64.9891	62.5788	9.03262	10.7137	17.6057	19.719	34.2091	34.2247	64.7108	62.7198	113.719	108.773	158.858	157.255	192.378	203.672
	14.04	65.3731	62.9002	9.11113	10.7678	17.735	19.8226	34.4283	34.415	65.1026	63.0412	114.222	109.233	159.213	157.736	192.617	203.954
	14.14	65.7381	63.2206	9.17068	10.8218	17.8508	19.926	34.6504	34.6049	65.477	63.3616	114.726	109.691	159.581	158.212	192.846	204.232
	14.24	66.1106	63.5399	9.22911	10.8757	17.967	20.0292	34.8814	34.7943	65.8417	63.6809	115.237	110.146	159.962	158.683	193.107	204.505
	14.34	66.4891	63.8582	9.29588	10.9295	18.0963	20.1323	35.1388	34.9834	66.2217	63.9992	115.746	110.599	160.308	159.149	193.357	204.772
	14.44	66.8575	64.1754	9.35019	10.9833	18.2092	20.2353	35.347	35.1721	66.5932	64.3164	116.233	111.049	160.653	159.61	193.579	205.035
	14.54	67.2284	64.4917	9.38829	11.0371	18.3254	20.3381	35.589	35.3605	66.9532	64.6327	116.731	111.497	161.005	160.067	193.815	205.293
	14.64	67.5889	64.8069	9.44412	11.0908	18.4406	20.4408	35.8089	35.5484	67.3239	64.9479	117.208	111.942	161.339	160.518	194.054	205.546
	14.74	67.951	65.121	9.48593	11.1444	18.5707	20.5433	36.014	35.736	67.7094	65.262	117.697	112.384	161.699	160.966	194.289	205.795
	14.84	68.3276	65.4342	9.57813	11.198	18.6942	20.6457	36.225	35.9232	68.0735	65.5752	118.169	112.824	162.022	161.409	194.525	206.039
	14.94	68.693	65.7463	9.64511	11.2515	18.8174	20.748	36.4544	36.11	68.4616	65.8873	118.617	113.262	162.336	161.847	194.738	206.279
	15.04	69.0612	66.0575	9.71248	11.305	18.9238	20.8501	36.6336	36.2965	68.8391	66.1985	119.081	113.697	162.669	162.28	194.951	206.515
	15.14	69.4035	66.3676	9.76347	11.3584	19.0279	20.9521	36.854	36.4826	69.2002	66.5086	119.526	114.13	163.001	162.71	195.191	206.746
	15.24	69.7928	66.6767	9.83633	11.4117	19.1477	21.0539	37.0683	36.6683	69.5778	66.8177	119.984	114.56	163.332	163.135	195.447	206.973
	15.34	70.1692	66.9848	9.90254	11.465	19.2741	21.1556	37.2752	36.8536	69.9643	67.1258	120.426	114.988	163.655	163.555	195.663	207.196
	15.44	70.5305	67.2919	9.99199	11.5182	19.4096	21.2571	37.4693	37.0385	70.3249	67.4329	120.872	115.413	163.965	163.971	195.881	207.415
	15.54	70.8756	67.598	10.0777	11.5714	19.5313	21.3586	37.6785	37.2231	70.6997	67.739	121.305	115.836	164.289	164.383	196.117	207.63
	15.64	71.242	67.9031	10.1371	11.6245	19.6547	21.4598	37.891	37.4074	71.0731	68.0441	121.741	116.256	164.623	164.791	196.33	207.841
	15.74	71.6047	68.2073	10.1873	11.6776	19.7651	21.561	38.0865	37.5912	71.4303	68.3483	122.169	116.674	164.929	165.195	196.554	208.049
	15.84	71.9577	68.5104	10.2691	11.7306	19.8781	21.662	38.2871	37.7747	71.777	68.6514	122.566	117.09	165.225	165.594	196.755	208.252
	15.94	72.3012	68.8125	10.3236	11.7835	20.0006	21.7628	38.5048	37.9578	72.1401	68.9535	122.988	117.504	165.538	165.99	196.948	208.452
	16.04	72.6621	69.1137	10.3736	11.8364	20.1037	21.8635	38.7002	38.1405	72.4713	69.2547	123.409	117.915	165.827	166.381	197.149	208.649
	16.14	73.0182	69.4139	10.4164	11.8893	20.2152	21.9641	38.9164	38.3229	72.811	69.5549	123.831	118.323	166.121	166.769	197.345	208.842
	16.24	73.3731	69.7132	10.4588	11.942	20.3303	22.0645	39.1299	38.5049	73.1463	69.8542	124.237	118.73	166.417	167.152	197.528	209.031
	16.34	73.6971	70.0114	10.5086	11.9948	20.4379	22.1648	39.3296	38.6866	73.4852	70.1524	124.653	119.134	166.695	167.532	197.715	209.217
	16.44	74.0295	70.3087	10.5543	12.0474	20.5461	22.265	39.5363	38.8679	73.8106	70.4497	125.054	119.536	166.974	167.907	197.895	209.4
	16.54	74.3682	70.605	10.5867	12.1001	20.6371	22.365	39.7484	39.0488	74.143	70.746	125.452	119.935	167.244	168.279	198.09	209.579
	16.64	74.7174	70.9004	10.6305	12.1526	20.7395	22.4649	39.9593	39.2294	74.4586	71.0414	125.869	120.333	167.523	168.647	198.282	209.755
	16.74	75.0672	71.1948	10.6842	12.2051	20.8682	22.5647	40.1677	39.4096	74.8014	71.3358	126.274	120.728	167.805	169.011	198.476	209.928
	16.84	75.4014	71.4883	10.7488	12.2576	20.9774	22.6643	40.3746	39.5894	75.127	71.6293	126.666	121.12	168.064	169.372	198.658	210.098
	16.94	75.7338	71.7808	10.7969	12.31	21.0981	22.7638	40.5914	39.7689	75.4774	71.9218	127.087	121.511	168.33	169.729	198.881	210.265
	17.04	76.0608	72.0723	10.8676	12.3623	21.2117	22.8631	40.7957	39.948	75.7903	72.2133	127.466	121.899	168.59	170.082	199.082	210.429
	17.14	76.3741	72.363	10.9137	12.4146	21.3188	22.9624	40.9925	40.1268	76.1129	72.504	127.84	122.286	168.857	170.432	199.256	210.59
	17.24	76.6928	72.6526	10.991	12.4668	21.4282	23.0614	41.1722	40.3052	76.4387	72.7936	128.216	122.67	169.119	170.778	199.423	210.748
	17.34	77.0137	72.9414	11.0361	12.519	21.5436	23.1604	41.3845	40.4833	76.7706	73.0824	128.596	123.051	169.371	171.12	199.596	210.903
	17.44	77.3618	73.2292	11.1115	12.5711	21.6729	23.2592	41.5935	40.661	77.0928	73.3702	128.975	123.431	169.653	171.459	199.763	211.056
	17.54	77.6868	73.5161	11.16	12.6232	21.7768	23.3579	41.7779	40.8384	77.4131	73.6571	129.344	123.808	169.902	171.795	199.928	211.206
	17.64	78.003	73.802	11.2121	12.6752	21.8844	23.4564	41.9613	41.0154	77.7208	73.943	129.716	124.184	170.153	172.127	200.084	211.353
	17.74	78.335	74.087	11.2605	12.7272	22.0071	23.5548	42.1761	41.192	78.0661	74.228	130.074	124.557	170.42	172.456	200.251	211.498
	17.84	78.6442	74.3711	11.333	12.7791	22.117	23.6531	42.3759	41.3683	78.3823	74.5121	130.434	124.928	170.67	172.781	200.397	211.64
	17.94	78.9671	74.6543	11.3996	12.8309	22.2391	23.7512	42.5777	41.5443	78.6965	74.7953	130.802	125.297	170.934	173.103	200.539	211.779
	18.04	79.2959	74.9366	11.4637	12.8827	22.3344	23.8492	42.766	41.7199	79.0106	75.0776	131.145	125.664	171.203	173.422	200.682	211.916
	18.14	79.6139	75.2179	11.5074	12.9345	22.4328	23.9471	42.955	41.8951	79.3169	75.3589	131.489	126.029	171.439	173.738	200.822	212.051
	18.24	79.9241	75.4984	11.5652	12.9862	22.5531	24.0448	43.1636	42.07	79.6387	75.6394	131.863	126.392	171.677	174.05	200.983	212.183
	18.34	80.2288	75.7779	11.6152	13.0378	22.6656	24.1425	43.3636	42.2446	79.9434	75.9189	132.201	126.752	171.9	174.359	201.13	212.313
	18.44	80.5557	76.0565	11.6969	13.0894	22.7863	24.2399	43.5695	42.4188	80.2485	76.1975	132.553	127.111	172.153	174.665	201.304	212.44
	18.54	80.8503	76.3343	11.768	13.1409	22.8887	24.3373	43.7601	42.5927	80.5602	76.4753	132.892	127.468	172.375	174.968	201.47	212.565
	18.64	81.167	76.6111	11.8269	13.1924	22.9992	24.4345	43.9738	42.7662	80.8622	76.7521	133.234	127.822	172.601	175.268	201.646	212.689
	18.74	81.4698	76.8871	11.8633	13.2438	23.1246	24.5316	44.1804	42.9394	81.1649	77.0281	133.556	128.175	172.839	175.565	201.799	212.809
	18.84	81.7803	77.1621	11.941	13.2952	23.2172	24.6285	44.3691	43.1122	81.4801	77.3031	133.898	128.526	173.057	175.858	201.968	212.928
	18.94	82.0899	77.4363	12.0154	13.3465	23.3471	24.7254	44.5599	43.2847	81.7803	77.5773	134.23	128.874	173.292	176.149	202.131	213.045
	19.04	82.3754	77.7095	12.0775	13.3978	23.4608	24.8221	44.7587	43.4569	82.0862	77.8505	134.552	129.221	173.519	176.437	202.276	213.16
	19.14	82.6663	77.982	12.1262	13.449	23.6063	24.9186	44.9566	43.6287	82.4036	78.123	134.884	129.566	173.732	176.722	202.422	213.272
	19.24	82.9428	78.2535	12.1934	13.5002	23.7125	25.0151	45.1628	43.8002	82.713	78.3945	135.216	129.909	173.938	177.004	202.563	213.383
	19.34	83.2559	78.5241	12.2604	13.5513	23.8451	25.1114	45.3548	43.9713	83.03	78.6651	135.541	130.249	174.149	177.283	202.719	213.491
	19.44	83.5686	78.7939	12.3309	13.6023	23.9594	25.2076	45.5597	44.1421	83.327	78.9349	135.883	130.588	174.382	177.559	202.873	213.598
	19.54	83.8495	79.0628	12.3797	13.6534	24.066	25.3036	45.7476	44.3125	83.6329	79.2038	136.192	130.925	174.598	177.832	203.007	213.703
	19.64	84.1362	79.3308	12.4492	13.7043	24.1754	25.3995	45.9398	44.4827	83.9211	79.4718	136.524	131.26	174.815	178.103	203.144	213.806
	19.74	84.4194	79.598	12.5074	13.7552	24.2969	25.4953	46.13	44.6525	84.2317	79.739	136.861	131.593	175.035	178.371	203.287	213.907
	19.84	84.7061	79.8643	12.5777	13.8061	24.4055	25.591	46.3097	44.8219	84.527	80.0053	137.191	131.925	175.252	178.636	203.432	214.007
	19.94	84.9899	80.1297	12.6381	13.8569	24.5393	25.6865	46.5091	44.991	84.8288	80.2707	137.492	132.254	175.437	178.899	203.562	214.104
	20.04	85.2719	80.3943	12.6748	13.9076	24.6393	25.7819	46.7006	45.1598	85.1272	80.5353	137.796	132.582	175.636	179.158	203.693	214.2
	20.14	85.5663	80.658	12.7262	13.9583	24.75	25.8772	46.9027	45.3283	85.3989	80.799	138.106	132.907	175.823	179.415	203.827	214.295
	20.24	85.8592	80.9209	12.7769	14.009	24.8399	25.9724	47.0808	45.4964	85.6723	81.0619	138.419	133.231	176.046	179.67	203.959	214.387
	20.34	86.1557	81.183	12.8148	14.0596	24.9551	26.0674	47.2453	45.6642	85.9829	81.324	138.736	133.553	176.232	179.922	204.087	214.479
	20.44	86.4434	81.4442	12.8775	14.1101	25.0678	26.1623	47.4408	45.8317	86.2792	81.5852	139.042	133.873	176.431	180.171	204.212	214.568
	20.54	86.7432	81.7045	12.9344	14.1606	25.1848	26.2571	47.6476	45.9988	86.5836	81.8455	139.342	134.192	176.622	180.418	204.339	214.656
	20.64	87.0297	81.964	12.9896	14.211	25.3018	26.3518	47.8349	46.1656	86.8639	82.105	139.646	134.508	176.785	180.662	204.478	214.742
	20.74	87.3321	82.2227	13.0389	14.2614	25.4049	26.4463	48.0209	46.3321	87.1483	82.3637	139.934	134.823	176.976	180.904	204.596	214.827
	20.84	87.6293	82.4805	13.0908	14.3118	25.5084	26.5407	48.2283	46.4983	87.419	82.6215	140.225	135.136	177.168	181.144	204.715	214.91
	20.94	87.8926	82.7376	13.1455	14.3621	25.6186	26.635	48.4064	46.6641	87.6971	82.8786	140.494	135.447	177.329	181.381	204.833	214.992
	21.04	88.1756	82.9937	13.1832	14.4123	25.7133	26.7291	48.5902	46.8296	87.9754	83.1347	140.781	135.757	177.533	181.615	204.942	215.073
	21.14	88.4582	83.2491	13.24	14.4625	25.8147	26.8232	48.8119	46.9948	88.2643	83.3901	141.076	136.065	177.727	181.847	205.09	215.152
	21.24	88.7307	83.5037	13.3086	14.5126	25.9176	26.9171	48.9773	47.1596	88.5587	83.6447	141.351	136.371	177.922	182.077	205.195	215.23
	21.34	89.0204	83.7574	13.3748	14.5627	26.0393	27.0108	49.167	47.3242	88.8483	83.8984	141.629	136.675	178.09	182.305	205.335	215.306
	21.44	89.2922	84.0103	13.4287	14.6128	26.1229	27.1045	49.3622	47.4884	89.1233	84.1513	141.894	136.977	178.266	182.53	205.459	215.381
	21.54	89.5602	84.2624	13.4787	14.6628	26.2088	27.198	49.5506	47.6523	89.3889	84.4034	142.17	137.278	178.447	182.753	205.586	215.455
	21.64	89.8086	84.5137	13.5467	14.7127	26.308	27.2914	49.7162	47.8159	89.6514	84.6547	142.427	137.577	178.639	182.973	205.698	215.527
	21.74	90.083	84.7641	13.6148	14.7626	26.4153	27.3847	49.9023	47.9791	89.9196	84.9051	142.689	137.875	178.829	183.191	205.809	215.599
	21.84	90.3438	85.0138	13.6951	14.8124	26.5104	27.4779	50.0826	48.142	90.203	85.1548	142.968	138.17	178.999	183.408	205.912	215.668
	21.94	90.6225	85.2626	13.7582	14.8622	26.6102	27.5709	50.2644	48.3046	90.4778	85.4036	143.233	138.464	179.193	183.622	206.048	215.737
	22.04	90.8942	85.5107	13.8041	14.912	26.7217	27.6638	50.4658	48.4669	90.7534	85.6517	143.507	138.757	179.362	183.833	206.178	215.805
	22.14	91.1495	85.758	13.8594	14.9617	26.8395	27.7566	50.6539	48.6289	91.0001	85.899	143.766	139.047	179.526	184.043	206.307	215.871
	22.24	91.4274	86.0045	13.9154	15.0113	26.9541	27.8493	50.8045	48.7906	91.2514	86.1455	144.033	139.337	179.68	184.25	206.421	215.936
	22.34	91.6916	86.2501	13.9734	15.0609	27.0707	27.9419	51.0015	48.9519	91.5079	86.3911	144.29	139.624	179.871	184.456	206.571	216.001
	22.44	91.9377	86.495	14.0234	15.1105	27.1606	28.0343	51.1773	49.113	91.7618	86.636	144.547	139.91	180.027	184.659	206.679	216.064
	22.54	92.2022	86.7391	14.0809	15.16	27.2602	28.1266	51.3472	49.2737	92.0145	86.8801	144.801	140.194	180.189	184.86	206.778	216.126
	22.64	92.4514	86.9824	14.1418	15.2094	27.3641	28.2188	51.5113	49.4341	92.2668	87.1234	145.041	140.477	180.316	185.059	206.88	216.186
	22.74	92.7209	87.225	14.1707	15.2588	27.4664	28.3109	51.6988	49.5942	92.5184	87.366	145.298	140.758	180.474	185.257	206.992	216.246
	22.84	92.9768	87.4667	14.2148	15.3082	27.5981	28.4028	51.8765	49.754	92.7782	87.6077	145.552	141.037	180.637	185.452	207.109	216.305
	22.94	93.2352	87.7077	14.267	15.3575	27.6986	28.4947	52.0451	49.9134	93.0545	87.8487	145.795	141.315	180.797	185.645	207.238	216.363
	23.04	93.4838	87.9479	14.3234	15.4067	27.7996	28.5864	52.2203	50.0726	93.3157	88.0889	146.042	141.591	180.94	185.836	207.337	216.419
	23.14	93.7477	88.1874	14.3795	15.4559	27.8987	28.678	52.3958	50.2314	93.5631	88.3284	146.294	141.866	181.112	186.025	207.46	216.475
	23.24	93.9932	88.426	14.4336	15.5051	28.0129	28.7694	52.5804	50.39	93.8133	88.567	146.525	142.139	181.266	186.213	207.57	216.53
	23.34	94.2375	88.6639	14.4912	15.5542	28.1119	28.8608	52.7631	50.5482	94.0663	88.8049	146.769	142.411	181.42	186.398	207.666	216.584
	23.44	94.5028	88.9011	14.5689	15.6032	28.2045	28.952	52.9337	50.7061	94.3073	89.0421	147.022	142.681	181.568	186.582	207.783	216.637
	23.54	94.7614	89.1374	14.6408	15.6523	28.3201	29.0431	53.1103	50.8637	94.5589	89.2784	147.263	142.949	181.733	186.763	207.889	216.689
	23.64	94.9821	89.3731	14.7084	15.7012	28.419	29.1341	53.2966	51.0211	94.8061	89.5141	147.489	143.216	181.895	186.943	207.981	216.74
	23.74	95.2426	89.6079	14.7697	15.7501	28.5389	29.225	53.4939	51.1781	95.0667	89.7489	147.732	143.482	182.066	187.121	208.078	216.791
	23.84	95.4917	89.842	14.8305	15.799	28.6426	29.3158	53.6632	51.3348	95.2993	89.983	147.975	143.746	182.213	187.298	208.175	216.84
	23.94	95.7317	90.0754	14.8955	15.8478	28.735	29.4064	53.8384	51.4912	95.544	90.2164	148.212	144.008	182.356	187.472	208.262	216.889
	24.04	95.9782	90.308	14.9397	15.8966	28.8408	29.497	54.0263	51.6473	95.771	90.449	148.439	144.269	182.489	187.645	208.37	216.936
	24.14	96.2024	90.5399	14.9959	15.9453	28.9408	29.5874	54.1919	51.8031	96.0116	90.6809	148.68	144.529	182.64	187.816	208.449	216.983
	24.24	96.4319	90.771	15.0605	15.994	29.0485	29.6777	54.3558	51.9586	96.2364	90.912	148.89	144.787	182.806	187.985	208.535	217.029
	24.34	96.6768	91.0014	15.1141	16.0427	29.1363	29.7678	54.5179	52.1137	96.5008	91.1424	149.125	145.043	182.949	188.152	208.602	217.075
	24.44	96.9168	91.231	15.1666	16.0912	29.2451	29.8579	54.7025	52.2686	96.7409	91.372	149.346	145.298	183.099	188.318	208.704	217.119
	24.54	97.1534	91.4599	15.2117	16.1398	29.3629	29.9478	54.8695	52.4232	96.9774	91.6009	149.561	145.552	183.234	188.482	208.784	217.163
	24.64	97.3877	91.6881	15.2664	16.1883	29.4613	30.0377	55.0343	52.5775	97.2266	91.8291	149.79	145.804	183.38	188.645	208.879	217.206
	24.74	97.6377	91.9155	15.3172	16.2367	29.602	30.1274	55.1898	52.7315	97.4813	92.0565	150.028	146.055	183.512	188.805	208.983	217.249
	24.84	97.8694	92.1422	15.3504	16.2851	29.7055	30.217	55.3519	52.8852	97.7254	92.2832	150.25	146.305	183.658	188.965	209.084	217.29
	24.94	98.0918	92.3682	15.3994	16.3335	29.7983	30.3065	55.5103	53.0386	97.9518	92.5092	150.455	146.553	183.785	189.122	209.187	217.331
	25.04	98.3374	92.5935	15.4582	16.3818	29.9032	30.3958	55.6668	53.1917	98.1762	92.7345	150.65	146.799	183.922	189.278	209.277	217.371
	25.14	98.5639	92.818	15.5082	16.4301	30.0008	30.4851	55.8465	53.3445	98.4192	92.959	150.869	147.044	184.054	189.432	209.363	217.411
	25.24	98.8047	93.0419	15.5701	16.4783	30.0893	30.5742	56.0052	53.497	98.6405	93.1829	151.085	147.288	184.183	189.585	209.466	217.45
	25.34	99.0569	93.265	15.623	16.5264	30.2008	30.6632	56.1628	53.6493	98.8809	93.406	151.299	147.531	184.29	189.737	209.56	217.488
	25.44	99.2813	93.4873	15.699	16.5746	30.3276	30.7521	56.3295	53.8012	99.0975	93.6283	151.519	147.772	184.417	189.886	209.663	217.525
	25.54	99.4993	93.709	15.7498	16.6226	30.4291	30.8409	56.4935	53.9528	99.3202	93.85	151.731	148.011	184.558	190.034	209.753	217.562
	25.64	99.7254	93.93	15.8072	16.6707	30.5256	30.9296	56.6634	54.1042	99.5448	94.071	151.933	148.25	184.681	190.181	209.861	217.599
	25.74	99.9602	94.1503	15.8584	16.7187	30.6393	31.0182	56.849	54.2552	99.7764	94.2913	152.143	148.487	184.807	190.326	209.958	217.634
	25.84	100.17	94.3698	15.9256	16.7666	30.7307	31.1066	57.0138	54.406	99.9819	94.5108	152.322	148.723	184.937	190.47	210.062	217.669
	25.94	100.404	94.5887	16.0135	16.8145	30.8405	31.195	57.1822	54.5564	100.196	94.7297	152.537	148.957	185.075	190.612	210.147	217.704
	26.04	100.628	94.8068	16.0965	16.8623	30.9438	31.2832	57.3628	54.7066	100.444	94.9478	152.753	149.19	185.213	190.753	210.241	217.738
	26.14	100.855	95.0243	16.1592	16.9101	31.0612	31.3713	57.5396	54.8565	100.679	95.1653	152.996	149.422	185.35	190.893	210.373	217.771
	26.24	101.091	95.2411	16.2082	16.9579	31.1375	31.4593	57.7066	55.0061	100.915	95.3821	153.205	149.652	185.477	191.031	210.456	217.804
	26.34	101.329	95.4571	16.2627	17.0056	31.2428	31.5472	57.8658	55.1554	101.142	95.5981	153.395	149.881	185.617	191.167	210.547	217.836
	26.44	101.529	95.6725	16.3205	17.0533	31.3318	31.635	58.0494	55.3044	101.376	95.8135	153.583	150.109	185.734	191.303	210.629	217.868
	26.54	101.752	95.8872	16.357	17.1009	31.427	31.7227	58.2171	55.4532	101.619	96.0282	153.775	150.335	185.868	191.437	210.707	217.899
	26.64	101.983	96.1012	16.4248	17.1485	31.5221	31.8102	58.3755	55.6017	101.843	96.2422	153.98	150.56	185.99	191.569	210.799	217.929
	26.74	102.185	96.3145	16.4812	17.196	31.6262	31.8977	58.5531	55.7498	102.059	96.4555	154.186	150.784	186.129	191.7	210.897	217.959
	26.84	102.399	96.5272	16.5477	17.2435	31.7074	31.985	58.6867	55.8977	102.286	96.6682	154.384	151.007	186.246	191.83	211.004	217.989
	26.94	102.642	96.7391	16.5957	17.2909	31.8094	32.0722	58.8574	56.0453	102.505	96.8801	154.576	151.228	186.375	191.959	211.077	218.018
	27.04	102.829	96.9504	16.6408	17.3383	31.8983	32.1593	59.0017	56.1926	102.714	97.0914	154.758	151.449	186.483	192.086	211.151	218.047
	27.14	103.049	97.161	16.7047	17.3857	31.9934	32.2464	59.1523	56.3397	102.905	97.302	154.927	151.667	186.591	192.212	211.218	218.075
	27.24	103.246	97.371	16.7461	17.433	32.0973	32.3332	59.2906	56.4864	103.109	97.512	155.071	151.885	186.702	192.336	211.268	218.102
	27.34	103.442	97.5802	16.8086	17.4803	32.1989	32.42	59.4265	56.6329	103.305	97.7212	155.254	152.102	186.835	192.46	211.324	218.13
	27.44	103.636	97.7888	16.843	17.5275	32.3035	32.5067	59.5672	56.7791	103.511	97.9298	155.446	152.317	186.959	192.582	211.4	218.156
	27.54	103.868	97.9968	16.9142	17.5746	32.4022	32.5933	59.7314	56.925	103.711	98.1378	155.629	152.531	187.098	192.703	211.492	218.183
	27.64	104.06	98.204	16.9773	17.6218	32.5082	32.6797	59.8742	57.0707	103.923	98.345	155.802	152.743	187.215	192.823	211.543	218.208
	27.74	104.274	98.4106	17.05	17.6689	32.6129	32.7661	60.0367	57.216	104.117	98.5516	155.989	152.955	187.339	192.941	211.611	218.234
	27.84	104.475	98.6166	17.0963	17.7159	32.7006	32.8523	60.1705	57.3611	104.326	98.7576	156.166	153.165	187.458	193.059	211.668	218.259
	27.94	104.699	98.8219	17.1412	17.7629	32.801	32.9384	60.3419	57.5059	104.508	98.9629	156.337	153.375	187.597	193.175	211.73	218.283
	28.04	104.869	99.0265	17.1893	17.8099	32.8881	33.0244	60.4994	57.6504	104.717	99.1675	156.506	153.583	187.716	193.29	211.806	218.307
	28.14	105.085	99.2305	17.2402	17.8568	32.9899	33.1104	60.6683	57.7947	104.916	99.3715	156.674	153.789	187.837	193.403	211.899	218.331
	28.24	105.269	99.4338	17.2769	17.9036	33.0969	33.1962	60.8214	57.9387	105.132	99.5748	156.852	153.995	187.975	193.516	211.974	218.355
	28.34	105.475	99.6365	17.334	17.9505	33.1813	33.2819	60.9714	58.0824	105.335	99.7775	157.018	154.2	188.079	193.628	212.048	218.377
	28.44	105.671	99.8386	17.3855	17.9972	33.2953	33.3674	61.1371	58.2258	105.534	99.9796	157.214	154.403	188.174	193.738	212.134	218.4
	28.54	105.866	100.04	17.4514	18.044	33.3924	33.4529	61.3045	58.3689	105.729	100.181	157.378	154.605	188.274	193.847	212.212	218.422
	28.64	106.051	100.241	17.4996	18.0907	33.4875	33.5383	61.4472	58.5118	105.906	100.382	157.53	154.806	188.366	193.955	212.291	218.444
	28.74	106.263	100.441	17.5396	18.1373	33.5783	33.6236	61.5919	58.6544	106.098	100.582	157.673	155.006	188.453	194.062	212.371	218.466
	28.84	106.457	100.64	17.5975	18.1839	33.6752	33.7087	61.7591	58.7968	106.305	100.781	157.837	155.205	188.569	194.168	212.448	218.487
	28.94	106.663	100.839	17.651	18.2305	33.8022	33.7938	61.9142	58.9389	106.51	100.98	157.987	155.402	188.677	194.273	212.547	218.507
	29.04	106.841	101.037	17.7076	18.277	33.8994	33.8787	62.0529	59.0806	106.712	101.178	158.15	155.599	188.767	194.377	212.618	218.528
	29.14	107.022	101.235	17.7599	18.3235	33.9979	33.9636	62.2029	59.2222	106.908	101.376	158.346	155.794	188.857	194.48	212.695	218.548
	29.24	107.216	101.432	17.8178	18.3699	34.1018	34.0483	62.3459	59.3634	107.102	101.573	158.501	155.989	188.933	194.582	212.762	218.568
	29.34	107.41	101.628	17.882	18.4163	34.1989	34.1329	62.5047	59.5044	107.292	101.769	158.679	156.182	189.025	194.682	212.829	218.587
	29.44	107.594	101.824	17.9416	18.4627	34.2842	34.2174	62.6392	59.6452	107.477	101.965	158.837	156.374	189.128	194.782	212.887	218.606
	29.54	107.785	102.019	17.9922	18.509	34.3785	34.3019	62.7867	59.7856	107.672	102.16	159	156.565	189.249	194.881	212.951	218.625
	29.64	107.984	102.213	18.0539	18.5553	34.4793	34.3862	62.9296	59.9258	107.878	102.354	159.168	156.755	189.358	194.979	213.033	218.643
	29.74	108.172	102.407	18.0973	18.6015	34.5735	34.4704	63.0714	60.0657	108.066	102.548	159.344	156.944	189.456	195.075	213.103	218.661
	29.84	108.342	102.6	18.1434	18.6477	34.6868	34.5545	63.2347	60.2054	108.241	102.741	159.499	157.132	189.549	195.171	213.159	218.679
	29.94	108.546	102.793	18.1971	18.6938	34.7865	34.6385	63.3853	60.3448	108.428	102.934	159.666	157.318	189.653	195.266	213.219	218.697
	30.04	108.73	102.985	18.2537	18.7399	34.8822	34.7224	63.5217	60.4839	108.621	103.126	159.828	157.504	189.749	195.36	213.279	218.714
	30.14	108.911	103.176	18.2893	18.786	34.9881	34.8062	63.6619	60.6228	108.809	103.317	159.985	157.689	189.832	195.453	213.336	218.731
	30.24	109.12	103.367	18.3467	18.832	35.0846	34.8899	63.8091	60.7614	108.995	103.508	160.124	157.872	189.947	195.545	213.4	218.748
	30.34	109.293	103.557	18.4025	18.8779	35.1795	34.9734	63.9814	60.8997	109.168	103.698	160.286	158.055	190.05	195.636	213.467	218.764
	30.44	109.482	103.747	18.4773	18.9239	35.2738	35.0569	64.1351	61.0378	109.364	103.888	160.443	158.236	190.159	195.726	213.546	218.78
	30.54	109.672	103.936	18.5197	18.9698	35.3866	35.1403	64.2986	61.1756	109.559	104.077	160.614	158.417	190.257	195.815	213.637	218.796
	30.64	109.858	104.124	18.5652	19.0156	35.4633	35.2236	64.4426	61.3132	109.722	104.265	160.749	158.596	190.342	195.903	213.712	218.812
	30.74	110.021	104.312	18.6031	19.0614	35.552	35.3067	64.6164	61.4505	109.892	104.453	160.908	158.775	190.438	195.991	213.771	218.827
	30.84	110.194	104.499	18.6545	19.1072	35.6619	35.3898	64.7654	61.5875	110.08	104.64	161.049	158.952	190.54	196.077	213.856	218.842
	30.94	110.375	104.686	18.7066	19.1529	35.7531	35.4728	64.9191	61.7243	110.281	104.827	161.223	159.129	190.636	196.163	213.943	218.857
	31.04	110.526	104.872	18.7637	19.1986	35.861	35.5556	65.0582	61.8608	110.451	105.013	161.353	159.304	190.723	196.248	213.997	218.872
	31.14	110.696	105.057	18.8242	19.2442	35.9645	35.6384	65.2156	61.9971	110.621	105.198	161.5	159.479	190.831	196.332	214.053	218.886
	31.24	110.877	105.242	18.8883	19.2898	36.0559	35.721	65.339	62.1331	110.809	105.383	161.65	159.652	190.942	196.415	214.125	218.9
	31.34	111.055	105.426	18.9414	19.3354	36.1715	35.8036	65.4937	62.2688	111.008	105.567	161.829	159.824	191.038	196.497	214.199	218.914
	31.44	111.221	105.61	18.9902	19.3809	36.2789	35.886	65.6324	62.4043	111.178	105.751	161.984	159.996	191.118	196.578	214.27	218.928
	31.54	111.386	105.793	19.0461	19.4263	36.3856	35.9684	65.7632	62.5395	111.363	105.934	162.132	160.166	191.221	196.659	214.346	218.941
	31.64	111.56	105.975	19.1064	19.4718	36.485	36.0506	65.8931	62.6745	111.529	106.116	162.283	160.336	191.313	196.739	214.415	218.955
	31.74	111.715	106.157	19.1525	19.5172	36.6014	36.1328	66.0369	62.8093	111.711	106.298	162.426	160.505	191.41	196.818	214.451	218.968
	31.84	111.886	106.338	19.2135	19.5625	36.6936	36.2148	66.1564	62.9437	111.882	106.479	162.55	160.672	191.49	196.896	214.508	218.98
	31.94	112.059	106.519	19.3004	19.6078	36.7688	36.2968	66.2941	63.0779	112.058	106.66	162.688	160.839	191.577	196.973	214.546	218.993
	32.04	112.214	106.699	19.3502	19.6531	36.8694	36.3786	66.4173	63.2119	112.229	106.84	162.812	161.005	191.677	197.05	214.591	219.005
	32.14	112.406	106.879	19.3945	19.6983	36.9528	36.4604	66.5445	63.3456	112.41	107.02	162.95	161.17	191.769	197.126	214.658	219.018
	32.24	112.559	107.058	19.4256	19.7435	37.0346	36.542	66.6966	63.4791	112.582	107.199	163.089	161.334	191.843	197.201	214.703	219.03
	32.34	112.73	107.236	19.4871	19.7887	37.1235	36.6236	66.8238	63.6123	112.745	107.377	163.222	161.496	191.932	197.275	214.743	219.041
	32.44	112.893	107.414	19.5338	19.8338	37.2092	36.705	66.9728	63.7453	112.901	107.555	163.358	161.659	192.017	197.349	214.811	219.053
	32.54	113.063	107.591	19.5818	19.8788	37.2963	36.7864	67.1271	63.878	113.066	107.732	163.485	161.82	192.128	197.422	214.838	219.064
	32.64	113.232	107.768	19.6299	19.9239	37.3842	36.8676	67.2408	64.0105	113.216	107.909	163.612	161.98	192.195	197.494	214.876	219.076
	32.74	113.381	107.944	19.6775	19.9689	37.478	36.9488	67.4017	64.1427	113.377	108.085	163.725	162.139	192.263	197.565	214.926	219.087
	32.84	113.563	108.12	19.7422	20.0138	37.5574	37.0298	67.5445	64.2746	113.542	108.261	163.863	162.298	192.359	197.636	214.998	219.097
	32.94	113.757	108.295	19.8033	20.0587	37.6506	37.1108	67.6837	64.4063	113.698	108.436	163.999	162.455	192.451	197.706	215.069	219.108
	33.04	113.915	108.469	19.833	20.1036	37.7506	37.1916	67.8267	64.5378	113.86	108.61	164.13	162.612	192.543	197.775	215.108	219.119
	33.14	114.084	108.643	19.8609	20.1484	37.8371	37.2724	67.9836	64.6691	114.006	108.784	164.275	162.767	192.618	197.844	215.157	219.129
	33.24	114.227	108.817	19.9063	20.1932	37.9215	37.353	68.1382	64.8	114.153	108.958	164.406	162.922	192.702	197.912	215.201	219.139
	33.34	114.406	108.99	19.9494	20.2379	38.0155	37.4336	68.283	64.9308	114.317	109.131	164.524	163.076	192.816	197.979	215.285	219.149
	33.44	114.554	109.162	19.9838	20.2827	38.1123	37.5141	68.4267	65.0613	114.46	109.303	164.645	163.229	192.893	198.045	215.353	219.159
	33.54	114.713	109.334	20.0213	20.3273	38.1889	37.5944	68.5423	65.1915	114.607	109.475	164.748	163.382	192.965	198.111	215.403	219.169
	33.64	114.852	109.505	20.0852	20.372	38.2762	37.6747	68.6687	65.3215	114.773	109.646	164.894	163.533	193.034	198.177	215.472	219.178
	33.74	115.002	109.676	20.1385	20.4166	38.3764	37.7549	68.8314	65.4513	114.935	109.817	165.026	163.684	193.114	198.241	215.535	219.188
	33.84	115.158	109.846	20.1732	20.4611	38.4619	37.8349	68.956	65.5808	115.111	109.987	165.157	163.833	193.192	198.305	215.589	219.197
	33.94	115.31	110.015	20.208	20.5056	38.5553	37.9149	69.0689	65.7101	115.255	110.156	165.271	163.982	193.274	198.368	215.633	219.206
	34.04	115.454	110.184	20.2752	20.5501	38.6615	37.9948	69.2181	65.8391	115.432	110.325	165.405	164.13	193.36	198.431	215.684	219.215
	34.14	115.599	110.353	20.3172	20.5945	38.7348	38.0746	69.3382	65.9679	115.571	110.494	165.532	164.277	193.441	198.493	215.753	219.223
	34.24	115.758	110.521	20.3752	20.6389	38.8358	38.1542	69.4666	66.0964	115.731	110.662	165.653	164.424	193.523	198.554	215.823	219.232
	34.34	115.89	110.688	20.4404	20.6833	38.9205	38.2338	69.6021	66.2247	115.898	110.829	165.784	164.569	193.596	198.615	215.905	219.241
	34.44	116.041	110.855	20.5094	20.7276	39.009	38.3133	69.7296	66.3528	116.056	110.996	165.904	164.714	193.665	198.675	215.937	219.249
	34.54	116.182	111.022	20.5728	20.7719	39.092	38.3927	69.8556	66.4806	116.21	111.163	166.026	164.857	193.74	198.735	215.979	219.257
	34.64	116.338	111.188	20.6572	20.8161	39.1881	38.472	70.0103	66.6082	116.369	111.329	166.173	165.001	193.824	198.794	216.034	219.265
	34.74	116.493	111.353	20.6996	20.8603	39.2891	38.5512	70.1378	66.7356	116.508	111.494	166.286	165.143	193.898	198.852	216.077	219.273
	34.84	116.647	111.518	20.7447	20.9045	39.3733	38.6303	70.2541	66.8627	116.655	111.659	166.409	165.284	193.97	198.91	216.131	219.281
	34.94	116.805	111.682	20.8058	20.9486	39.4734	38.7093	70.4167	66.9896	116.809	111.823	166.541	165.425	194.039	198.967	216.171	219.289
	35.04	116.956	111.846	20.8658	20.9927	39.5529	38.7883	70.5548	67.1162	116.971	111.987	166.671	165.565	194.104	199.023	216.221	219.296
	35.14	117.105	112.009	20.9051	21.0367	39.6313	38.8671	70.6644	67.2427	117.108	112.15	166.793	165.704	194.182	199.079	216.278	219.304
	35.24	117.271	112.172	20.9701	21.0807	39.7323	38.9458	70.7888	67.3688	117.267	112.313	166.916	165.842	194.247	199.135	216.328	219.311
	35.34	117.422	112.334	21.0309	21.1247	39.8235	39.0244	70.923	67.4948	117.418	112.475	167.047	165.979	194.319	199.19	216.381	219.318
	35.44	117.584	112.496	21.0647	21.1686	39.9237	39.103	71.0388	67.6205	117.549	112.637	167.158	166.116	194.392	199.244	216.431	219.325
	35.54	117.735	112.657	21.125	21.2125	40.027	39.1814	71.189	67.7459	117.727	112.798	167.262	166.252	194.464	199.298	216.499	219.332
	35.64	117.85	112.818	21.1783	21.2564	40.1076	39.2598	71.3087	67.8712	117.874	112.959	167.382	166.387	194.533	199.351	216.536	219.339
	35.74	117.985	112.978	21.231	21.3002	40.2112	39.338	71.4271	67.9962	118.02	113.119	167.505	166.521	194.609	199.404	216.577	219.346
	35.84	118.129	113.138	21.282	21.344	40.2817	39.4162	71.5531	68.121	118.169	113.279	167.622	166.655	194.687	199.456	216.625	219.353
	35.94	118.259	113.297	21.349	21.3877	40.3682	39.4943	71.6834	68.2455	118.306	113.438	167.721	166.788	194.766	199.508	216.675	219.359
	36.04	118.387	113.456	21.4059	21.4315	40.4477	39.5723	71.7933	68.3698	118.453	113.597	167.84	166.92	194.854	199.559	216.722	219.366
	36.14	118.53	113.614	21.4476	21.4751	40.5449	39.6501	71.9062	68.4939	118.577	113.755	167.937	167.051	194.923	199.61	216.779	219.372
	36.24	118.665	113.772	21.4934	21.5188	40.6297	39.7279	72.034	68.6178	118.72	113.913	168.017	167.182	195	199.66	216.827	219.378
	36.34	118.779	113.929	21.5367	21.5623	40.7278	39.8056	72.1789	68.7414	118.865	114.07	168.115	167.312	195.075	199.71	216.896	219.384
	36.44	118.901	114.085	21.5918	21.6059	40.818	39.8832	72.2925	68.8648	118.99	114.226	168.217	167.441	195.154	199.759	216.93	219.39
	36.54	119.041	114.242	21.6492	21.6494	40.9153	39.9608	72.4289	68.9879	119.134	114.383	168.342	167.57	195.23	199.807	216.974	219.396
	36.64	119.173	114.397	21.6963	21.6929	40.985	40.0382	72.5463	69.1109	119.267	114.538	168.462	167.697	195.298	199.856	217.015	219.402
	36.74	119.32	114.553	21.7459	21.7363	41.0932	40.1155	72.6615	69.2336	119.426	114.694	168.582	167.824	195.386	199.903	217.069	219.408
	36.84	119.456	114.707	21.7801	21.7798	41.1586	40.1927	72.7738	69.356	119.561	114.848	168.674	167.95	195.451	199.95	217.106	219.413
	36.94	119.606	114.862	21.8211	21.8231	41.2387	40.2699	72.8851	69.4783	119.7	115.003	168.779	168.076	195.515	199.997	217.149	219.419
	37.04	119.741	115.015	21.8785	21.8665	41.3227	40.3469	72.9957	69.6003	119.866	115.156	168.882	168.201	195.584	200.043	217.192	219.425
	37.14	119.881	115.169	21.9207	21.9097	41.4203	40.4239	73.1254	69.7221	119.972	115.31	168.995	168.325	195.639	200.089	217.229	219.43
	37.24	119.993	115.321	21.9693	21.953	41.508	40.5008	73.2404	69.8437	120.118	115.462	169.114	168.448	195.707	200.135	217.268	219.435
	37.34	120.12	115.474	22.0186	21.9962	41.5963	40.5776	73.3795	69.9651	120.245	115.615	169.242	168.571	195.783	200.179	217.31	219.44
	37.44	120.252	115.625	22.0603	22.0394	41.6772	40.6543	73.4767	70.0862	120.369	115.766	169.346	168.693	195.845	200.224	217.337	219.446
	37.54	120.38	115.777	22.1031	22.0826	41.7512	40.7308	73.589	70.2071	120.505	115.918	169.444	168.814	195.911	200.268	217.351	219.451
	37.64	120.503	115.928	22.1514	22.1257	41.8112	40.8074	73.7107	70.3278	120.616	116.069	169.539	168.935	195.979	200.311	217.396	219.456
	37.74	120.672	116.078	22.2103	22.1687	41.917	40.8838	73.833	70.4482	120.765	116.219	169.656	169.055	196.042	200.355	217.444	219.46
	37.84	120.798	116.228	22.259	22.2118	41.9852	40.9601	73.955	70.5685	120.865	116.369	169.736	169.174	196.106	200.397	217.484	219.465
	37.94	120.944	116.377	22.326	22.2548	42.0951	41.0363	74.0853	70.6885	120.982	116.518	169.862	169.293	196.165	200.44	217.533	219.47
	38.04	121.063	116.526	22.3711	22.2978	42.1793	41.1125	74.2172	70.8083	121.117	116.667	169.941	169.411	196.23	200.481	217.588	219.475
	38.14	121.175	116.675	22.4209	22.3407	42.2604	41.1885	74.3326	70.9278	121.218	116.816	170.035	169.528	196.314	200.523	217.623	219.479
	38.24	121.303	116.823	22.4783	22.3836	42.3373	41.2645	74.4525	71.0472	121.357	116.964	170.135	169.645	196.373	200.564	217.665	219.484
	38.34	121.434	116.97	22.5293	22.4264	42.4031	41.3404	74.5691	71.1663	121.482	117.111	170.232	169.761	196.417	200.604	217.702	219.488
	38.44	121.578	117.118	22.5893	22.4692	42.4951	41.4162	74.7002	71.2852	121.624	117.259	170.324	169.876	196.483	200.645	217.745	219.493
	38.54	121.717	117.264	22.6391	22.512	42.5762	41.4919	74.8234	71.4039	121.764	117.405	170.432	169.991	196.552	200.684	217.786	219.497
	38.64	121.827	117.41	22.6787	22.5548	42.6744	41.5675	74.9349	71.5224	121.905	117.551	170.531	170.105	196.612	200.724	217.833	219.501
	38.74	121.938	117.556	22.733	22.5975	42.7764	41.643	75.0439	71.6407	122.039	117.697	170.637	170.218	196.67	200.763	217.877	219.505
	38.84	122.072	117.701	22.7861	22.6402	42.8444	41.7184	75.1658	71.7587	122.177	117.842	170.724	170.331	196.715	200.801	217.934	219.509
	38.94	122.197	117.846	22.8252	22.6828	42.935	41.7938	75.2759	71.8765	122.285	117.987	170.834	170.443	196.781	200.84	217.979	219.513
	39.04	122.317	117.99	22.8834	22.7254	43.0237	41.869	75.3849	71.9941	122.404	118.131	170.914	170.554	196.871	200.877	218.023	219.517
	39.14	122.418	118.134	22.9185	22.768	43.1096	41.9442	75.5068	72.1115	122.528	118.275	171.021	170.665	196.937	200.915	218.067	219.521
	39.24	122.54	118.278	22.9771	22.8105	43.1994	42.0193	75.6185	72.2287	122.649	118.419	171.121	170.775	196.988	200.952	218.128	219.525
	39.34	122.689	118.421	23.0246	22.853	43.2891	42.0943	75.7371	72.3456	122.782	118.562	171.229	170.885	197.055	200.989	218.156	219.529
	39.44	122.829	118.563	23.0744	22.8955	43.3826	42.1692	75.8424	72.4624	122.903	118.704	171.333	170.994	197.124	201.025	218.211	219.533
	39.54	122.95	118.705	23.1338	22.9379	43.4764	42.244	75.958	72.5789	123.028	118.846	171.446	171.102	197.199	201.061	218.268	219.536
	39.64	123.086	118.847	23.2027	22.9803	43.5547	42.3187	76.0558	72.6952	123.14	118.988	171.539	171.21	197.272	201.097	218.303	219.54
	39.74	123.202	118.988	23.2523	23.0227	43.6192	42.3934	76.1601	72.8113	123.248	119.129	171.636	171.317	197.31	201.132	218.357	219.543
	39.84	123.331	119.129	23.3107	23.065	43.6971	42.4679	76.2763	72.9272	123.365	119.27	171.721	171.423	197.368	201.167	218.399	219.547
	39.94	123.452	119.269	23.3574	23.1073	43.775	42.5424	76.3832	73.0429	123.494	119.41	171.819	171.529	197.443	201.201	218.43	219.55
	40.04	123.585	119.409	23.4156	23.1495	43.8613	42.6168	76.4843	73.1584	123.623	119.55	171.917	171.635	197.509	201.236	218.459	219.554
	40.14	123.727	119.549	23.4771	23.1917	43.9299	42.6911	76.6037	73.2736	123.755	119.69	172.005	171.739	197.551	201.27	218.499	219.557
	40.24	123.847	119.688	23.5373	23.2339	44.0057	42.7653	76.7177	73.3887	123.873	119.829	172.104	171.843	197.595	201.303	218.543	219.56
	40.34	123.99	119.826	23.5877	23.2761	44.0873	42.8394	76.8275	73.5035	124.002	119.967	172.194	171.947	197.665	201.336	218.572	219.564
	40.44	124.1	119.964	23.6512	23.3182	44.1703	42.9134	76.9621	73.6181	124.113	120.105	172.277	172.05	197.74	201.369	218.623	219.567
	40.54	124.209	120.102	23.7096	23.3602	44.2553	42.9874	77.0892	73.7325	124.247	120.243	172.366	172.152	197.813	201.402	218.672	219.57
	40.64	124.308	120.239	23.7535	23.4023	44.3313	43.0612	77.1917	73.8467	124.355	120.38	172.43	172.254	197.858	201.434	218.679	219.573
	40.74	124.443	120.376	23.7734	23.4443	44.4215	43.135	77.2992	73.9607	124.47	120.517	172.512	172.355	197.906	201.466	218.718	219.576
	40.84	124.57	120.512	23.8203	23.4863	44.5028	43.2087	77.407	74.0745	124.588	120.653	172.582	172.456	197.975	201.497	218.743	219.579
	40.94	124.691	120.648	23.8637	23.5282	44.5899	43.2823	77.5253	74.1881	124.716	120.789	172.669	172.556	198.007	201.529	218.773	219.582
	41.04	124.792	120.784	23.9053	23.5701	44.6557	43.3558	77.6334	74.3015	124.819	120.925	172.757	172.655	198.041	201.56	218.839	219.585
	41.14	124.9	120.919	23.9502	23.612	44.7584	43.4293	77.7525	74.4146	124.927	121.06	172.84	172.754	198.091	201.59	218.883	219.588
	41.24	125.012	121.054	24.0043	23.6538	44.8125	43.5026	77.8504	74.5276	125.023	121.195	172.907	172.853	198.147	201.621	218.909	219.59
	41.34	125.127	121.188	24.0396	23.6956	44.8987	43.5759	77.963	74.6403	125.15	121.329	173.001	172.95	198.195	201.651	218.934	219.593
	41.44	125.236	121.322	24.0832	23.7374	44.993	43.6491	78.0769	74.7529	125.286	121.463	173.099	173.048	198.262	201.68	218.98	219.596
	41.54	125.343	121.455	24.1201	23.7791	45.0807	43.7222	78.1763	74.8652	125.417	121.596	173.192	173.144	198.299	201.71	219.01	219.598
	41.64	125.459	121.588	24.1578	23.8208	45.1731	43.7952	78.2687	74.9774	125.521	121.729	173.272	173.241	198.344	201.739	219.052	219.601
	41.74	125.564	121.721	24.1924	23.8624	45.2553	43.8681	78.3689	75.0893	125.626	121.862	173.369	173.336	198.379	201.768	219.089	219.604
	41.84	125.674	121.853	24.249	23.9041	45.358	43.9409	78.4888	75.201	125.753	121.994	173.464	173.431	198.436	201.796	219.124	219.606
	41.94	125.784	121.985	24.2957	23.9457	45.4508	44.0137	78.6175	75.3126	125.867	122.126	173.562	173.526	198.502	201.825	219.166	219.609
	42.04	125.899	122.116	24.3398	23.9872	45.527	44.0864	78.7007	75.4239	125.984	122.257	173.64	173.62	198.546	201.853	219.186	219.611
	42.14	126.023	122.247	24.3861	24.0288	45.6319	44.159	78.7814	75.535	126.101	122.388	173.699	173.713	198.62	201.88	219.225	219.614
	42.24	126.133	122.378	24.4326	24.0702	45.7034	44.2315	78.892	75.6459	126.226	122.519	173.766	173.806	198.679	201.908	219.253	219.616
	42.34	126.226	122.508	24.4871	24.1117	45.8188	44.3039	78.9886	75.7566	126.335	122.649	173.843	173.899	198.717	201.935	219.279	219.618
	42.44	126.336	122.637	24.5115	24.1531	45.9018	44.3762	79.0716	75.8671	126.441	122.778	173.906	173.991	198.761	201.962	219.318	219.621
	42.54	126.433	122.767	24.5496	24.1945	45.9711	44.4485	79.1605	75.9774	126.538	122.908	174.004	174.082	198.814	201.989	219.358	219.623
	42.64	126.561	122.896	24.5955	24.2359	46.0483	44.5207	79.2689	76.0876	126.646	123.037	174.084	174.173	198.852	202.015	219.387	219.625
	42.74	126.673	123.024	24.641	24.2772	46.1328	44.5928	79.3777	76.1975	126.775	123.165	174.169	174.263	198.894	202.041	219.421	219.627
	42.84	126.802	123.152	24.6967	24.3185	46.2198	44.6648	79.4912	76.3072	126.908	123.293	174.236	174.353	198.965	202.067	219.469	219.629
	42.94	126.922	123.28	24.7383	24.3597	46.2887	44.7367	79.5992	76.4167	127.016	123.421	174.312	174.442	199.015	202.092	219.504	219.632
	43.04	127.02	123.407	24.7701	24.401	46.3549	44.8085	79.7052	76.526	127.122	123.548	174.376	174.531	199.063	202.118	219.538	219.634
	43.14	127.116	123.534	24.8229	24.4422	46.4272	44.8803	79.8197	76.6351	127.22	123.675	174.475	174.62	199.106	202.143	219.564	219.636
	43.24	127.215	123.661	24.8785	24.4833	46.507	44.952	79.923	76.7441	127.328	123.802	174.566	174.707	199.135	202.168	219.587	219.638
	43.34	127.313	123.787	24.9219	24.5244	46.5778	45.0236	80.0328	76.8528	127.426	123.928	174.657	174.795	199.198	202.192	219.62	219.64
	43.44	127.408	123.912	24.9707	24.5655	46.6578	45.0951	80.1441	76.9613	127.537	124.053	174.734	174.882	199.247	202.217	219.668	219.642
	43.54	127.509	124.038	25.0318	24.6066	46.7323	45.1665	80.256	77.0696	127.646	124.179	174.806	174.968	199.297	202.241	219.704	219.644
	43.64	127.597	124.163	25.0801	24.6476	46.8141	45.2379	80.3433	77.1778	127.753	124.304	174.85	175.054	199.349	202.265	219.727	219.646
	43.74	127.706	124.287	25.1199	24.6886	46.893	45.3092	80.4535	77.2857	127.87	124.428	174.929	175.139	199.389	202.288	219.755	219.647
	43.84	127.791	124.411	25.1701	24.7296	46.9627	45.3804	80.5592	77.3934	127.962	124.552	174.999	175.224	199.434	202.312	219.789	219.649
	43.94	127.878	124.535	25.2254	24.7705	47.0375	45.4515	80.6636	77.501	128.065	124.676	175.085	175.308	199.482	202.335	219.823	219.651
	44.04	127.969	124.658	25.2899	24.8114	47.1004	45.5225	80.7593	77.6083	128.149	124.799	175.145	175.392	199.523	202.358	219.857	219.653
	44.14	128.102	124.781	25.3519	24.8522	47.1883	45.5934	80.8535	77.7155	128.262	124.922	175.234	175.476	199.589	202.38	219.877	219.655
	44.24	128.201	124.904	25.3885	24.8931	47.2514	45.6643	80.9525	77.8224	128.357	125.045	175.273	175.559	199.626	202.403	219.884	219.656
	44.34	128.31	125.026	25.45	24.9339	47.3285	45.7351	81.0609	77.9292	128.449	125.167	175.325	175.641	199.676	202.425	219.905	219.658
	44.44	128.414	125.148	25.5045	24.9746	47.4135	45.8058	81.1537	78.0358	128.547	125.289	175.41	175.723	199.706	202.447	219.937	219.66
	44.54	128.519	125.269	25.5613	25.0153	47.4797	45.8764	81.2589	78.1422	128.644	125.41	175.477	175.805	199.745	202.469	219.959	219.661
	44.64	128.598	125.39	25.617	25.056	47.558	45.947	81.3685	78.2484	128.723	125.531	175.535	175.886	199.777	202.491	219.994	219.663
	44.74	128.716	125.511	25.6607	25.0967	47.6557	46.0174	81.4826	78.3544	128.814	125.652	175.621	175.967	199.823	202.512	220.02	219.665
	44.84	128.81	125.631	25.7004	25.1373	47.7274	46.0878	81.5808	78.4602	128.907	125.772	175.67	176.047	199.856	202.533	220.063	219.666
	44.94	128.894	125.751	25.7387	25.1779	47.8	46.1581	81.673	78.5658	128.992	125.892	175.73	176.127	199.882	202.554	220.091	219.668
	45.04	129	125.871	25.7842	25.2185	47.8893	46.2283	81.7623	78.6712	129.104	126.012	175.8	176.206	199.92	202.575	220.112	219.669
	45.14	129.09	125.99	25.8164	25.259	47.9645	46.2985	81.8492	78.7765	129.211	126.131	175.875	176.285	199.933	202.595	220.123	219.671
	45.24	129.162	126.109	25.8644	25.2995	48.0485	46.3686	81.941	78.8815	129.3	126.25	175.936	176.363	199.966	202.616	220.137	219.672
	45.34	129.259	126.227	25.9123	25.34	48.1424	46.4385	82.0302	78.9864	129.388	126.368	175.998	176.441	199.997	202.636	220.165	219.674
	45.44	129.327	126.345	25.9787	25.3804	48.2283	46.5084	82.1287	79.091	129.475	126.486	176.073	176.519	200.044	202.656	220.188	219.675
	45.54	129.413	126.463	26.0174	25.4208	48.3029	46.5783	82.2228	79.1955	129.561	126.604	176.12	176.596	200.06	202.675	220.219	219.677
	45.64	129.497	126.58	26.0629	25.4612	48.3828	46.648	82.3144	79.2998	129.646	126.721	176.192	176.672	200.113	202.695	220.242	219.678
	45.74	129.578	126.697	26.0934	25.5016	48.4445	46.7177	82.3847	79.4039	129.726	126.838	176.238	176.749	200.132	202.714	220.252	219.679
	45.84	129.656	126.814	26.1485	25.5419	48.5145	46.7873	82.4578	79.5078	129.819	126.955	176.312	176.824	200.182	202.733	220.287	219.681
	45.94	129.752	126.93	26.1893	25.5821	48.5912	46.8568	82.5423	79.6115	129.908	127.071	176.385	176.9	200.208	202.752	220.306	219.682
	46.04	129.844	127.046	26.2223	25.6224	48.6859	46.9262	82.6261	79.7151	129.988	127.187	176.426	176.975	200.249	202.771	220.33	219.683
	46.14	129.934	127.162	26.2818	25.6626	48.7697	46.9956	82.7443	79.8185	130.067	127.303	176.505	177.049	200.289	202.79	220.363	219.685
	46.24	130.025	127.277	26.3182	25.7028	48.8483	47.0649	82.8463	79.9216	130.142	127.418	176.568	177.123	200.345	202.808	220.387	219.686
	46.34	130.099	127.392	26.3685	25.7429	48.9315	47.1341	82.9209	80.0246	130.251	127.533	176.615	177.197	200.376	202.826	220.417	219.687
	46.44	130.19	127.506	26.4285	25.7831	49.018	47.2032	83.0316	80.1274	130.354	127.647	176.671	177.27	200.416	202.844	220.454	219.688
	46.54	130.276	127.62	26.4785	25.8232	49.0844	47.2722	83.1011	80.23	130.453	127.761	176.734	177.343	200.451	202.862	220.471	219.69
	46.64	130.352	127.734	26.5148	25.8632	49.1434	47.3412	83.1765	80.3325	130.534	127.875	176.812	177.415	200.487	202.88	220.486	219.691
	46.74	130.435	127.847	26.5602	25.9032	49.2004	47.4101	83.2726	80.4347	130.619	127.988	176.857	177.488	200.509	202.897	220.504	219.692
	46.84	130.536	127.96	26.6025	25.9432	49.3014	47.4789	83.3783	80.5368	130.735	128.101	176.939	177.559	200.559	202.915	220.523	219.693
	46.94	130.613	128.073	26.6326	25.9832	49.3744	47.5477	83.4779	80.6387	130.832	128.214	176.992	177.63	200.604	202.932	220.553	219.694
	47.04	130.666	128.185	26.6588	26.0231	49.435	47.6163	83.558	80.7403	130.905	128.326	177.044	177.701	200.634	202.949	220.56	219.695
	47.14	130.758	128.297	26.6941	26.063	49.4906	47.6849	83.6519	80.8419	130.999	128.438	177.105	177.772	200.67	202.966	220.576	219.697
	47.24	130.846	128.409	26.7554	26.1029	49.5488	47.7534	83.7421	80.9432	131.081	128.55	177.155	177.842	200.709	202.982	220.59	219.698
	47.34	130.912	128.52	26.8103	26.1427	49.6186	47.8218	83.8314	81.0444	131.178	128.661	177.198	177.911	200.751	202.999	220.605	219.699
	47.44	130.998	128.631	26.8527	26.1825	49.6844	47.8902	83.9363	81.1453	131.266	128.772	177.252	177.98	200.785	203.015	220.63	219.7
	47.54	131.052	128.741	26.8998	26.2223	49.7588	47.9585	84.0107	81.2461	131.326	128.882	177.299	178.049	200.829	203.031	220.653	219.701
	47.64	131.134	128.852	26.9356	26.2621	49.8242	48.0267	84.1121	81.3467	131.389	128.993	177.357	178.118	200.868	203.047	220.667	219.702
	47.74	131.236	128.962	26.9861	26.3018	49.892	48.0948	84.2033	81.4472	131.49	129.103	177.401	178.186	200.899	203.063	220.689	219.703
	47.84	131.331	129.071	27.0461	26.3414	49.9567	48.1628	84.3015	81.5474	131.586	129.212	177.433	178.253	200.944	203.079	220.712	219.704
	47.94	131.435	129.18	27.0754	26.3811	50.0242	48.2308	84.3972	81.6475	131.673	129.321	177.49	178.321	200.981	203.094	220.731	219.705
	48.04	131.513	129.289	27.1104	26.4207	50.0592	48.2987	84.49	81.7474	131.747	129.43	177.537	178.388	200.996	203.11	220.742	219.706
	48.14	131.588	129.398	27.1529	26.4603	50.1135	48.3665	84.5841	81.8471	131.84	129.539	177.591	178.454	201.031	203.125	220.76	219.707
	48.24	131.676	129.506	27.2064	26.4999	50.1764	48.4343	84.6853	81.9466	131.91	129.647	177.63	178.52	201.07	203.14	220.769	219.708
	48.34	131.743	129.614	27.2387	26.5394	50.2453	48.5019	84.7636	82.046	131.992	129.755	177.677	178.586	201.097	203.155	220.787	219.708
	48.44	131.833	129.721	27.2979	26.5789	50.3139	48.5695	84.8541	82.1452	132.048	129.862	177.728	178.651	201.137	203.17	220.808	219.709
	48.54	131.925	129.828	27.3502	26.6184	50.3811	48.637	84.929	82.2442	132.128	129.969	177.772	178.716	201.163	203.184	220.829	219.71
	48.64	132.001	129.935	27.3992	26.6578	50.4301	48.7045	85.0296	82.343	132.216	130.076	177.825	178.781	201.199	203.199	220.856	219.711
	48.74	132.081	130.042	27.4525	26.6972	50.5131	48.7719	85.1095	82.4417	132.303	130.183	177.87	178.845	201.224	203.213	220.864	219.712
	48.84	132.146	130.148	27.49	26.7366	50.5756	48.8391	85.1908	82.5401	132.357	130.289	177.912	178.909	201.25	203.228	220.865	219.713
	48.94	132.216	130.254	27.5246	26.7759	50.6414	48.9064	85.273	82.6384	132.431	130.395	177.959	178.973	201.289	203.242	220.882	219.714
	49.04	132.271	130.359	27.5672	26.8152	50.7035	48.9735	85.3382	82.7365	132.486	130.5	177.989	179.036	201.312	203.255	220.898	219.714
	49.14	132.372	130.464	27.625	26.8545	50.7895	49.0406	85.4273	82.8345	132.567	130.605	178.044	179.099	201.348	203.269	220.918	219.715
	49.24	132.449	130.569	27.675	26.8938	50.8621	49.1076	85.4968	82.9323	132.632	130.71	178.089	179.161	201.362	203.283	220.943	219.716
	49.34	132.526	130.674	27.7209	26.933	50.9315	49.1745	85.5857	83.0299	132.694	130.815	178.132	179.224	201.4	203.296	220.951	219.717
	49.44	132.591	130.778	27.7662	26.9722	50.9963	49.2413	85.6631	83.1273	132.769	130.919	178.185	179.285	201.426	203.31	220.975	219.718
	49.54	132.659	130.882	27.8154	27.0114	51.0651	49.3081	85.7584	83.2246	132.855	131.023	178.242	179.347	201.451	203.323	220.986	219.718
	49.64	132.728	130.985	27.8773	27.0505	51.1387	49.3748	85.8343	83.3216	132.9	131.126	178.283	179.408	201.481	203.336	221.008	219.719
	49.74	132.807	131.089	27.9277	27.0896	51.2242	49.4414	85.9175	83.4185	132.963	131.23	178.323	179.469	201.513	203.349	221.036	219.72
	49.84	132.88	131.192	27.9893	27.1287	51.2897	49.508	86.0072	83.5153	133.036	131.333	178.353	179.529	201.535	203.362	221.062	219.721
	49.94	132.963	131.294	28.0287	27.1677	51.3486	49.5745	86.081	83.6118	133.112	131.435	178.404	179.589	201.564	203.375	221.071	219.721
	50.04	133.047	131.396	28.074	27.2067	51.4252	49.6409	86.1576	83.7082	133.176	131.537	178.461	179.649	201.596	203.387	221.103	219.722
	50.14	133.115	131.498	28.1025	27.2457	51.4811	49.7072	86.2369	83.8045	133.235	131.639	178.509	179.708	201.629	203.4	221.121	219.723
	50.24	133.182	131.6	28.1461	27.2847	51.5442	49.7735	86.3078	83.9005	133.302	131.741	178.553	179.767	201.653	203.412	221.142	219.723
	50.34	133.248	131.701	28.19	27.3236	51.6178	49.8397	86.39	83.9964	133.361	131.842	178.612	179.826	201.681	203.424	221.164	219.724
	50.44	133.312	131.802	28.2373	27.3625	51.6862	49.9058	86.4498	84.0921	133.449	131.943	178.664	179.884	201.701	203.437	221.192	219.725
	50.54	133.402	131.903	28.2805	27.4014	51.7567	49.9718	86.532	84.1876	133.515	132.044	178.727	179.943	201.733	203.449	221.202	219.725
	50.64	133.484	132.003	28.3234	27.4402	51.8192	50.0378	86.614	84.283	133.597	132.144	178.772	180	201.761	203.46	221.232	219.726
	50.74	133.553	132.104	28.3584	27.479	51.8901	50.1037	86.6951	84.3782	133.675	132.245	178.824	180.058	201.803	203.472	221.263	219.727
	50.84	133.615	132.203	28.4068	27.5178	51.9651	50.1695	86.7755	84.4732	133.743	132.344	178.86	180.115	201.832	203.484	221.281	219.727
	50.94	133.666	132.303	28.4352	27.5565	52.0129	50.2353	86.8468	84.5681	133.806	132.444	178.9	180.171	201.841	203.495	221.293	219.728
	51.04	133.729	132.402	28.4666	27.5953	52.0951	50.3009	86.9252	84.6628	133.881	132.543	178.94	180.228	201.88	203.507	221.32	219.728
	51.14	133.808	132.501	28.5066	27.634	52.1625	50.3665	87.0355	84.7573	133.979	132.642	178.991	180.284	201.912	203.518	221.33	219.729
	51.24	133.858	132.599	28.5457	27.6726	52.2328	50.4321	87.1222	84.8517	134.047	132.74	179.042	180.34	201.943	203.529	221.352	219.73
	51.34	133.947	132.697	28.5838	27.7113	52.31	50.4975	87.1947	84.9459	134.139	132.838	179.108	180.395	201.981	203.54	221.388	219.73
	51.44	134.028	132.795	28.6367	27.7499	52.3856	50.5629	87.2867	85.0399	134.211	132.936	179.149	180.451	202.011	203.551	221.412	219.731
	51.54	134.085	132.893	28.6713	27.7884	52.4451	50.6283	87.372	85.1337	134.282	133.034	179.183	180.505	202.041	203.562	221.432	219.731
	51.64	134.156	132.99	28.7172	27.827	52.509	50.6935	87.4687	85.2274	134.366	133.131	179.241	180.56	202.072	203.573	221.461	219.732
	51.74	134.203	133.087	28.773	27.8655	52.5656	50.7587	87.5472	85.321	134.432	133.228	179.277	180.614	202.085	203.584	221.476	219.732
	51.84	134.246	133.184	28.8189	27.904	52.6319	50.8238	87.6142	85.4143	134.511	133.325	179.308	180.668	202.124	203.594	221.506	219.733
	51.94	134.334	133.28	28.8807	27.9424	52.6889	50.8888	87.6947	85.5075	134.585	133.421	179.358	180.722	202.157	203.604	221.519	219.733
	52.04	134.41	133.377	28.9141	27.9809	52.7731	50.9538	87.7898	85.6005	134.656	133.518	179.402	180.775	202.194	203.615	221.542	219.734
	52.14	134.497	133.472	28.9652	28.0193	52.8399	51.0187	87.8535	85.6934	134.723	133.613	179.438	180.828	202.218	203.625	221.569	219.734
	52.24	134.552	133.568	29.0086	28.0576	52.8988	51.0835	87.9203	85.7861	134.766	133.709	179.474	180.881	202.246	203.635	221.589	219.735
	52.34	134.615	133.663	29.0447	28.096	52.9537	51.1483	87.9806	85.8786	134.842	133.804	179.498	180.933	202.262	203.645	221.599	219.735
	52.44	134.667	133.758	29.0877	28.1343	53.0217	51.2129	88.0548	85.971	134.901	133.899	179.55	180.985	202.299	203.655	221.629	219.736
	52.54	134.727	133.853	29.1334	28.1726	53.0822	51.2775	88.1388	86.0632	134.985	133.994	179.591	181.037	202.328	203.665	221.653	219.736
	52.64	134.809	133.947	29.1834	28.2108	53.1518	51.3421	88.2084	86.1553	135.055	134.088	179.629	181.089	202.363	203.675	221.67	219.737
	52.74	134.864	134.041	29.2191	28.249	53.2266	51.4066	88.2754	86.2472	135.11	134.182	179.665	181.14	202.398	203.684	221.691	219.737
	52.84	134.936	134.135	29.2713	28.2872	53.31	51.471	88.3306	86.3389	135.182	134.276	179.717	181.191	202.419	203.694	221.719	219.738
	52.94	135.009	134.228	29.3221	28.3254	53.3881	51.5353	88.4103	86.4305	135.243	134.369	179.756	181.242	202.45	203.703	221.728	219.738
	53.04	135.066	134.321	29.3629	28.3636	53.4524	51.5995	88.4847	86.5219	135.289	134.462	179.813	181.292	202.479	203.713	221.764	219.739
	53.14	135.107	134.414	29.3922	28.4017	53.5059	51.6637	88.5312	86.6131	135.349	134.555	179.842	181.342	202.489	203.722	221.769	219.739
	53.24	135.147	134.507	29.4354	28.4398	53.5592	51.7279	88.6189	86.7042	135.396	134.648	179.872	181.392	202.52	203.731	221.786	219.74
	53.34	135.206	134.599	29.4912	28.4778	53.6393	51.7919	88.6724	86.7951	135.46	134.74	179.906	181.442	202.561	203.74	221.803	219.74
	53.44	135.279	134.691	29.533	28.5158	53.7084	51.8559	88.7533	86.8858	135.506	134.832	179.952	181.491	202.582	203.749	221.836	219.74
	53.54	135.375	134.783	29.5619	28.5538	53.7998	51.9198	88.8447	86.9764	135.57	134.924	180.008	181.54	202.627	203.758	221.87	219.741
	53.64	135.441	134.874	29.5767	28.5918	53.8506	51.9836	88.9228	87.0669	135.617	135.015	180.047	181.589	202.635	203.767	221.876	219.741
	53.74	135.487	134.966	29.6154	28.6298	53.9041	52.0474	88.9881	87.1572	135.682	135.107	180.092	181.637	202.661	203.776	221.891	219.742
	53.84	135.561	135.056	29.6504	28.6677	53.9586	52.1111	89.0816	87.2473	135.748	135.197	180.13	181.685	202.677	203.784	221.911	219.742
	53.94	135.643	135.147	29.6947	28.7056	54.0217	52.1748	89.1478	87.3373	135.807	135.288	180.187	181.733	202.697	203.793	221.936	219.742
	54.04	135.721	135.237	29.7549	28.7434	54.0756	52.2383	89.2298	87.4271	135.885	135.378	180.244	181.781	202.735	203.801	221.965	219.743
	54.14	135.784	135.327	29.7949	28.7812	54.1344	52.3018	89.3043	87.5167	135.971	135.468	180.28	181.828	202.751	203.81	221.99	219.743
	54.24	135.848	135.417	29.8365	28.819	54.1955	52.3653	89.374	87.6062	136.044	135.558	180.321	181.875	202.781	203.818	222.007	219.743
	54.34	135.924	135.507	29.8807	28.8568	54.2787	52.4286	89.4447	87.6955	136.132	135.648	180.377	181.922	202.822	203.826	222.039	219.744
	54.44	135.982	135.596	29.9078	28.8946	54.3371	52.4919	89.5226	87.7847	136.216	135.737	180.409	181.968	202.844	203.834	222.047	219.744
	54.54	136.044	135.685	29.9426	28.9323	54.3992	52.5551	89.6043	87.8737	136.293	135.826	180.459	182.015	202.868	203.842	222.087	219.745
	54.64	136.109	135.773	29.9838	28.97	54.4444	52.6183	89.6767	87.9626	136.382	135.914	180.512	182.061	202.901	203.85	222.13	219.745
	54.74	136.153	135.862	30.032	29.0076	54.5199	52.6814	89.7562	88.0513	136.438	136.003	180.54	182.106	202.93	203.858	222.161	219.745
	54.84	136.221	135.95	30.0687	29.0453	54.5996	52.7444	89.832	88.1398	136.487	136.091	180.608	182.152	202.955	203.866	222.176	219.746
	54.94	136.271	136.038	30.1068	29.0829	54.669	52.8073	89.9013	88.2282	136.544	136.179	180.654	182.197	202.985	203.874	222.195	219.746
	55.04	136.306	136.125	30.1529	29.1205	54.7346	52.8702	89.9701	88.3165	136.61	136.266	180.7	182.242	203.011	203.882	222.219	219.746
	55.14	136.371	136.213	30.2066	29.158	54.7883	52.9331	90.0488	88.4046	136.664	136.354	180.738	182.287	203.026	203.889	222.241	219.747
	55.24	136.439	136.3	30.2478	29.1955	54.8451	52.9958	90.1009	88.4925	136.713	136.441	180.776	182.331	203.063	203.897	222.273	219.747
	55.34	136.485	136.386	30.282	29.233	54.9145	53.0585	90.1617	88.5803	136.751	136.527	180.822	182.376	203.082	203.904	222.289	219.747
	55.44	136.532	136.473	30.3213	29.2705	54.9615	53.1211	90.233	88.6679	136.806	136.614	180.857	182.42	203.106	203.912	222.319	219.747
	55.54	136.587	136.559	30.3758	29.308	55.0348	53.1836	90.307	88.7554	136.86	136.7	180.904	182.463	203.141	203.919	222.352	219.748
	55.64	136.644	136.645	30.4092	29.3454	55.0963	53.2461	90.3521	88.8427	136.909	136.786	180.929	182.507	203.171	203.926	222.356	219.748
	55.74	136.701	136.731	30.4387	29.3828	55.1649	53.3085	90.4285	88.9298	136.935	136.872	180.955	182.55	203.196	203.933	222.364	219.748
	55.84	136.762	136.816	30.4654	29.4201	55.2065	53.3709	90.4787	89.0168	136.976	136.957	180.972	182.593	203.21	203.94	222.369	219.749
	55.94	136.793	136.901	30.5113	29.4574	55.2539	53.4332	90.5293	89.1037	137.032	137.042	181.005	182.636	203.234	203.947	222.373	219.749
	56.04	136.846	136.986	30.5596	29.4948	55.2858	53.4954	90.5798	89.1904	137.075	137.127	181.037	182.678	203.258	203.954	222.387	219.749
	56.14	136.899	137.071	30.5982	29.532	55.3362	53.5575	90.6388	89.277	137.133	137.212	181.064	182.721	203.272	203.961	222.398	219.749
	56.24	136.958	137.155	30.6453	29.5693	55.391	53.6196	90.7171	89.3634	137.181	137.296	181.111	182.763	203.301	203.968	222.432	219.75
	56.34	137.009	137.239	30.6766	29.6065	55.4613	53.6816	90.7992	89.4496	137.251	137.38	181.142	182.804	203.332	203.975	222.454	219.75
	56.44	137.061	137.323	30.7186	29.6437	55.5299	53.7436	90.8591	89.5357	137.327	137.464	181.187	182.846	203.369	203.981	222.494	219.75
	56.54	137.107	137.407	30.7596	29.6809	55.603	53.8054	90.9291	89.6217	137.382	137.548	181.213	182.887	203.403	203.988	222.535	219.751
	56.64	137.174	137.49	30.7781	29.718	55.6262	53.8673	91.0078	89.7075	137.42	137.631	181.256	182.928	203.446	203.995	222.544	219.751
	56.74	137.25	137.573	30.8213	29.7551	55.6803	53.929	91.0845	89.7931	137.477	137.714	181.298	182.969	203.485	204.001	222.581	219.751
	56.84	137.285	137.656	30.8795	29.7922	55.7612	53.9907	91.1576	89.8786	137.531	137.797	181.34	183.01	203.515	204.008	222.588	219.751
	56.94	137.334	137.739	30.9306	29.8293	55.8217	54.0523	91.2377	89.964	137.611	137.88	181.389	183.05	203.563	204.014	222.594	219.752
	57.04	137.384	137.821	30.9461	29.8663	55.8832	54.1139	91.3023	90.0492	137.661	137.962	181.431	183.091	203.594	204.02	222.612	219.752
	57.14	137.462	137.903	30.981	29.9033	55.9572	54.1754	91.381	90.1342	137.715	138.044	181.481	183.13	203.621	204.026	222.637	219.752
	57.24	137.532	137.985	31.024	29.9403	56.008	54.2368	91.4435	90.2191	137.778	138.126	181.528	183.17	203.652	204.033	222.663	219.752
	57.34	137.606	138.066	31.0811	29.9773	56.0885	54.2981	91.5318	90.3039	137.855	138.207	181.566	183.21	203.69	204.039	222.688	219.752
	57.44	137.664	138.148	31.108	30.0142	56.1279	54.3594	91.6111	90.3885	137.91	138.289	181.622	183.249	203.729	204.045	222.709	219.753
	57.54	137.719	138.229	31.1492	30.0511	56.1762	54.4206	91.6742	90.473	137.95	138.37	181.657	183.288	203.75	204.051	222.722	219.753
	57.64	137.769	138.31	31.1867	30.088	56.2567	54.4818	91.7265	90.5573	137.999	138.451	181.695	183.327	203.787	204.057	222.74	219.753
	57.74	137.845	138.39	31.243	30.1248	56.345	54.5429	91.7953	90.6415	138.078	138.531	181.747	183.365	203.819	204.063	222.774	219.753
	57.84	137.888	138.47	31.2857	30.1616	56.4143	54.6039	91.8693	90.7255	138.153	138.611	181.771	183.404	203.855	204.068	222.796	219.754
	57.94	137.956	138.55	31.3299	30.1984	56.478	54.6649	91.9212	90.8094	138.228	138.691	181.826	183.442	203.868	204.074	222.816	219.754
	58.04	138.021	138.63	31.368	30.2352	56.5278	54.7258	92.0023	90.8931	138.286	138.771	181.872	183.48	203.906	204.08	222.844	219.754
	58.14	138.088	138.71	31.4156	30.2719	56.5949	54.7866	92.0773	90.9767	138.346	138.851	181.912	183.518	203.954	204.086	222.871	219.754
	58.24	138.133	138.789	31.4607	30.3087	56.6643	54.8474	92.142	91.0601	138.43	138.93	181.934	183.555	203.987	204.091	222.901	219.754
	58.34	138.18	138.868	31.4965	30.3454	56.7383	54.9081	92.2254	91.1434	138.492	139.009	181.981	183.593	204.015	204.097	222.922	219.755
	58.44	138.239	138.947	31.5211	30.382	56.809	54.9688	92.2523	91.2266	138.549	139.088	182.029	183.63	204.05	204.102	222.949	219.755
	58.54	138.295	139.026	31.5605	30.4187	56.8727	55.0293	92.3043	91.3096	138.619	139.167	182.057	183.667	204.068	204.108	222.969	219.755
	58.64	138.33	139.104	31.607	30.4553	56.9387	55.0899	92.382	91.3924	138.685	139.245	182.092	183.703	204.091	204.113	222.982	219.755
	58.74	138.384	139.182	31.6414	30.4918	56.9809	55.1503	92.4554	91.4751	138.734	139.323	182.13	183.74	204.117	204.118	222.996	219.755
	58.84	138.441	139.26	31.6713	30.5284	57.0529	55.2107	92.5197	91.5577	138.777	139.401	182.163	183.776	204.147	204.124	223.017	219.755
	58.94	138.503	139.338	31.6904	30.5649	57.1198	55.271	92.563	91.6401	138.839	139.479	182.195	183.812	204.166	204.129	223.041	219.756
	59.04	138.542	139.415	31.7361	30.6014	57.1553	55.3313	92.633	91.7224	138.897	139.556	182.226	183.848	204.185	204.134	223.076	219.756
	59.14	138.593	139.492	31.7611	30.6379	57.2217	55.3915	92.7041	91.8046	138.953	139.633	182.265	183.884	204.217	204.139	223.107	219.756
	59.24	138.653	139.569	31.8092	30.6744	57.2893	55.4516	92.7716	91.8866	139.023	139.71	182.325	183.919	204.246	204.144	223.14	219.756
	59.34	138.705	139.646	31.8412	30.7108	57.3479	55.5117	92.8232	91.9684	139.053	139.787	182.357	183.954	204.266	204.149	223.16	219.756
	59.44	138.766	139.722	31.8758	30.7472	57.3949	55.5717	92.8781	92.0501	139.102	139.863	182.389	183.989	204.282	204.154	223.184	219.756
	59.54	138.799	139.798	31.9086	30.7836	57.459	55.6316	92.9336	92.1317	139.152	139.939	182.429	184.024	204.309	204.159	223.207	219.757
	59.64	138.85	139.874	31.9474	30.8199	57.4979	55.6915	92.9919	92.2132	139.193	140.015	182.456	184.059	204.33	204.164	223.224	219.757
	59.74	138.91	139.95	31.9801	30.8563	57.5578	55.7513	93.0558	92.2944	139.231	140.091	182.495	184.093	204.346	204.169	223.252	219.757
	59.84	138.973	140.026	32.0113	30.8926	57.6008	55.8111	93.1019	92.3756	139.273	140.167	182.52	184.128	204.373	204.174	223.279	219.757
	59.94	139.013	140.101	32.0404	30.9288	57.6416	55.8708	93.1435	92.4566	139.298	140.242	182.56	184.162	204.396	204.178	223.293	219.757
	60.04	139.054	140.176	32.0732	30.9651	57.7018	55.9304	93.2076	92.5375	139.362	140.317	182.586	184.196	204.412	204.183	223.323	219.757
	60.14	139.104	140.251	32.1228	31.0013	57.7514	55.9899	93.2767	92.6182	139.42	140.392	182.619	184.229	204.442	204.188	223.34	219.758
	60.24	139.165	140.325	32.165	31.0375	57.8131	56.0494	93.3384	92.6988	139.474	140.466	182.665	184.263	204.473	204.192	223.351	219.758
	60.34	139.215	140.4	32.1902	31.0737	57.85	56.1089	93.4027	92.7792	139.526	140.541	182.682	184.296	204.486	204.197	223.369	219.758
	60.44	139.266	140.474	32.2275	31.1098	57.8873	56.1683	93.4595	92.8596	139.575	140.615	182.724	184.329	204.516	204.201	223.387	219.758
	60.54	139.301	140.548	32.2863	31.1459	57.9414	56.2276	93.5379	92.9397	139.618	140.689	182.759	184.362	204.539	204.206	223.406	219.758
	60.64	139.342	140.621	32.3369	31.182	58.0045	56.2868	93.6197	93.0198	139.673	140.762	182.814	184.395	204.566	204.21	223.433	219.758
	60.74	139.381	140.695	32.3695	31.2181	58.0371	56.346	93.6788	93.0997	139.706	140.836	182.835	184.428	204.595	204.215	223.45	219.758
	60.84	139.419	140.768	32.4111	31.2541	58.1061	56.4052	93.726	93.1794	139.76	140.909	182.876	184.46	204.625	204.219	223.465	219.759
	60.94	139.474	140.841	32.4586	31.2902	58.1535	56.4642	93.7921	93.259	139.826	140.982	182.912	184.492	204.653	204.223	223.504	219.759
	61.04	139.524	140.914	32.4922	31.3261	58.2106	56.5232	93.857	93.3385	139.883	141.055	182.969	184.524	204.684	204.227	223.534	219.759
	61.14	139.56	140.986	32.5432	31.3621	58.2615	56.5822	93.908	93.4179	139.945	141.127	183.001	184.556	204.722	204.232	223.551	219.759
	61.24	139.616	141.058	32.5852	31.3981	58.32	56.6411	93.9695	93.4971	140.003	141.199	183.031	184.588	204.752	204.236	223.575	219.759
	61.34	139.648	141.131	32.6277	31.434	58.3727	56.6999	94.0199	93.5761	140.054	141.272	183.073	184.619	204.771	204.24	223.588	219.759
	61.44	139.706	141.202	32.6863	31.4699	58.4125	56.7586	94.0707	93.6551	140.104	141.343	183.101	184.651	204.807	204.244	223.612	219.759
	61.54	139.762	141.274	32.7223	31.5057	58.4844	56.8173	94.1339	93.7339	140.141	141.415	183.137	184.682	204.839	204.248	223.638	219.759
	61.64	139.808	141.345	32.784	31.5416	58.5578	56.876	94.2121	93.8125	140.195	141.486	183.184	184.713	204.866	204.252	223.654	219.76
	61.74	139.853	141.417	32.8217	31.5774	58.6143	56.9345	94.2568	93.8911	140.22	141.558	183.221	184.743	204.886	204.256	223.672	219.76
	61.84	139.881	141.488	32.8381	31.6132	58.6424	56.9931	94.2966	93.9695	140.263	141.629	183.249	184.774	204.904	204.26	223.689	219.76
	61.94	139.932	141.558	32.8836	31.6489	58.6957	57.0515	94.35	94.0477	140.321	141.699	183.282	184.804	204.926	204.264	223.702	219.76
	62.04	139.988	141.629	32.9256	31.6847	58.7455	57.1099	94.3998	94.1258	140.371	141.77	183.321	184.835	204.952	204.268	223.713	219.76
	62.14	140.042	141.699	32.9678	31.7204	58.8072	57.1682	94.4615	94.2038	140.437	141.84	183.343	184.865	204.982	204.272	223.745	219.76
	62.24	140.085	141.769	32.9914	31.7561	58.866	57.2265	94.5281	94.2817	140.491	141.91	183.378	184.895	205.01	204.275	223.763	219.76
	62.34	140.128	141.839	33.0262	31.7917	58.9	57.2847	94.5707	94.3594	140.534	141.98	183.39	184.924	205.021	204.279	223.775	219.76
	62.44	140.177	141.909	33.0566	31.8274	58.9617	57.3429	94.6199	94.437	140.586	142.05	183.431	184.954	205.043	204.283	223.797	219.76
	62.54	140.22	141.978	33.0984	31.863	59.0207	57.4009	94.6656	94.5144	140.641	142.119	183.45	184.983	205.062	204.286	223.796	219.761
	62.64	140.258	142.048	33.1363	31.8986	59.0852	57.459	94.7129	94.5917	140.679	142.189	183.469	185.013	205.081	204.29	223.831	219.761
	62.74	140.283	142.117	33.1504	31.9342	59.1305	57.5169	94.7566	94.6689	140.722	142.258	183.495	185.042	205.1	204.294	223.848	219.761
	62.84	140.323	142.186	33.1904	31.9697	59.1823	57.5748	94.813	94.746	140.769	142.327	183.539	185.071	205.131	204.297	223.873	219.761
	62.94	140.376	142.254	33.2184	32.0052	59.2453	57.6327	94.8605	94.8229	140.804	142.395	183.574	185.1	205.147	204.301	223.904	219.761
	63.04	140.428	142.323	33.2688	32.0407	59.3059	57.6905	94.9179	94.8997	140.873	142.464	183.62	185.128	205.173	204.304	223.932	219.761
	63.14	140.476	142.391	33.2926	32.0762	59.3781	57.7482	94.9855	94.9763	140.922	142.532	183.648	185.157	205.193	204.308	223.944	219.761
	63.24	140.51	142.459	33.3062	32.1116	59.4348	57.8059	95.0156	95.0529	140.966	142.6	183.682	185.185	205.223	204.311	223.965	219.761
	63.34	140.557	142.527	33.3463	32.147	59.4787	57.8635	95.0697	95.1293	141.003	142.668	183.71	185.213	205.24	204.314	223.989	219.761
	63.44	140.604	142.594	33.3809	32.1824	59.5367	57.921	95.1293	95.2055	141.049	142.735	183.756	185.241	205.267	204.318	224.017	219.761
	63.54	140.642	142.662	33.4117	32.2178	59.6184	57.9785	95.1976	95.2816	141.088	142.803	183.795	185.269	205.286	204.321	224.039	219.761
	63.64	140.681	142.729	33.4461	32.2531	59.6606	58.036	95.2531	95.3576	141.126	142.87	183.822	185.296	205.301	204.324	224.066	219.762
	63.74	140.719	142.796	33.4793	32.2884	59.7102	58.0933	95.3097	95.4335	141.172	142.937	183.852	185.324	205.331	204.328	224.081	219.762
	63.84	140.752	142.862	33.5145	32.3237	59.7555	58.1506	95.3433	95.5092	141.217	143.003	183.885	185.351	205.35	204.331	224.098	219.762
	63.94	140.785	142.929	33.5459	32.359	59.7963	58.2079	95.4037	95.5848	141.253	143.07	183.918	185.378	205.378	204.334	224.12	219.762
	64.04	140.831	142.995	33.585	32.3943	59.8658	58.2651	95.481	95.6603	141.304	143.136	183.953	185.405	205.404	204.337	224.138	219.762
	64.14	140.868	143.062	33.6139	32.4295	59.9026	58.3222	95.5326	95.7357	141.333	143.203	183.981	185.432	205.422	204.34	224.156	219.762
	64.24	140.923	143.127	33.6574	32.4647	59.9656	58.3793	95.6003	95.8109	141.396	143.268	184.017	185.459	205.446	204.344	224.195	219.762
	64.34	140.957	143.193	33.691	32.4998	60.0157	58.4363	95.673	95.886	141.449	143.334	184.059	185.485	205.479	204.347	224.218	219.762
	64.44	140.992	143.259	33.7188	32.535	60.0387	58.4933	95.7094	95.9609	141.493	143.4	184.075	185.512	205.487	204.35	224.217	219.762
	64.54	141.04	143.324	33.7619	32.5701	60.1131	58.5501	95.7673	96.0358	141.551	143.465	184.118	185.538	205.534	204.353	224.241	219.762
	64.64	141.088	143.389	33.8029	32.6052	60.1737	58.607	95.8084	96.1105	141.604	143.53	184.159	185.564	205.56	204.356	224.26	219.762
	64.74	141.129	143.454	33.8285	32.6403	60.2055	58.6638	95.8519	96.1851	141.644	143.595	184.172	185.59	205.569	204.359	224.271	219.762
	64.84	141.167	143.519	33.8738	32.6754	60.2602	58.7205	95.9035	96.2595	141.682	143.66	184.198	185.616	205.604	204.362	224.302	219.762
	64.94	141.209	143.583	33.9039	32.7104	60.302	58.7772	95.9679	96.3338	141.732	143.724	184.229	185.642	205.622	204.364	224.322	219.763
	65.04	141.248	143.648	33.9547	32.7454	60.3528	58.8338	96.0187	96.408	141.774	143.789	184.26	185.667	205.661	204.367	224.332	219.763
	65.14	141.282	143.712	33.9844	32.7804	60.4067	58.8903	96.0648	96.4821	141.817	143.853	184.294	185.693	205.668	204.37	224.346	219.763
	65.24	141.315	143.776	34.0299	32.8153	60.4475	58.9468	96.1017	96.556	141.846	143.917	184.315	185.718	205.685	204.373	224.346	219.763
	65.34	141.354	143.84	34.0582	32.8503	60.4993	59.0032	96.1488	96.6298	141.901	143.981	184.343	185.743	205.713	204.376	224.357	219.763
	65.44	141.399	143.903	34.11	32.8852	60.5471	59.0596	96.2013	96.7035	141.939	144.044	184.377	185.768	205.746	204.378	224.398	219.763
	65.54	141.438	143.967	34.1488	32.92	60.5977	59.1159	96.2519	96.7771	141.977	144.108	184.415	185.793	205.765	204.381	224.409	219.763
	65.64	141.479	144.03	34.1861	32.9549	60.6428	59.1722	96.3087	96.8505	142.022	144.171	184.444	185.818	205.795	204.384	224.427	219.763
	65.74	141.518	144.093	34.2246	32.9897	60.693	59.2284	96.3707	96.9238	142.065	144.234	184.463	185.842	205.825	204.387	224.441	219.763
	65.84	141.573	144.155	34.2643	33.0246	60.7451	59.2845	96.4259	96.997	142.1	144.296	184.502	185.866	205.845	204.389	224.459	219.763
	65.94	141.595	144.218	34.2937	33.0593	60.7817	59.3406	96.475	97.0701	142.122	144.359	184.529	185.891	205.855	204.392	224.468	219.763
	66.04	141.654	144.28	34.3248	33.0941	60.833	59.3966	96.5185	97.143	142.169	144.421	184.556	185.915	205.887	204.394	224.492	219.763
	66.14	141.681	144.343	34.3682	33.1288	60.8873	59.4526	96.5728	97.2158	142.208	144.484	184.583	185.939	205.902	204.397	224.505	219.763
	66.24	141.73	144.405	34.4174	33.1636	60.9483	59.5085	96.629	97.2885	142.249	144.546	184.613	185.963	205.937	204.4	224.517	219.763
	66.34	141.768	144.466	34.4557	33.1983	61.01	59.5644	96.6916	97.3611	142.292	144.607	184.655	185.986	205.974	204.402	224.54	219.763
	66.44	141.819	144.528	34.5059	33.2329	61.0485	59.6202	96.7379	97.4335	142.326	144.669	184.687	186.01	206.005	204.405	224.563	219.764
	66.54	141.848	144.59	34.5428	33.2676	61.1049	59.6759	96.7982	97.5058	142.366	144.731	184.718	186.033	206.022	204.407	224.585	219.764
	66.64	141.885	144.651	34.5768	33.3022	61.1568	59.7316	96.847	97.578	142.4	144.792	184.729	186.057	206.04	204.41	224.611	219.764
	66.74	141.926	144.712	34.6254	33.3368	61.2149	59.7872	96.8917	97.6501	142.427	144.853	184.763	186.08	206.074	204.412	224.636	219.764
	66.84	141.958	144.773	34.6457	33.3714	61.2547	59.8428	96.9246	97.722	142.454	144.914	184.771	186.103	206.082	204.414	224.64	219.764
	66.94	141.988	144.833	34.6867	33.4059	61.3035	59.8983	96.989	97.7939	142.495	144.974	184.8	186.126	206.112	204.417	224.651	219.764
	67.04	142.036	144.894	34.7154	33.4405	61.3565	59.9537	97.0451	97.8656	142.532	145.035	184.829	186.149	206.133	204.419	224.675	219.764
	67.14	142.074	144.954	34.7531	33.475	61.4082	60.0091	97.0945	97.9371	142.57	145.095	184.847	186.171	206.151	204.421	224.689	219.764
	67.24	142.101	145.014	34.7805	33.5095	61.441	60.0645	97.1492	98.0086	142.597	145.155	184.879	186.194	206.162	204.424	224.706	219.764
	67.34	142.136	145.074	34.8152	33.5439	61.4946	60.1198	97.2004	98.0799	142.632	145.215	184.909	186.216	206.17	204.426	224.728	219.764
	67.44	142.193	145.134	34.8609	33.5783	61.5403	60.175	97.2453	98.1511	142.689	145.275	184.936	186.239	206.201	204.428	224.757	219.764
	67.54	142.236	145.194	34.8752	33.6128	61.5826	60.2302	97.2838	98.2222	142.72	145.335	184.951	186.261	206.214	204.431	224.762	219.764
	67.64	142.25	145.253	34.9061	33.6471	61.6283	60.2853	97.349	98.2932	142.758	145.394	184.985	186.283	206.222	204.433	224.78	219.764
	67.74	142.288	145.312	34.9244	33.6815	61.6693	60.3403	97.3908	98.364	142.796	145.453	185.015	186.305	206.252	204.435	224.801	219.764
	67.84	142.319	145.371	34.9635	33.7159	61.7248	60.3954	97.4494	98.4348	142.835	145.512	185.042	186.327	206.276	204.437	224.811	219.764
	67.94	142.359	145.43	35.0006	33.7502	61.7651	60.4503	97.5091	98.5054	142.875	145.571	185.074	186.348	206.299	204.439	224.838	219.764
	68.04	142.401	145.489	35.0494	33.7845	61.8186	60.5052	97.5744	98.5759	142.928	145.63	185.097	186.37	206.314	204.441	224.865	219.764
	68.14	142.427	145.548	35.0787	33.8187	61.8557	60.56	97.631	98.6462	142.965	145.689	185.126	186.391	206.332	204.444	224.871	219.764
	68.24	142.461	145.606	35.1092	33.853	61.8862	60.6148	97.6615	98.7165	143.008	145.747	185.156	186.413	206.354	204.446	224.885	219.764
	68.34	142.487	145.664	35.1309	33.8872	61.9391	60.6695	97.7144	98.7866	143.041	145.805	185.173	186.434	206.368	204.448	224.903	219.764
	68.44	142.525	145.722	35.1744	33.9214	61.9858	60.7242	97.7611	98.8566	143.107	145.863	185.21	186.455	206.395	204.45	224.93	219.764
	68.54	142.564	145.78	35.2123	33.9556	62.0479	60.7788	97.8068	98.9265	143.146	145.921	185.236	186.476	206.415	204.452	224.954	219.765
	68.64	142.603	145.837	35.2398	33.9898	62.0871	60.8334	97.8359	98.9963	143.189	145.978	185.268	186.497	206.434	204.454	224.968	219.765
	68.74	142.639	145.895	35.2898	34.0239	62.1418	60.8879	97.9007	99.0659	143.232	146.036	185.291	186.517	206.458	204.456	224.993	219.765
	68.84	142.689	145.952	35.3307	34.058	62.2006	60.9423	97.9564	99.1355	143.271	146.093	185.314	186.538	206.489	204.458	225.001	219.765
	68.94	142.703	146.009	35.3394	34.0921	62.218	60.9967	97.9816	99.2049	143.308	146.15	185.336	186.558	206.483	204.46	225.005	219.765
	69.04	142.738	146.066	35.3818	34.1262	62.2533	61.0511	98.0365	99.2742	143.344	146.207	185.349	186.579	206.503	204.462	225.018	219.765
	69.14	142.778	146.123	35.4109	34.1602	62.2981	61.1054	98.0695	99.3434	143.375	146.264	185.364	186.599	206.532	204.464	225.038	219.765
	69.24	142.81	146.179	35.4398	34.1942	62.3332	61.1596	98.1132	99.4124	143.416	146.32	185.386	186.619	206.544	204.466	225.045	219.765
	69.34	142.833	146.236	35.4769	34.2282	62.3867	61.2138	98.1621	99.4814	143.454	146.377	185.415	186.639	206.562	204.467	225.07	219.765
	69.44	142.865	146.292	35.5135	34.2622	62.4311	61.2679	98.19	99.5502	143.478	146.433	185.436	186.659	206.584	204.469	225.078	219.765
	69.54	142.88	146.348	35.5357	34.2962	62.4768	61.3219	98.2482	99.6189	143.512	146.489	185.462	186.679	206.605	204.471	225.082	219.765
	69.64	142.929	146.404	35.5699	34.3301	62.5219	61.376	98.3136	99.6875	143.542	146.545	185.496	186.698	206.623	204.473	225.095	219.765
	69.74	142.965	146.46	35.6201	34.364	62.5768	61.4299	98.3638	99.756	143.585	146.601	185.527	186.718	206.647	204.475	225.118	219.765
	69.84	143.011	146.515	35.6478	34.3979	62.6123	61.4838	98.3994	99.8244	143.613	146.656	185.543	186.737	206.651	204.477	225.135	219.765
	69.94	143.032	146.571	35.6723	34.4318	62.6563	61.5377	98.4433	99.8926	143.645	146.712	185.567	186.757	206.667	204.478	225.145	219.765
	70.04	143.067	146.626	35.7035	34.4656	62.6875	61.5915	98.4941	99.9608	143.676	146.767	185.579	186.776	206.679	204.48	225.159	219.765
	70.14	143.093	146.681	35.7268	34.4994	62.7342	61.6452	98.5408	100.029	143.715	146.822	185.594	186.795	206.695	204.482	225.167	219.765
	70.24	143.146	146.736	35.7748	34.5332	62.7822	61.6989	98.5849	100.097	143.759	146.877	185.631	186.814	206.719	204.484	225.188	219.765
	70.34	143.186	146.791	35.8181	34.567	62.8225	61.7525	98.6369	100.164	143.78	146.932	185.651	186.833	206.752	204.485	225.2	219.765
	70.44	143.203	146.845	35.8438	34.6007	62.8676	61.8061	98.6851	100.232	143.809	146.986	185.668	186.852	206.749	204.487	225.209	219.765
	70.54	143.242	146.899	35.8906	34.6345	62.9246	61.8596	98.7437	100.3	143.848	147.04	185.707	186.871	206.776	204.489	225.226	219.765
	70.64	143.283	146.954	35.9234	34.6682	62.9621	61.9131	98.7843	100.367	143.888	147.095	185.729	186.889	206.798	204.49	225.238	219.765
	70.74	143.316	147.008	35.9644	34.7018	63.0227	61.9665	98.8441	100.434	143.929	147.149	185.742	186.908	206.823	204.492	225.264	219.765
	70.84	143.35	147.062	36.0014	34.7355	63.0643	62.0198	98.874	100.502	143.958	147.203	185.76	186.926	206.84	204.494	225.278	219.765
	70.94	143.381	147.115	36.0416	34.7691	63.1069	62.0732	98.9095	100.569	143.994	147.256	185.776	186.944	206.856	204.495	225.29	219.765
	71.04	143.411	147.169	36.0789	34.8028	63.1488	62.1264	98.9476	100.636	144.024	147.31	185.806	186.963	206.875	204.497	225.315	219.765
	71.14	143.448	147.222	36.1074	34.8364	63.193	62.1796	98.9957	100.703	144.061	147.363	185.823	186.981	206.892	204.498	225.322	219.765
	71.24	143.476	147.275	36.1324	34.8699	63.2336	62.2327	99.0363	100.769	144.097	147.416	185.84	186.999	206.914	204.5	225.33	219.765
	71.34	143.52	147.328	36.1685	34.9035	63.2776	62.2858	99.0998	100.836	144.13	147.469	185.852	187.016	206.945	204.502	225.359	219.765
	71.44	143.557	147.381	36.2055	34.937	63.3145	62.3389	99.1484	100.903	144.163	147.522	185.862	187.034	206.955	204.503	225.376	219.765
	71.54	143.606	147.434	36.2303	34.9705	63.351	62.3919	99.1927	100.969	144.202	147.575	185.887	187.052	206.979	204.505	225.396	219.766
	71.64	143.632	147.487	36.2723	35.004	63.3891	62.4448	99.2308	101.035	144.245	147.628	185.906	187.069	206.998	204.506	225.416	219.766
	71.74	143.672	147.539	36.2892	35.0375	63.4373	62.4977	99.2673	101.102	144.274	147.68	185.934	187.087	207.015	204.508	225.429	219.766
	71.84	143.704	147.591	36.3328	35.0709	63.4926	62.5505	99.3148	101.168	144.314	147.732	185.958	187.104	207.039	204.509	225.445	219.766
	71.94	143.732	147.643	36.3609	35.1043	63.5403	62.6033	99.3586	101.234	144.341	147.784	185.975	187.122	207.048	204.511	225.45	219.766
	72.04	143.769	147.695	36.383	35.1377	63.585	62.656	99.3845	101.3	144.36	147.836	185.997	187.139	207.065	204.512	225.459	219.766
	72.14	143.81	147.747	36.431	35.1711	63.626	62.7087	99.4287	101.365	144.396	147.888	186.033	187.156	207.091	204.513	225.485	219.766
	72.24	143.835	147.799	36.4516	35.2044	63.6582	62.7613	99.4695	101.431	144.416	147.94	186.043	187.173	207.102	204.515	225.489	219.766
	72.34	143.874	147.85	36.4832	35.2378	63.7024	62.8138	99.5043	101.496	144.453	147.991	186.058	187.19	207.116	204.516	225.502	219.766
	72.44	143.903	147.902	36.5125	35.2711	63.7504	62.8664	99.5453	101.562	144.489	148.043	186.079	187.206	207.129	204.518	225.511	219.766
	72.54	143.939	147.953	36.5477	35.3043	63.7973	62.9188	99.5921	101.627	144.536	148.094	186.095	187.223	207.144	204.519	225.536	219.766
	72.64	143.956	148.004	36.5652	35.3376	63.8461	62.9712	99.641	101.692	144.554	148.145	186.124	187.24	207.174	204.52	225.555	219.766
	72.74	143.98	148.055	36.5892	35.3709	63.8779	63.0236	99.6728	101.757	144.578	148.196	186.14	187.256	207.178	204.522	225.556	219.766
	72.84	144.017	148.105	36.6344	35.4041	63.9231	63.0759	99.7296	101.822	144.611	148.246	186.17	187.273	207.192	204.523	225.567	219.766
	72.94	144.04	148.156	36.6607	35.4373	63.9721	63.1281	99.7638	101.887	144.637	148.297	186.185	187.289	207.207	204.524	225.567	219.766
	73.04	144.071	148.206	36.692	35.4704	64.0127	63.1803	99.8029	101.952	144.657	148.347	186.201	187.305	207.218	204.526	225.593	219.766
	73.14	144.084	148.256	36.7123	35.5036	64.0549	63.2325	99.8349	102.017	144.681	148.397	186.209	187.321	207.226	204.527	225.601	219.766
	73.24	144.109	148.306	36.7256	35.5367	64.0924	63.2845	99.8795	102.081	144.694	148.447	186.222	187.337	207.233	204.528	225.607	219.766
	73.34	144.133	148.356	36.7496	35.5698	64.1328	63.3366	99.9113	102.146	144.718	148.497	186.246	187.353	207.25	204.53	225.62	219.766
	73.44	144.163	148.406	36.7916	35.6029	64.1819	63.3886	99.965	102.21	144.741	148.547	186.269	187.369	207.274	204.531	225.639	219.766
	73.54	144.178	148.456	36.8187	35.636	64.2168	63.4405	99.9921	102.274	144.776	148.597	186.276	187.385	207.287	204.532	225.645	219.766
	73.64	144.208	148.505	36.868	35.669	64.2465	63.4924	100.03	102.338	144.797	148.646	186.289	187.401	207.293	204.533	225.664	219.766
	73.74	144.236	148.555	36.9039	35.7021	64.2707	63.5442	100.061	102.402	144.827	148.696	186.311	187.416	207.314	204.535	225.671	219.766
	73.84	144.258	148.604	36.9326	35.7351	64.3158	63.596	100.099	102.466	144.855	148.745	186.332	187.432	207.335	204.536	225.693	219.766
	73.94	144.288	148.653	36.9674	35.7681	64.3701	63.6477	100.141	102.53	144.893	148.794	186.355	187.447	207.357	204.537	225.708	219.766
	74.04	144.311	148.702	36.9902	35.801	64.4117	63.6994	100.164	102.594	144.904	148.843	186.366	187.463	207.36	204.538	225.716	219.766
	74.14	144.331	148.75	37.033	35.834	64.4545	63.751	100.206	102.657	144.939	148.891	186.389	187.478	207.392	204.539	225.735	219.766
	74.24	144.354	148.799	37.0687	35.8669	64.4902	63.8026	100.254	102.721	144.975	148.94	186.405	187.493	207.408	204.541	225.746	219.766
	74.34	144.394	148.847	37.1088	35.8998	64.5256	63.8541	100.291	102.784	144.996	148.988	186.426	187.508	207.428	204.542	225.757	219.766
	74.44	144.424	148.896	37.15	35.9326	64.5598	63.9056	100.323	102.847	145.025	149.037	186.455	187.523	207.434	204.543	225.77	219.766
	74.54	144.45	148.944	37.1764	35.9655	64.5979	63.957	100.342	102.911	145.055	149.085	186.474	187.538	207.445	204.544	225.784	219.766
	74.64	144.487	148.992	37.2254	35.9983	64.643	64.0084	100.387	102.974	145.086	149.133	186.499	187.553	207.471	204.545	225.803	219.766
	74.74	144.519	149.04	37.2533	36.0311	64.6826	64.0597	100.419	103.037	145.108	149.181	186.516	187.568	207.483	204.546	225.822	219.766
	74.84	144.538	149.087	37.2842	36.0639	64.726	64.111	100.458	103.099	145.14	149.228	186.535	187.582	207.502	204.547	225.846	219.766
	74.94	144.573	149.135	37.3238	36.0967	64.7766	64.1622	100.501	103.162	145.165	149.276	186.563	187.597	207.51	204.548	225.866	219.766
	75.04	144.606	149.182	37.3471	36.1294	64.8107	64.2134	100.52	103.225	145.195	149.323	186.574	187.611	207.514	204.549	225.872	219.766
	75.14	144.63	149.229	37.3838	36.1622	64.8444	64.2645	100.569	103.287	145.212	149.37	186.587	187.626	207.531	204.551	225.88	219.766
	75.24	144.653	149.277	37.4105	36.1949	64.8789	64.3156	100.615	103.35	145.239	149.418	186.598	187.64	207.539	204.552	225.89	219.766
	75.34	144.684	149.324	37.451	36.2276	64.9147	64.3666	100.651	103.412	145.274	149.465	186.615	187.654	207.54	204.553	225.913	219.766
	75.44	144.719	149.37	37.4965	36.2602	64.9453	64.4176	100.682	103.474	145.293	149.511	186.634	187.669	207.557	204.554	225.922	219.766
	75.54	144.744	149.417	37.5252	36.2929	64.9936	64.4685	100.725	103.536	145.322	149.558	186.651	187.683	207.568	204.555	225.946	219.766
	75.64	144.779	149.464	37.5551	36.3255	65.0328	64.5193	100.753	103.598	145.345	149.605	186.677	187.697	207.567	204.556	225.973	219.766
	75.74	144.81	149.51	37.5791	36.3581	65.0787	64.5701	100.803	103.66	145.381	149.651	186.697	187.711	207.578	204.557	225.987	219.766
	75.84	144.827	149.556	37.6078	36.3907	65.1152	64.6209	100.844	103.722	145.412	149.697	186.702	187.724	207.595	204.558	225.997	219.766
	75.94	144.859	149.602	37.6357	36.4232	65.1588	64.6716	100.891	103.784	145.444	149.743	186.734	187.738	207.608	204.559	226.017	219.766
	76.04	144.886	149.648	37.6635	36.4557	65.1944	64.7223	100.938	103.845	145.465	149.789	186.745	187.752	207.624	204.56	226.022	219.766
	76.14	144.904	149.694	37.7008	36.4883	65.2465	64.7729	100.976	103.907	145.502	149.835	186.748	187.766	207.625	204.561	226.031	219.766
	76.24	144.92	149.74	37.7209	36.5208	65.2861	64.8235	101.003	103.968	145.517	149.881	186.764	187.779	207.626	204.562	226.036	219.766
	76.34	144.936	149.786	37.7439	36.5532	65.31	64.874	101.027	104.029	145.533	149.927	186.768	187.793	207.63	204.563	226.036	219.766
	76.44	144.96	149.831	37.7721	36.5857	65.3459	64.9244	101.074	104.091	145.549	149.972	186.789	187.806	207.646	204.564	226.052	219.766
	76.54	144.992	149.876	37.7914	36.6181	65.3903	64.9748	101.105	104.152	145.573	150.017	186.812	187.819	207.659	204.565	226.075	219.766
	76.64	145.033	149.921	37.8184	36.6505	65.4274	65.0252	101.137	104.213	145.603	150.062	186.834	187.832	207.689	204.565	226.091	219.766
	76.74	145.06	149.966	37.8492	36.6829	65.4778	65.0755	101.19	104.273	145.646	150.107	186.849	187.846	207.691	204.566	226.105	219.766
	76.84	145.085	150.011	37.8932	36.7153	65.5365	65.1258	101.212	104.334	145.671	150.152	186.863	187.859	207.709	204.567	226.119	219.766
	76.94	145.118	150.056	37.9307	36.7476	65.5819	65.176	101.267	104.395	145.692	150.197	186.891	187.872	207.727	204.568	226.136	219.766
	77.04	145.132	150.101	37.9521	36.78	65.6275	65.2262	101.282	104.455	145.698	150.242	186.901	187.885	207.748	204.569	226.15	219.766
	77.14	145.164	150.145	37.9805	36.8123	65.6723	65.2763	101.314	104.516	145.727	150.286	186.914	187.898	207.756	204.57	226.163	219.766
	77.24	145.184	150.189	38.0123	36.8445	65.719	65.3264	101.346	104.576	145.763	150.33	186.927	187.91	207.758	204.571	226.178	219.767
	77.34	145.222	150.234	38.0502	36.8768	65.7686	65.3764	101.38	104.637	145.808	150.375	186.958	187.923	207.776	204.572	226.197	219.767
	77.44	145.244	150.278	38.0834	36.9091	65.8096	65.4263	101.425	104.697	145.83	150.419	186.986	187.936	207.797	204.573	226.219	219.767
	77.54	145.272	150.322	38.1111	36.9413	65.8655	65.4763	101.452	104.757	145.857	150.463	186.998	187.948	207.801	204.573	226.236	219.767
	77.64	145.3	150.365	38.1396	36.9735	65.9088	65.5261	101.489	104.817	145.886	150.506	187.015	187.961	207.819	204.574	226.24	219.767
	77.74	145.314	150.409	38.1539	37.0057	65.9426	65.576	101.507	104.877	145.9	150.55	187.029	187.973	207.829	204.575	226.25	219.767
	77.84	145.335	150.453	38.1861	37.0378	65.9857	65.6257	101.535	104.936	145.932	150.594	187.055	187.986	207.849	204.576	226.26	219.767
	77.94	145.365	150.496	38.2121	37.07	66.0203	65.6755	101.565	104.996	145.95	150.637	187.08	187.998	207.86	204.577	226.273	219.767
	78.04	145.386	150.539	38.2453	37.1021	66.0535	65.7251	101.598	105.056	145.972	150.68	187.093	188.01	207.869	204.578	226.282	219.767
	78.14	145.411	150.583	38.2898	37.1342	66.0981	65.7748	101.643	105.115	146.009	150.724	187.118	188.022	207.887	204.578	226.3	219.767
	78.24	145.436	150.626	38.3145	37.1663	66.1305	65.8243	101.675	105.174	146.022	150.767	187.131	188.034	207.9	204.579	226.313	219.767
	78.34	145.458	150.668	38.3435	37.1983	66.1721	65.8739	101.717	105.234	146.058	150.809	187.145	188.046	207.914	204.58	226.332	219.767
	78.44	145.48	150.711	38.3586	37.2304	66.2129	65.9233	101.746	105.293	146.088	150.852	187.171	188.058	207.931	204.581	226.345	219.767
	78.54	145.512	150.754	38.3865	37.2624	66.2455	65.9728	101.779	105.352	146.101	150.895	187.172	188.07	207.933	204.581	226.346	219.767
	78.64	145.535	150.796	38.4217	37.2944	66.2807	66.0222	101.822	105.411	146.129	150.937	187.196	188.082	207.948	204.582	226.362	219.767
	78.74	145.568	150.839	38.4596	37.3264	66.3186	66.0715	101.863	105.47	146.147	150.98	187.206	188.094	207.967	204.583	226.376	219.767
	78.84	145.591	150.881	38.4849	37.3583	66.3682	66.1208	101.901	105.528	146.165	151.022	187.224	188.106	207.97	204.584	226.384	219.767
	78.94	145.621	150.923	38.5156	37.3903	66.3942	66.17	101.939	105.587	146.2	151.064	187.243	188.117	207.995	204.584	226.389	219.767
	79.04	145.646	150.965	38.5375	37.4222	66.4426	66.2192	101.976	105.646	146.232	151.106	187.252	188.129	208.005	204.585	226.407	219.767
	79.14	145.676	151.007	38.5746	37.4541	66.4805	66.2683	101.998	105.704	146.262	151.148	187.27	188.14	208.023	204.586	226.425	219.767
	79.24	145.692	151.049	38.5974	37.486	66.508	66.3174	102.033	105.763	146.278	151.19	187.279	188.152	208.03	204.587	226.433	219.767
	79.34	145.72	151.09	38.6107	37.5178	66.5432	66.3665	102.069	105.821	146.305	151.231	187.294	188.163	208.043	204.587	226.437	219.767
	79.44	145.748	151.132	38.6529	37.5496	66.5705	66.4155	102.096	105.879	146.329	151.273	187.31	188.174	208.058	204.588	226.453	219.767
	79.54	145.768	151.173	38.6728	37.5815	66.5951	66.4644	102.128	105.937	146.345	151.314	187.326	188.186	208.071	204.589	226.461	219.767
	79.64	145.794	151.214	38.6879	37.6133	66.6336	66.5133	102.162	105.995	146.375	151.355	187.337	188.197	208.085	204.589	226.472	219.767
	79.74	145.813	151.255	38.7238	37.645	66.6797	66.5622	102.201	106.053	146.407	151.396	187.345	188.208	208.102	204.59	226.491	219.767
	79.84	145.831	151.296	38.7605	37.6768	66.7094	66.611	102.243	106.111	146.436	151.437	187.363	188.219	208.11	204.591	226.495	219.767
	79.94	145.859	151.337	38.785	37.7085	66.7416	66.6598	102.275	106.168	146.457	151.478	187.38	188.23	208.12	204.592	226.503	219.767
	80.04	145.891	151.378	38.809	37.7402	66.7774	66.7085	102.311	106.226	146.465	151.519	187.395	188.241	208.125	204.592	226.518	219.767
	80.14	145.91	151.418	38.8394	37.7719	66.8078	66.7571	102.346	106.284	146.484	151.559	187.414	188.252	208.143	204.593	226.518	219.767
	80.24	145.923	151.459	38.8594	37.8036	66.8324	66.8057	102.366	106.341	146.509	151.6	187.419	188.262	208.148	204.593	226.531	219.767
	80.34	145.964	151.499	38.89	37.8353	66.8732	66.8543	102.415	106.398	146.551	151.64	187.449	188.273	208.183	204.594	226.548	219.767
	80.44	145.984	151.54	38.9293	37.8669	66.9094	66.9028	102.446	106.456	146.59	151.681	187.46	188.284	208.198	204.595	226.558	219.767
	80.54	146.007	151.58	38.9559	37.8985	66.9438	66.9513	102.481	106.513	146.604	151.721	187.472	188.294	208.205	204.595	226.568	219.767
	80.64	146.028	151.62	38.9728	37.9301	66.9803	66.9997	102.51	106.57	146.633	151.761	187.489	188.305	208.222	204.596	226.58	219.767
	80.74	146.053	151.66	38.9898	37.9617	67.0207	67.0481	102.546	106.627	146.65	151.801	187.511	188.316	208.231	204.597	226.579	219.767
	80.84	146.081	151.699	39.0182	37.9933	67.0569	67.0965	102.582	106.683	146.678	151.84	187.522	188.326	208.239	204.597	226.591	219.767
	80.94	146.097	151.739	39.0486	38.0248	67.0756	67.1447	102.613	106.74	146.705	151.88	187.538	188.336	208.255	204.598	226.605	219.767
	81.04	146.122	151.778	39.0748	38.0563	67.1057	67.193	102.643	106.797	146.723	151.919	187.552	188.347	208.278	204.599	226.617	219.767
	81.14	146.138	151.818	39.1029	38.0878	67.1299	67.2412	102.679	106.853	146.751	151.959	187.572	188.357	208.282	204.599	226.622	219.767
	81.24	146.172	151.857	39.1336	38.1193	67.177	67.2893	102.709	106.91	146.77	151.998	187.579	188.367	208.301	204.6	226.644	219.767
	81.34	146.197	151.896	39.1539	38.1507	67.2121	67.3374	102.749	106.966	146.802	152.037	187.6	188.377	208.321	204.6	226.652	219.767
	81.44	146.219	151.935	39.1873	38.1822	67.2572	67.3855	102.79	107.023	146.824	152.076	187.624	188.387	208.335	204.601	226.667	219.767
	81.54	146.236	151.974	39.2092	38.2136	67.2822	67.4335	102.827	107.079	146.853	152.115	187.639	188.397	208.343	204.601	226.681	219.767
	81.64	146.264	152.013	39.2328	38.245	67.3223	67.4814	102.855	107.135	146.877	152.154	187.64	188.407	208.365	204.602	226.693	219.767
	81.74	146.286	152.052	39.2619	38.2764	67.3444	67.5293	102.881	107.191	146.892	152.193	187.645	188.417	208.376	204.603	226.714	219.767
	81.84	146.301	152.09	39.2863	38.3077	67.3711	67.5772	102.904	107.247	146.911	152.231	187.665	188.427	208.398	204.603	226.722	219.767
	81.94	146.333	152.129	39.3129	38.3391	67.4133	67.625	102.936	107.303	146.938	152.27	187.684	188.437	208.41	204.604	226.729	219.767
	82.04	146.357	152.167	39.3494	38.3704	67.4592	67.6728	102.972	107.358	146.963	152.308	187.701	188.447	208.423	204.604	226.744	219.767
	82.14	146.377	152.205	39.3693	38.4017	67.4861	67.7205	103	107.414	146.983	152.346	187.71	188.456	208.443	204.605	226.759	219.767
	82.24	146.403	152.243	39.3906	38.433	67.5192	67.7682	103.037	107.469	147.008	152.384	187.732	188.466	208.453	204.605	226.768	219.767
	82.34	146.425	152.281	39.4135	38.4642	67.5537	67.8159	103.056	107.525	147.019	152.422	187.738	188.476	208.471	204.606	226.772	219.767
	82.44	146.442	152.319	39.442	38.4955	67.5932	67.8634	103.096	107.58	147.036	152.46	187.755	188.485	208.48	204.606	226.785	219.767
	82.54	146.461	152.357	39.4803	38.5267	67.6448	67.911	103.122	107.636	147.066	152.498	187.766	188.495	208.487	204.607	226.792	219.767
	82.64	146.48	152.395	39.4908	38.5579	67.6584	67.9585	103.145	107.691	147.077	152.536	187.776	188.504	208.498	204.607	226.797	219.767
	82.74	146.504	152.432	39.5228	38.5891	67.6756	68.0059	103.181	107.746	147.106	152.573	187.794	188.514	208.495	204.608	226.808	219.767
	82.84	146.523	152.47	39.5566	38.6202	67.7195	68.0533	103.211	107.801	147.128	152.611	187.808	188.523	208.513	204.608	226.817	219.767
	82.94	146.544	152.507	39.5756	38.6514	67.7541	68.1007	103.24	107.856	147.169	152.648	187.825	188.532	208.527	204.609	226.836	219.767
	83.04	146.573	152.544	39.5892	38.6825	67.7842	68.148	103.27	107.911	147.195	152.685	187.844	188.541	208.545	204.609	226.845	219.767
	83.14	146.587	152.581	39.6097	38.7136	67.8211	68.1953	103.3	107.965	147.224	152.722	187.856	188.55	208.566	204.61	226.855	219.767
	83.24	146.628	152.618	39.65	38.7447	67.8535	68.2425	103.343	108.02	147.248	152.759	187.873	188.56	208.587	204.61	226.868	219.767
	83.34	146.639	152.655	39.6734	38.7758	67.8871	68.2897	103.359	108.074	147.263	152.796	187.889	188.569	208.591	204.611	226.872	219.767
	83.44	146.662	152.692	39.7059	38.8068	67.9321	68.3368	103.391	108.129	147.284	152.833	187.902	188.578	208.611	204.611	226.888	219.767
	83.54	146.682	152.728	39.7205	38.8378	67.9584	68.3839	103.425	108.183	147.31	152.869	187.916	188.587	208.618	204.612	226.898	219.767
	83.64	146.715	152.765	39.7535	38.8688	68.011	68.4309	103.461	108.237	147.332	152.906	187.93	188.596	208.639	204.612	226.905	219.767
	83.74	146.729	152.801	39.7709	38.8998	68.0401	68.4779	103.491	108.292	147.349	152.942	187.947	188.604	208.649	204.613	226.922	219.767
	83.84	146.748	152.838	39.8033	38.9308	68.085	68.5249	103.52	108.346	147.37	152.979	187.968	188.613	208.67	204.613	226.926	219.767
	83.94	146.762	152.874	39.809	38.9618	68.1289	68.5718	103.545	108.4	147.399	153.015	187.977	188.622	208.675	204.614	226.938	219.767
	84.04	146.783	152.91	39.8385	38.9927	68.1811	68.6186	103.585	108.454	147.42	153.051	187.987	188.631	208.688	204.614	226.962	219.767
	84.14	146.8	152.946	39.8504	39.0236	68.2055	68.6654	103.614	108.507	147.436	153.087	188.003	188.639	208.705	204.615	226.97	219.767
	84.24	146.818	152.982	39.8834	39.0545	68.2502	68.7122	103.654	108.561	147.469	153.123	188.017	188.648	208.726	204.615	226.992	219.767
	84.34	146.847	153.017	39.9049	39.0854	68.2764	68.7589	103.688	108.615	147.491	153.158	188.035	188.657	208.745	204.616	227.005	219.767
	84.44	146.874	153.053	39.9322	39.1162	68.3225	68.8056	103.731	108.668	147.518	153.194	188.046	188.665	208.767	204.616	227.018	219.767
	84.54	146.899	153.089	39.9574	39.1471	68.3672	68.8522	103.767	108.722	147.543	153.23	188.063	188.673	208.785	204.616	227.03	219.767
	84.64	146.916	153.124	39.9895	39.1779	68.3992	68.8988	103.808	108.775	147.564	153.265	188.084	188.682	208.805	204.617	227.051	219.767
	84.74	146.933	153.159	40.0107	39.2087	68.4447	68.9454	103.825	108.829	147.597	153.3	188.105	188.69	208.818	204.617	227.067	219.767
	84.84	146.952	153.195	40.0379	39.2395	68.4906	68.9919	103.864	108.882	147.616	153.336	188.116	188.699	208.838	204.618	227.08	219.767
	84.94	146.976	153.23	40.066	39.2702	68.5266	69.0383	103.892	108.935	147.644	153.371	188.121	188.707	208.842	204.618	227.096	219.767
	85.04	147.001	153.265	40.0867	39.301	68.5621	69.0847	103.924	108.988	147.665	153.406	188.134	188.715	208.868	204.619	227.106	219.767
	85.14	147.022	153.3	40.108	39.3317	68.6076	69.1311	103.953	109.041	147.686	153.441	188.155	188.723	208.884	204.619	227.118	219.767
	85.24	147.051	153.334	40.1371	39.3624	68.6367	69.1774	103.982	109.094	147.715	153.475	188.17	188.731	208.899	204.619	227.116	219.767
	85.34	147.056	153.369	40.1727	39.3931	68.6754	69.2237	104.021	109.146	147.734	153.51	188.196	188.74	208.912	204.62	227.135	219.767
	85.44	147.071	153.404	40.207	39.4237	68.7192	69.2699	104.041	109.199	147.754	153.545	188.204	188.748	208.925	204.62	227.136	219.767
	85.54	147.085	153.438	40.2252	39.4544	68.7522	69.3161	104.067	109.252	147.773	153.579	188.225	188.756	208.939	204.621	227.147	219.767
	85.64	147.106	153.473	40.2537	39.485	68.7729	69.3623	104.099	109.304	147.812	153.614	188.243	188.764	208.96	204.621	227.155	219.767
	85.74	147.139	153.507	40.2867	39.5156	68.8059	69.4084	104.128	109.357	147.834	153.648	188.267	188.771	208.966	204.621	227.171	219.767
	85.84	147.154	153.541	40.3137	39.5462	68.8211	69.4544	104.155	109.409	147.849	153.682	188.267	188.779	208.989	204.622	227.18	219.767
	85.94	147.164	153.575	40.3396	39.5768	68.851	69.5004	104.169	109.461	147.859	153.716	188.285	188.787	209.007	204.622	227.198	219.767
	86.04	147.185	153.609	40.3607	39.6073	68.883	69.5464	104.194	109.513	147.88	153.75	188.295	188.795	209.02	204.622	227.211	219.767
	86.14	147.214	153.643	40.3828	39.6378	68.9215	69.5923	104.224	109.565	147.891	153.784	188.321	188.803	209.042	204.623	227.233	219.767
	86.24	147.219	153.677	40.4182	39.6684	68.9451	69.6382	104.271	109.617	147.918	153.818	188.333	188.81	209.054	204.623	227.254	219.767
	86.34	147.231	153.71	40.4412	39.6989	68.9682	69.684	104.302	109.669	147.93	153.851	188.344	188.818	209.069	204.624	227.26	219.767
	86.44	147.257	153.744	40.4783	39.7293	69.0022	69.7298	104.317	109.721	147.947	153.885	188.351	188.826	209.072	204.624	227.267	219.767
	86.54	147.284	153.777	40.517	39.7598	69.0244	69.7756	104.351	109.773	147.974	153.918	188.366	188.833	209.09	204.624	227.289	219.767
	86.64	147.309	153.811	40.5482	39.7902	69.0549	69.8213	104.389	109.825	147.993	153.952	188.392	188.841	209.093	204.625	227.303	219.767
	86.74	147.331	153.844	40.5853	39.8207	69.0733	69.8669	104.407	109.876	148.011	153.985	188.417	188.848	209.112	204.625	227.303	219.767
	86.84	147.354	153.877	40.6158	39.8511	69.092	69.9125	104.445	109.928	148.035	154.018	188.44	188.856	209.135	204.625	227.326	219.767
	86.94	147.387	153.91	40.6441	39.8814	69.1242	69.9581	104.482	109.979	148.057	154.051	188.461	188.863	209.155	204.626	227.331	219.767
	87.04	147.405	153.943	40.6693	39.9118	69.1455	70.0036	104.498	110.03	148.076	154.084	188.463	188.87	209.168	204.626	227.34	219.767
	87.14	147.426	153.976	40.6951	39.9422	69.1877	70.0491	104.522	110.081	148.09	154.117	188.481	188.878	209.183	204.626	227.349	219.767
	87.24	147.458	154.009	40.7277	39.9725	69.2156	70.0946	104.561	110.133	148.111	154.15	188.506	188.885	209.203	204.627	227.367	219.767
	87.34	147.479	154.042	40.7564	40.0028	69.2444	70.14	104.59	110.184	148.132	154.183	188.534	188.892	209.212	204.627	227.388	219.767
	87.44	147.499	154.074	40.7877	40.0331	69.2678	70.1853	104.621	110.235	148.151	154.215	188.554	188.899	209.213	204.627	227.405	219.767
	87.54	147.524	154.107	40.8008	40.0634	69.2809	70.2306	104.63	110.286	148.173	154.248	188.567	188.906	209.218	204.628	227.396	219.767
	87.64	147.54	154.139	40.8176	40.0936	69.3203	70.2759	104.659	110.336	148.185	154.28	188.584	188.914	209.223	204.628	227.406	219.767
	87.74	147.554	154.171	40.8357	40.1238	69.3596	70.3211	104.689	110.387	148.203	154.312	188.602	188.921	209.233	204.628	227.412	219.767
	87.84	147.583	154.203	40.8949	40.1541	69.3992	70.3663	104.733	110.438	148.22	154.344	188.627	188.928	209.246	204.629	227.441	219.767
	87.94	147.597	154.235	40.9371	40.1843	69.4242	70.4114	104.758	110.488	148.222	154.376	188.635	188.935	209.252	204.629	227.452	219.767
	88.04	147.602	154.267	40.9607	40.2144	69.4526	70.4565	104.794	110.539	148.23	154.408	188.637	188.942	209.268	204.629	227.459	219.767
	88.14	147.641	154.299	40.9885	40.2446	69.4717	70.5016	104.802	110.589	148.249	154.44	188.658	188.948	209.265	204.63	227.468	219.767
	88.24	147.658	154.331	41.025	40.2747	69.5043	70.5466	104.842	110.639	148.291	154.472	188.665	188.955	209.29	204.63	227.485	219.767
	88.34	147.658	154.363	41.056	40.3049	69.5408	70.5916	104.851	110.69	148.311	154.504	188.678	188.962	209.322	204.63	227.474	219.767
	88.44	147.689	154.394	41.0871	40.335	69.575	70.6365	104.839	110.74	148.33	154.535	188.685	188.969	209.317	204.63	227.488	219.767
	88.54	147.716	154.426	41.1141	40.3651	69.6332	70.6814	104.877	110.79	148.384	154.567	188.7	188.976	209.324	204.631	227.507	219.767
	88.64	147.739	154.457	41.185	40.3951	69.6807	70.7262	104.901	110.84	148.402	154.598	188.735	188.982	209.35	204.631	227.511	219.767
	88.74	147.768	154.489	41.2092	40.4252	69.6971	70.771	104.926	110.89	148.432	154.63	188.753	188.989	209.377	204.631	227.528	219.767
	88.84	147.773	154.52	41.217	40.4552	69.7127	70.8157	104.947	110.94	148.461	154.661	188.757	188.996	209.397	204.632	227.533	219.767
	88.94	147.793	154.551	41.2586	40.4852	69.7348	70.8605	104.994	110.989	148.512	154.692	188.778	189.002	209.429	204.632	227.554	219.767
	89.04	147.819	154.582	41.2949	40.5152	69.775	70.9051	105.007	111.039	148.541	154.723	188.787	189.009	209.45	204.632	227.57	219.767
	89.14	147.836	154.613	41.3242	40.5452	69.7965	70.9497	105.038	111.089	148.574	154.754	188.779	189.015	209.457	204.632	227.575	219.767
	89.24	147.86	154.644	41.3707	40.5752	69.8407	70.9943	105.06	111.138	148.593	154.785	188.781	189.022	209.475	204.633	227.608	219.767
	89.34	147.884	154.675	41.3914	40.6051	69.8981	71.0389	105.063	111.187	148.59	154.816	188.767	189.028	209.48	204.633	227.62	219.767
	89.44	147.923	154.705	41.4221	40.635	69.9209	71.0834	105.065	111.237	148.582	154.846	188.794	189.035	209.457	204.633	227.64	219.767
	89.54	147.933	154.736	41.4377	40.665	69.9303	71.1278	105.075	111.286	148.594	154.877	188.794	189.041	209.456	204.633	227.651	219.767
	89.64	147.968	154.766	41.4647	40.6948	69.9901	71.1722	105.09	111.335	148.62	154.907	188.785	189.048	209.478	204.634	227.669	219.767
	89.74	147.948	154.797	41.441	40.7247	69.9406	71.2166	105.132	111.384	148.635	154.938	188.77	189.054	209.489	204.634	227.711	219.767
	89.84	146.336	154.827	41.1262	40.7546	69.7342	71.2609	105.431	111.433	148.174	154.968	187.762	189.06	209.915	204.634	228.073	219.767
	89.94	146.186	154.857	42.5904	40.7844	71.2026	71.3052	106.493	111.482	147.473	154.998	186.921	189.066	210.476	204.635	224.671	219.767
	90.04	150.986	148.973	45.8096	38.2134	74.4268	67.5392	109.586	111.531	150.241	155.028	190.339	189.073	212.492	197.178	223.341	219.767
	90.14	151.649	148.859	43.41	38.1917	71.9955	67.4989	107.221	107.958	150.544	149.003	191.059	178.063	210.196	196.964	229.585	210.994
	90.24	148.63	148.745	39.3104	38.1701	67.892	67.4586	103.074	107.887	148.987	148.889	189.059	177.897	207.334	196.751	229.566	210.743
	90.34	147.857	148.631	40.2484	38.1485	68.726	67.4184	103.404	107.816	149.194	148.775	188.664	177.733	208.255	196.538	227.128	210.492
	90.44	147.803	148.517	41.3125	38.127	69.8004	67.3783	104.847	107.745	148.819	148.661	188.191	177.568	208.476	196.326	225.374	210.241
	90.54	147.758	148.404	41.6445	38.1055	70.1684	67.3383	104.976	107.675	148.309	148.547	187.564	177.404	207.399	196.115	224.202	209.992
	90.64	147.401	148.291	41.4521	38.0841	69.9158	67.2984	105.01	107.605	148.291	148.434	187.286	177.241	206.876	195.904	222.756	209.743
	90.74	147.421	148.178	41.6737	38.0627	70.0654	67.2586	105.231	107.534	148.409	148.321	187.208	177.078	206.562	195.694	221.757	209.495
	90.84	147.279	148.066	41.6924	38.0414	70.0748	67.2189	105.111	107.464	148.231	148.209	186.959	176.915	205.645	195.484	220.317	209.247
	90.94	147.096	147.954	41.7009	38.0201	70.06	67.1792	104.938	107.395	147.963	148.096	186.513	176.753	205.135	195.275	219.455	209
	91.04	146.905	147.842	41.6986	37.9989	70.0186	67.1397	104.832	107.325	147.769	147.984	186.161	176.591	204.482	195.067	218.472	208.754
	91.14	146.755	147.73	41.6988	37.9777	69.9875	67.1002	104.752	107.255	147.63	147.872	185.849	176.43	203.903	194.859	217.752	208.509
	91.24	146.583	147.619	41.6996	37.9566	69.9445	67.0608	104.657	107.186	147.465	147.76	185.52	176.269	203.343	194.651	216.867	208.264
	91.34	146.42	147.508	41.6889	37.9355	69.9034	67.0216	104.558	107.117	147.29	147.649	185.189	176.108	202.79	194.444	215.996	208.02
	91.44	146.269	147.397	41.6982	37.9144	69.8775	66.9824	104.486	107.048	147.121	147.538	184.871	175.948	202.252	194.238	215.191	207.776
	91.54	146.097	147.287	41.6896	37.8934	69.826	66.9433	104.395	106.979	146.929	147.427	184.562	175.788	201.725	194.032	214.416	207.533
	91.64	145.92	147.177	41.6662	37.8724	69.776	66.9042	104.311	106.91	146.772	147.317	184.253	175.629	201.213	193.827	213.681	207.291
	91.74	145.725	147.067	41.6478	37.8515	69.7451	66.8653	104.224	106.842	146.569	147.207	183.961	175.47	200.741	193.622	212.968	207.049
	91.84	145.564	146.957	41.6406	37.8307	69.7106	66.8265	104.154	106.773	146.403	147.097	183.68	175.312	200.273	193.418	212.286	206.808
	91.94	145.422	146.848	41.6211	37.8099	69.652	66.7877	104.057	106.705	146.216	146.987	183.393	175.154	199.817	193.214	211.625	206.568
	92.04	145.266	146.738	41.6131	37.7891	69.5815	66.7491	103.957	106.637	146.046	146.877	183.113	174.996	199.388	193.011	210.994	206.329
	92.14	145.126	146.63	41.6176	37.7684	69.5516	66.7105	103.862	106.569	145.895	146.768	182.831	174.839	198.95	192.809	210.376	206.09
	92.24	144.969	146.521	41.5943	37.7477	69.5072	66.672	103.759	106.501	145.708	146.659	182.551	174.682	198.538	192.607	209.768	205.851
	92.34	144.829	146.413	41.5672	37.727	69.4699	66.6336	103.652	106.434	145.548	146.551	182.275	174.525	198.119	192.405	209.144	205.614
	92.44	144.665	146.304	41.5502	37.7064	69.424	66.5953	103.563	106.366	145.381	146.442	181.992	174.369	197.721	192.204	208.557	205.376
	92.54	144.494	146.197	41.518	37.6859	69.3535	66.557	103.444	106.299	145.209	146.334	181.71	174.213	197.334	192.004	207.979	205.14
	92.64	144.357	146.089	41.5023	37.6654	69.3137	66.5189	103.366	106.232	145.088	146.226	181.456	174.058	196.962	191.804	207.447	204.904
	92.74	144.194	145.982	41.4732	37.6449	69.283	66.4808	103.258	106.165	144.936	146.119	181.198	173.903	196.579	191.604	206.919	204.669
	92.84	144.061	145.875	41.4444	37.6245	69.2354	66.4428	103.175	106.098	144.795	146.012	180.944	173.749	196.204	191.406	206.396	204.435
	92.94	143.904	145.768	41.4117	37.6042	69.1934	66.4049	103.074	106.031	144.631	145.905	180.663	173.595	195.841	191.207	205.876	204.201
	93.04	143.748	145.661	41.384	37.5838	69.1602	66.3671	102.994	105.965	144.497	145.798	180.403	173.441	195.469	191.01	205.375	203.967
	93.14	143.6	145.555	41.3613	37.5636	69.1196	66.3294	102.922	105.898	144.358	145.691	180.156	173.288	195.135	190.812	204.861	203.735
	93.24	143.442	145.449	41.3355	37.5433	69.0883	66.2918	102.852	105.832	144.218	145.585	179.91	173.135	194.814	190.616	204.401	203.503
	93.34	143.29	145.343	41.2973	37.5231	69.0563	66.2542	102.757	105.766	144.082	145.479	179.661	172.982	194.469	190.419	203.937	203.271
	93.44	143.154	145.238	41.2859	37.503	69.0238	66.2167	102.694	105.7	143.971	145.373	179.439	172.83	194.129	190.224	203.501	203.041
	93.54	143.027	145.133	41.2537	37.4829	68.9994	66.1794	102.613	105.635	143.823	145.268	179.215	172.678	193.796	190.028	203.069	202.81
	93.64	142.878	145.028	41.2295	37.4628	68.9549	66.142	102.549	105.569	143.663	145.162	178.996	172.527	193.443	189.834	202.626	202.581
	93.74	142.74	144.923	41.2121	37.4428	68.9188	66.1048	102.49	105.504	143.522	145.057	178.771	172.376	193.123	189.639	202.165	202.352
	93.84	142.617	144.819	41.1902	37.4229	68.8891	66.0677	102.406	105.438	143.381	144.953	178.551	172.225	192.81	189.446	201.748	202.124
	93.94	142.482	144.714	41.1613	37.4029	68.8367	66.0306	102.332	105.373	143.247	144.848	178.334	172.075	192.497	189.253	201.337	201.896
	94.04	142.355	144.61	41.1404	37.383	68.8041	65.9937	102.278	105.308	143.118	144.744	178.136	171.925	192.197	189.06	200.936	201.669
	94.14	142.235	144.507	41.1156	37.3632	68.7535	65.9568	102.189	105.243	142.976	144.64	177.918	171.776	191.898	188.868	200.541	201.442
	94.24	142.122	144.403	41.115	37.3434	68.7115	65.92	102.112	105.179	142.842	144.536	177.701	171.627	191.579	188.676	200.133	201.217
	94.34	141.999	144.3	41.1156	37.3237	68.6887	65.8832	102.049	105.114	142.72	144.433	177.498	171.478	191.291	188.485	199.708	200.991
	94.44	141.872	144.197	41.1056	37.3039	68.649	65.8466	101.961	105.05	142.587	144.33	177.28	171.33	190.974	188.294	199.32	200.767
	94.54	141.75	144.094	41.0896	37.2843	68.6088	65.81	101.887	104.985	142.442	144.227	177.067	171.182	190.682	188.104	198.94	200.543
	94.64	141.623	143.992	41.0731	37.2646	68.5571	65.7735	101.828	104.921	142.31	144.124	176.857	171.034	190.4	187.915	198.555	200.319
	94.74	141.519	143.89	41.0652	37.2451	68.5453	65.7371	101.751	104.857	142.19	144.021	176.628	170.887	190.132	187.726	198.185	200.096
	94.84	141.402	143.788	41.0381	37.2255	68.4947	65.7008	101.673	104.794	142.066	143.919	176.422	170.741	189.843	187.537	197.807	199.874
	94.94	141.273	143.686	40.9992	37.206	68.4528	65.6645	101.617	104.73	141.937	143.817	176.214	170.594	189.552	187.349	197.439	199.652
	95.04	141.146	143.585	40.9826	37.1866	68.4119	65.6284	101.54	104.666	141.804	143.716	176.006	170.448	189.286	187.161	197.079	199.431
	95.14	141.023	143.483	40.948	37.1671	68.3773	65.5923	101.464	104.603	141.698	143.614	175.809	170.302	189.01	186.974	196.705	199.211
	95.24	140.881	143.382	40.9346	37.1478	68.3443	65.5563	101.382	104.54	141.564	143.513	175.599	170.157	188.726	186.787	196.372	198.991
	95.34	140.759	143.282	40.9193	37.1284	68.3065	65.5204	101.336	104.477	141.451	143.412	175.421	170.012	188.463	186.601	196.044	198.772
	95.44	140.636	143.181	40.9086	37.1091	68.2551	65.4845	101.266	104.414	141.327	143.311	175.237	169.867	188.197	186.416	195.72	198.553
	95.54	140.507	143.081	40.8832	37.0899	68.2102	65.4487	101.203	104.351	141.207	143.211	175.023	169.723	187.936	186.23	195.392	198.335
	95.64	140.389	142.981	40.8721	37.0707	68.1561	65.413	101.143	104.288	141.094	143.11	174.833	169.579	187.66	186.046	195.043	198.117
	95.74	140.277	142.881	40.8519	37.0515	68.1383	65.3774	101.069	104.226	140.974	143.01	174.631	169.436	187.398	185.861	194.731	197.9
	95.84	140.163	142.781	40.8139	37.0324	68.0908	65.3419	101	104.163	140.861	142.91	174.452	169.293	187.137	185.678	194.422	197.684
	95.94	140.057	142.682	40.7951	37.0133	68.0752	65.3064	100.945	104.101	140.726	142.811	174.26	169.15	186.912	185.494	194.086	197.468
	96.04	139.935	142.583	40.7709	36.9943	68.0299	65.2711	100.858	104.039	140.599	142.712	174.073	169.008	186.649	185.312	193.755	197.253
	96.14	139.832	142.484	40.7502	36.9753	68.0068	65.2358	100.792	103.977	140.485	142.612	173.883	168.866	186.386	185.129	193.445	197.038
	96.24	139.734	142.386	40.7336	36.9563	67.9801	65.2005	100.719	103.915	140.366	142.514	173.692	168.724	186.144	184.947	193.159	196.824
	96.34	139.641	142.287	40.728	36.9374	67.9369	65.1654	100.661	103.854	140.27	142.415	173.524	168.583	185.91	184.766	192.858	196.61
	96.44	139.554	142.189	40.709	36.9185	67.8961	65.1303	100.57	103.792	140.154	142.317	173.339	168.442	185.665	184.585	192.548	196.397
	96.54	139.46	142.091	40.6855	36.8997	67.8656	65.0953	100.489	103.731	140.026	142.219	173.159	168.301	185.416	184.405	192.24	196.185
	96.64	139.341	141.994	40.6576	36.8809	67.8486	65.0604	100.426	103.67	139.92	142.121	173.003	168.161	185.181	184.225	191.949	195.973
	96.74	139.229	141.896	40.6498	36.8621	67.8221	65.0256	100.362	103.609	139.821	142.023	172.818	168.021	184.938	184.045	191.68	195.762
	96.84	139.111	141.799	40.6356	36.8434	67.7891	64.9908	100.3	103.548	139.705	141.926	172.638	167.881	184.687	183.866	191.377	195.551
	96.94	138.997	141.702	40.6287	36.8247	67.7354	64.9561	100.251	103.487	139.598	141.828	172.458	167.742	184.456	183.688	191.103	195.341
	97.04	138.879	141.605	40.6002	36.806	67.7061	64.9215	100.165	103.426	139.484	141.731	172.269	167.603	184.195	183.51	190.808	195.132
	97.14	138.768	141.509	40.5807	36.7874	67.6623	64.8869	100.103	103.366	139.382	141.635	172.094	167.465	183.97	183.332	190.549	194.922
	97.24	138.661	141.413	40.5711	36.7689	67.6324	64.8525	100.037	103.305	139.273	141.538	171.922	167.327	183.746	183.155	190.279	194.714
	97.34	138.556	141.317	40.5443	36.7504	67.6073	64.8181	99.9755	103.245	139.174	141.442	171.748	167.189	183.528	182.978	189.981	194.506
	97.44	138.445	141.221	40.5275	36.7319	67.5811	64.7838	99.9228	103.185	139.039	141.346	171.571	167.051	183.307	182.802	189.694	194.299
	97.54	138.322	141.125	40.5088	36.7134	67.5397	64.7495	99.8666	103.125	138.939	141.25	171.404	166.914	183.079	182.626	189.415	194.092
	97.64	138.216	141.03	40.5045	36.695	67.5119	64.7154	99.8185	103.065	138.833	141.154	171.231	166.777	182.871	182.451	189.147	193.886
	97.74	138.123	140.935	40.4804	36.6766	67.4926	64.6813	99.7562	103.005	138.723	141.059	171.053	166.641	182.665	182.276	188.868	193.68
	97.84	138.031	140.84	40.4776	36.6583	67.4561	64.6473	99.7048	102.946	138.605	140.964	170.914	166.505	182.463	182.102	188.581	193.475
	97.94	137.926	140.745	40.4691	36.64	67.4032	64.6133	99.6425	102.886	138.516	140.869	170.759	166.369	182.268	181.928	188.32	193.27
	98.04	137.827	140.651	40.4627	36.6218	67.3654	64.5794	99.5783	102.827	138.41	140.774	170.605	166.234	182.065	181.754	188.061	193.066
	98.14	137.743	140.556	40.4422	36.6036	67.3473	64.5456	99.5093	102.768	138.297	140.68	170.437	166.099	181.862	181.581	187.822	192.862
	98.24	137.628	140.462	40.4363	36.5854	67.3117	64.5119	99.4496	102.708	138.182	140.586	170.297	165.964	181.662	181.409	187.569	192.659
	98.34	137.503	140.369	40.4306	36.5672	67.2865	64.4782	99.3861	102.65	138.081	140.492	170.131	165.829	181.45	181.237	187.317	192.457
	98.44	137.401	140.275	40.4139	36.5491	67.2557	64.4447	99.3162	102.591	137.951	140.398	169.971	165.695	181.253	181.065	187.072	192.255
	98.54	137.301	140.182	40.418	36.5311	67.2215	64.4112	99.2445	102.532	137.856	140.304	169.801	165.562	181.046	180.894	186.846	192.054
	98.64	137.199	140.089	40.3932	36.5131	67.1873	64.3777	99.1603	102.474	137.725	140.211	169.645	165.428	180.838	180.723	186.599	191.853
	98.74	137.089	139.996	40.3705	36.4951	67.1592	64.3444	99.0908	102.415	137.636	140.118	169.488	165.295	180.632	180.553	186.355	191.652
	98.84	136.981	139.903	40.3742	36.4771	67.116	64.3111	99.021	102.357	137.556	140.025	169.325	165.163	180.417	180.383	186.12	191.453
	98.94	136.894	139.811	40.3598	36.4592	67.0977	64.2778	98.9511	102.299	137.472	139.932	169.168	165.03	180.221	180.213	185.913	191.253
	99.04	136.79	139.718	40.3379	36.4413	67.0516	64.2447	98.8738	102.241	137.364	139.84	169.001	164.898	180.028	180.044	185.684	191.055
	99.14	136.7	139.626	40.3385	36.4235	67.0225	64.2116	98.8009	102.183	137.246	139.747	168.849	164.766	179.831	179.875	185.436	190.856
	99.24	136.587	139.535	40.3252	36.4057	67.0014	64.1786	98.7463	102.125	137.153	139.655	168.701	164.635	179.66	179.707	185.195	190.659
	99.34	136.493	139.443	40.3209	36.3879	66.9838	64.1456	98.7162	102.067	137.07	139.564	168.551	164.504	179.46	179.54	184.963	190.461
	99.44	136.402	139.352	40.2957	36.3702	66.9437	64.1128	98.637	102.01	136.957	139.472	168.39	164.373	179.276	179.372	184.729	190.265
	99.54	136.319	139.26	40.285	36.3525	66.9135	64.08	98.6029	101.953	136.871	139.381	168.255	164.243	179.089	179.205	184.491	190.069
	99.64	136.213	139.169	40.2785	36.3349	66.8875	64.0472	98.566	101.895	136.775	139.289	168.103	164.113	178.914	179.039	184.238	189.873
	99.74	136.122	139.079	40.2629	36.3173	66.8524	64.0146	98.5144	101.838	136.708	139.198	167.966	163.983	178.724	178.873	184.016	189.678
	99.84	136.032	138.988	40.2471	36.2997	66.8279	63.982	98.4384	101.781	136.614	139.108	167.817	163.853	178.538	178.707	183.795	189.483
	99.94	135.939	138.898	40.2379	36.2821	66.7938	63.9495	98.3699	101.724	136.504	139.017	167.696	163.724	178.367	178.542	183.563	189.289
	100.04	135.849	138.808	40.2205	36.2646	66.7709	63.917	98.3236	101.668	136.396	138.927	167.545	163.595	178.188	178.377	183.333	189.096
	100.14	135.744	138.718	40.2123	36.2472	66.7494	63.8846	98.2677	101.611	136.298	138.837	167.403	163.467	177.989	178.213	183.097	188.903
	100.24	135.659	138.628	40.198	36.2297	66.718	63.8523	98.1957	101.554	136.209	138.747	167.258	163.339	177.803	178.049	182.87	188.71
	100.34	135.554	138.539	40.1855	36.2123	66.693	63.8201	98.1441	101.498	136.119	138.657	167.103	163.211	177.622	177.886	182.634	188.518
	100.44	135.474	138.45	40.1805	36.195	66.6848	63.7879	98.082	101.442	136.031	138.568	166.98	163.083	177.442	177.723	182.383	188.326
	100.54	135.361	138.36	40.1543	36.1777	66.6492	63.7558	98.03	101.386	135.942	138.478	166.841	162.956	177.266	177.56	182.157	188.135
	100.64	135.272	138.272	40.1504	36.1604	66.6188	63.7237	97.9511	101.33	135.865	138.389	166.677	162.829	177.09	177.398	181.945	187.945
	100.74	135.178	138.183	40.1383	36.1431	66.5949	63.6918	97.8922	101.274	135.775	138.301	166.531	162.703	176.905	177.236	181.743	187.755
	100.84	135.08	138.095	40.1184	36.1259	66.5672	63.6599	97.8527	101.218	135.68	138.212	166.38	162.576	176.725	177.075	181.53	187.565
	100.94	134.989	138.006	40.1058	36.1087	66.5399	63.628	97.7886	101.163	135.595	138.123	166.236	162.45	176.535	176.914	181.313	187.376
	101.04	134.901	137.918	40.0879	36.0916	66.5273	63.5962	97.7566	101.107	135.514	138.035	166.084	162.325	176.369	176.753	181.102	187.188
	101.14	134.798	137.831	40.0668	36.0745	66.4977	63.5645	97.7011	101.052	135.428	137.947	165.939	162.199	176.195	176.593	180.899	187
	101.24	134.723	137.743	40.0551	36.0574	66.4649	63.5329	97.6386	100.996	135.327	137.859	165.804	162.074	176.018	176.434	180.694	186.812
	101.34	134.622	137.656	40.04	36.0403	66.4287	63.5013	97.5955	100.941	135.235	137.772	165.645	161.95	175.856	176.274	180.491	186.625
	101.44	134.523	137.568	40.0226	36.0233	66.3871	63.4698	97.5336	100.886	135.128	137.684	165.505	161.825	175.671	176.115	180.296	186.438
	101.54	134.427	137.481	40.0047	36.0064	66.3621	63.4384	97.4773	100.831	135.02	137.597	165.364	161.701	175.512	175.957	180.116	186.252
	101.64	134.354	137.395	39.9826	35.9894	66.351	63.407	97.4154	100.777	134.913	137.51	165.222	161.577	175.329	175.799	179.905	186.067
	101.74	134.259	137.308	39.974	35.9725	66.3205	63.3757	97.3763	100.722	134.822	137.423	165.099	161.454	175.149	175.641	179.699	185.882
	101.84	134.181	137.222	39.957	35.9556	66.2887	63.3444	97.3195	100.667	134.715	137.337	164.973	161.331	174.995	175.484	179.504	185.697
	101.94	134.094	137.135	39.941	35.9388	66.2688	63.3133	97.2535	100.613	134.612	137.25	164.844	161.208	174.827	175.327	179.311	185.513
	102.04	134.001	137.049	39.9189	35.922	66.2389	63.2822	97.1798	100.559	134.526	137.164	164.721	161.085	174.661	175.17	179.114	185.329
	102.14	133.912	136.964	39.9125	35.9052	66.2043	63.2511	97.132	100.504	134.431	137.078	164.599	160.963	174.497	175.014	178.921	185.146
	102.24	133.81	136.878	39.9074	35.8885	66.1891	63.2201	97.0691	100.45	134.333	136.992	164.472	160.841	174.305	174.859	178.72	184.963
	102.34	133.704	136.793	39.8996	35.8718	66.1524	63.1892	97.03	100.397	134.243	136.907	164.355	160.719	174.148	174.703	178.53	184.781
	102.44	133.634	136.707	39.8748	35.8552	66.1026	63.1584	96.9779	100.343	134.154	136.821	164.24	160.598	173.981	174.549	178.337	184.599
	102.54	133.569	136.622	39.8543	35.8385	66.0828	63.1276	96.9183	100.289	134.075	136.736	164.108	160.477	173.821	174.394	178.161	184.418
	102.64	133.479	136.538	39.8385	35.8219	66.0545	63.0968	96.8478	100.235	133.973	136.651	163.976	160.356	173.644	174.24	177.958	184.237
	102.74	133.383	136.453	39.8285	35.8054	66.0375	63.0662	96.7871	100.182	133.886	136.566	163.845	160.235	173.479	174.086	177.777	184.057
	102.84	133.304	136.369	39.8117	35.7888	66.0153	63.0356	96.7499	100.129	133.785	136.482	163.714	160.115	173.335	173.933	177.604	183.877
	102.94	133.203	136.284	39.8121	35.7723	65.9914	63.005	96.6926	100.075	133.717	136.397	163.578	159.995	173.182	173.78	177.435	183.698
	103.04	133.112	136.2	39.7941	35.7559	65.9617	62.9746	96.6566	100.022	133.64	136.313	163.455	159.876	173.032	173.628	177.255	183.519
	103.14	133.035	136.117	39.7705	35.7394	65.9256	62.9442	96.6259	99.9692	133.563	136.229	163.328	159.756	172.867	173.476	177.053	183.34
	103.24	132.938	136.033	39.7484	35.7231	65.8864	62.9138	96.5484	99.9163	133.465	136.145	163.18	159.637	172.712	173.324	176.866	183.162
	103.34	132.86	135.95	39.7273	35.7067	65.8582	62.8835	96.5085	99.8635	133.406	136.062	163.059	159.519	172.587	173.172	176.682	182.985
	103.44	132.78	135.866	39.717	35.6904	65.8354	62.8533	96.4388	99.8108	133.305	135.978	162.934	159.4	172.423	173.021	176.517	182.808
	103.54	132.7	135.783	39.6963	35.6741	65.8076	62.8232	96.4041	99.7583	133.234	135.895	162.793	159.282	172.3	172.871	176.328	182.631
	103.64	132.59	135.7	39.6814	35.6578	65.7787	62.7931	96.358	99.7058	133.154	135.812	162.674	159.164	172.145	172.721	176.144	182.455
	103.74	132.508	135.618	39.6662	35.6416	65.7408	62.763	96.3099	99.6535	133.084	135.729	162.553	159.046	172.005	172.571	175.971	182.279
	103.84	132.427	135.535	39.6551	35.6254	65.7039	62.7331	96.2605	99.6013	133.022	135.646	162.436	158.929	171.842	172.421	175.795	182.104
	103.94	132.347	135.453	39.6457	35.6092	65.6742	62.7032	96.2222	99.5492	132.952	135.564	162.312	158.812	171.692	172.272	175.63	181.929
	104.04	132.265	135.371	39.6332	35.5931	65.6477	62.6733	96.1691	99.4972	132.862	135.481	162.21	158.695	171.531	172.124	175.459	181.755
	104.14	132.199	135.289	39.6273	35.577	65.6051	62.6435	96.1304	99.4453	132.785	135.399	162.102	158.579	171.389	171.975	175.291	181.581
	104.24	132.105	135.207	39.6205	35.5609	65.5912	62.6138	96.0705	99.3936	132.709	135.317	161.996	158.463	171.256	171.828	175.126	181.408
	104.34	132.027	135.126	39.6115	35.5449	65.558	62.5841	96.0232	99.3419	132.648	135.236	161.897	158.347	171.118	171.68	174.955	181.235
	104.44	131.948	135.044	39.5891	35.5289	65.5402	62.5545	95.9617	99.2904	132.565	135.154	161.777	158.231	170.967	171.533	174.791	181.062
	104.54	131.866	134.963	39.5816	35.5129	65.5188	62.525	95.9105	99.2389	132.491	135.073	161.652	158.116	170.817	171.386	174.61	180.89
	104.64	131.787	134.882	39.5832	35.4969	65.4899	62.4955	95.8464	99.1876	132.408	134.992	161.541	158.001	170.658	171.24	174.443	180.719
	104.74	131.724	134.801	39.5717	35.481	65.4604	62.4661	95.8037	99.1364	132.333	134.911	161.416	157.886	170.511	171.094	174.262	180.547
	104.84	131.64	134.721	39.5609	35.4651	65.4293	62.4367	95.7507	99.0853	132.253	134.83	161.307	157.772	170.378	170.948	174.083	180.377
	104.94	131.582	134.64	39.5555	35.4493	65.3902	62.4074	95.6898	99.0343	132.173	134.749	161.2	157.658	170.244	170.803	173.925	180.206
	105.04	131.496	134.56	39.5346	35.4335	65.3537	62.3782	95.6095	98.9834	132.085	134.669	161.086	157.544	170.108	170.658	173.74	180.037
	105.14	131.417	134.48	39.5096	35.4177	65.3389	62.349	95.5517	98.9326	132.01	134.588	160.972	157.43	169.975	170.513	173.572	179.867
	105.24	131.345	134.4	39.4982	35.4019	65.3182	62.3199	95.4826	98.882	131.931	134.508	160.849	157.317	169.836	170.369	173.395	179.698
	105.34	131.277	134.32	39.4746	35.3862	65.2867	62.2908	95.4191	98.8314	131.843	134.428	160.726	157.204	169.694	170.225	173.24	179.53
	105.44	131.207	134.241	39.4623	35.3705	65.2502	62.2618	95.3419	98.781	131.75	134.349	160.592	157.091	169.543	170.081	173.094	179.362
	105.54	131.135	134.161	39.4553	35.3549	65.2244	62.2329	95.2919	98.7306	131.67	134.269	160.481	156.978	169.394	169.938	172.925	179.194
	105.64	131.06	134.082	39.4508	35.3392	65.2082	62.204	95.2382	98.6804	131.6	134.19	160.386	156.866	169.268	169.796	172.76	179.027
	105.74	130.99	134.003	39.434	35.3237	65.1766	62.1752	95.1808	98.6302	131.517	134.111	160.273	156.754	169.124	169.653	172.588	178.86
	105.84	130.917	133.924	39.4211	35.3081	65.1543	62.1464	95.1218	98.5802	131.427	134.032	160.156	156.642	168.998	169.511	172.432	178.694
	105.94	130.837	133.846	39.3988	35.2925	65.1141	62.1177	95.0699	98.5303	131.357	133.953	160.041	156.531	168.867	169.369	172.28	178.528
	106.04	130.748	133.767	39.3889	35.277	65.083	62.089	95.0263	98.4805	131.283	133.874	159.921	156.42	168.729	169.228	172.123	178.362
	106.14	130.68	133.689	39.3793	35.2616	65.0586	62.0604	94.9582	98.4308	131.219	133.796	159.82	156.309	168.588	169.087	171.951	178.197
	106.24	130.606	133.611	39.3736	35.2461	65.0303	62.0319	94.9275	98.3812	131.148	133.717	159.712	156.198	168.46	168.947	171.796	178.032
	106.34	130.528	133.533	39.3652	35.2307	65.0055	62.0034	94.9003	98.3317	131.082	133.639	159.583	156.088	168.325	168.806	171.66	177.868
	106.44	130.456	133.455	39.3545	35.2153	64.9854	61.975	94.8443	98.2823	130.999	133.561	159.468	155.977	168.18	168.666	171.494	177.704
	106.54	130.377	133.378	39.3455	35.2	64.9522	61.9466	94.7962	98.233	130.941	133.484	159.369	155.868	168.03	168.527	171.341	177.541
	106.64	130.305	133.3	39.3363	35.1846	64.9211	61.9183	94.7558	98.1838	130.843	133.406	159.251	155.758	167.912	168.388	171.17	177.378
	106.74	130.235	133.223	39.3244	35.1693	64.8857	61.8901	94.7213	98.1347	130.774	133.329	159.133	155.649	167.774	168.249	171.015	177.216
	106.84	130.158	133.146	39.309	35.1541	64.8641	61.8619	94.6816	98.0858	130.707	133.251	159.014	155.54	167.641	168.11	170.863	177.053
	106.94	130.091	133.069	39.2977	35.1389	64.8363	61.8337	94.6265	98.0369	130.626	133.174	158.904	155.431	167.502	167.972	170.718	176.892
	107.04	130.012	132.992	39.2859	35.1236	64.816	61.8057	94.5695	97.9881	130.532	133.097	158.805	155.322	167.376	167.834	170.561	176.73
	107.14	129.937	132.916	39.267	35.1085	64.7986	61.7776	94.5185	97.9394	130.462	133.021	158.686	155.214	167.244	167.697	170.411	176.57
	107.24	129.868	132.839	39.2561	35.0933	64.7635	61.7497	94.4763	97.8909	130.393	132.944	158.573	155.106	167.113	167.56	170.25	176.409
	107.34	129.794	132.763	39.2418	35.0782	64.7375	61.7217	94.4456	97.8424	130.336	132.868	158.468	154.998	166.992	167.423	170.1	176.249
	107.44	129.733	132.687	39.2193	35.0631	64.7119	61.6939	94.4099	97.7941	130.251	132.792	158.366	154.891	166.864	167.287	169.938	176.089
	107.54	129.67	132.611	39.2068	35.0481	64.7018	61.6661	94.3443	97.7458	130.176	132.715	158.241	154.783	166.74	167.15	169.778	175.93
	107.64	129.59	132.536	39.1994	35.033	64.6725	61.6383	94.2861	97.6976	130.093	132.64	158.13	154.676	166.62	167.015	169.625	175.771
	107.74	129.522	132.46	39.1895	35.018	64.6484	61.6107	94.2613	97.6496	130.037	132.564	158.033	154.57	166.485	166.879	169.499	175.613
	107.84	129.43	132.385	39.1795	35.0031	64.6213	61.583	94.2021	97.6016	129.976	132.488	157.935	154.463	166.368	166.744	169.348	175.455
	107.94	129.358	132.31	39.1615	34.9881	64.5955	61.5554	94.1583	97.5538	129.901	132.413	157.833	154.357	166.242	166.609	169.199	175.297
	108.04	129.275	132.235	39.1545	34.9732	64.5596	61.5279	94.1123	97.506	129.826	132.338	157.71	154.251	166.129	166.475	169.051	175.14
	108.14	129.198	132.16	39.1472	34.9583	64.5453	61.5004	94.0605	97.4583	129.769	132.263	157.613	154.145	165.996	166.341	168.909	174.983
	108.24	129.121	132.085	39.132	34.9435	64.5223	61.473	94.0195	97.4108	129.682	132.188	157.493	154.04	165.853	166.207	168.767	174.827
	108.34	129.057	132.011	39.123	34.9286	64.4938	61.4457	93.9761	97.3633	129.592	132.113	157.38	153.935	165.72	166.074	168.614	174.671
	108.44	128.978	131.936	39.1098	34.9138	64.4836	61.4183	93.9464	97.316	129.497	132.039	157.271	153.83	165.605	165.941	168.475	174.515
	108.54	128.919	131.862	39.0912	34.8991	64.4627	61.3911	93.9256	97.2687	129.432	131.964	157.169	153.725	165.489	165.808	168.345	174.36
	108.64	128.842	131.788	39.0793	34.8843	64.4461	61.3639	93.8816	97.2215	129.348	131.89	157.077	153.62	165.367	165.676	168.202	174.205
	108.74	128.797	131.714	39.0662	34.8696	64.4104	61.3368	93.8255	97.1745	129.283	131.816	156.982	153.516	165.239	165.544	168.074	174.051
	108.84	128.722	131.641	39.051	34.8549	64.3779	61.3097	93.783	97.1275	129.19	131.742	156.882	153.412	165.12	165.412	167.936	173.897
	108.94	128.648	131.567	39.0533	34.8403	64.3615	61.2826	93.7541	97.0806	129.132	131.669	156.773	153.309	165.013	165.28	167.819	173.743
	109.04	128.59	131.494	39.0424	34.8257	64.3553	61.2556	93.7134	97.0339	129.07	131.595	156.687	153.205	164.899	165.149	167.69	173.59
	109.14	128.522	131.42	39.0342	34.8111	64.3346	61.2287	93.6951	96.9872	128.996	131.522	156.601	153.102	164.767	165.019	167.545	173.437
	109.24	128.454	131.347	39.0199	34.7965	64.3008	61.2018	93.6425	96.9406	128.918	131.449	156.497	152.999	164.648	164.888	167.409	173.285
	109.34	128.412	131.275	39.0062	34.7819	64.2754	61.175	93.6007	96.8941	128.849	131.376	156.393	152.896	164.536	164.758	167.267	173.133
	109.44	128.342	131.202	38.9904	34.7674	64.2432	61.1482	93.5591	96.8477	128.784	131.303	156.303	152.794	164.424	164.628	167.122	172.981
	109.54	128.281	131.129	38.9797	34.7529	64.2293	61.1215	93.5078	96.8014	128.728	131.23	156.234	152.691	164.305	164.499	166.99	172.83
	109.64	128.214	131.057	38.9695	34.7385	64.2074	61.0948	93.4484	96.7552	128.655	131.157	156.134	152.589	164.169	164.37	166.832	172.679
	109.74	128.145	130.985	38.9695	34.724	64.1762	61.0682	93.3859	96.7091	128.575	131.085	156.049	152.488	164.048	164.241	166.695	172.529
	109.84	128.07	130.913	38.9404	34.7096	64.1362	61.0416	93.3318	96.6631	128.494	131.013	155.953	152.386	163.925	164.112	166.553	172.379
	109.94	127.994	130.841	38.9357	34.6952	64.1151	61.0151	93.2919	96.6172	128.432	130.941	155.86	152.285	163.824	163.984	166.415	172.229
	110.04	127.929	130.769	38.9168	34.6809	64.0914	60.9887	93.2581	96.5714	128.357	130.869	155.777	152.184	163.701	163.856	166.282	172.079
	110.14	127.842	130.697	38.9076	34.6666	64.0604	60.9623	93.2076	96.5256	128.28	130.797	155.678	152.083	163.572	163.729	166.146	171.93
	110.24	127.778	130.626	38.8998	34.6523	64.0362	60.9359	93.1584	96.48	128.236	130.725	155.594	151.982	163.456	163.602	166.018	171.782
	110.34	127.717	130.555	38.8936	34.638	64.0252	60.9096	93.0974	96.4345	128.166	130.654	155.492	151.882	163.343	163.475	165.885	171.634
	110.44	127.65	130.483	38.8791	34.6238	64.0045	60.8833	93.0619	96.389	128.096	130.583	155.395	151.782	163.223	163.348	165.77	171.486
	110.54	127.589	130.413	38.8613	34.6095	63.975	60.8571	93.0035	96.3437	128.032	130.511	155.3	151.682	163.102	163.222	165.648	171.338
	110.64	127.528	130.342	38.8461	34.5953	63.9535	60.831	92.9476	96.2984	127.952	130.44	155.178	151.582	162.99	163.096	165.517	171.191
	110.74	127.465	130.271	38.8324	34.5812	63.9219	60.8049	92.9207	96.2533	127.903	130.37	155.095	151.483	162.895	162.97	165.389	171.045
	110.84	127.389	130.201	38.81	34.567	63.8846	60.7788	92.874	96.2082	127.84	130.299	155.01	151.384	162.761	162.845	165.267	170.898
	110.94	127.329	130.13	38.8098	34.5529	63.8516	60.7528	92.8425	96.1632	127.794	130.228	154.945	151.285	162.64	162.72	165.136	170.752
	111.04	127.279	130.06	38.7953	34.5388	63.8137	60.7269	92.8078	96.1183	127.732	130.158	154.839	151.186	162.537	162.595	164.977	170.607
	111.14	127.226	129.99	38.7793	34.5248	63.8039	60.701	92.7589	96.0735	127.672	130.088	154.757	151.088	162.42	162.47	164.846	170.461
	111.24	127.164	129.92	38.7562	34.5108	63.7676	60.6751	92.714	96.0288	127.601	130.018	154.655	150.99	162.299	162.346	164.723	170.317
	111.34	127.11	129.85	38.735	34.4968	63.7393	60.6493	92.6662	95.9842	127.516	129.948	154.556	150.892	162.198	162.223	164.578	170.172
	111.44	127.048	129.781	38.7248	34.4828	63.7119	60.6236	92.6365	95.9396	127.454	129.878	154.459	150.794	162.103	162.099	164.435	170.028
	111.54	126.989	129.711	38.7142	34.4688	63.6857	60.5978	92.5978	95.8952	127.395	129.809	154.362	150.696	162.013	161.976	164.318	169.884
	111.64	126.914	129.642	38.6937	34.4549	63.6637	60.5722	92.5562	95.8509	127.327	129.739	154.258	150.599	161.898	161.853	164.175	169.741
	111.74	126.843	129.573	38.6867	34.441	63.6426	60.5466	92.5125	95.8066	127.249	129.67	154.179	150.502	161.795	161.73	164.044	169.598
	111.84	126.766	129.504	38.6725	34.4271	63.6213	60.521	92.4818	95.7624	127.164	129.601	154.103	150.405	161.676	161.608	163.91	169.455
	111.94	126.697	129.435	38.6553	34.4133	63.5963	60.4955	92.4459	95.7183	127.093	129.532	154.006	150.308	161.594	161.486	163.774	169.313
	112.04	126.633	129.366	38.6402	34.3994	63.5852	60.4701	92.4113	95.6744	127.022	129.463	153.88	150.212	161.48	161.364	163.647	169.171
	112.14	126.569	129.298	38.6275	34.3856	63.5842	60.4447	92.3838	95.6305	126.952	129.394	153.787	150.116	161.368	161.243	163.548	169.029
	112.24	126.481	129.229	38.6045	34.3719	63.5564	60.4193	92.3279	95.5866	126.863	129.326	153.679	150.02	161.26	161.122	163.409	168.888
	112.34	126.397	129.161	38.5955	34.3581	63.542	60.394	92.2931	95.5429	126.804	129.257	153.582	149.924	161.155	161.001	163.29	168.747
	112.44	126.353	129.093	38.5887	34.3444	63.525	60.3687	92.2504	95.4993	126.736	129.189	153.486	149.828	161.047	160.88	163.162	168.606
	112.54	126.264	129.025	38.5836	34.3307	63.5059	60.3435	92.1945	95.4557	126.653	129.121	153.385	149.733	160.951	160.76	163.046	168.466
	112.64	126.201	128.957	38.5629	34.317	63.4992	60.3183	92.1613	95.4123	126.59	129.053	153.302	149.638	160.832	160.64	162.905	168.326
	112.74	126.159	128.89	38.557	34.3034	63.4715	60.2932	92.1187	95.3689	126.516	128.985	153.218	149.543	160.724	160.521	162.776	168.187
	112.84	126.106	128.822	38.5434	34.2898	63.4461	60.2682	92.0683	95.3256	126.454	128.917	153.11	149.449	160.614	160.401	162.659	168.048
	112.94	126.026	128.755	38.5209	34.2762	63.4229	60.2431	92.0224	95.2824	126.383	128.85	153.013	149.354	160.516	160.282	162.531	167.909
	113.04	125.971	128.688	38.5109	34.2626	63.3887	60.2182	91.964	95.2393	126.327	128.783	152.898	149.26	160.401	160.164	162.412	167.771
	113.14	125.907	128.621	38.5014	34.2491	63.3635	60.1932	91.9404	95.1963	126.252	128.715	152.818	149.166	160.312	160.045	162.296	167.632
	113.24	125.856	128.554	38.4797	34.2355	63.3348	60.1683	91.8961	95.1533	126.187	128.648	152.726	149.072	160.222	159.927	162.158	167.495
	113.34	125.816	128.487	38.4768	34.222	63.3162	60.1435	91.8564	95.1105	126.135	128.581	152.651	148.979	160.115	159.809	162.038	167.357
	113.44	125.743	128.42	38.4732	34.2086	63.3041	60.1187	91.7959	95.0677	126.067	128.515	152.56	148.885	160.02	159.691	161.91	167.22
	113.54	125.677	128.354	38.4551	34.1951	63.2789	60.094	91.7457	95.025	126.003	128.448	152.479	148.792	159.919	159.574	161.809	167.084
	113.64	125.608	128.287	38.4281	34.1817	63.2489	60.0693	91.6945	94.9824	125.948	128.381	152.398	148.699	159.809	159.457	161.689	166.947
	113.74	125.543	128.221	38.4285	34.1683	63.2461	60.0446	91.6457	94.9399	125.893	128.315	152.323	148.607	159.734	159.34	161.558	166.811
	113.84	125.476	128.155	38.4203	34.1549	63.2324	60.02	91.5984	94.8975	125.843	128.249	152.229	148.514	159.623	159.224	161.462	166.676
	113.94	125.423	128.089	38.4045	34.1416	63.2033	59.9955	91.5685	94.8551	125.787	128.183	152.151	148.422	159.535	159.108	161.347	166.54
	114.04	125.368	128.023	38.4056	34.1283	63.1873	59.971	91.5212	94.8129	125.743	128.117	152.055	148.33	159.417	158.992	161.234	166.405
	114.14	125.325	127.958	38.391	34.115	63.1649	59.9465	91.4871	94.7707	125.703	128.051	151.977	148.238	159.308	158.876	161.135	166.271
	114.24	125.266	127.892	38.3799	34.1017	63.1443	59.9221	91.4556	94.7286	125.638	127.985	151.891	148.147	159.181	158.761	161.024	166.136
	114.34	125.207	127.827	38.3633	34.0884	63.116	59.8977	91.4257	94.6866	125.57	127.92	151.804	148.055	159.072	158.646	160.9	166.002
	114.44	125.153	127.762	38.3519	34.0752	63.0899	59.8734	91.3808	94.6446	125.508	127.854	151.709	147.964	158.957	158.531	160.803	165.869
	114.54	125.079	127.696	38.3416	34.062	63.0647	59.8491	91.3478	94.6028	125.454	127.789	151.63	147.873	158.853	158.416	160.697	165.735
	114.64	125.022	127.632	38.3344	34.0488	63.041	59.8249	91.3046	94.561	125.397	127.724	151.546	147.782	158.743	158.302	160.571	165.602
	114.74	124.966	127.567	38.3127	34.0357	63.0115	59.8007	91.2712	94.5193	125.324	127.659	151.458	147.692	158.649	158.188	160.465	165.47
	114.84	124.901	127.502	38.3021	34.0225	62.9744	59.7766	91.2255	94.4777	125.261	127.594	151.371	147.601	158.525	158.075	160.383	165.337
	114.94	124.84	127.437	38.2848	34.0094	62.9641	59.7525	91.1894	94.4362	125.183	127.53	151.293	147.511	158.425	157.961	160.261	165.205
	115.04	124.756	127.373	38.2758	33.9963	62.9309	59.7284	91.1476	94.3948	125.119	127.465	151.201	147.421	158.312	157.848	160.157	165.074
	115.14	124.691	127.309	38.2658	33.9833	62.8943	59.7044	91.1189	94.3534	125.055	127.401	151.129	147.332	158.227	157.735	160.038	164.942
	115.24	124.62	127.245	38.256	33.9702	62.8682	59.6804	91.0826	94.3122	124.963	127.336	151.023	147.242	158.122	157.623	159.93	164.811
	115.34	124.527	127.181	38.2455	33.9572	62.8553	59.6565	91.0478	94.271	124.902	127.272	150.953	147.153	158.034	157.51	159.815	164.681
	115.44	124.469	127.117	38.2293	33.9442	62.8352	59.6326	91.0121	94.2298	124.847	127.208	150.874	147.064	157.932	157.398	159.718	164.55
	115.54	124.413	127.053	38.2123	33.9313	62.8018	59.6088	90.9755	94.1888	124.783	127.144	150.81	146.975	157.833	157.287	159.594	164.42
	115.64	124.37	126.99	38.2033	33.9183	62.7733	59.585	90.9392	94.1479	124.718	127.081	150.731	146.886	157.729	157.175	159.486	164.291
	115.74	124.312	126.926	38.2103	33.9054	62.7717	59.5613	90.9142	94.107	124.675	127.017	150.656	146.798	157.65	157.064	159.389	164.161
	115.84	124.238	126.863	38.1873	33.8925	62.7455	59.5376	90.8685	94.0662	124.606	126.954	150.578	146.709	157.542	156.953	159.261	164.032
	115.94	124.167	126.8	38.1703	33.8796	62.7137	59.5139	90.8125	94.0255	124.552	126.89	150.5	146.621	157.44	156.842	159.142	163.903
	116.04	124.104	126.736	38.1588	33.8668	62.7045	59.4903	90.7619	93.9849	124.487	126.827	150.42	146.533	157.341	156.732	159.021	163.775
	116.14	124.036	126.674	38.1381	33.854	62.6885	59.4667	90.7146	93.9443	124.427	126.764	150.327	146.446	157.247	156.622	158.903	163.647
	116.24	123.985	126.611	38.133	33.8411	62.66	59.4432	90.6853	93.9038	124.364	126.701	150.258	146.358	157.159	156.512	158.804	163.519
	116.34	123.919	126.548	38.1227	33.8284	62.6418	59.4197	90.6343	93.8634	124.317	126.638	150.17	146.271	157.071	156.402	158.683	163.392
	116.44	123.865	126.486	38.1096	33.8156	62.617	59.3963	90.5994	93.8231	124.239	126.576	150.075	146.184	156.964	156.293	158.565	163.264
	116.54	123.812	126.423	38.101	33.8029	62.5889	59.3729	90.5673	93.7829	124.178	126.513	149.987	146.097	156.874	156.184	158.44	163.138
	116.64	123.731	126.361	38.0902	33.7901	62.5555	59.3495	90.5191	93.7427	124.127	126.451	149.892	146.01	156.793	156.075	158.329	163.011
	116.74	123.661	126.299	38.0744	33.7774	62.5381	59.3262	90.4861	93.7026	124.071	126.388	149.806	145.923	156.694	155.966	158.226	162.885
	116.84	123.605	126.237	38.0621	33.7648	62.5157	59.3029	90.4464	93.6626	124.011	126.326	149.726	145.837	156.608	155.858	158.107	162.759
	116.94	123.564	126.175	38.0449	33.7521	62.5008	59.2797	90.3964	93.6227	123.961	126.264	149.646	145.751	156.508	155.75	158	162.633
	117.04	123.509	126.113	38.0428	33.7395	62.4729	59.2565	90.3771	93.5828	123.915	126.202	149.56	145.665	156.426	155.642	157.899	162.508
	117.14	123.451	126.052	38.0188	33.7269	62.4473	59.2334	90.3211	93.5431	123.866	126.141	149.476	145.579	156.353	155.535	157.798	162.383
	117.24	123.393	125.99	38.0143	33.7143	62.4123	59.2103	90.2853	93.5034	123.804	126.079	149.39	145.494	156.252	155.427	157.696	162.258
	117.34	123.338	125.929	37.9931	33.7018	62.3943	59.1872	90.2447	93.4637	123.759	126.017	149.301	145.409	156.152	155.32	157.594	162.134
	117.44	123.296	125.867	37.975	33.6892	62.3692	59.1642	90.2	93.4242	123.705	125.956	149.222	145.323	156.073	155.214	157.493	162.01
	117.54	123.239	125.806	37.9654	33.6767	62.3518	59.1412	90.1732	93.3847	123.673	125.895	149.149	145.238	155.992	155.107	157.386	161.886
	117.64	123.158	125.745	37.9586	33.6642	62.3215	59.1183	90.1359	93.3453	123.623	125.834	149.056	145.154	155.891	155.001	157.286	161.763
	117.74	123.103	125.685	37.9371	33.6517	62.3055	59.0954	90.1074	93.306	123.568	125.773	148.982	145.069	155.8	154.895	157.187	161.64
	117.84	123.036	125.624	37.9305	33.6393	62.2777	59.0726	90.0656	93.2668	123.509	125.712	148.896	144.985	155.704	154.789	157.082	161.517
	117.94	122.976	125.563	37.9103	33.6269	62.2576	59.0498	90.033	93.2276	123.449	125.651	148.81	144.9	155.609	154.684	156.987	161.394
	118.04	122.908	125.503	37.9008	33.6144	62.2356	59.027	89.9945	93.1885	123.368	125.591	148.72	144.816	155.508	154.578	156.875	161.272
	118.14	122.844	125.442	37.891	33.6021	62.211	59.0043	89.9628	93.1495	123.329	125.53	148.645	144.733	155.417	154.473	156.773	161.15
	118.24	122.789	125.382	37.8851	33.5897	62.1864	58.9816	89.914	93.1105	123.28	125.47	148.554	144.649	155.318	154.369	156.661	161.028
	118.34	122.737	125.322	37.8734	33.5774	62.1738	58.9589	89.8679	93.0717	123.234	125.409	148.499	144.566	155.228	154.264	156.571	160.907
	118.44	122.664	125.262	37.851	33.565	62.1428	58.9363	89.8361	93.0329	123.167	125.349	148.409	144.482	155.135	154.16	156.444	160.786
	118.54	122.595	125.202	37.8381	33.5527	62.1268	58.9138	89.8083	92.9942	123.111	125.289	148.339	144.399	155.029	154.056	156.363	160.665
	118.64	122.534	125.142	37.8344	33.5405	62.1113	58.8912	89.7664	92.9555	123.049	125.229	148.271	144.316	154.951	153.952	156.251	160.545
	118.74	122.482	125.083	37.8219	33.5282	62.0793	58.8688	89.7336	92.9169	122.983	125.17	148.197	144.234	154.863	153.849	156.141	160.425
	118.84	122.41	125.023	37.8	33.516	62.0621	58.8463	89.6921	92.8784	122.929	125.11	148.11	144.151	154.764	153.745	156.034	160.305
	118.94	122.376	124.964	37.7918	33.5038	62.0383	58.8239	89.666	92.84	122.87	125.051	148.035	144.069	154.664	153.642	155.935	160.185
	119.04	122.306	124.905	37.7904	33.4916	62.0127	58.8016	89.6357	92.8016	122.823	124.991	147.952	143.987	154.582	153.539	155.821	160.066
	119.14	122.235	124.846	37.7697	33.4794	61.9951	58.7792	89.5986	92.7634	122.778	124.932	147.871	143.905	154.495	153.437	155.722	159.947
	119.24	122.187	124.787	37.7574	33.4672	61.9727	58.7569	89.5714	92.7251	122.726	124.873	147.797	143.823	154.417	153.335	155.624	159.828
	119.34	122.134	124.728	37.7557	33.4551	61.9615	58.7347	89.5384	92.687	122.674	124.814	147.733	143.741	154.336	153.233	155.543	159.71
	119.44	122.075	124.669	37.7496	33.443	61.9289	58.7125	89.4933	92.6489	122.609	124.755	147.659	143.66	154.23	153.131	155.44	159.592
	119.54	122.019	124.61	37.726	33.4309	61.9053	58.6903	89.4533	92.6109	122.566	124.696	147.582	143.579	154.124	153.029	155.338	159.474
	119.64	121.986	124.552	37.7248	33.4188	61.8916	58.6682	89.4248	92.573	122.512	124.638	147.51	143.498	154.047	152.928	155.235	159.357
	119.74	121.934	124.493	37.7232	33.4068	61.8744	58.6461	89.381	92.5352	122.469	124.579	147.439	143.417	153.949	152.827	155.147	159.239
	119.84	121.879	124.435	37.7074	33.3948	61.8516	58.6241	89.3504	92.4974	122.422	124.521	147.355	143.336	153.863	152.726	155.066	159.122
	119.94	121.834	124.377	37.6965	33.3828	61.8297	58.6021	89.3042	92.4597	122.362	124.462	147.288	143.256	153.762	152.625	154.955	159.006
	120.04	121.769	124.319	37.6902	33.3708	61.8071	58.5801	89.2621	92.422	122.307	124.404	147.207	143.175	153.674	152.525	154.861	158.889
	120.14	121.731	124.261	37.6799	33.3588	61.7936	58.5582	89.2353	92.3845	122.261	124.346	147.16	143.095	153.566	152.425	154.772	158.773
	120.24	121.69	124.203	37.6703	33.3469	61.7793	58.5363	89.1914	92.347	122.206	124.288	147.093	143.015	153.479	152.325	154.669	158.657
	120.34	121.626	124.146	37.6488	33.3349	61.75	58.5144	89.1472	92.3095	122.154	124.23	147.009	142.935	153.398	152.225	154.573	158.542
	120.44	121.564	124.088	37.6467	33.323	61.7315	58.4926	89.124	92.2722	122.099	124.173	146.947	142.856	153.297	152.126	154.473	158.427
	120.54	121.524	124.03	37.6367	33.3111	61.6949	58.4708	89.0679	92.2349	122.035	124.115	146.857	142.776	153.226	152.027	154.361	158.312
	120.64	121.485	123.973	37.6185	33.2993	61.6815	58.4491	89.0302	92.1977	121.989	124.058	146.775	142.697	153.157	151.928	154.282	158.197
	120.74	121.431	123.916	37.6107	33.2874	61.6572	58.4274	88.9943	92.1605	121.94	124	146.72	142.618	153.058	151.829	154.188	158.082
	120.84	121.366	123.859	37.5961	33.2756	61.6465	58.4057	88.9453	92.1234	121.873	123.943	146.632	142.539	152.987	151.73	154.092	157.968
	120.94	121.296	123.802	37.5766	33.2638	61.6184	58.3841	88.8992	92.0864	121.806	123.886	146.554	142.46	152.887	151.632	153.986	157.854
	121.04	121.242	123.745	37.5728	33.252	61.6084	58.3625	88.872	92.0495	121.746	123.829	146.48	142.382	152.815	151.534	153.893	157.741
	121.14	121.181	123.688	37.574	33.2403	61.5815	58.341	88.8255	92.0126	121.696	123.772	146.41	142.303	152.729	151.436	153.791	157.627
	121.24	121.128	123.632	37.5609	33.2285	61.5606	58.3195	88.7898	91.9758	121.62	123.715	146.307	142.225	152.655	151.339	153.673	157.514
	121.34	121.076	123.575	37.5521	33.2168	61.5401	58.298	88.7646	91.939	121.56	123.659	146.233	142.147	152.571	151.241	153.575	157.402
	121.44	121.025	123.519	37.5449	33.2051	61.5203	58.2766	88.7253	91.9024	121.502	123.602	146.158	142.069	152.472	151.144	153.473	157.289
	121.54	120.981	123.462	37.5318	33.1934	61.4979	58.2552	88.6818	91.8658	121.458	123.546	146.075	141.992	152.408	151.047	153.367	157.177
	121.64	120.907	123.406	37.5283	33.1817	61.4842	58.2338	88.6462	91.8292	121.391	123.489	145.969	141.914	152.312	150.951	153.279	157.065
	121.74	120.859	123.35	37.5219	33.1701	61.4629	58.2125	88.6054	91.7928	121.338	123.433	145.902	141.837	152.231	150.854	153.161	156.953
	121.84	120.81	123.294	37.517	33.1585	61.4494	58.1912	88.5771	91.7564	121.283	123.377	145.822	141.759	152.146	150.758	153.079	156.842
	121.94	120.764	123.238	37.5054	33.1468	61.4395	58.1699	88.5429	91.72	121.237	123.321	145.76	141.682	152.076	150.662	153.001	156.731
	122.04	120.702	123.182	37.4982	33.1353	61.4197	58.1487	88.5162	91.6838	121.19	123.265	145.674	141.606	151.983	150.566	152.906	156.62
	122.14	120.657	123.127	37.4898	33.1237	61.4004	58.1276	88.4718	91.6476	121.138	123.209	145.608	141.529	151.907	150.471	152.829	156.509
	122.24	120.619	123.071	37.4779	33.1121	61.3799	58.1064	88.4326	91.6114	121.09	123.154	145.542	141.452	151.817	150.375	152.755	156.399
	122.34	120.563	123.016	37.4727	33.1006	61.3582	58.0853	88.4109	91.5754	121.034	123.098	145.464	141.376	151.74	150.28	152.67	156.289
	122.44	120.498	122.961	37.4662	33.0891	61.3369	58.0642	88.3732	91.5393	120.987	123.043	145.396	141.3	151.653	150.185	152.571	156.179
	122.54	120.439	122.905	37.4545	33.0776	61.3283	58.0432	88.3466	91.5034	120.923	122.988	145.322	141.224	151.59	150.091	152.508	156.069
	122.64	120.395	122.85	37.4484	33.0661	61.3035	58.0222	88.2976	91.4675	120.886	122.932	145.258	141.148	151.514	149.996	152.411	155.96
	122.74	120.349	122.795	37.4381	33.0547	61.2744	58.0013	88.2615	91.4317	120.833	122.877	145.213	141.072	151.411	149.902	152.305	155.851
	122.84	120.296	122.74	37.4252	33.0432	61.2616	57.9803	88.2314	91.396	120.768	122.822	145.136	140.997	151.323	149.808	152.209	155.742
	122.94	120.236	122.686	37.4154	33.0318	61.2354	57.9594	88.1982	91.3603	120.725	122.767	145.085	140.921	151.236	149.714	152.099	155.634
	123.04	120.179	122.631	37.3986	33.0204	61.2178	57.9386	88.1642	91.3247	120.664	122.713	145.015	140.846	151.158	149.621	152.013	155.526
	123.14	120.132	122.577	37.3963	33.009	61.185	57.9178	88.1361	91.2892	120.608	122.658	144.947	140.771	151.095	149.527	151.926	155.418
	123.24	120.071	122.522	37.3871	32.9977	61.1711	57.897	88.1113	91.2537	120.567	122.603	144.857	140.696	151.015	149.434	151.824	155.31
	123.34	120.024	122.468	37.3723	32.9863	61.1563	57.8762	88.073	91.2183	120.519	122.549	144.786	140.622	150.925	149.341	151.733	155.202
	123.44	119.974	122.414	37.3723	32.975	61.1422	57.8555	88.0535	91.1829	120.49	122.495	144.741	140.547	150.839	149.248	151.634	155.095
	123.54	119.926	122.359	37.3636	32.9637	61.1297	57.8349	88.0222	91.1476	120.439	122.441	144.68	140.473	150.759	149.156	151.539	154.988
	123.64	119.874	122.305	37.35	32.9524	61.0996	57.8142	87.9843	91.1124	120.389	122.386	144.597	140.398	150.677	149.064	151.454	154.882
	123.74	119.815	122.252	37.3375	32.9412	61.0793	57.7936	87.9437	91.0772	120.352	122.332	144.53	140.324	150.587	148.972	151.353	154.775
	123.84	119.769	122.198	37.3324	32.9299	61.0578	57.773	87.9074	91.0421	120.304	122.278	144.445	140.25	150.495	148.88	151.288	154.669
	123.94	119.728	122.144	37.3361	32.9187	61.0318	57.7525	87.8736	91.0071	120.259	122.225	144.383	140.177	150.423	148.788	151.219	154.563
	124.04	119.675	122.091	37.3189	32.9075	61.01	57.732	87.8447	90.9721	120.21	122.171	144.315	140.103	150.349	148.697	151.134	154.457
	124.14	119.615	122.037	37.3109	32.8963	60.9832	57.7115	87.832	90.9372	120.159	122.117	144.245	140.03	150.259	148.605	151.047	154.352
	124.24	119.577	121.984	37.3006	32.8851	60.9674	57.6911	87.7896	90.9024	120.108	122.064	144.188	139.956	150.169	148.514	150.963	154.247
	124.34	119.541	121.93	37.2865	32.8739	60.9463	57.6707	87.7373	90.8676	120.06	122.011	144.131	139.883	150.083	148.424	150.879	154.142
	124.44	119.495	121.877	37.2719	32.8628	60.9121	57.6503	87.7031	90.8329	120.015	121.957	144.053	139.81	150.002	148.333	150.789	154.037
	124.54	119.449	121.824	37.2658	32.8517	60.8943	57.63	87.6705	90.7982	119.961	121.904	143.989	139.737	149.921	148.243	150.694	153.933
	124.64	119.399	121.771	37.2613	32.8406	60.882	57.6097	87.6621	90.7636	119.915	121.851	143.92	139.665	149.85	148.152	150.621	153.829
	124.74	119.348	121.718	37.2574	32.8295	60.8664	57.5895	87.6222	90.7291	119.87	121.798	143.855	139.592	149.772	148.062	150.518	153.725
	124.84	119.299	121.666	37.2433	32.8184	60.8445	57.5692	87.5839	90.6946	119.818	121.745	143.794	139.52	149.696	147.973	150.441	153.621
	124.94	119.267	121.613	37.2404	32.8074	60.8135	57.549	87.5576	90.6602	119.747	121.693	143.728	139.448	149.633	147.883	150.356	153.517
	125.04	119.218	121.561	37.2369	32.7963	60.7998	57.5289	87.5322	90.6258	119.682	121.64	143.664	139.376	149.567	147.794	150.26	153.414
	125.14	119.172	121.508	37.2182	32.7853	60.7881	57.5088	87.5009	90.5915	119.637	121.587	143.605	139.304	149.488	147.705	150.17	153.311
	125.24	119.114	121.456	37.1986	32.7743	60.7569	57.4887	87.4619	90.5573	119.574	121.535	143.528	139.232	149.413	147.616	150.083	153.209
	125.34	119.067	121.404	37.1949	32.7633	60.7422	57.4686	87.416	90.5231	119.528	121.483	143.465	139.161	149.364	147.527	150.004	153.106
	125.44	119.015	121.351	37.1902	32.7524	60.7289	57.4486	87.3832	90.489	119.484	121.43	143.386	139.089	149.291	147.438	149.912	153.004
	125.54	118.968	121.299	37.176	32.7414	60.7022	57.4286	87.3642	90.455	119.444	121.378	143.34	139.018	149.232	147.35	149.815	152.902
	125.64	118.925	121.247	37.1631	32.7305	60.6893	57.4086	87.3318	90.421	119.413	121.326	143.273	138.947	149.162	147.262	149.751	152.8
	125.74	118.878	121.196	37.1506	32.7196	60.6697	57.3887	87.3052	90.3871	119.346	121.274	143.189	138.876	149.092	147.174	149.646	152.699
	125.84	118.834	121.144	37.131	32.7087	60.6385	57.3688	87.2849	90.3532	119.292	121.222	143.124	138.805	149.032	147.086	149.563	152.597
	125.94	118.789	121.092	37.1139	32.6978	60.626	57.349	87.256	90.3194	119.251	121.171	143.06	138.735	148.937	146.999	149.479	152.496
	126.04	118.763	121.041	37.1021	32.687	60.6018	57.3291	87.2248	90.2857	119.195	121.119	143.001	138.664	148.852	146.911	149.363	152.396
	126.14	118.703	120.989	37.0814	32.6761	60.5928	57.3093	87.1728	90.252	119.148	121.067	142.933	138.594	148.76	146.824	149.272	152.295
	126.24	118.636	120.938	37.0898	32.6653	60.5684	57.2896	87.1375	90.2183	119.12	121.016	142.859	138.523	148.682	146.737	149.198	152.195
	126.34	118.588	120.887	37.0787	32.6545	60.5596	57.2698	87.1076	90.1848	119.08	120.965	142.792	138.453	148.602	146.65	149.125	152.095
	126.44	118.556	120.836	37.0717	32.6437	60.5369	57.2501	87.0896	90.1512	119.029	120.913	142.728	138.384	148.523	146.564	149.058	151.995
	126.54	118.517	120.785	37.0568	32.633	60.5205	57.2305	87.0576	90.1178	118.983	120.862	142.658	138.314	148.458	146.477	148.985	151.895
	126.64	118.478	120.734	37.056	32.6222	60.501	57.2108	87.0146	90.0844	118.931	120.811	142.583	138.244	148.365	146.391	148.907	151.796
	126.74	118.427	120.683	37.0467	32.6115	60.4838	57.1912	86.9748	90.0511	118.88	120.76	142.528	138.175	148.289	146.305	148.824	151.697
	126.84	118.38	120.632	37.0324	32.6007	60.4695	57.1717	86.941	90.0178	118.829	120.709	142.471	138.105	148.18	146.219	148.757	151.598
	126.94	118.338	120.581	37.0217	32.59	60.4424	57.1521	86.9209	89.9846	118.775	120.659	142.431	138.036	148.094	146.134	148.676	151.499
	127.04	118.275	120.531	37.0086	32.5793	60.4192	57.1326	86.8859	89.9514	118.723	120.608	142.357	137.967	148.023	146.048	148.587	151.401
	127.14	118.23	120.48	37.0021	32.5687	60.4002	57.1132	86.8505	89.9183	118.694	120.558	142.296	137.898	147.963	145.963	148.52	151.303
	127.24	118.181	120.43	36.9897	32.558	60.3877	57.0937	86.8302	89.8853	118.653	120.507	142.243	137.83	147.902	145.878	148.445	151.205
	127.34	118.115	120.38	36.9855	32.5474	60.3719	57.0743	86.7957	89.8523	118.611	120.457	142.184	137.761	147.833	145.793	148.344	151.107
	127.44	118.07	120.33	36.9762	32.5368	60.3547	57.0549	86.7668	89.8193	118.565	120.406	142.121	137.693	147.764	145.709	148.269	151.009
	127.54	118.021	120.28	36.9662	32.5262	60.3447	57.0356	86.7459	89.7865	118.501	120.356	142.064	137.624	147.668	145.624	148.168	150.912
	127.64	117.956	120.23	36.9562	32.5156	60.3199	57.0163	86.7164	89.7536	118.438	120.306	141.993	137.556	147.577	145.54	148.073	150.815
	127.74	117.914	120.18	36.9406	32.505	60.2879	56.997	86.6765	89.7209	118.391	120.256	141.937	137.488	147.487	145.456	148.005	150.718
	127.84	117.863	120.13	36.9336	32.4944	60.2606	56.9777	86.6367	89.6882	118.347	120.206	141.867	137.42	147.397	145.372	147.932	150.622
	127.94	117.795	120.08	36.931	32.4839	60.2393	56.9585	86.6005	89.6555	118.306	120.157	141.806	137.352	147.349	145.289	147.845	150.525
	128.04	117.77	120.031	36.9264	32.4734	60.2151	56.9393	86.588	89.6229	118.255	120.107	141.735	137.285	147.288	145.205	147.788	150.429
	128.14	117.712	119.981	36.9225	32.4629	60.2041	56.9202	86.5576	89.5904	118.188	120.057	141.68	137.217	147.226	145.122	147.703	150.333
	128.24	117.658	119.932	36.9006	32.4524	60.1885	56.901	86.5224	89.5579	118.134	120.008	141.608	137.15	147.145	145.039	147.62	150.237
	128.34	117.609	119.882	36.898	32.4419	60.1672	56.8819	86.4894	89.5255	118.086	119.958	141.543	137.083	147.066	144.956	147.545	150.142
	128.44	117.561	119.833	36.892	32.4315	60.1416	56.8629	86.4607	89.4931	118.033	119.909	141.475	137.016	146.997	144.873	147.463	150.047
	128.54	117.501	119.784	36.8871	32.421	60.125	56.8438	86.4394	89.4608	117.978	119.86	141.423	136.949	146.933	144.79	147.366	149.952
	128.64	117.46	119.735	36.8742	32.4106	60.0926	56.8248	86.4023	89.4286	117.933	119.811	141.363	136.882	146.842	144.708	147.287	149.857
	128.74	117.413	119.686	36.8695	32.4002	60.0762	56.8058	86.3789	89.3964	117.877	119.762	141.304	136.816	146.758	144.626	147.213	149.762
	128.84	117.371	119.637	36.8437	32.3898	60.0426	56.7869	86.3374	89.3642	117.824	119.713	141.243	136.749	146.715	144.544	147.128	149.668
	128.94	117.324	119.588	36.8363	32.3794	60.0235	56.768	86.323	89.3321	117.774	119.664	141.161	136.683	146.644	144.462	147.038	149.574
	129.04	117.281	119.54	36.8322	32.3691	60.0186	56.7491	86.3017	89.3001	117.73	119.615	141.097	136.617	146.557	144.38	146.932	149.48
	129.14	117.21	119.491	36.8189	32.3587	60.003	56.7302	86.2619	89.2681	117.667	119.566	141.037	136.551	146.513	144.299	146.844	149.386
	129.24	117.153	119.443	36.8207	32.3484	59.9805	56.7114	86.2246	89.2362	117.61	119.518	140.966	136.485	146.437	144.218	146.792	149.292
	129.34	117.094	119.394	36.8035	32.3381	59.9602	56.6926	86.1808	89.2043	117.573	119.469	140.895	136.419	146.366	144.137	146.709	149.199
	129.44	117.053	119.346	36.7992	32.3278	59.9426	56.6739	86.1523	89.1725	117.534	119.421	140.811	136.353	146.275	144.056	146.635	149.106
	129.54	117.006	119.298	36.7904	32.3175	59.919	56.6551	86.1076	89.1407	117.498	119.373	140.741	136.288	146.212	143.975	146.563	149.013
	129.64	116.957	119.25	36.7807	32.3072	59.9061	56.6364	86.083	89.109	117.468	119.324	140.668	136.223	146.143	143.894	146.475	148.921
	129.74	116.91	119.202	36.7736	32.297	59.8943	56.6177	86.0447	89.0773	117.43	119.276	140.598	136.157	146.084	143.814	146.425	148.828
	129.84	116.877	119.154	36.7631	32.2867	59.876	56.5991	86.0193	89.0457	117.385	119.228	140.538	136.092	146.02	143.734	146.351	148.736
	129.94	116.831	119.106	36.756	32.2765	59.8564	56.5805	85.988	89.0142	117.354	119.18	140.483	136.027	145.943	143.654	146.294	148.644
	130.04	116.789	119.058	36.7502	32.2663	59.835	56.5619	85.958	88.9827	117.304	119.132	140.426	135.962	145.878	143.574	146.237	148.552
	130.14	116.757	119.01	36.7643	32.2561	59.835	56.5433	85.9377	88.9512	117.272	119.085	140.373	135.898	145.822	143.494	146.197	148.461
	130.24	116.698	118.963	36.7445	32.2459	59.8223	56.5248	85.9062	88.9198	117.233	119.037	140.3	135.833	145.744	143.415	146.134	148.369
	130.34	116.66	118.915	36.7428	32.2358	59.801	56.5063	85.8779	88.8885	117.18	118.989	140.247	135.769	145.663	143.335	146.042	148.278
	130.44	116.615	118.868	36.7238	32.2256	59.7703	56.4878	85.8582	88.8572	117.142	118.942	140.177	135.704	145.598	143.256	145.968	148.187
	130.54	116.578	118.821	36.7182	32.2155	59.7733	56.4694	85.833	88.826	117.109	118.894	140.144	135.64	145.534	143.177	145.908	148.096
	130.64	116.542	118.773	36.7088	32.2054	59.7475	56.451	85.8002	88.7948	117.076	118.847	140.092	135.576	145.474	143.098	145.822	148.006
	130.74	116.52	118.726	36.6986	32.1953	59.7264	56.4326	85.7595	88.7637	117.016	118.8	140.032	135.512	145.402	143.02	145.757	147.915
	130.84	116.469	118.679	36.6957	32.1852	59.707	56.4142	85.7402	88.7326	116.968	118.753	139.97	135.448	145.336	142.941	145.667	147.825
	130.94	116.429	118.632	36.6828	32.1752	59.6895	56.3959	85.7109	88.7015	116.921	118.706	139.929	135.385	145.284	142.863	145.584	147.735
	131.04	116.368	118.585	36.665	32.1651	59.6717	56.3776	85.6931	88.6706	116.887	118.659	139.861	135.321	145.218	142.785	145.506	147.646
	131.14	116.322	118.538	36.6691	32.1551	59.6453	56.3593	85.6511	88.6396	116.845	118.612	139.818	135.258	145.16	142.707	145.426	147.556
	131.24	116.286	118.492	36.65	32.145	59.6262	56.3411	85.6203	88.6088	116.806	118.565	139.756	135.195	145.094	142.629	145.348	147.467
	131.34	116.259	118.445	36.6459	32.135	59.619	56.3229	85.5888	88.578	116.768	118.518	139.705	135.132	145.048	142.552	145.274	147.378
	131.44	116.227	118.399	36.6373	32.125	59.601	56.3047	85.5685	88.5472	116.735	118.471	139.645	135.069	144.972	142.474	145.195	147.289
	131.54	116.19	118.352	36.6306	32.1151	59.5959	56.2865	85.5392	88.5165	116.686	118.425	139.612	135.006	144.904	142.397	145.112	147.2
	131.64	116.143	118.306	36.6264	32.1051	59.5752	56.2684	85.5185	88.4858	116.634	118.378	139.541	134.943	144.849	142.32	145.028	147.112
	131.74	116.114	118.259	36.6144	32.0952	59.5555	56.2503	85.4792	88.4552	116.575	118.332	139.47	134.88	144.774	142.243	144.945	147.023
	131.84	116.063	118.213	36.5949	32.0852	59.5313	56.2322	85.448	88.4246	116.52	118.286	139.412	134.818	144.714	142.166	144.874	146.935
	131.94	116.034	118.167	36.6039	32.0753	59.5184	56.2141	85.4179	88.3941	116.466	118.239	139.362	134.755	144.65	142.09	144.782	146.847
	132.04	115.975	118.121	36.5844	32.0654	59.4942	56.1961	85.3867	88.3636	116.406	118.193	139.28	134.693	144.572	142.013	144.709	146.76
	132.14	115.945	118.075	36.5764	32.0555	59.4861	56.1781	85.3661	88.3332	116.365	118.147	139.214	134.631	144.505	141.937	144.649	146.672
	132.24	115.89	118.029	36.5744	32.0456	59.46	56.1602	85.3291	88.3028	116.316	118.101	139.159	134.569	144.424	141.861	144.561	146.585
	132.34	115.847	117.983	36.5658	32.0358	59.4248	56.1422	85.2861	88.2725	116.273	118.055	139.109	134.507	144.367	141.785	144.487	146.498
	132.44	115.791	117.938	36.5521	32.0259	59.4025	56.1243	85.249	88.2423	116.216	118.01	139.053	134.445	144.317	141.709	144.406	146.411
	132.54	115.754	117.892	36.5377	32.0161	59.3897	56.1064	85.2236	88.212	116.167	117.964	139.015	134.384	144.249	141.634	144.33	146.324
	132.64	115.722	117.846	36.5355	32.0063	59.375	56.0886	85.1855	88.1819	116.117	117.918	138.966	134.322	144.167	141.558	144.257	146.238
	132.74	115.675	117.801	36.5195	31.9965	59.3551	56.0708	85.15	88.1518	116.07	117.873	138.897	134.261	144.1	141.483	144.186	146.152
	132.84	115.623	117.756	36.5131	31.9867	59.333	56.0529	85.1162	88.1217	116.014	117.827	138.838	134.2	144.028	141.408	144.118	146.065
	132.94	115.584	117.71	36.4973	31.9769	59.325	56.0352	85.0886	88.0917	115.969	117.782	138.783	134.139	143.961	141.333	144.039	145.98
	133.04	115.528	117.665	36.4918	31.9671	59.2969	56.0174	85.0488	88.0617	115.911	117.737	138.724	134.078	143.907	141.258	143.968	145.894
	133.14	115.491	117.62	36.4867	31.9574	59.2754	55.9997	85.0117	88.0318	115.862	117.691	138.682	134.017	143.845	141.184	143.903	145.808
	133.24	115.429	117.575	36.4721	31.9477	59.2529	55.982	84.9697	88.0019	115.824	117.646	138.633	133.956	143.752	141.109	143.815	145.723
	133.34	115.384	117.53	36.4594	31.9379	59.2356	55.9643	84.9437	87.9721	115.783	117.601	138.564	133.895	143.684	141.035	143.735	145.638
	133.44	115.339	117.485	36.4603	31.9282	59.2209	55.9467	84.9189	87.9423	115.757	117.556	138.496	133.835	143.608	140.961	143.647	145.553
	133.54	115.306	117.44	36.4498	31.9186	59.2119	55.9291	84.9052	87.9126	115.727	117.511	138.43	133.774	143.527	140.887	143.589	145.468
	133.64	115.281	117.395	36.4408	31.9089	59.1983	55.9115	84.872	87.8829	115.68	117.466	138.375	133.714	143.459	140.813	143.529	145.384
	133.74	115.229	117.351	36.4234	31.8992	59.1777	55.8939	84.8398	87.8532	115.65	117.422	138.311	133.654	143.409	140.739	143.463	145.299
	133.84	115.188	117.306	36.4187	31.8896	59.1488	55.8764	84.7984	87.8236	115.602	117.377	138.25	133.594	143.338	140.666	143.397	145.215
	133.94	115.145	117.262	36.4027	31.8799	59.1328	55.8589	84.7636	87.7941	115.547	117.332	138.184	133.534	143.277	140.592	143.331	145.131
	134.04	115.113	117.217	36.4049	31.8703	59.1154	55.8414	84.7267	87.7646	115.507	117.288	138.128	133.474	143.213	140.519	143.267	145.047
	134.14	115.071	117.173	36.3871	31.8607	59.1086	55.824	84.7089	87.7352	115.454	117.244	138.079	133.415	143.144	140.446	143.202	144.964
	134.24	115.022	117.129	36.3802	31.8511	59.0955	55.8065	84.6794	87.7058	115.416	117.199	138.01	133.355	143.083	140.373	143.138	144.88
	134.34	114.985	117.085	36.3648	31.8415	59.0754	55.7891	84.6546	87.6764	115.368	117.155	137.951	133.296	143.016	140.301	143.067	144.797
	134.44	114.958	117.04	36.3447	31.832	59.06	55.7717	84.6275	87.6471	115.333	117.111	137.9	133.236	142.942	140.228	142.996	144.714
	134.54	114.906	116.996	36.3312	31.8224	59.0457	55.7544	84.5945	87.6179	115.277	117.067	137.839	133.177	142.889	140.156	142.94	144.631
	134.64	114.848	116.952	36.3293	31.8129	59.0305	55.7371	84.5644	87.5887	115.235	117.023	137.783	133.118	142.844	140.084	142.855	144.548
	134.74	114.815	116.909	36.323	31.8034	59.0102	55.7198	84.5285	87.5595	115.186	116.979	137.722	133.059	142.779	140.011	142.775	144.466
	134.84	114.766	116.865	36.3121	31.7938	58.9875	55.7025	84.505	87.5304	115.117	116.935	137.656	133	142.71	139.94	142.702	144.384
	134.94	114.74	116.821	36.3031	31.7843	58.9707	55.6852	84.4765	87.5013	115.069	116.891	137.581	132.942	142.642	139.868	142.634	144.301
	135.04	114.705	116.777	36.2941	31.7749	58.9617	55.668	84.4441	87.4723	115.009	116.847	137.522	132.883	142.583	139.796	142.559	144.22
	135.14	114.645	116.734	36.2818	31.7654	58.9463	55.6508	84.4044	87.4433	114.958	116.804	137.458	132.824	142.519	139.725	142.503	144.138
	135.24	114.593	116.69	36.2658	31.7559	58.9287	55.6336	84.3837	87.4144	114.922	116.76	137.398	132.766	142.459	139.653	142.432	144.056
	135.34	114.541	116.647	36.2599	31.7465	58.9111	55.6165	84.3435	87.3855	114.853	116.717	137.342	132.708	142.391	139.582	142.356	143.975
	135.44	114.484	116.604	36.2564	31.7371	58.8975	55.5994	84.3134	87.3566	114.813	116.673	137.251	132.65	142.346	139.511	142.291	143.894
	135.54	114.439	116.56	36.25	31.7276	58.8785	55.5823	84.2992	87.3278	114.77	116.63	137.188	132.592	142.288	139.44	142.202	143.813
	135.64	114.392	116.517	36.2394	31.7182	58.868	55.5652	84.2597	87.2991	114.716	116.587	137.138	132.534	142.232	139.37	142.145	143.732
	135.74	114.357	116.474	36.2211	31.7088	58.8457	55.5481	84.2226	87.2704	114.678	116.543	137.077	132.476	142.15	139.299	142.091	143.651
	135.84	114.311	116.431	36.2094	31.6995	58.8426	55.5311	84.1961	87.2417	114.627	116.5	137.01	132.418	142.087	139.229	142.013	143.571
	135.94	114.271	116.388	36.2078	31.6901	58.8363	55.5141	84.1625	87.2131	114.587	116.457	136.962	132.361	142.03	139.158	141.929	143.49
	136.04	114.215	116.345	36.1965	31.6807	58.8125	55.4971	84.1269	87.1845	114.547	116.414	136.911	132.303	141.96	139.088	141.858	143.41
	136.14	114.166	116.302	36.1967	31.6714	58.794	55.4802	84.1115	87.156	114.509	116.371	136.861	132.246	141.879	139.018	141.785	143.33
	136.24	114.12	116.26	36.1771	31.6621	58.7744	55.4633	84.0771	87.1275	114.47	116.329	136.81	132.188	141.833	138.948	141.703	143.25
	136.34	114.088	116.217	36.1685	31.6528	58.758	55.4464	84.0459	87.0991	114.424	116.286	136.76	132.131	141.77	138.879	141.633	143.171
	136.44	114.037	116.175	36.1654	31.6435	58.7432	55.4295	84.0185	87.0707	114.392	116.243	136.681	132.074	141.724	138.809	141.567	143.091
	136.54	113.997	116.132	36.1529	31.6342	58.7276	55.4126	83.9865	87.0424	114.34	116.201	136.649	132.017	141.672	138.74	141.503	143.012
	136.64	113.964	116.09	36.1486	31.6249	58.7147	55.3958	83.9587	87.0141	114.31	116.158	136.614	131.961	141.605	138.671	141.448	142.933
	136.74	113.92	116.047	36.1545	31.6156	58.6963	55.379	83.9326	86.9858	114.267	116.116	136.533	131.904	141.536	138.602	141.379	142.854
	136.84	113.881	116.005	36.1506	31.6064	58.6776	55.3622	83.9021	86.9576	114.244	116.073	136.475	131.847	141.481	138.533	141.29	142.775
	136.94	113.845	115.963	36.1342	31.5972	58.6611	55.3455	83.874	86.9294	114.201	116.031	136.444	131.791	141.418	138.464	141.228	142.697
	137.04	113.807	115.921	36.1342	31.5879	58.6463	55.3287	83.8427	86.9013	114.169	115.989	136.381	131.734	141.348	138.395	141.176	142.618
	137.14	113.779	115.878	36.1262	31.5787	58.6375	55.312	83.8074	86.8732	114.122	115.947	136.337	131.678	141.298	138.327	141.117	142.54
	137.24	113.748	115.836	36.1187	31.5695	58.6184	55.2954	83.7882	86.8452	114.084	115.905	136.268	131.622	141.255	138.258	141.067	142.462
	137.34	113.698	115.795	36.1074	31.5603	58.5961	55.2787	83.7464	86.8172	114.047	115.862	136.213	131.566	141.182	138.19	140.998	142.384
	137.44	113.645	115.753	36.1066	31.5512	58.5703	55.2621	83.7246	86.7892	114.012	115.821	136.138	131.51	141.121	138.122	140.928	142.307
	137.54	113.594	115.711	36.0941	31.542	58.5539	55.2455	83.6933	86.7613	113.969	115.779	136.106	131.454	141.039	138.054	140.87	142.229
	137.64	113.558	115.669	36.0883	31.5329	58.5418	55.2289	83.6648	86.7334	113.933	115.737	136.039	131.399	140.966	137.986	140.803	142.152
	137.74	113.529	115.628	36.0787	31.5237	58.5197	55.2123	83.6349	86.7056	113.891	115.695	135.978	131.343	140.906	137.919	140.742	142.074
	137.84	113.485	115.586	36.0703	31.5146	58.4996	55.1958	83.6031	86.6778	113.855	115.654	135.931	131.287	140.84	137.851	140.671	141.997
	137.94	113.443	115.545	36.0484	31.5055	58.4778	55.1792	83.5695	86.6501	113.814	115.612	135.877	131.232	140.786	137.784	140.61	141.921
	138.04	113.405	115.503	36.0344	31.4964	58.4684	55.1628	83.5281	86.6224	113.773	115.57	135.812	131.177	140.713	137.717	140.537	141.844
	138.14	113.362	115.462	36.0375	31.4873	58.459	55.1463	83.5117	86.5947	113.737	115.529	135.757	131.122	140.646	137.649	140.475	141.767
	138.24	113.322	115.42	36.0176	31.4782	58.4391	55.1298	83.48	86.5671	113.705	115.488	135.705	131.066	140.58	137.583	140.411	141.691
	138.34	113.281	115.379	36.0113	31.4692	58.4211	55.1134	83.4394	86.5395	113.684	115.446	135.652	131.011	140.53	137.516	140.323	141.615
	138.44	113.248	115.338	36.0006	31.4601	58.4026	55.097	83.4193	86.512	113.649	115.405	135.606	130.957	140.461	137.449	140.253	141.539
	138.54	113.217	115.297	35.9906	31.4511	58.3879	55.0806	83.3914	86.4845	113.612	115.364	135.569	130.902	140.383	137.383	140.196	141.463
	138.64	113.168	115.256	35.9846	31.4421	58.3748	55.0643	83.3611	86.4571	113.582	115.323	135.505	130.847	140.331	137.316	140.116	141.387
	138.74	113.126	115.215	35.9742	31.433	58.3481	55.0479	83.3148	86.4297	113.532	115.282	135.45	130.793	140.289	137.25	140.035	141.312
	138.84	113.099	115.174	35.975	31.424	58.3348	55.0316	83.2968	86.4023	113.491	115.241	135.409	130.738	140.225	137.184	139.966	141.236
	138.94	113.064	115.133	35.9621	31.4151	58.3211	55.0154	83.2636	86.375	113.45	115.2	135.349	130.684	140.172	137.118	139.883	141.161
	139.04	113.01	115.093	35.951	31.4061	58.2982	54.9991	83.222	86.3477	113.408	115.159	135.287	130.63	140.121	137.052	139.79	141.086
	139.14	112.977	115.052	35.934	31.3971	58.2735	54.9829	83.1855	86.3205	113.375	115.119	135.223	130.575	140.058	136.986	139.729	141.011
	139.24	112.938	115.011	35.9254	31.3882	58.2563	54.9666	83.1574	86.2933	113.347	115.078	135.168	130.521	140.003	136.921	139.655	140.937
	139.34	112.908	114.971	35.9154	31.3792	58.2432	54.9504	83.1404	86.2661	113.31	115.037	135.107	130.467	139.961	136.855	139.606	140.862
	139.44	112.872	114.93	35.8988	31.3703	58.2235	54.9343	83.123	86.239	113.274	114.997	135.068	130.414	139.906	136.79	139.538	140.788
	139.54	112.833	114.89	35.8871	31.3614	58.1992	54.9181	83.1035	86.2119	113.235	114.956	135.024	130.36	139.847	136.725	139.48	140.713
	139.64	112.794	114.85	35.8836	31.3525	58.1832	54.902	83.0765	86.1849	113.193	114.916	134.982	130.306	139.801	136.66	139.407	140.639
[truncated: 2,505 more rows]

## Sheet: steady-state
Fig. 4f (inset)	Data		Fit
	[PCPE-2] (nM)	Response (RU)	[PCPE-2] (nM)	Response (RU)
	1.25e-08	147.229	0	2.08
	1.5625e-09	40.4155	1.5625e-09	40.2623
	3.125e-09	68.8743	2.55682e-09	58.9044
	6.25e-09	104.257	3.55114e-09	74.453
	1.25e-08	147.91	4.54545e-09	87.6192
	2.5e-08	188.356	5.53977e-09	98.9115
	5e-08	209.033	6.53409e-09	108.703
	1e-07	227.258	7.52841e-09	117.275
			8.52273e-09	124.842
			9.51705e-09	131.57
			1.05114e-08	137.592
			1.15057e-08	143.013
			1.25e-08	147.92
			1.34943e-08	152.381
			1.44886e-08	156.455
			1.5483e-08	160.191
			1.64773e-08	163.628
			1.74716e-08	166.802
			1.84659e-08	169.74
			1.94602e-08	172.47
			2.04545e-08	175.011
			2.14489e-08	177.383
			2.24432e-08	179.603
			2.34375e-08	181.684
			2.44318e-08	183.639
			2.54261e-08	185.479
			2.64205e-08	187.214
			2.74148e-08	188.853
			2.84091e-08	190.404
			2.94034e-08	191.873
			3.03977e-08	193.267
			3.1392e-08	194.591
			3.23864e-08	195.851
			3.33807e-08	197.05
			3.4375e-08	198.194
			3.53693e-08	199.286
			3.63636e-08	200.33
			3.7358e-08	201.328
			3.83523e-08	202.284
			3.93466e-08	203.2
			4.03409e-08	204.079
			4.13352e-08	204.923
			4.23295e-08	205.733
			4.33239e-08	206.513
			4.43182e-08	207.263
			4.53125e-08	207.985
			4.63068e-08	208.681
			4.73011e-08	209.352
			4.82955e-08	210
			4.92898e-08	210.625
			5.02841e-08	211.229
			5.12784e-08	211.813
			5.22727e-08	212.378
			5.3267e-08	212.925
			5.42614e-08	213.454
			5.52557e-08	213.967
			5.625e-08	214.464
			5.72443e-08	214.946
			5.82386e-08	215.414
			5.9233e-08	215.868
			6.02273e-08	216.309
			6.12216e-08	216.737
			6.22159e-08	217.153
			6.32102e-08	217.558
			6.42045e-08	217.951
			6.51989e-08	218.334
			6.61932e-08	218.707
			6.71875e-08	219.069
			6.81818e-08	219.423
			6.91761e-08	219.767
			7.01705e-08	220.103
			7.11648e-08	220.43
			7.21591e-08	220.749
			7.31534e-08	221.061
			7.41477e-08	221.365
			7.5142e-08	221.662
			7.61364e-08	221.951
			7.71307e-08	222.234
			7.8125e-08	222.511
			7.91193e-08	222.781
			8.01136e-08	223.045
			8.1108e-08	223.303
			8.21023e-08	223.556
			8.30966e-08	223.803
			8.40909e-08	224.045
			8.50852e-08	224.282
			8.60795e-08	224.513
			8.70739e-08	224.74
			8.80682e-08	224.962
			8.90625e-08	225.18
			9.00568e-08	225.393
			9.10511e-08	225.602
			9.20455e-08	225.807
			9.30398e-08	226.008
			9.40341e-08	226.205
			9.50284e-08	226.398
			9.60227e-08	226.587
			9.7017e-08	226.773
			9.80114e-08	226.956
			9.90057e-08	227.135
			1e-07	227.311
