# Supplementary material for: Identification of PCPE-2 as the endogenous specific inhibitor of human BMP-1/tolloid-like proteinases
Source: Nat Commun. 2023 Dec 4;14:8020. doi: 10.1038/s41467-023-43401-0 (PMC10696041; doi:10.1038/s41467-023-43401-0)
Supplement: Supplementary file 4 — Source Data [file 41467_2023_43401_MOESM4_ESM.zip › Source data/Fig4g.xlsx]

## Sheet: kinetics
Fig. 4g		Response (RU) for CUB1CUB2
	Time (s)	Cycle: 4 CUB1CUB2-2 12,5 nM_Y	Fitted Cycle: 4 CUB1CUB2-2 12,_Y	Cycle: 6 CUB1CUB2-2 1,5625 nM_Y	Fitted Cycle: 6 CUB1CUB2-2 1,5_Y	Cycle: 7 CUB1CUB2-2 3,125 nM_Y	Fitted Cycle: 7 CUB1CUB2-2 3,1_Y	Cycle: 8 CUB1CUB2-2 6,25 nM_Y	Fitted Cycle: 8 CUB1CUB2-2 6,2_Y	Cycle: 9 CUB1CUB2-2 12,5 nM_Y	Fitted Cycle: 9 CUB1CUB2-2 12,_Y	Cycle: 10 CUB1CUB2-2 25 nM_Y	Fitted Cycle: 10 CUB1CUB2-2 25_Y	Cycle: 11 CUB1CUB2-2 50 nM_Y	Fitted Cycle: 11 CUB1CUB2-2 50_Y	Cycle: 12 CUB1CUB2-2 100 nM_Y	Fitted Cycle: 12 CUB1CUB2-2 10_Y
	-60.26	0.0130005	0	-0.00787354	0	-0.0128784	0	-0.0346678	0	0.00994873	0	0.0170898	0	0.0715942	0	0.0234375	0
	-60.16	0.0153503	0	-0.00241089	0	0.00900269	0	-0.0565491	0	0.00210571	0	0.0194397	0	0.0840757	0	0.0476379	0
	-60.06	-0.0135803	0	0.00698853	0	0.0207214	0	-0.0713809	0	-0.0158386	0	0.00302124	0	0.0809631	0	0.0609436	0
	-59.96	-0.0303345	0	-0.00512695	0	0.0180054	0	-0.0827026	0	-0.0263672	0	-0.00280762	0	0.0649417	0	0.0488281	0
	-59.86	-0.0174561	0	0.00384521	0	0.019165	0	-0.0768433	0	-0.0181885	0	0.00146484	0	0.067688	0	0.0546875	0
	-59.76	-0.0186462	0	0.00424194	0	0.0210876	0	-0.0710146	0	-0.0381165	0	0.00186157	0	0.0743103	0	0.0487976	0
	-59.66	-0.0358276	0	-0.0106201	0	0.0172119	0	-0.0834961	0	-0.0435791	0	-0.0130005	0	0.0657351	0	0.0332031	0
	-59.56	-0.0276184	0	-0.0133362	0	0.0316467	0	-0.0901181	0	-0.0353699	0	-0.0235291	0	0.0692444	0	0.0328064	0
	-59.46	-0.0194092	0	0.0151978	0	0.0367432	0	-0.0866089	0	-0.0271606	0	-0.0153198	0	0.0774533	0	0.0363159	0
	-59.36	-0.026062	0	0.00384521	0	0.0496216	0	-0.0737305	0	-0.0220947	0	-0.0102539	0	0.0825195	0	0.0343628	0
	-59.26	-0.0088501	0	0.0163574	0	0.050415	0	-0.072937	0	-0.0213013	0	-0.00946045	0	0.0911255	0	0.0351563	0
	-59.16	-0.00183105	0	0.00463867	0	0.050415	0	-0.072937	0	-0.0377197	0	-0.00946045	0	0.083313	0	0.0351563	0
	-59.06	-0.00302124	0	0.0198669	0	0.0586243	0	-0.0694278	0	-0.0365295	0	0.00186157	0	0.0798035	0	0.0386658	0
	-58.96	-0.0135498	0	0.0116577	0	0.0496216	0	-0.065918	0	-0.0377197	0	-0.0141602	0	0.0786136	0	0.0421753	0
	-58.86	-0.00183105	0	0.0163574	0	0.0543213	0	-0.0612183	0	-0.0408325	0	-0.00946045	0	0.0864258	0	0.046875	0
	-58.76	-0.00653076	0	0.0116577	0	0.0496216	0	-0.065918	0	-0.0408325	0	-0.0141602	0	0.0864258	0	0.046875	0
	-58.66	-0.00769043	0	0.010498	0	0.0367432	0	-0.0639648	0	-0.0466919	0	-0.0153198	0	0.0852662	0	0.0527344	0
	-58.56	-0.00262451	0	0.015564	0	0.0418091	0	-0.0573117	0	-0.041626	0	-0.00244141	0	0.0950317	0	0.0531006	0
	-58.46	0.00558472	0	0.0237732	0	0.0531311	0	-0.0420837	0	-0.0334167	0	0.00576782	0	0.11026	0	0.0621033	0
	-58.36	0.0110474	0	0.0144043	0	0.0601807	0	-0.0397339	0	-0.0279541	0	0.00811768	0	0.11261	0	0.0566406	0
	-58.26	0.0149536	0	0.0136108	0	0.0593872	0	-0.0522462	0	-0.0240479	0	0.019043	0	0.111816	0	0.0558472	0
	-58.16	0.0114441	0	0.0101013	0	0.0480652	0	-0.0440369	0	-0.0275574	0	0.0155334	0	0.108307	0	0.0523376	0
	-58.06	0.0137939	0	0.0124512	0	0.050415	0	-0.041687	0	-0.0252075	0	0.0178833	0	0.110657	0	0.0546875	0
	-57.96	0.0133972	0	0.0120544	0	0.0500183	0	-0.0420837	0	-0.0256042	0	0.0174866	0	0.11026	0	0.0542908	0
	-57.86	0.0212097	0	0.00735474	0	0.0500183	0	-0.0538025	0	-0.0209045	0	0.0143738	0	0.11026	0	0.0542908	0
	-57.76	0.0212097	0	0.0050354	0	0.0382996	0	-0.0538023	0	-0.0256042	0	0.0127869	0	0.113373	0	0.042572	0
	-57.66	0.0173035	0	0.0159607	0	0.0422058	0	-0.0498962	0	-0.021698	0	0.0213928	0	0.121979	0	0.0464783	0
	-57.56	0.0173035	0	0.0276794	0	0.0422058	0	-0.0498962	0	-0.021698	0	0.00967407	0	0.121979	0	0.0464783	0
	-57.46	0.0173035	0	0.011261	0	0.0469055	0	-0.0381775	0	-0.021698	0	0.00967407	0	0.121979	0	0.0464783	0
	-57.36	0.0173035	0	0.00424194	0	0.0492249	0	-0.0545959	0	-0.0263977	0	0.0166931	0	0.117279	0	0.0417786	0
	-57.26	0.00402832	0	0.0144043	0	0.0406494	0	-0.0631713	0	-0.0349731	0	-0.00360107	0	0.108704	0	0.0332031	0
	-57.16	0.00753784	0	0.0179138	0	0.0441589	0	-0.0596619	0	-0.0314636	0	-9.15527e-05	0	0.112213	0	0.0484314	0
	-57.06	0.00283813	0	0.0179138	0	0.0441589	0	-0.0596617	0	-0.0314636	0	-9.15527e-05	0	0.104401	0	0.0367126	0
	-56.96	-0.000274658	0	0.0218201	0	0.0527649	0	-0.0526428	0	-0.0275574	0	0.0155334	0	0.108307	0	0.0523376	0
	-56.86	0.00442505	0	0.0249329	0	0.0480652	0	-0.0479431	0	-0.0275574	0	0.0155334	0	0.108307	0	0.0406189	0
	-56.76	0.00674438	0	0.0296326	0	0.0480652	0	-0.0479431	0	-0.0244446	0	0.0155334	0	0.108307	0	0.0523376	0
	-56.66	-0.000274658	0	0.0296326	0	0.0480652	0	-0.0479431	0	-0.0275574	0	0.0155334	0	0.108307	0	0.0523376	0
	-56.56	-0.00418091	0	0.0226135	0	0.0472717	0	-0.0471496	0	-0.0314636	0	0.0116272	0	0.104401	0	0.0484314	0
	-56.46	-0.00183105	0	0.0202637	0	0.0465088	0	-0.0377808	0	-0.0213013	0	0.0139771	0	0.10675	0	0.0507813	0
	-56.36	0.00167847	0	0.0237732	0	0.0500183	0	-0.0342712	0	-0.0177917	0	0.0174866	0	0.11026	0	0.0542908	0
	-56.26	0.0133972	0	0.0237732	0	0.0500183	0	-0.0342713	0	-0.0177917	0	0.0252991	0	0.11026	0	0.0542908	0
	-56.16	0.0110474	0	0.0292358	0	0.0445557	0	-0.0366211	0	-0.0201416	0	0.0198364	0	0.10791	0	0.0519409	0
	-56.06	0.00753784	0	0.0210266	0	0.0363464	0	-0.0518493	0	-0.0236511	0	0.0038147	0	0.1091	0	0.0453186	0
	-55.96	0.0098877	0	0.0280762	0	0.0386963	0	-0.0494995	0	-0.0213013	0	0.0139771	0	0.102051	0	0.0429688	0
	-55.86	0.0110474	0	0.0339355	0	0.039856	0	-0.0436401	0	-0.0154419	0	0.0198364	0	0.109497	0	0.0519409	0
	-55.76	0.00167847	0	0.0315857	0	0.0304871	0	-0.0459898	0	-0.0177917	0	0.0127869	0	0.0907288	0	0.0542908	0
	-55.66	0.00753784	0	0.0374451	0	0.0363464	0	-0.0354309	0	-0.0119324	0	0.0233459	0	0.0965879	0	0.0601501	0
	-55.56	0.00518799	0	0.0350952	0	0.0339966	0	-0.0307615	0	-0.0142822	0	0.0209961	0	0.0942383	0	0.0578003	0
	-55.46	0.0177002	0	0.0397949	0	0.0386963	0	-0.026062	0	-0.00958252	0	0.0256958	0	0.0989378	0	0.0625	0
	-55.36	0.0110474	0	0.0409546	0	0.039856	0	-0.0327148	0	-0.00842285	0	0.0268555	0	0.10321	0	0.0683594	0
	-55.26	0.00442505	0	0.0374451	0	0.0363464	0	-0.0331118	0	-0.0119324	0	0.0233459	0	0.104401	0	0.0601501	0
	-55.16	-0.00613403	0	0.0315857	0	0.0304871	0	-0.0342712	0	-0.0177917	0	0.0174866	0	0.0985415	0	0.0542908	0
	-55.06	-0.00613403	0	0.0315857	0	0.0304871	0	-0.0342712	0	-0.0177917	0	0.0174866	0	0.0985413	0	0.0542908	0
	-54.96	-0.00613403	0	0.0315857	0	0.0187683	0	-0.0342712	0	-0.013092	0	0.0174866	0	0.0954285	0	0.0542908	0
	-54.86	0.00167847	0	0.0315857	0	0.0187683	0	-0.0342712	0	-0.006073	0	0.0174866	0	0.0907288	0	0.0542908	0
	-54.76	-0.0119934	0	0.0374451	0	0.0129089	0	-0.0401306	0	-0.0119324	0	0.0116272	0	0.0848694	0	0.0484314	0
	-54.66	-0.0119934	0	0.0343323	0	0.0129089	0	-0.0401306	0	-0.0119324	0	0.0116272	0	0.0848694	0	0.0484314	0
	-54.56	-0.00964355	0	0.0319824	0	0.0152588	0	-0.0494994	0	-0.00958252	0	0.0139771	0	0.098938	0	0.0507813	0
	-54.46	-0.00613403	0	0.0386047	0	0.0187683	0	-0.04599	0	-0.0138855	0	0.0174866	0	0.102447	0	0.0542908	0
	-54.36	-0.00613403	0	0.0401917	0	0.0187683	0	-0.04599	0	-0.006073	0	0.0221863	0	0.0977478	0	0.0542908	0
	-54.26	-0.00613403	0	0.0354919	0	0.0187683	0	-0.0459899	0	-0.006073	0	0.0292053	0	0.0907288	0	0.0542908	0
	-54.16	-0.00378418	0	0.0378418	0	0.0133057	0	-0.0467529	0	-0.00372314	0	0.0315552	0	0.100891	0	0.0519409	0
	-54.06	-0.00262451	0	0.0390015	0	0.0144653	0	-0.050293	0	-0.00256348	0	0.0327148	0	0.0911255	0	0.0578003	0
	-53.96	-0.00457764	0	0.0401611	0	0.0125122	0	-0.0491333	0	-0.0045166	0	0.0307617	0	0.0844727	0	0.0636597	0
	-53.86	0.0020752	0	0.0484009	0	0.019165	0	-0.0377808	0	0.0169678	0	0.0256958	0	0.0911255	0	0.0703125	0
	-53.76	-0.000274658	0	0.0413513	0	0.0246277	0	-0.0401308	0	0.0162048	0	0.0264587	0	0.0918884	0	0.0679626	0
	-53.66	-0.00418091	0	0.0405579	0	0.0207214	0	-0.0276184	0	0.0193176	0	0.0389709	0	0.0895692	0	0.0640564	0
	-53.56	-0.0158997	0	0.0218201	0	0.0207214	0	-0.0323181	0	0.0107117	0	0.0272522	0	0.0809631	0	0.0570374	0
	-53.46	-0.0127869	0	0.0218201	0	0.0160217	0	-0.0245056	0	0.0232239	0	0.0272522	0	0.0809631	0	0.0640564	0
	-53.36	-0.0139465	0	0.0159607	0	0.00314331	0	-0.0272522	0	0.0142517	0	0.0213928	0	0.0751038	0	0.058197	0
	-53.26	-0.0178528	0	0.0120544	0	-0.000762939	0	-0.0264589	0	0.00875854	0	0.0174866	0	0.0711975	0	0.0542908	0
	-53.16	-0.021759	0	0.00814819	0	-0.00466919	0	-0.030365	0	0.018158	0	0.0260925	0	0.0625917	0	0.0621033	0
	-53.06	-0.0307312	0	0.0140076	0	-0.0105286	0	-0.0315248	0	0.0107117	0	0.0272522	0	0.0497131	0	0.0562439	0
	-52.96	-0.0280151	0	0.00500488	0	-0.0148315	0	-0.0366211	0	0.0158081	0	0.034668	0	0.0454103	0	0.0628662	0
	-52.86	-0.0295715	0	0.00894165	0	-0.0163879	0	-0.0381777	0	0.009552	0	0.0213928	0	0.0555725	0	0.0660095	0
	-52.76	-0.0276184	0	0.0101013	0	-0.0144348	0	-0.0440369	0	0.00369263	0	0.0155334	0	0.0450137	0	0.0601501	0
	-52.66	-0.0315247	0	0.00930786	0	-0.0183411	0	-0.0370178	0	0.00759888	0	0.0264587	0	0.0466003	0	0.0640564	0
	-52.56	-0.0330811	0	0.000732422	0	-0.0151978	0	-0.0369873	0	0.00604248	0	0.00616455	0	0.043457	0	0.0625	0
	-52.46	-0.0213623	0	0.0124512	0	-0.00817871	0	-0.0416871	0	0.0177612	0	0.0296021	0	0.0567627	0	0.0742188	0
	-52.36	-0.0245056	0	0.00619507	0	-0.011322	0	-0.0448304	0	0.0146179	0	0.01474	0	0.0520326	0	0.0710754	0
	-52.26	-0.037384	0	0.000335693	0	-0.0249939	0	-0.04599	0	0.00875854	0	0.0299988	0	0.0555726	0	0.066803	0
	-52.16	-0.0358276	0	-0.00592041	0	-0.0335693	0	-0.0475464	0	0.000183105	0	0.0237427	0	0.0509033	0	0.0683594	0
	-52.06	-0.0174561	0	0.00152588	0	-0.0308228	0	-0.0338745	0	-0.00177002	0	0.0327148	0	0.052063	0	0.0812378	0
	-51.96	-0.00964355	0	0.0108643	0	-0.0441284	0	-0.0307623	0	-0.00567627	0	0.0405273	0	0.043457	0	0.0750122	0
	-51.86	-0.0057373	0	0.0163574	0	-0.0488281	0	-0.0463871	0	-0.0111694	0	0.0249023	0	0.0309454	0	0.0765381	0
	-51.76	0.00674438	0	0.0101013	0	-0.0417786	0	-0.0510559	0	-0.0111389	0	0.0085144	0	0.0309757	0	0.0718689	0
	-51.66	0.0137939	0	0.0264893	0	-0.0441284	0	-0.0463867	0	-0.00335693	0	0.0256958	0	0.0231323	0	0.069519	0
	-51.56	0.0173035	0	0.0284729	0	-0.0476379	0	-0.0420837	0	0.00253296	0	0.0565491	0	0.00949097	0	0.0660095	0
	-51.46	0.00949097	0	0.026886	0	-0.054657	0	-0.038971	0	0.018158	0	0.0791931	0	0.00869751	0	0.0589905	0
	-51.36	0.0231628	0	0.0155945	0	-0.0605164	0	-0.0502621	0	0.0271301	0	0.0796204	0	0.0106507	0	0.0562439	0
	-51.26	0.0333252	0	0.0147705	0	-0.0488281	0	-0.0675049	0	0.0325928	0	0.0631714	0	0.0239255	0	0.0491943	0
	-51.16	0.0516968	0	0.0464478	0	-0.0288696	0	-0.113159	0	0.0283203	0	0.0432739	0	0.0595093	0	0.0339966	0
	-51.06	0.0755005	0	0.093689	0	-0.00897217	0	-0.101074	0	0.0239868	0	0.0483398	0	0.118469	0	0.0429688	0
	-50.96	0.0625916	0	0.0823669	0	-0.0132751	0	-0.109281	0	0.0134583	0	0.0370178	0	0.120392	0	0.0300598	0
	-50.86	0.0473938	0	0.0890198	0	-0.0253601	0	-0.104947	0	0.0154114	0	0.0319519	0	0.124723	0	0.0328064	0
	-50.76	0.0415039	0	0.0870361	0	-0.0140381	0	-0.0960083	0	0.0189209	0	0.0182495	0	0.119626	0	0.0363159	0
	-50.66	0.0216064	0	0.102295	0	0.0144653	0	-0.0893555	0	0.00604248	0	0.0131836	0	0.130188	0	0.0351563	0
	-50.56	0.0149536	0	0.100342	0	0.0375366	0	-0.0866089	0	0.0197144	0	0.0237427	0	0.131348	0	0.0480347	0
	-50.46	0.0106812	0	0.0905762	0	0.0457153	0	-0.0932603	0	0.0177612	0	0.0256958	0	0.1427	0	0.03125	0
	-50.36	0.0262756	0	0.122589	0	0.0519714	0	-0.0635681	0	0.0341492	0	0.0311584	0	0.1575	0	0.0679626	0
	-50.26	-0.00222778	0	0.125336	0	0.0539246	0	-0.0647278	0	0.033783	0	0.033905	0	0.130585	0	0.0707092	0
	-50.16	0.000915527	0	0.135498	0	0.0648804	0	-0.0389404	0	0.0392456	0	0.0667114	0	0.100098	0	0.103516	0
	-50.06	0.00088501	0	0.125336	0	0.0812683	0	-0.0108337	0	0.0400085	0	0.0877991	0	0.0508728	0	0.119904	0
	-49.96	-0.0202026	0	0.107361	0	0.0742188	0	-0.00928	0	0.0470581	0	0.088562	0	0.0102539	0	0.115234	0
	-49.86	-0.0115967	0	0.135498	0	0.103149	0	0.025876	0	0.0626831	0	0.126099	0	-0.00457498	0	0.130859	0
	-49.76	0.0110474	0	0.162048	0	0.134399	0	0.0454102	0	0.0728149	0	0.159668	0	0.00244427	0	0.137878	0
	-49.66	0.0321655	0	0.186279	0	0.130493	0	0.0422974	0	0.0556641	0	0.152649	0	-0.0123901	0	0.142578	0
	-49.56	0.0641785	0	0.196442	0	0.12265	0	0.0126038	0	0.0548401	0	0.153412	0	-0.0155334	0	0.131622	0
	-49.46	0.066925	0	0.17807	0	0.0879211	0	-0.0448307	0	0.0396423	0	0.121002	0	-0.0158997	0	0.119537	0
	-49.36	0.0880127	0	0.160889	0	0.0613403	0	-0.0612182	0	0.0490112	0	0.0999146	0	0.0177006	0	0.124207	0
	-49.26	0.0844727	0	0.169861	0	0.055481	0	-0.0717773	0	0.0626831	0	0.0932617	0	0.0415039	0	0.118347	0
	-49.16	0.0739441	0	0.135101	0	0.0488586	0	-0.0627747	0	0.0779114	0	0.0780334	0	0.0536194	0	0.119537	0
	-49.06	0.0645752	0	0.112427	0	0.0292969	0	-0.0628052	0	0.0599365	0	0.0764771	0	0.0356445	0	0.1203	0
	-48.96	0.0399475	0	0.0901794	0	0.0187683	0	-0.0803532	0	0.047821	0	0.0635681	0	0.0204163	0	0.116791	0
	-48.86	0.0216064	0	0.0593262	0	0.00744629	0	-0.0768431	0	0.0411987	0	0.0616455	0	0.00207563	0	0.105469	0
	-48.76	0.0180969	0	0.0433044	0	0.0156555	0	-0.061615	0	0.0368958	0	0.0721741	0	0.0157164	0	0.108978	0
	-48.66	0.0204163	0	0.0237732	0	0.0179749	0	-0.061615	0	0.0204773	0	0.0705872	0	0.0157166	0	0.104279	0
	-48.56	0.00793457	0	0.0065918	0	0.0133057	0	-0.0678711	0	0.0205078	0	0.0635986	0	0.0110474	0	0.0996094	0
	-48.46	0.0223694	0	0.00930786	0	0.0246277	0	-0.0471492	0	0.0271301	0	0.0819397	0	0.0223694	0	0.0992126	0
	-48.36	0.0270691	0	0.0226135	0	0.0394592	0	-0.0252992	0	0.0505676	0	0.0819397	0	0.0458064	0	0.110931	0
	-48.26	0.0294189	0	0.00775146	0	0.0418091	0	-0.026062	0	0.0443115	0	0.0764771	0	0.0364381	0	0.116394	0
	-48.16	0.0212097	0	0.00814819	0	0.0461121	0	-0.0116272	0	0.0525208	0	0.0760803	0	0.0555725	0	0.12381	0
	-48.06	0.0360413	0	0.0362854	0	0.0625305	0	-0.00692749	0	0.072052	0	0.0877991	0	0.07901	0	0.132416	0
	-47.96	0.0450439	0	0.0358887	0	0.0691528	0	0.00988811	0	0.0841675	0	0.103027	0	0.0958252	0	0.149231	0
	-47.86	0.0606689	0	0.046814	0	0.0613403	0	0.0403442	0	0.0950928	0	0.11554	0	0.116882	0	0.171875	0
	-47.76	0.0544128	0	0.0335388	0	0.0644836	0	0.0575256	0	0.109955	0	0.112396	0	0.120026	0	0.172638	0
	-47.66	0.0684814	0	0.0350952	0	0.0761719	0	0.0661011	0	0.121643	0	0.118652	0	0.121582	0	0.167175	0
	-47.56	0.0950317	0	0.046814	0	0.10199	0	0.0637817	0	0.12793	0	0.120239	0	0.126282	0	0.155457	0
	-47.46	0.100891	0	0.0487671	0	0.110168	0	0.0649409	0	0.12439	0	0.112	0	0.119629	0	0.146484	0
	-47.36	0.0884094	0	0.0605164	0	0.0929871	0	0.049347	0	0.111908	0	0.0815735	0	0.0954289	0	0.129303	0
	-47.26	0.0911255	0	0.0655518	0	0.0855713	0	0.0473633	0	0.102905	0	0.0827026	0	0.109863	0	0.124207	0
	-47.16	0.0856628	0	0.0647888	0	0.066803	0	0.0450134	0	0.0958557	0	0.068634	0	0.110626	0	0.121857	0
	-47.06	0.0653381	0	0.0569763	0	0.0628967	0	0.0450134	0	0.0747986	0	0.0475769	0	0.0817566	0	0.0945129	0
	-46.96	0.0426941	0	0.0288391	0	0.0254211	0	0.0340878	0	0.0497742	0	0.0272522	0	0.0614319	0	0.0718689	0
	-46.86	0.0344849	0	0.0136108	0	0.0078125	0	0.0305785	0	0.0345459	0	0.0112305	0	0.053223	0	0.0683594	0
	-46.76	0.0313721	0	0.010498	0	-0.00231934	0	0.0344849	0	0.0236206	0	-0.000488281	0	0.0454103	0	0.0722656	0
	-46.66	0.0130005	0	0.00384521	0	-0.0206909	0	0.027832	0	0.0247803	0	-0.00244141	0	0.0247192	0	0.0656128	0
	-46.56	0.0141907	0	0.0050354	0	-0.0124817	0	0.01651	0	0.018158	0	-0.0176697	0	0.0282288	0	0.0652161	0
	-46.46	0.0188599	0	-0.00201416	0	-0.0101318	0	-0.00225827	0	0.0228271	0	-0.0231323	0	0.0289917	0	0.0675659	0
	-46.36	0.0149536	0	-0.0012207	0	-0.00231934	0	-0.00378433	0	0.0236206	0	-0.0153198	0	0.0344848	0	0.0605469	0
	-46.26	0.0157471	0	-0.00512695	0	-0.00311279	0	0.00244141	0	0.0197144	0	-0.0239258	0	0.0227663	0	0.0566406	0
	-46.16	0.0173035	0	-0.0113831	0	-0.00857544	0	0.00869751	0	0.0243835	0	-0.0411072	0	0.0368347	0	0.058197	0
	-46.06	0.0102844	0	-0.00827026	0	-0.00857544	0	0.00088501	0	0.0290833	0	-0.0325012	0	0.0555725	0	0.058197	0
	-45.96	0.0204163	0	-0.0105896	0	-0.00857544	0	0.00869742	0	0.0368958	0	-0.0372009	0	0.0586853	0	0.051178	0
	-45.86	0.0227661	0	-0.00592041	0	-0.0109253	0	0.00323473	0	0.0345459	0	-0.0395508	0	0.0540162	0	0.0675659	0
	-45.76	0.0309753	0	-0.00473022	0	-0.0144348	0	-0.00497437	0	0.0310364	0	-0.04776	0	0.0575258	0	0.0593567	0
	-45.66	0.035675	0	-0.00631714	0	-0.0175476	0	-0.00497437	0	0.0396423	0	-0.0657043	0	0.0692444	0	0.0375061	0
	-45.56	0.0426941	0	-0.00161743	0	-0.0105286	0	-0.00497437	0	0.0302429	0	-0.0821228	0	0.0926819	0	0.0281067	0
	-45.46	0.0368347	0	-0.00747681	0	-0.0163879	0	-0.00772044	0	0.0243835	0	-0.0879822	0	0.0704041	0	0.0191345	0
	-45.36	0.0532227	0	-0.00201416	0	0	0	0.0141601	0	0.0275269	0	-0.074707	0	0.0735469	0	0.0136719	0
	-45.26	0.0376282	0	0.00192261	0	0.000823975	0	0.00167847	0	0.00253296	0	-0.0871887	0	0.0485535	0	0.000396729	0
	-45.16	0.0173035	0	-0.0121765	0	-0.0132751	0	-0.0194397	0	-0.0263977	0	-0.0997009	0	0.0126038	0	-0.00820923	0
	-45.06	-0.019043	0	-0.00708008	0	-0.0245972	0	-0.0338745	0	-0.0533447	0	-0.100098	0	0.012207	0	-0.00939941	0
	-44.96	-0.026825	0	-0.00942993	0	-0.0347595	0	-0.0479429	0	-0.0509949	0	-0.0977478	0	0.00674438	0	-0.0124817	0
	-44.86	-0.0408936	0	-0.0281982	0	-0.0667725	0	-0.0541992	0	-0.048645	0	-0.0844727	0	0.000488073	0	-0.00158691	0
	-44.76	-0.0494995	0	-0.0422363	0	-0.0714722	0	-0.0534058	0	-0.0369263	0	-0.0836792	0	-0.0135498	0	-0.00311279	0
	-44.66	-0.0545654	0	-0.0715332	0	-0.0882568	0	-0.0631714	0	-0.0310669	0	-0.0739136	0	-0.0131836	0	0.0253906	0
	-44.56	-0.0565186	0	-0.0899048	0	-0.09021	0	-0.0651245	0	-0.0447388	0	-0.0719604	0	-0.019043	0	0.0351563	0
	-44.46	-0.0408936	0	-0.0828857	0	-0.074585	0	-0.0494996	0	-0.0424194	0	-0.0672607	0	-0.0135498	0	0.0421753	0
	-44.36	-0.04599	0	-0.0887146	0	-0.0718689	0	-0.0381774	0	-0.0365295	0	-0.0293884	0	-0.00302111	0	0.0550842	0
	-44.26	-0.038147	0	-0.0598145	0	-0.0484009	0	-0.0358276	0	-0.0341797	0	-0.00280762	0	-0.00457773	0	0.0605469	0
	-44.16	-0.0135498	0	-0.0492554	0	-0.0472412	0	-0.0330811	0	-0.0244141	0	0.00537109	0	-0.00964355	0	0.0625	0
	-44.06	-0.0057373	0	-0.0227051	0	-0.0230103	0	-0.0393677	0	-0.0220947	0	0.0296021	0	0.00830078	0	0.0617065	0
	-43.96	-0.0010376	0	-0.00396729	0	-0.012085	0	-0.0291745	0	-0.0252075	0	0.038208	0	0.0169067	0	0.086731	0
	-43.86	0.0227661	0	0.0214233	0	0.0164185	0	-0.00537056	0	-0.0115356	0	0.065918	0	0.0188595	0	0.126953	0
	-43.76	0.0446472	0	0.0253601	0	0.039093	0	0.01651	0	0.000946045	0	0.0799866	0	0.039947	0	0.155853	0
	-43.66	0.0751343	0	0.0565796	0	0.0679932	0	0.0516968	0	0.0478516	0	0.0987549	0	0.0704346	0	0.201172	0
	-43.56	0.0915222	0	0.0753479	0	0.0851746	0	0.0751038	0	0.0767517	0	0.122955	0	0.0915222	0	0.239471	0
	-43.46	0.107544	0	0.093689	0	0.112915	0	0.0864259	0	0.111511	0	0.150696	0	0.0981445	0	0.279663	0
	-43.36	0.124725	0	0.103851	0	0.126984	0	0.096588	0	0.128693	0	0.179596	0	0.116913	0	0.310944	0
	-43.26	0.144257	0	0.11557	0	0.137115	0	0.0965881	0	0.135712	0	0.191315	0	0.135651	0	0.31015	0
	-43.16	0.168488	0	0.124176	0	0.142609	0	0.0864563	0	0.126373	0	0.188995	0	0.136444	0	0.291412	0
	-43.06	0.180573	0	0.140167	0	0.160187	0	0.0899353	0	0.137665	0	0.192474	0	0.144623	0	0.283173	0
	-42.96	0.185272	0	0.161285	0	0.165619	0	0.0813286	0	0.125946	0	0.172943	0	0.125885	0	0.273041	0
	-42.86	0.165344	0	0.167114	0	0.160583	0	0.040344	0	0.11853	0	0.14209	0	0.125489	0	0.241394	0
	-42.76	0.150116	0	0.161285	0	0.175018	0	0.0204163	0	0.114227	0	0.125275	0	0.118073	0	0.210541	0
	-42.66	0.150909	0	0.164398	0	0.166412	0	0.01651	0	0.103302	0	0.104218	0	0.109467	0	0.206635	0
	-42.56	0.149323	0	0.160492	0	0.160187	0	0.0243225	0	0.0993958	0	0.0909119	0	0.10556	0	0.198029	0
	-42.46	0.131348	0	0.14563	0	0.15625	0	0.0211793	0	0.0962524	0	0.0776367	0	0.0922852	0	0.176941	0
	-42.36	0.130981	0	0.156982	0	0.148071	0	0.0216063	0	0.108398	0	0.0764771	0	0.0989379	0	0.183594	0
	-42.26	0.132904	0	0.160492	0	0.149994	0	0.0149231	0	0.0821838	0	0.0791931	0	0.0860292	0	0.18161	0
	-42.16	0.105591	0	0.138611	0	0.122681	0	-0.00927734	0	0.0626831	0	0.0737305	0	0.0602417	0	0.169128	0
	-42.06	0.0731506	0	0.0913391	0	0.0902405	0	-0.0276184	0	0.0544739	0	0.0506897	0	0.0387878	0	0.138275	0
	-41.96	0.0548096	0	0.0682983	0	0.0640869	0	-0.033509	0	0.0501709	0	0.0268555	0	0.0375977	0	0.110535	0
	-41.86	0.0547791	0	0.042511	0	0.0414124	0	-0.0467841	0	0.0274963	0	-0.00283813	0	0.0196235	0	0.108978	0
	-41.76	0.0384216	0	0.00973511	0	0.0148621	0	-0.0647278	0	0.00253296	0	-0.0207825	0	-0.00613335	0	0.098053	0
	-41.66	0.0415039	0	0.0159302	0	0.0351563	0	-0.0569458	0	0.0103149	0	-0.0177002	0	0.00164795	0	0.0941162	0
	-41.56	0.025116	0	0.0167542	0	0.0382996	0	-0.0733337	0	0.0103455	0	-0.0332947	0	-0.0186462	0	0.0808411	0
	-41.46	0.0192566	0	0.0179138	0	0.0215149	0	-0.0791933	0	-0.0119324	0	-0.0469666	0	-0.0292053	0	0.0601501	0
	-41.36	0.0137939	0	-0.00396729	0	0.0113525	0	-0.0846557	0	-0.017395	0	-0.0477295	0	-0.0369871	0	0.0593872	0
	-41.26	0.01651	0	-0.0160828	0	0.00546265	0	-0.0819397	0	-0.0224915	0	-0.0466003	0	-0.0241395	0	0.0722351	0
	-41.16	0.00558472	0	-0.0152893	0	0.0109558	0	-0.092865	0	-0.0334167	0	-0.0364075	0	-0.0139465	0	0.0660095	0
	-41.06	0.0220032	0	0.00112915	0	0.0273743	0	-0.0717468	0	-0.021698	0	-0.0207825	0	0.00167847	0	0.0871277	0
	-40.96	0.0231628	0	0.0101013	0	0.0254211	0	-0.0526426	0	-0.00332642	0	-0.0118103	0	0.0137634	0	0.106232	0
	-40.86	0.032135	0	0.00424194	0	0.0179749	0	-0.0451965	0	0.009552	0	-0.0176697	0	0.0173032	0	0.116791	0
	-40.76	0.025116	0	0.00894165	0	0.0273743	0	-0.0381775	0	0.00253296	0	-0.0145569	0	0.0243225	0	0.12149	0
	-40.66	0.0321655	0	0.00189209	0	0.0320435	0	-0.0358276	0	0.0150146	0	-0.00750732	0	0.0266724	0	0.119141	0
	-40.56	0.0348816	0	0.00698853	0	0.0371399	0	-0.0370178	0	0.0154114	0	-0.00320435	0	0.0270691	0	0.119537	0
	-40.46	0.0130005	0	-0.00476074	0	0.0332031	0	-0.0416871	0	0.00134277	0	-0.0336914	0	0.0231323	0	0.104675	0
	-40.36	0.0149536	0	-0.0012207	0	0.0297241	0	-0.0358274	0	0.000183105	0	-0.0231323	0	0.0235596	0	0.0988159	0
	-40.26	0.0145569	0	-0.00161743	0	0.0433655	0	-0.0409241	0	-0.00411987	0	-0.0133972	0	0.0254819	0	0.0984192	0
	-40.16	0.0263062	0	0.0124512	0	0.0551147	0	-0.0338745	0	-0.00177002	0	-0.00164795	0	0.0325317	0	0.105469	0
	-40.06	0.0489502	0	0.0210571	0	0.06604	0	-0.0182495	0	0.013855	0	0.00695801	0	0.0481567	0	0.121094	0
	-39.96	0.0583191	0	0.0405579	0	0.0754089	0	-0.004181	0	0.0263367	0	0.0397644	0	0.0575256	0	0.130463	0
	-39.86	0.0559692	0	0.0350952	0	0.0730591	0	0.000488147	0	0.036499	0	0.0358276	0	0.0582887	0	0.132813	0
	-39.76	0.04776	0	0.0315857	0	0.0617371	0	-0.00302124	0	0.0376892	0	0.0487366	0	0.0711976	0	0.136322	0
	-39.66	0.0426941	0	0.0335388	0	0.0636902	0	0.00204468	0	0.0388489	0	0.0553894	0	0.0661316	0	0.141388	0
	-39.56	0.0255127	0	0.0194702	0	0.0496216	0	-0.00732422	0	0.0278931	0	0.0397339	0	0.0621948	0	0.132019	0
	-39.46	0.0270691	0	0.0187073	0	0.0558777	0	0.00363147	0	0.0271301	0	0.0553894	0	0.0731506	0	0.131256	0
	-39.36	0.0270691	0	0.0226135	0	0.0527649	0	0.0223691	0	0.028717	0	0.0592957	0	0.0778505	0	0.130463	0
	-39.26	0.0247192	0	0.0186768	0	0.0488281	0	0.00830078	0	0.0239868	0	0.0436401	0	0.0755008	0	0.132813	0
	-39.16	0.0180969	0	0.0284729	0	0.0422058	0	0.025116	0	0.0220642	0	0.0409241	0	0.0860291	0	0.12851	0
	-39.06	0.0415344	0	0.0503235	0	0.0586243	0	0.032135	0	0.040802	0	0.0573425	0	0.107147	0	0.143341	0
	-38.96	0.0438538	0	0.0472107	0	0.0687561	0	0.0352475	0	0.0486145	0	0.0674744	0	0.106354	0	0.15274	0
	-38.86	0.0419006	0	0.0452576	0	0.066803	0	0.0332946	0	0.0536804	0	0.0538025	0	0.107514	0	0.156219	0
	-38.76	0.0454407	0	0.0440979	0	0.0625305	0	0.0368347	0	0.0455017	0	0.0526428	0	0.122772	0	0.156647	0
	-38.66	0.0485535	0	0.0472107	0	0.0687561	0	0.0430603	0	0.0517273	0	0.0487366	0	0.117279	0	0.15274	0
	-38.56	0.0501099	0	0.0409546	0	0.0765991	0	0.0509033	0	0.0470581	0	0.0440674	0	0.11261	0	0.158203	0
	-38.46	0.0485535	0	0.0323792	0	0.0687561	0	0.0516659	0	0.0376892	0	0.0331116	0	0.106354	0	0.139435	0
	-38.36	0.0333252	0	0.0343018	0	0.0699463	0	0.043457	0	0.0278931	0	0.0413208	0	0.0981448	0	0.128906	0
	-38.26	0.0344849	0	0.0378418	0	0.0758057	0	0.0344849	0	0.0197144	0	0.050293	0	0.0852662	0	0.137878	0
	-38.16	0.0344849	0	0.0378418	0	0.0758057	0	0.0344849	0	0.0197144	0	0.050293	0	0.0852661	0	0.12616	0
	-38.06	0.0329285	0	0.0354919	0	0.0734558	0	0.0430603	0	0.0282898	0	0.0534363	0	0.0907288	0	0.129303	0
	-37.96	0.0274658	0	0.0331421	0	0.0593872	0	0.0336912	0	0.0275269	0	0.0581055	0	0.0883789	0	0.133972	0
	-37.86	0.020813	0	0.031189	0	0.06604	0	0.0333252	0	0.0325928	0	0.0530396	0	0.0950319	0	0.117188	0
	-37.76	0.0130005	0	0.0280762	0	0.0683594	0	0.0426636	0	0.0247803	0	0.0553589	0	0.0973511	0	0.119507	0
	-37.66	0.0102844	0	0.0307922	0	0.0539246	0	0.0399475	0	0.0220642	0	0.0573425	0	0.087616	0	0.113678	0
	-37.56	0.0133972	0	0.0245667	0	0.0500183	0	0.0360413	0	0.0298767	0	0.0487366	0	0.0907288	0	0.100372	0
	-37.46	0.0122375	0	0.0257263	0	0.0488586	0	0.0301818	0	0.0341492	0	0.0428772	0	0.0895691	0	0.0992126	0
	-37.36	0.0169067	0	0.0280762	0	0.0566406	0	0.0325316	0	0.036499	0	0.0405273	0	0.0942384	0	0.101563	0
	-37.26	0.0137939	0	0.0272827	0	0.0551147	0	0.036438	0	0.0255737	0	0.0374146	0	0.0942384	0	0.105469	0
	-37.16	0.0126038	0	0.0276794	0	0.0578308	0	0.032135	0	0.0259705	0	0.0331116	0	0.0993347	0	0.0925598	0
	-37.06	0.0173035	0	0.0354919	0	0.0578308	0	0.032135	0	0.0329895	0	0.0331116	0	0.106354	0	0.089447	0
	-36.96	0.0149536	0	0.0331421	0	0.0437622	0	0.0297852	0	0.0337524	0	0.0229492	0	0.0914917	0	0.0917969	0
	-36.86	0.0196533	0	0.0331421	0	0.046875	0	0.0328978	0	0.0267334	0	0.0229492	0	0.0891724	0	0.0988159	0
	-36.76	0.0231628	0	0.0218201	0	0.0480652	0	0.0340881	0	0.0232239	0	0.0225525	0	0.092682	0	0.0835876	0
	-36.66	0.020813	0	0.0194702	0	0.050415	0	0.036438	0	0.0255737	0	0.0131836	0	0.090332	0	0.0812378	0
	-36.56	0.0157471	0	0.0222168	0	0.0523682	0	0.0383911	0	0.0197144	0	0.0128174	0	0.0735474	0	0.0792847	0
	-36.46	0.0149536	0	0.026123	0	0.0562744	0	0.0375976	0	0.0189209	0	0.019043	0	0.0727539	0	0.0831909	0
	-36.36	0.0141907	0	0.0245667	0	0.0578308	0	0.0368347	0	0.0212708	0	0.0299988	0	0.0751038	0	0.0793152	0
	-36.26	0.0130005	0	0.0186768	0	0.0426025	0	0.0356445	0	0.0177612	0	0.0170898	0	0.0786133	0	0.085144	0
	-36.16	0.0118408	0	0.0151978	0	0.0515747	0	0.0227661	0	0.0236206	0	0.0276489	0	0.0774536	0	0.0839844	0
	-36.06	0.0118103	0	0.00735474	0	0.0531311	0	0.0227356	0	0.0204773	0	0.0276184	0	0.0743103	0	0.0691223	0
	-35.96	0.00793457	0	0.00189209	0	0.0609741	0	0.0188599	0	0.0150146	0	0.0237427	0	0.0540161	0	0.0605469	0
	-35.86	0.00909424	0	0.00775146	0	0.0691528	0	0.0317382	0	0.020874	0	0.0249023	0	0.0598755	0	0.0664063	0
	-35.76	0.00753784	0	0.0108948	0	0.0558777	0	0.0301819	0	0.0310364	0	0.0233459	0	0.0575257	0	0.0601501	0
	-35.66	0.00402832	0	0.0144043	0	0.0523682	0	0.0313721	0	0.0275269	0	0.0245361	0	0.0540161	0	0.0566406	0
	-35.56	0.00753784	0	0.0179138	0	0.0675964	0	0.0419006	0	0.0240173	0	0.0350647	0	0.0575256	0	0.0632629	0
	-35.46	0.0137939	0	0.0194702	0	0.0722656	0	0.0387571	0	0.0443115	0	0.0366211	0	0.059082	0	0.069519	0
	-35.36	0.0149536	0	0.0136108	0	0.071106	0	0.0305787	0	0.0267334	0	0.0307617	0	0.0532229	0	0.0636597	0
	-35.26	0.0173035	0	0.0159607	0	0.0617371	0	0.0399475	0	0.0290833	0	0.0331116	0	0.0586852	0	0.0660095	0
	-35.16	0.0114441	0	0.0101013	0	0.0675964	0	0.0340881	0	0.0279236	0	0.0272522	0	0.0544128	0	0.0601501	0
	-35.06	0.0173035	0	0.0159607	0	0.0734558	0	0.0399475	0	0.040802	0	0.0331116	0	0.0555725	0	0.0628967	0
	-34.96	0.0173035	0	0.0159607	0	0.0617371	0	0.0399474	0	0.040802	0	0.0213928	0	0.0469666	0	0.0699158	0
	-34.86	0.0141907	0	0.0128479	0	0.063324	0	0.0368349	0	0.0290833	0	0.01828	0	0.0485536	0	0.066803	0
	-34.76	0.0192566	0	0.0179138	0	0.0754089	0	0.0419006	0	0.0388489	0	0.0233459	0	0.0536192	0	0.0718689	0
	-34.66	0.0169067	0	0.015564	0	0.0730591	0	0.0395508	0	0.036499	0	0.0209961	0	0.0512695	0	0.0578003	0
	-34.56	0.0133972	0	0.0120544	0	0.0648499	0	0.0243225	0	0.0329895	0	0.0221863	0	0.04776	0	0.0574036	0
	-34.46	0.0133972	0	0.0120544	0	0.0773621	0	0.0243224	0	0.0329895	0	0.0292053	0	0.04776	0	0.0621033	0
	-34.36	0.0110474	0	0.00970459	0	0.0750122	0	0.0219726	0	0.0353394	0	0.0299683	0	0.0454102	0	0.0644531	0
	-34.26	0.0098877	0	0.0116577	0	0.0785522	0	0.0255127	0	0.0333862	0	0.0256958	0	0.0489502	0	0.0703125	0
	-34.16	0.00753784	0	0.0140076	0	0.0754089	0	0.0301819	0	0.0341492	0	0.0358582	0	0.0458069	0	0.0601501	0
	-34.06	0.0192566	0	0.0257263	0	0.0871277	0	0.0419006	0	0.0505676	0	0.0467834	0	0.0575256	0	0.0749817	0
	-33.96	0.0169067	0	0.0233765	0	0.0925903	0	0.0317382	0	0.0560303	0	0.0444336	0	0.0551758	0	0.0773315	0
	-33.86	0.0133972	0	0.0198669	0	0.0890808	0	0.0282288	0	0.0447083	0	0.0409241	0	0.0563661	0	0.0785217	0
	-33.76	0.0133972	0	0.0245667	0	0.0921936	0	0.0313416	0	0.049408	0	0.0409241	0	0.063385	0	0.0855408	0
	-33.66	0.0188599	0	0.0339355	0	0.0914307	0	0.0383911	0	0.0587769	0	0.0315552	0	0.0540161	0	0.0761719	0
	-33.56	0.0212097	0	0.0315857	0	0.0968933	0	0.0360413	0	0.0642395	0	0.0323181	0	0.0516663	0	0.0855408	0
	-33.46	0.0247192	0	0.0397949	0	0.0925903	0	0.0395507	0	0.0599365	0	0.0452271	0	0.0551758	0	0.0890503	0
	-33.36	0.0212097	0	0.0386047	0	0.0890808	0	0.040741	0	0.056427	0	0.0487366	0	0.0516664	0	0.0855408	0
	-33.26	0.0212097	0	0.0362854	0	0.0937805	0	0.04776	0	0.056427	0	0.0487366	0	0.0547791	0	0.0855408	0
	-33.16	0.0188599	0	0.0409546	0	0.0984497	0	0.0454102	0	0.0540771	0	0.0463867	0	0.0571289	0	0.0714722	0
	-33.06	0.0177002	0	0.0397949	0	0.09729	0	0.0325317	0	0.0529175	0	0.0452271	0	0.0559692	0	0.0750122	0
	-32.96	0.0212097	0	0.0354919	0	0.1008	0	0.0360413	0	0.056427	0	0.0518494	0	0.0516663	0	0.0886536	0
	-32.86	0.0212097	0	0.0386047	0	0.1008	0	0.0360414	0	0.056427	0	0.0565491	0	0.0516663	0	0.0933533	0
	-32.76	0.0220032	0	0.0472107	0	0.104706	0	0.0399475	0	0.0603333	0	0.0604553	0	0.0633849	0	0.0972595	0
	-32.66	0.0368347	0	0.0472107	0	0.109406	0	0.0399475	0	0.0603333	0	0.065155	0	0.063385	0	0.0972595	0
	-32.56	0.0368347	0	0.0472107	0	0.116425	0	0.0430603	0	0.063446	0	0.0721741	0	0.063385	0	0.0972595	0
	-32.46	0.0305786	0	0.0370483	0	0.117981	0	0.0493165	0	0.0579834	0	0.0620117	0	0.0571289	0	0.0988159	0
	-32.36	0.0337219	0	0.0519104	0	0.124237	0	0.0446469	0	0.0658264	0	0.065155	0	0.0602721	0	0.106659	0
	-32.26	0.025116	0	0.0315857	0	0.120331	0	0.0360413	0	0.0642395	0	0.0612488	0	0.0563663	0	0.0972595	0
	-32.16	0.032135	0	0.0401917	0	0.124237	0	0.0446472	0	0.0681458	0	0.0721741	0	0.0672913	0	0.104279	0
	-32.06	0.0329285	0	0.0433044	0	0.120331	0	0.04776	0	0.0642395	0	0.0713806	0	0.0664978	0	0.0933533	0
	-31.96	0.0204163	0	0.042511	0	0.124237	0	0.0469664	0	0.0751648	0	0.0752869	0	0.0586853	0	0.0925598	0
	-31.86	0.0180969	0	0.0354919	0	0.112518	0	0.0399475	0	0.0681458	0	0.0682678	0	0.0516664	0	0.0855408	0
	-31.76	0.025116	0	0.0472107	0	0.112518	0	0.0313415	0	0.0611267	0	0.0604553	0	0.0516663	0	0.0855408	0
	-31.66	0.0235596	0	0.0487671	0	0.110962	0	0.0391846	0	0.0665894	0	0.0667114	0	0.0501099	0	0.0886841	0
	-31.56	0.0212097	0	0.0511169	0	0.108612	0	0.0438538	0	0.0642395	0	0.0612488	0	0.04776	0	0.0855408	0
	-31.46	0.0212097	0	0.0511169	0	0.108612	0	0.0438538	0	0.0673523	0	0.0760803	0	0.04776	0	0.0855408	0
	-31.36	0.0212097	0	0.0558167	0	0.120331	0	0.0438538	0	0.0837708	0	0.0760803	0	0.04776	0	0.0855408	0
	-31.26	0.0259094	0	0.0628357	0	0.120331	0	0.0438538	0	0.072052	0	0.0682678	0	0.0524597	0	0.0855408	0
	-31.16	0.0329285	0	0.0628357	0	0.120331	0	0.0438538	0	0.072052	0	0.0713806	0	0.0594788	0	0.0886536	0
	-31.06	0.0305786	0	0.0635986	0	0.106262	0	0.0462036	0	0.0697021	0	0.0737305	0	0.0571289	0	0.0910034	0
	-30.96	0.0301819	0	0.0647888	0	0.102753	0	0.0497132	0	0.0708923	0	0.0702209	0	0.0536194	0	0.0874939	0
	-30.86	0.0368347	0	0.0550232	0	0.104706	0	0.0516662	0	0.0798645	0	0.0721741	0	0.0586853	0	0.0941467	0
	-30.76	0.0352783	0	0.0581665	0	0.103149	0	0.0454101	0	0.0783081	0	0.0706177	0	0.0618286	0	0.0996094	0
	-30.66	0.0329285	0	0.0628357	0	0.112518	0	0.04776	0	0.0759583	0	0.0682678	0	0.0594788	0	0.0855408	0
	-30.56	0.0313721	0	0.065979	0	0.110962	0	0.0462036	0	0.0775146	0	0.0667114	0	0.0626221	0	0.0839844	0
	-30.46	0.0259094	0	0.0706482	0	0.108612	0	0.0438538	0	0.0767517	0	0.0643616	0	0.0790101	0	0.0816345	0
	-30.36	0.0329285	0	0.073761	0	0.0968933	0	0.0485534	0	0.0751648	0	0.0643616	0	0.07901	0	0.0816345	0
	-30.26	0.0196228	0	0.073761	0	0.0921936	0	0.0508727	0	0.072052	0	0.0596619	0	0.0743104	0	0.0769348	0
	-30.16	0.0173035	0	0.0667419	0	0.0851746	0	0.0352478	0	0.0603333	0	0.0526428	0	0.0555726	0	0.0699158	0
	-30.06	0.0173035	0	0.0667419	0	0.0851746	0	0.0516662	0	0.063446	0	0.0573425	0	0.0672913	0	0.0699158	0
	-29.96	0.0157471	0	0.0651855	0	0.0836182	0	0.0501098	0	0.0665894	0	0.0628052	0	0.0540161	0	0.0683594	0
	-29.86	0.0110474	0	0.0604858	0	0.0820313	0	0.04541	0	0.0587769	0	0.0581055	0	0.0524293	0	0.0753784	0
	-29.76	0.0098877	0	0.0546265	0	0.0808716	0	0.0325317	0	0.0482178	0	0.0522461	0	0.0512697	0	0.0578003	0
	-29.66	0.0173035	0	0.0597229	0	0.0812683	0	0.0399475	0	0.0517273	0	0.0526428	0	0.0516663	0	0.058197	0
	-29.56	0.0157471	0	0.0651855	0	0.0797119	0	0.0383911	0	0.0548706	0	0.0510864	0	0.0501099	0	0.0566406	0
	-29.46	0.0173035	0	0.0698547	0	0.0812683	0	0.0430603	0	0.056427	0	0.0526428	0	0.0516662	0	0.058197	0
	-29.36	0.0173035	0	0.0745544	0	0.0812683	0	0.04776	0	0.056427	0	0.0557556	0	0.056366	0	0.058197	0
	-29.26	0.0173035	0	0.0745544	0	0.0812683	0	0.0407409	0	0.056427	0	0.0604553	0	0.063385	0	0.058197	0
	-29.16	0.0149536	0	0.0643921	0	0.0789185	0	0.0454102	0	0.0540771	0	0.0581055	0	0.0610352	0	0.0558472	0
	-29.06	0.0114441	0	0.0655823	0	0.0754089	0	0.0419006	0	0.0505676	0	0.0545959	0	0.0622253	0	0.0523376	0
	-28.96	0.020813	0	0.0702515	0	0.0730591	0	0.0395507	0	0.0599365	0	0.0522461	0	0.0668946	0	0.0499878	0
	-28.86	0.0204163	0	0.0698547	0	0.0695496	0	0.0391541	0	0.0611267	0	0.0534363	0	0.0664979	0	0.0464783	0
	-28.76	0.0352783	0	0.0847168	0	0.0797119	0	0.0462033	0	0.0783081	0	0.0706177	0	0.0813599	0	0.0566406	0
	-28.66	0.0270691	0	0.0812073	0	0.0636902	0	0.0379944	0	0.0700989	0	0.0624084	0	0.0614322	0	0.0484314	0
	-28.56	0.0329285	0	0.0823669	0	0.0695496	0	0.0485533	0	0.0759583	0	0.0682678	0	0.0672913	0	0.0574036	0
	-28.46	0.0270691	0	0.0765076	0	0.0636902	0	0.0497131	0	0.0536804	0	0.0624084	0	0.0661318	0	0.0531311	0
	-28.36	0.0317688	0	0.0765076	0	0.0636902	0	0.0575256	0	0.0583801	0	0.0624084	0	0.0731506	0	0.0484314	0
	-28.26	0.0430908	0	0.0839233	0	0.0679932	0	0.0540157	0	0.0509644	0	0.0667114	0	0.0774536	0	0.0527344	0
	-28.16	0.0325317	0	0.078064	0	0.0457153	0	0.0481567	0	0.0404053	0	0.0561523	0	0.0590824	0	0.0421753	0
	-28.06	0.0266724	0	0.0651855	0	0.0562744	0	0.0493163	0	0.0345459	0	0.050293	0	0.0532227	0	0.0363159	0
	-27.96	0.0231628	0	0.0686951	0	0.0480652	0	0.0489197	0	0.0310364	0	0.0498962	0	0.052826	0	0.0210876	0
	-27.86	0.0216064	0	0.0671387	0	0.0465088	0	0.0403442	0	0.0216675	0	0.0530396	0	0.0559692	0	0.0195313	0
	-27.76	0.0270691	0	0.0647888	0	0.0441589	0	0.0379944	0	0.0318298	0	0.0506897	0	0.0536194	0	0.0171814	0
	-27.66	0.0290222	0	0.0667419	0	0.0461121	0	0.0399475	0	0.0329895	0	0.0526428	0	0.0555725	0	0.0144348	0
	-27.56	0.0223694	0	0.0694885	0	0.0441589	0	0.0379944	0	0.0310364	0	0.0506897	0	0.0419006	0	0.0140686	0
	-27.46	0.0270691	0	0.0765076	0	0.0394592	0	0.0426941	0	0.0310364	0	0.0506897	0	0.0419006	0	0.0124817	0
	-27.36	0.0325317	0	0.0663452	0	0.0418091	0	0.0473633	0	0.0286865	0	0.0483398	0	0.036438	0	0.0148315	0
	-27.26	0.024353	0	0.0612793	0	0.0250244	0	0.0375975	0	0.0236206	0	0.0315552	0	0.0383911	0	0.00976563	0
	-27.16	0.0266724	0	0.0565796	0	0.0203247	0	0.0375977	0	0.0220337	0	0.0268555	0	0.0368044	0	0.00976563	0
	-27.06	0.0266724	0	0.0565796	0	0.0250244	0	0.04541	0	0.0267334	0	0.0315552	0	0.0415039	0	0.00506592	0
	-26.96	0.0231628	0	0.0561829	0	0.0285339	0	0.0419006	0	0.0279236	0	0.0350647	0	0.0426942	0	0.0015564	0
	-26.86	0.0231628	0	0.0608826	0	0.0168152	0	0.0340881	0	0.0349426	0	0.0350647	0	0.0379944	0	0.0015564	0
	-26.76	0.0231628	0	0.0608826	0	0.0168152	0	0.0387878	0	0.0232239	0	0.0350647	0	0.0411072	0	0.0015564	0
	-26.66	0.0231628	0	0.0491638	0	0.019928	0	0.0458069	0	0.0232239	0	0.0350647	0	0.0458069	0	0.0062561	0
	-26.56	0.0231628	0	0.0608826	0	0.0137024	0	0.0458071	0	0.0232239	0	0.0350647	0	0.0458069	0	0.0132751	0
	-26.46	0.0274658	0	0.0534668	0	0.0164185	0	0.0501099	0	0.0275269	0	0.0510864	0	0.0501097	0	0.0128784	0
	-26.36	0.0235596	0	0.0542603	0	0.0172119	0	0.0462036	0	0.0236206	0	0.0471802	0	0.0462036	0	0.00195313	0
	-26.26	0.0212097	0	0.0589294	0	0.0195618	0	0.0438538	0	0.0212708	0	0.0448303	0	0.0555725	0	0.00430298	0
	-26.16	0.0290222	0	0.0589294	0	0.0148621	0	0.0438538	0	0.0212708	0	0.0448303	0	0.0438538	0	0.0183411	0
	-26.06	0.0290222	0	0.0589294	0	0.0148621	0	0.0438538	0	0.016571	0	0.0401306	0	0.0555725	0	-0.000396729	0
	-25.96	0.0305786	0	0.0604858	0	0.0164185	0	0.0454102	0	0.0111084	0	0.034668	0	0.0454101	0	0.0128784	0
	-25.86	0.0329285	0	0.0628357	0	0.0187683	0	0.04776	0	0.0103455	0	0.0370178	0	0.04776	0	0.0152283	0
	-25.76	0.0329285	0	0.0628357	0	0.0187683	0	0.04776	0	0.00564575	0	0.0417175	0	0.04776	0	0.0152283	0
	-25.66	0.0282288	0	0.0550232	0	0.0109558	0	0.04776	0	0.0173645	0	0.0440369	0	0.04776	0	0.00350952	0
	-25.56	0.0173035	0	0.0542297	0	0.00704956	0	0.0438536	0	0.0017395	0	0.0331116	0	0.0485535	0	0.011322	0
	-25.46	0.0114441	0	0.0499573	0	0.00119019	0	0.0379944	0	-0.00411987	0	0.0272522	0	0.0497133	0	-0.0062561	0
	-25.36	0.00558472	0	0.0393982	0	-0.00466919	0	0.032135	0	-0.00997925	0	0.033905	0	0.0438538	0	-0.0121155	0
	-25.26	0.00598145	0	0.0429077	0	0.0113525	0	0.0434569	0	-0.00646973	0	0.0444336	0	0.0473633	0	0.00311279	0
	-25.16	-0.00378418	0	0.0378418	0	0.00860596	0	0.0336914	0	-0.0115356	0	0.0393677	0	0.0422975	0	-0.00195313	0
	-25.06	-0.010437	0	0.0194702	0	-0.000366211	0	0.0364381	0	-0.0111694	0	0.0327148	0	0.0356445	0	-0.0133057	0
	-24.96	0.00363159	0	0.0335388	0	0.00900269	0	0.0340881	0	-0.0275574	0	0.0350647	0	0.0379943	0	-0.0179749	0
	-24.86	0.00598145	0	0.0358887	0	0.0113525	0	0.036438	0	-0.0134888	0	0.0374146	0	0.0372314	0	-0.015625	0
	-24.76	0.0130005	0	0.038208	0	0.0183716	0	0.0434569	0	-0.00646973	0	0.0561523	0	0.0512695	0	-0.00390625	0
	-24.66	0.00949097	0	0.0276794	0	0.0179749	0	0.0399475	0	-0.021698	0	0.0526428	0	0.0477601	0	0.00741577	0
	-24.56	0.0118408	0	0.0300293	0	0.0250244	0	0.0375978	0	-0.00762939	0	0.0549927	0	0.0579224	0	0.00976563	0
	-24.46	0.0106506	0	0.0413513	0	0.0207214	0	0.0458069	0	-0.0189514	0	0.0655212	0	0.0614318	0	0.00546265	0
	-24.36	0.00363159	0	0.0413513	0	0.0207214	0	0.0458069	0	-0.00881958	0	0.0585022	0	0.0614319	0	0.0132751	0
	-24.26	0.00442505	0	0.0452576	0	0.0215149	0	0.0497133	0	-0.00332642	0	0.0592957	0	0.0653381	0	0.0171814	0
	-24.16	0.0133972	0	0.0511169	0	0.0257874	0	0.0555725	0	-0.00216675	0	0.0557556	0	0.0782163	0	0.0347595	0
	-24.06	0.00753784	0	0.0452576	0	0.0293274	0	0.0466004	0	-0.0127258	0	0.0428772	0	0.0653381	0	0.0242004	0
	-23.96	0.00909424	0	0.0390015	0	0.0261841	0	0.043457	0	-0.0181885	0	0.0413208	0	0.0668945	0	0.0273438	0
	-23.86	0.0126038	0	0.0472107	0	0.0343933	0	0.0469666	0	-0.00997925	0	0.0479431	0	0.0782166	0	0.0386658	0
	-23.76	-0.000274658	0	0.0413513	0	0.0285339	0	0.0387876	0	-0.0158386	0	0.0319519	0	0.0770569	0	0.0281067	0
	-23.66	-0.0108032	0	0.0386353	0	0.0211182	0	0.0266724	0	-0.0263672	0	0.0151367	0	0.0665286	0	0.0105591	0
	-23.56	-0.0264587	0	0.0229797	0	0.0148621	0	0.0274353	0	-0.0263977	0	0.00186157	0	0.0508728	0	0.00662231	0
	-23.46	-0.0334778	0	0.0276794	0	0.0101624	0	0.0204163	0	-0.0248108	0	-0.00595093	0	0.040741	0	-0.000396729	0
	-23.36	-0.0334778	0	0.0229797	0	0.00314331	0	0.0157166	0	-0.037323	0	-0.0223694	0	0.0360413	0	0.00430298	0
	-23.26	-0.0295715	0	0.0167542	0	0.0140686	0	0.012604	0	-0.0334167	0	-0.0254822	0	0.0352478	0	-0.00119019	0
	-23.16	-0.0237122	0	0.0257263	0	0.00979614	0	0.0153503	0	-0.0322571	0	-0.0110168	0	0.0387876	0	-0.00546265	0
	-23.06	-0.0276184	0	0.0171204	0	0.00119019	0	0.0184632	0	-0.0353699	0	-0.0243225	0	0.0301819	0	-0.0187683	0
	-22.96	-0.0252686	0	0.00933838	0	0.00665283	0	0.020813	0	-0.0455322	0	-0.0289917	0	0.0395507	0	-0.0164185	0
	-22.86	-0.021759	0	0.00814819	0	0.00314331	0	0.0243225	0	-0.0412292	0	-0.028595	0	0.0360413	0	-0.0230408	0
	-22.76	-0.021759	0	0.00344849	0	3.05176e-05	0	0.0274352	0	-0.0412292	0	-0.0332947	0	0.0360413	0	-0.0277405	0
	-22.66	-0.0245056	0	0.00228882	0	0.00430298	0	0.0176697	0	-0.0439758	0	-0.040741	0	0.0332948	0	-0.0273743	0
	-22.56	-0.0174561	0	0.00463867	0	0.0113525	0	0.0216066	0	-0.0369263	0	-0.0328979	0	0.0403442	0	-0.0273438	0
	-22.46	-0.0139465	0	0.00344849	0	0.0101624	0	0.0204163	0	-0.0365295	0	-0.0293884	0	0.0555724	0	-0.0152283	0
	-22.36	-0.0139465	0	-0.00357056	0	0.00314331	0	0.0204163	0	-0.0412292	0	-0.0325012	0	0.0602722	0	-0.0246277	0
	-22.26	0.00167847	0	0.000335693	0	0.0187683	0	0.0313419	0	-0.037323	0	-0.0332947	0	0.0594788	0	-0.0230408	0
	-22.16	0.0067749	0	0.00543213	0	0.0269775	0	0.0403442	0	-0.0220947	0	-0.0180664	0	0.0747067	0	-0.0195313	0
	-22.06	-0.00183105	0	-6.10352e-05	0	0.0308838	0	0.0333254	0	-0.03302	0	-0.0289917	0	0.0668945	0	-0.0164185	0
	-21.96	-0.00146484	0	0.0183105	0	0.0328369	0	0.0336914	0	-0.0310669	0	-0.0286255	0	0.0618284	0	-0.0113525	0
	-21.86	-0.00964355	0	0.00775146	0	0.0339966	0	0.027832	0	-0.0291138	0	-0.0321045	0	0.0512695	0	-0.0195313	0
	-21.76	-0.00808716	0	0.00228882	0	0.0285339	0	0.0309754	0	-0.0205383	0	-0.0235291	0	0.0426941	0	-0.0132751	0
	-21.66	-0.0108337	0	0.0120544	0	0.0273743	0	0.0235291	0	-0.0256042	0	-0.0262756	0	0.0516662	0	-0.00900269	0
	-21.56	-0.0252686	0	0.00305176	0	0.0214844	0	0.00750774	0	-0.03302	0	-0.0375977	0	0.0426636	0	-0.015625	0
	-21.46	-0.0194092	0	0.003479	0	0.0250244	0	0.0157471	0	-0.0318604	0	-0.0192261	0	0.0462032	0	-0.00976563	0
	-21.36	-0.021759	0	-0.00357056	0	0.0296936	0	0.0204163	0	-0.045929	0	-0.01297	0	0.0485535	0	-0.00509644	0
	-21.26	-0.0319214	0	-0.00201416	0	0.024231	0	0.017273	0	-0.0513916	0	-0.0161133	0	0.0407104	0	-0.0136719	0
	-21.16	-0.0358276	0	-0.00592041	0	0.0297241	0	0.00793457	0	-0.0419922	0	-0.00830078	0	0.0430908	0	-0.0144653	0
	-21.06	-0.0291748	0	-0.00238037	0	0.019165	0	0.0169066	0	-0.0447388	0	-0.0133667	0	0.0356445	0	-0.022644	0
	-20.96	-0.0338745	0	-0.00396729	0	0.0144653	0	0.00750732	0	-0.041626	0	-0.0180664	0	0.023926	0	-0.0250244	0
	-20.86	-0.0365906	0	-0.00827026	0	0.0101624	0	0.00869751	0	-0.045929	0	-0.0254822	0	0.0313416	0	-0.0394592	0
	-20.76	-0.0393372	0	-0.0133362	0	0.0168152	0	0.00283808	0	-0.0392761	0	-0.0383606	0	0.0309753	0	-0.0375061	0
	-20.66	-0.0334778	0	-0.00668335	0	0.0195618	0	0.00088501	0	-0.044342	0	-0.0372009	0	0.0196229	0	-0.0363464	0
	-20.56	-0.0323181	0	-0.00241089	0	0.0160217	0	0.00204456	0	-0.0400696	0	-0.0360413	0	0.0153503	0	-0.0335999	0
	-20.46	-0.0428467	0	-0.0012207	0	0.0172119	0	-0.000671387	0	-0.0537109	0	-0.0395508	0	0.0141603	0	-0.0488281	0
	-20.36	-0.0389404	0	-0.0106201	0	0.0125122	0	-0.0131836	0	-0.0678101	0	-0.043457	0	0.0102539	0	-0.0488281	0
	-20.26	-0.0436401	0	0.003479	0	0.0140991	0	-0.0115966	0	-0.0615234	0	-0.0387573	0	0.00714111	0	-0.0418091	0
	-20.16	-0.0420837	0	0.000335693	0	0.0140686	0	-0.0194397	0	-0.061554	0	-0.0403137	0	0.00399774	0	-0.0503845	0
	-20.06	-0.0471497	0	-0.00552368	0	0.00430298	0	-0.0198056	0	-0.0713196	0	-0.0360413	0	-0.00418091	0	-0.0500183	0
	-19.96	-0.0342407	0	0.00268555	0	0.0140991	0	-0.00927734	0	-0.0732422	0	-0.0348511	0	-0.00537142	0	-0.0371094	0
	-19.86	-0.0432434	0	0.00149536	0	-0.00271606	0	-0.0284119	0	-0.0783386	0	-0.0391541	0	-0.0119934	0	-0.0461121	0
	-19.76	-0.0381775	0	0.00112915	0	-0.00466919	0	-0.0225523	0	-0.0802917	0	-0.0246887	0	-0.0116272	0	-0.0464783	0
	-19.66	-0.0307312	0	0.00930786	0	0.00430298	0	-0.0245056	0	-0.0713196	0	-0.0235291	0	-0.00106832	0	-0.0453186	0
	-19.56	-0.037384	0	-0.00588989	0	-0.0155945	0	-0.0295714	0	-0.0794983	0	-0.0215759	0	-0.00924683	0	-0.0550842	0
	-19.46	-0.041687	0	-0.00476074	0	-0.0245972	0	-0.034668	0	-0.088501	0	-0.0289917	0	-0.0159303	0	-0.0625	0
	-19.36	-0.0440063	0	-0.0109863	0	-0.0316162	0	-0.050293	0	-0.09552	0	-0.0375977	0	-0.0174561	0	-0.0632935	0
	-19.26	-0.0581055	0	-0.0203857	0	-0.0363159	0	-0.0698241	0	-0.10022	0	-0.0493164	0	-0.0268555	0	-0.0750122	0
	-19.16	-0.0494995	0	-0.0148926	0	-0.0402222	0	-0.065918	0	-0.0932007	0	-0.0649414	0	-0.0159303	0	-0.071106	0
	-19.06	-0.0584717	0	-0.0254517	0	-0.0499878	0	-0.0670777	0	-0.104492	0	-0.0708008	0	-0.0288086	0	-0.0753784	0
	-18.96	-0.0647278	0	-0.0301208	0	-0.0593567	0	-0.0811462	0	-0.104523	0	-0.0879822	0	-0.0381774	0	-0.082428	0
	-18.86	-0.068634	0	-0.0309143	0	-0.0437317	0	-0.0733337	0	-0.110748	0	-0.0918884	0	-0.037384	0	-0.0715027	0
	-18.76	-0.0690308	0	-0.0195923	0	-0.0425415	0	-0.0776365	0	-0.111145	0	-0.104004	0	-0.0424805	0	-0.0789185	0
	-18.66	-0.07724	0	-0.019989	0	-0.0453186	0	-0.0858459	0	-0.120941	0	-0.104401	0	-0.0459902	0	-0.082428	0
	-18.56	-0.0971375	0	-0.023468	0	-0.0440979	0	-0.105743	0	-0.133026	0	-0.124298	0	-0.0440369	0	-0.0921936	0
	-18.46	-0.105743	0	-0.0250549	0	-0.0378723	0	-0.114349	0	-0.123627	0	-0.124298	0	-0.0510562	0	-0.0945129	0
	-18.36	-0.113159	0	-0.0324707	0	-0.0499878	0	-0.110046	0	-0.122498	0	-0.136414	0	-0.0600586	0	-0.101196	0
	-18.26	-0.117462	0	-0.0383606	0	-0.0613098	0	-0.122162	0	-0.132233	0	-0.142303	0	-0.0713806	0	-0.0960999	0
	-18.16	-0.122162	0	-0.0602112	0	-0.0660095	0	-0.133881	0	-0.141632	0	-0.164154	0	-0.0674744	0	-0.103912	0
	-18.06	-0.127228	0	-0.0535583	0	-0.054657	0	-0.131927	0	-0.134979	0	-0.157501	0	-0.0741272	0	-0.108978	0
	-17.96	-0.126434	0	-0.0621643	0	-0.0523376	0	-0.14444	0	-0.138092	0	-0.155182	0	-0.0725404	0	-0.106659	0
	-17.86	-0.131531	0	-0.062561	0	-0.0628662	0	-0.147156	0	-0.147888	0	-0.153992	0	-0.0776367	0	-0.114075	0
	-17.76	-0.135437	0	-0.071167	0	-0.0675659	0	-0.151855	0	-0.154907	0	-0.153992	0	-0.072937	0	-0.121094	0
	-17.66	-0.135834	0	-0.0691833	0	-0.0796814	0	-0.163971	0	-0.165436	0	-0.155975	0	-0.0780336	0	-0.12619	0
	-17.56	-0.126038	0	-0.0578613	0	-0.0776978	0	-0.154968	0	-0.151001	0	-0.161011	0	-0.0807495	0	-0.112488	0
	-17.46	-0.133881	0	-0.0649109	0	-0.0886536	0	-0.157318	0	-0.151764	0	-0.157135	0	-0.0877991	0	-0.120331	0
	-17.36	-0.124878	0	-0.0629272	0	-0.0929565	0	-0.153015	0	-0.152161	0	-0.147339	0	-0.0740967	0	-0.115234	0
	-17.26	-0.126831	0	-0.0508423	0	-0.0855103	0	-0.147949	0	-0.158813	0	-0.146973	0	-0.0737305	0	-0.100769	0
	-17.16	-0.120605	0	-0.046936	0	-0.0722656	0	-0.139343	0	-0.147888	0	-0.13916	0	-0.0534062	0	-0.0992432	0
	-17.06	-0.122528	0	-0.0551453	0	-0.0788879	0	-0.140533	0	-0.141998	0	-0.139557	0	-0.0545959	0	-0.101166	0
	-16.96	-0.107697	0	-0.0504456	0	-0.0796814	0	-0.135834	0	-0.143585	0	-0.130157	0	-0.0569156	0	-0.102753	0
	-16.86	-0.101837	0	-0.047699	0	-0.0792542	0	-0.136993	0	-0.128326	0	-0.128998	0	-0.0604553	0	-0.0874939	0
	-16.76	-0.0979309	0	-0.0437927	0	-0.0660095	0	-0.121368	0	-0.120514	0	-0.120392	0	-0.0549622	0	-0.0765686	0
	-16.66	-0.0858154	0	-0.0441895	0	-0.0640259	0	-0.118652	0	-0.105286	0	-0.105957	0	-0.0397343	0	-0.0691528	0
	-16.56	-0.0940247	0	-0.0453796	0	-0.058197	0	-0.110442	0	-0.0900574	0	-0.112579	0	-0.0440369	0	-0.0679626	0
	-16.46	-0.0791626	0	-0.0344238	0	-0.0394287	0	-0.0924683	0	-0.0767822	0	-0.0922852	0	-0.0377814	0	-0.0546875	0
	-16.36	-0.0596619	0	-0.0172424	0	-0.0253601	0	-0.0682678	0	-0.0666199	0	-0.0774231	0	-0.0252991	0	-0.0304871	0
	-16.26	-0.0549622	0	-0.0180359	0	-0.0261536	0	-0.0666806	0	-0.0541077	0	-0.0829163	0	-0.0198059	0	-0.0367126	0
	-16.16	-0.0592651	0	-0.012146	0	-0.0109253	0	-0.0631714	0	-0.0552979	0	-0.0817261	0	-0.0209964	0	-0.0332031	0
	-16.06	-0.0557556	0	-0.00241089	0	-0.00741577	0	-0.0651548	0	-0.0596008	0	-0.0641785	0	-0.0174866	0	-0.0304871	0
	-15.96	-0.0533752	0	-0.00161743	0	-0.00662231	0	-0.0549622	0	-0.0509949	0	-0.0657043	0	-0.00338766	0	-0.0218811	0
	-15.86	-0.0506592	0	0.003479	0	-0.00622559	0	-0.0428467	0	-0.0505981	0	-0.0582886	0	-0.00537109	0	-0.0245972	0
	-15.76	-0.0479431	0	0.00619507	0	0.00979614	0	-0.0401302	0	-0.0431824	0	-0.0422668	0	-0.00967407	0	-0.0296936	0
	-15.66	-0.0436401	0	0.0245361	0	0.0117188	0	-0.0288086	0	-0.0349731	0	-0.0356445	0	-0.000671819	0	-0.0152588	0
	-15.56	-0.0318909	0	0.0159607	0	0.00784302	0	-0.030365	0	-0.0248108	0	-0.0293884	0	0.00479126	0	-0.0238342	0
	-15.46	-0.0377808	0	0.00463867	0	0.0113525	0	-0.0268555	0	-0.0307007	0	-0.0289917	0	-0.00653072	0	-0.0234375	0
	-15.36	-0.0420837	0	0.000335693	0	0.0187683	0	-0.0295715	0	-0.0326233	0	-0.0332947	0	-0.0108337	0	-0.0277405	0
	-15.26	-0.0291748	0	0.0194702	0	0.0261841	0	-0.0143431	0	-0.0252075	0	-0.0258789	0	0.00830078	0	-0.015625	0
	-15.16	-0.0139465	0	0.0128479	0	0.0226746	0	-0.0155334	0	-0.021698	0	-0.0293884	0	0.00167833	0	-0.0168152	0
	-15.06	-0.0178528	0	0.00735474	0	0.0273743	0	-0.0178524	0	-0.0256042	0	-0.028595	0	-0.0038147	0	-0.0308533	0
	-14.96	-0.0112	0	0.0101013	0	0.0277405	0	-0.0174866	0	-0.00881958	0	-0.0235291	0	-0.00576819	0	-0.0257874	0
	-14.86	-0.0139465	0	0.00582886	0	0.0273743	0	-0.0256653	0	-0.0169983	0	-0.0176697	0	-0.0170593	0	-0.0152283	0
	-14.76	-0.0194092	0	0.0175171	0	0.0289307	0	-0.0178833	0	-0.0154419	0	-0.0200195	0	-0.00537109	0	-0.0152588	0
	-14.66	-0.0241089	0	0.0206299	0	0.0195313	0	-0.0249023	0	-0.0248413	0	-0.0231323	0	-0.0100708	0	-0.0222778	0
	-14.56	-0.0202026	0	0.00738525	0	0.0211182	0	-0.0311275	0	-0.0271606	0	-0.0192261	0	-0.0155029	0	-0.0175781	0
	-14.46	-0.0162964	0	0.0206299	0	0.0351563	0	-0.0131836	0	-0.0193481	0	-0.0130005	0	-0.0139775	0	-0.00976563	0
	-14.36	-0.0198059	0	0.0101013	0	0.0262146	0	-0.0166931	0	-0.0111389	0	-0.0110168	0	-0.0229187	0	-0.0062561	0
	-14.26	-0.0221558	0	0.0124512	0	0.0261841	0	-0.0190431	0	-0.0111694	0	-0.00634766	0	-0.0112305	0	-0.000793457	0
	-14.16	-0.0287781	0	-0.000457764	0	0.0296936	0	-0.0256653	0	-0.021698	0	-0.00985718	0	-0.0194396	0	-0.00741577	0
	-14.06	-0.0135498	0	-0.00238037	0	0.027771	0	-0.010437	0	-0.0181885	0	-0.00634766	0	-0.0182495	0	-0.00860596	0
	-13.96	-0.010437	0	0.00463867	0	0.0230713	0	-0.0151367	0	-0.017395	0	-0.0164795	0	-0.0135498	0	-0.00390625	0
	-13.86	-0.0155029	0	0.00970459	0	0.0429688	0	-0.0170898	0	-0.0154419	0	-0.0161133	0	-0.00616455	0	-0.00354004	0
	-13.76	-0.0100403	0	0.00814819	0	0.0359802	0	-0.00924659	0	-0.0169983	0	-0.00125122	0	-0.01474	0	-0.0105286	0
	-13.66	-0.00302124	0	0.0151672	0	0.0328064	0	-0.00772095	0	-0.0107727	0	0.00497437	0	-0.0186465	0	-0.00119019	0
	-13.56	-0.00143433	0	0.0167542	0	0.0382996	0	-0.00772099	0	0.000946045	0	0.00497437	0	-0.0108337	0	-0.00119019	0
	-13.46	-0.000274658	0	0.0179138	0	0.0441589	0	-0.00418091	0	-0.0103455	0	0.00460815	0	-0.0166931	0	-0.0124817	0
	-13.36	-0.00927734	0	0.0136108	0	0.0367432	0	-0.00457764	0	-0.000610352	0	0.00732422	0	-0.0123901	0	-0.00274658	0
	-13.26	0.00714111	0	0.0144043	0	0.03125	0	-0.0100708	0	0.0032959	0	0.00811768	0	-0.0131836	0	-0.00354004	0
	-13.16	0.00286865	0	0.015564	0	0.0316772	0	-0.010437	0	0.00524902	0	0.0022583	0	-0.00732417	0	0	0
	-13.06	0.00012207	0	0.010498	0	0.0289307	0	-0.00848407	0	0.000183105	0	0.00421143	0	-0.00457764	0	-0.00115967	0
	-12.96	-0.00927734	0	0.0136108	0	0.0195313	0	-0.00616455	0	0.00408936	0	0.00653076	0	-0.01239	0	-0.0105591	0
	-12.86	-0.0131531	0	0.0151672	0	0.0265808	0	-0.0100403	0	0.000946045	0	0.00576782	0	-0.0038147	0	-0.00119019	0
	-12.76	-0.0131531	0	0.0214539	0	0.0281677	0	-0.01004	0	0.00643921	0	0.00735474	0	-0.00613403	0	-0.00350952	0
	-12.66	-0.00146484	0	0.0253296	0	0.0273438	0	0.00164795	0	0.0150146	0	0.0112305	0	0.00714079	0	0.00195313	0
	-12.56	-0.00534058	0	0.0237732	0	0.0203552	0	-0.0022274	0	0.0267639	0	0.00967407	0	0.00088501	0	0.00741577	0
	-12.46	0.0133972	0	0.0315857	0	0.0328064	0	0.00479126	0	0.0353088	0	0.0205994	0	0.0110165	0	0.0183411	0
	-12.36	-0.00106812	0	0.0218201	0	0.0207214	0	-0.00497437	0	0.0232239	0	0.0155334	0	-0.00418091	0	0.00857544	0
	-12.26	0.00598145	0	0.0241699	0	0.0183716	0	0.009094	0	0.0325928	0	0.0131836	0	-0.00653076	0	0.0125122	0
	-12.16	0.00753784	0	0.0132141	0	0.00979614	0	-0.00186157	0	0.0240173	0	-9.15527e-05	0	-0.00497413	0	0.0015564	0
	-12.06	0.0141907	0	0.0159607	0	0.00314331	0	-0.0139463	0	0.0212708	0	-0.00515747	0	9.15527e-05	0	-0.00509644	0
	-11.96	0.0106506	0	0.0218201	0	0.00430298	0	-0.00497437	0	0.0154114	0	-0.0039978	0	-0.00418113	0	0.0015564	0
	-11.86	0.00949097	0	0.0167542	0	0.00393677	0	-0.0116272	0	0.00875854	0	-0.00595093	0	-0.0108337	0	-0.00350952	0
	-11.76	0.0130005	0	0.0108643	0	0.00274658	0	-0.00341801	0	0.013855	0	-0.00244141	0	-0.00421143	0	0.00701904	0
	-11.66	0.00714111	0	0.00268555	0	-0.00311279	0	-0.00927734	0	0.00799561	0	0.00811768	0	-0.0123901	0	0.00115967	0
	-11.56	0.00482178	0	0.00189209	0	-0.00622559	0	-0.0202024	0	0.00720215	0	0.00421143	0	-0.00769043	0	-0.00195313	0
	-11.46	0.00674438	0	-0.00161743	0	0.00900269	0	-0.0166931	0	0.00210571	0	0.0108337	0	-0.0104678	0	0.00466919	0
	-11.36	0.0114441	0	-0.00161743	0	0.00900269	0	-0.0119934	0	0.00137329	0	0.0155334	0	0.00363159	0	0.0226746	0
	-11.26	0.0133972	0	0.00424194	0	3.05176e-05	0	-0.00381467	0	0.00485229	0	0.00967407	0	9.15527e-05	0	0.0144348	0
	-11.16	0.0110779	0	0.00192261	0	-0.00857544	0	-0.0131531	0	-0.00137329	0	0.0104675	0	0.00167844	0	0.019928	0
	-11.06	0.0243225	0	-0.00125122	0	-0.0140686	0	-0.011627	0	0.009552	0	0.0135803	0	0.00479126	0	0.0214539	0
	-10.96	0.0243225	0	0.00814819	0	-0.0116882	0	0.00088501	0	0.009552	0	0.0135803	0	0.0118101	0	0.0160217	0
	-10.86	0.0196533	0	-0.0043335	0	-0.0257568	0	-0.0131836	0	0.00720215	0	0.00421143	0	0.00323486	0	0.00976563	0
	-10.76	0.0302124	0	-0.00787354	0	-0.0128784	0	-0.00262426	0	0.00292969	0	0.0100708	0	0.00598145	0	0.015625	0
	-10.66	0.0274353	0	-0.000457764	0	-0.0163879	0	0.00088501	0	0.00796509	0	0.0119934	0	0.0149228	0	0.0292664	0
	-10.56	0.0235596	0	0.00268555	0	-0.0179443	0	-0.00537124	0	0.0126953	0	0.00811768	0	0.0110474	0	0.0222778	0
	-10.46	0.0282593	0	-0.0043335	0	-0.0148315	0	-0.00848389	0	0.0111084	0	0.00421143	0	0.011841	0	0.0136719	0
	-10.36	0.0254822	0	0.00460815	0	-0.0183411	0	-0.00186157	0	0.0138245	0	0.00772095	0	0.00906372	0	0.023407	0
	-10.26	0.0255127	0	0.00463867	0	-0.0206909	0	0.00207527	0	0.0107422	0	0.00537109	0	0.020813	0	0.0234375	0
	-10.16	0.0305786	0	0.00970459	0	-0.0179443	0	-0.00537109	0	0.0197144	0	0.0120239	0	0.0196532	0	0.0253906	0
	-10.06	0.0278625	0	0.00698853	0	-0.0105286	0	-0.00497422	0	0.0224304	0	0.0163269	0	0.0176697	0	0.0296936	0
	-9.96	0.0270691	0	0.00619507	0	0.000396729	0	0.0106506	0	0.0240173	0	0.0155334	0	0.0145567	0	0.0359192	0
	-9.86	0.0340881	0	0.00149536	0	-0.00192261	0	0.00595093	0	0.0310364	0	0.0108337	0	0.0215759	0	0.0289001	0
	-9.76	0.0263062	0	0.00543213	0	-0.00427246	0	0.00909421	0	0.0286865	0	0.0139771	0	0.0137939	0	0.0281372	0
	-9.66	0.0286255	0	-6.10352e-05	0	-0.00976563	0	0.00518799	0	0.0255737	0	0.0131836	0	0.0161133	0	0.022644	0
	-9.56	0.0247192	0	-0.00396729	0	-0.0159912	0	0.00128196	0	0.0286865	0	0.00927734	0	0.012207	0	0.0265503	0
	-9.46	0.0352783	0	-0.000427246	0	-0.00152588	0	0.0141602	0	0.0244141	0	0.00811768	0	0.0110471	0	0.0206909	0
	-9.36	0.0329285	0	-0.00436401	0	-0.0101624	0	0.00790405	0	0.0157776	0	0.00576782	0	0.0204163	0	0.0144348	0
	-9.26	0.0204163	0	-0.0121765	0	-0.0202942	0	0.00167856	0	0.00564575	0	-0.00204468	0	0.0126038	0	0.019928	0
	-9.16	0.0157471	0	-0.00512695	0	-0.0132446	0	0.0110474	0	0.0111084	0	0.000305176	0	0.0180663	0	0.0175781	0
	-9.06	0.0110474	0	-0.00823975	0	-0.00622559	0	0.0188597	0	0.000976563	0	0.0120239	0	0.0110474	0	0.0175781	0
	-8.96	-0.00378418	0	-0.0176392	0	-0.015625	0	0.00946045	0	0.0032959	0	0.00732422	0	0.00323504	0	0.00115967	0
	-8.86	0.00558472	0	-0.0160828	0	-0.0163879	0	0.00558472	0	0.00485229	0	0.00888062	0	0.0118103	0	0.00741577	0
	-8.76	0.00558472	0	-0.0152893	0	-0.0195007	0	0.0126038	0	-0.00527954	0	0.00186157	0	0.00479126	0	0.0144348	0
	-8.66	0.0196533	0	-0.00592041	0	-0.0148315	0	0.0102539	0	-0.00762939	0	0.00891113	0	0.0149535	0	0.00976563	0
	-8.56	0.0216064	0	-0.0109863	0	-0.0198975	0	0.0130003	0	0.00134277	0	0.00616455	0	0.0137939	0	0.00860596	0
	-8.46	0.0118103	0	-0.00747681	0	-0.0171814	0	0.00479126	0	-0.0138855	0	0.00106812	0	0.0157167	0	-0.00119019	0
	-8.36	0.00872803	0	-0.00512695	0	-0.0148315	0	0.00714111	0	-0.0115356	0	0.0151367	0	0.0180664	0	0.00115967	0
	-8.26	0.00402832	0	-0.00201416	0	-0.0249634	0	0.0141601	0	-0.00842285	0	0.00811768	0	0.0110474	0	-0.00585938	0
	-8.16	0.00128174	0	-0.0148926	0	-0.0206909	0	0.00439453	0	-0.0181885	0	0.0022583	0	0.00360118	0	-0.00860596	0
	-8.06	0.00128174	0	-0.0195923	0	-0.0206909	0	0.0169066	0	-0.0134888	0	0.0022583	0	0.00598145	0	0.00469971	0
	-7.96	-0.00808716	0	-0.0172424	0	-0.0222473	0	0.00674438	0	-0.00881958	0	-0.00479126	0	-0.00106803	0	0.000762939	0
	-7.86	-0.0112	0	-0.0172424	0	-0.0253601	0	0.00674438	0	-0.0158386	0	-0.0039978	0	0.00595093	0	-0.0062561	0
	-7.76	-0.0178528	0	-0.0144958	0	-0.0202942	0	0.00479142	0	-0.0177917	0	-0.00906372	0	-0.00613403	0	-0.00119019	0
	-7.66	-0.0182495	0	-0.0195923	0	-0.0206909	0	0.012207	0	-0.00878906	0	0.0022583	0	0.00518782	0	-0.00390625	0
	-7.56	-0.0123901	0	-0.0137329	0	-0.0187378	0	0.00323488	0	-0.0123291	0	-0.00128174	0	0.00634766	0	0.00195313	0
	-7.46	-0.0119934	0	-0.0180359	0	-0.0214539	0	-0.00106812	0	-0.0166321	0	-0.0126038	0	0.00985716	0	-0.00234985	0
	-7.36	-0.00689697	0	-0.0199585	0	-0.0109253	0	0.0188599	0	-0.0154419	0	-0.00360107	0	0.0110474	0	0.00115967	0
	-7.26	-0.00613403	0	-0.0270081	0	-0.023407	0	0.0118101	0	-0.00918579	0	-0.00906372	0	0.00558472	0	-0.011322	0
	-7.16	-0.0119934	0	-0.0250549	0	-0.0308533	0	-0.00106812	0	-0.0197449	0	-0.00790405	0	-0.00967385	0	-0.0101624	0
	-7.06	-0.0143433	0	-0.015686	0	-0.0238037	0	0.00128169	0	-0.017395	0	-0.0055542	0	-0.00732422	0	-0.0125122	0
	-6.96	-0.0225525	0	-0.0270081	0	-0.0296936	0	-0.00302124	0	-0.0185852	0	-0.0114441	0	-0.0155334	0	-0.0207214	0
	-6.86	-0.0155029	0	-0.0246582	0	-0.0210571	0	0.0110474	0	-0.0115356	0	-0.0114136	0	-0.00378418	0	-0.00585938	0
	-6.76	-0.0202026	0	-0.0215454	0	-0.022644	0	0.0110476	0	-0.00842285	0	-0.00280762	0	-0.00848389	0	-0.00897217	0
	-6.66	-0.0252686	0	-0.0117798	0	-0.02771	0	0.0192261	0	-0.010376	0	-0.00244141	0	0.00830059	0	-0.0133057	0
	-6.56	-0.0276184	0	-0.0125427	0	-0.0183411	0	0.014557	0	-0.00802612	0	-9.15527e-05	0	0.00595093	0	-0.0062561	0
	-6.46	-0.0135498	0	-0.00787354	0	-0.0159912	0	0.012207	0	0.00604248	0	0.00537109	0	-0.00183114	0	-0.00860596	0
	-6.36	-0.019043	0	-0.015686	0	-0.0136719	0	0.0161133	0	0.00213623	0	-0.00244141	0	-0.00732422	0	-0.0164185	0
	-6.26	-0.0311279	0	-0.020752	0	-0.0257568	0	0.0157474	0	-0.00762939	0	-0.0106201	0	-0.00927734	0	-0.0128784	0
	-6.16	-0.0190125	0	-0.00863647	0	-0.00973511	0	0.0137634	0	-0.00491333	0	-0.0126038	0	-0.0088809	0	-0.0101624	0
	-6.06	-0.0178528	0	-0.00747681	0	-0.00857544	0	0.0126035	0	0.0017395	0	-0.00204468	0	-0.00302124	0	-0.0121155	0
	-5.96	-0.0252686	0	-0.00787354	0	-0.0128784	0	0.0137939	0	-0.00567627	0	-0.00634766	0	-0.00183077	0	-0.0234375	0
	-5.86	-0.00613403	0	-0.00747681	0	-0.000762939	0	0.01651	0	0.0103455	0	-0.00906372	0	0.00088501	0	-0.0207214	0
	-5.76	-0.00848389	0	0.00268555	0	-0.00311279	0	0.0219727	0	0.00799561	0	-0.0114136	0	-0.00146484	0	-0.0253906	0
	-5.66	-0.0143433	0	-0.000854492	0	-0.00427246	0	0.0130005	0	0.00445557	0	-0.00323486	0	-0.00732426	0	-0.0125122	0
	-5.56	-0.00613403	0	-0.00747681	0	0.00314331	0	0.0204165	0	-0.00216675	0	-0.00985718	0	-0.00692749	0	-0.0152283	0
	-5.46	-0.00338745	0	0.00698853	0	0.00900269	0	0.0293884	0	0.00369263	0	0.000701904	0	0.00363137	0	-0.0187683	0
	-5.36	-0.0178528	0	-0.00747681	0	0.00314331	0	0.00949097	0	-0.006073	0	-0.0137634	0	-0.0108337	0	-0.0277405	0
	-5.26	-0.00848389	0	-0.00982666	0	-0.00622559	0	0.0141598	0	-0.00842285	0	-0.00439453	0	-0.00848389	0	-0.0285034	0
	-5.16	-0.0252686	0	-0.0187988	0	-0.0128784	0	-0.00262451	0	-0.0252075	0	-0.0211792	0	-0.00653039	0	-0.0429688	0
	-5.06	-0.0272217	0	-0.0090332	0	-0.0187378	0	0.00555412	0	-0.0271606	0	-0.0200195	0	0.00164795	0	-0.03479	0
	-4.96	-0.0338745	0	-0.015686	0	-0.0167847	0	-0.00653076	0	-0.0338135	0	-0.0219727	0	-0.00732414	0	-0.0484619	0
	-4.86	-0.0252686	0	-0.00708008	0	-0.0198975	0	0.00518799	0	-0.010376	0	-0.00866699	0	-0.00341797	0	-0.0421753	0
	-4.76	-0.0202026	0	0.0065918	0	-0.0132446	0	0.00244145	0	-0.00683594	0	-0.0161133	0	-0.000671387	0	-0.0449219	0
	-4.66	-0.0143433	0	0.0108643	0	-0.0214844	0	-0.00341797	0	-0.010376	0	-0.0133667	0	-0.00262456	0	-0.0367432	0
	-4.56	-0.0088501	0	0.0124512	0	-0.00817871	0	0.00518812	0	0.00604248	0	-0.0141602	0	0.00128174	0	-0.0351563	0
	-4.46	-0.00692749	0	0.0276794	0	-0.0124817	0	0.0173035	0	0.009552	0	-0.0223694	0	0.0118102	0	-0.026947	0
	-4.36	-0.00924683	0	0.0323792	0	-0.00466919	0	0.0204163	0	0.00485229	0	-0.0207825	0	0.00949097	0	-0.0246277	0
	-4.26	-0.00378418	0	0.0331421	0	0.0133057	0	0.0305784	0	0.00799561	0	-0.0270386	0	0.0102539	0	-0.0245972	0
	-4.16	-0.00848389	0	0.0292358	0	0.0281372	0	0.0571289	0	0.0197144	0	-0.0169067	0	0.0180666	0	-0.0144653	0
	-4.06	-0.010437	0	0.0319824	0	0.0339966	0	0.0629881	0	0.020874	0	-0.0211792	0	0.0239258	0	-0.0133057	0
	-3.96	-0.0155029	0	0.0456543	0	0.0601807	0	0.0774536	0	0.0306396	0	-0.00439453	0	0.027466	0	-0.00585938	0
	-3.86	0.00012207	0	0.0643921	0	0.0789185	0	0.0961914	0	0.0509644	0	0.00891113	0	0.0383911	0	0.00195313	0
	-3.76	0.0336914	0	0.0956421	0	0.114868	0	0.124328	0	0.0775146	0	0.0377808	0	0.0680542	0	0.00427246	0
	-3.66	0.0376282	0	0.0839539	0	0.1008	0	0.106354	0	0.080658	0	0.0221863	0	0.0758983	0	-0.0386658	0
	-3.56	0.032135	0	0.073761	0	0.0929871	0	0.0985403	0	0.0798645	0	0.0221863	0	0.0751038	0	-0.0589905	0
	-3.46	0.0309753	0	0.0577698	0	0.0840149	0	0.101288	0	0.0661926	0	0.00772095	0	0.0622263	0	-0.0773621	0
	-3.36	0.0309753	0	0.0679016	0	0.0746155	0	0.0871887	0	0.0591736	0	-0.0126038	0	0.0840759	0	-0.115631	0
	-3.26	0.0145874	0	0.0515137	0	0.0465088	0	0.0567641	0	0.0482178	0	-0.0524292	0	0.0684814	0	-0.135925	0
	-3.16	0.0180664	0	0.0331421	0	0.0281372	0	0.0680542	0	0.0540771	0	-0.0559692	0	0.0758653	0	-0.100403	0
	-3.06	0.00012207	0	0.010498	0	0.0172119	0	0.0735495	0	0.0384521	0	-0.0661011	0	0.0579224	0	-0.0722656	0
	-2.96	0.0173035	0	0.0151672	0	0.0226746	0	0.0837097	0	0.0455017	0	-0.0293884	0	0.0633829	0	0.000396729	0
	-2.86	0.00598145	0	-0.0117798	0	0.0339966	0	0.0973511	0	0.0325928	0	-0.0211792	0	0.0473633	0	0.038269	0
	-2.76	-0.0143433	0	-0.0234985	0	0.0418091	0	0.0872198	0	0.00836182	0	-0.0266724	0	0.027832	0	0.0617065	0
	-2.66	-0.0276489	0	-0.0391235	0	0.0253906	0	0.0965576	0	0.00836182	0	0.000671387	0	0.020019	0	0.0929565	0
	-2.56	0.00167847	0	-0.0168762	0	0.0140686	0	0.0946367	0	0.0134583	0	-0.00204468	0	0.0305481	0	0.0886536	0
	-2.46	0.04776	0	-0.0113831	0	0.0265808	0	0.0899353	0	0.047821	0	-0.0215759	0	0.0641768	0	0.101166	0
	-2.36	0.0458374	0	-0.0336304	0	0.0152588	0	0.0841064	0	0.0380859	0	-0.0407104	0	0.0794067	0	0.0976563	0
	-2.26	0.0489502	0	-0.031311	0	0.0238647	0	0.0755002	0	0.0372925	0	0.0108643	0	0.0551758	0	0.132813	0
	-2.16	0.0336914	0	-0.020752	0	0.0125122	0	0.0813599	0	0.0353394	0	0.019043	0	0.00164825	0	0.12616	0
	-2.06	0.0348816	0	0.00228882	0	0.035553	0	0.0762612	0	0.037262	0	0.0436096	0	-0.00888062	0	0.139008	0
	-1.96	0.0305786	0	0.00500488	0	0.0452881	0	0.0415039	0	0.0275269	0	0.041687	0	-0.0131814	0	0.114441	0
	-1.86	0.0235596	0	-0.00512695	0	0.03125	0	0.0188599	0	0.0353394	0	0.0440063	0	-0.0280151	0	0.110535	0
	-1.76	0.0196533	0	-0.0176392	0	0.0250244	0	0.0188579	0	0.0415649	0	0.0385742	0	-0.0162964	0	0.0996094	0
	-1.66	0.0293884	0	0.0140076	0	0.0441589	0	0.0497131	0	0.0434875	0	0.0655212	0	-0.0174846	0	0.0976257	0
	-1.56	0.0255127	0	0.0194702	0	0.0496216	0	0.0551734	0	0.0552368	0	0.0491333	0	-0.0151367	0	0.09375	0
	-1.46	0.0145874	0	0.0178833	0	0.0426025	0	0.0567627	0	0.0341797	0	0.0577393	0	-0.0143409	0	0.109375	0
	-1.36	-0.0123901	0	0.0136108	0	0.0320435	0	0.0766602	0	0.000183105	0	0.0846558	0	-0.0553589	0	0.111328	0
	-1.26	-0.0166931	0	0.0569763	0	0.0433655	0	0.0684474	0	0.0310364	0	0.112396	0	-0.0721741	0	0.114838	0
	-1.16	-0.00378418	0	0.0456543	0	0.0258179	0	0.0540161	0	0.0275269	0	0.0588989	0	-0.0342372	0	0.0831909	0
	-1.06	0.0177002	0	0.0663452	0	0.0183716	0	0.114561	0	0.045105	0	0.0764771	0	0.0247192	0	0.121094	0
	-0.959998	-0.0057373	0	0.0288696	0	-0.0472412	0	0.098938	0	-0.0252075	0	0.0460205	0	0.00128353	0	0.0859375	0
	-0.86	-0.222534	0	-0.128601	0	-0.0288696	0	-0.0108643	0	-0.243591	0	-0.118469	0	-0.20459	0	-0.135559	0
	-0.760001	-0.828033	0	-0.773102	0	1.69296	0	-0.664018	0	-0.660004	0	-0.384064	0	-0.842072	0	-0.701202	0
	-0.659999	-1.41235	0	-0.266052	0	3.81647	0	0.547791	0	0.861938	0	2.00342	0	-1.37324	0	-1.62537	0
	-0.560001	1.66611	0	2.81479	0	3.58713	0	3.43094	0	4.40292	0	6.20615	0	6.3013	0	11.6242	0
	-0.459998	4.47394	0	3.94757	0	0.56134	0	3.84192	0	5.08337	0	6.60144	0	15.5981	0	35.2562	0
	-0.36	4.25793	0	2.39563	0	-1.91718	0	1.45636	0	2.46423	0	3.04791	0	9.61652	0	9.53632	0
	-0.260001	1.67902	0	-0.377747	0	-2.11249	0	-1.13263	0	-0.786499	0	-0.704346	0	-0.819397	0	-0.65741	0
	-0.159999	0.0591125	0	-0.390656	0	-0.573029	0	-0.63858	0	-0.568207	0	-0.176666	0	-0.365202	0	0.421844	0
	-0.0600006	0.0505371	0	-0.0672607	0	0.00665283	0	-0.143243	0	0.278687	0	0.874146	0	0.744263	0	1.9422	0
	0.0400017	0.319611	2.517	0.108917	1.001	0.307831	1.755	0.175873	1.718	0.347015	2.287	1.06277	3.977	1.42196	6.283	3.42691	9.07
	0.14	0.713379	2.57939	0.178467	1.0088	0.253906	1.7706	0.308716	1.7492	0.548645	2.34939	1.38702	4.10177	2.00092	6.53249	4.27228	9.56876
	0.239999	0.677856	2.64173	0.387451	1.0166	0.268372	1.78619	0.37628	1.78037	0.670105	2.41173	1.61865	4.22642	2.45593	6.78164	5.58594	10.0664
	0.340001	0.741119	2.70404	0.250702	1.02439	0.285553	1.80177	0.467682	1.81153	0.83725	2.47404	1.95224	4.35096	3.18955	7.03045	6.28592	10.563
	0.439999	0.994293	2.76629	0.2742	1.03218	0.332489	1.81734	0.548981	1.84267	0.979523	2.53629	2.20853	4.47537	3.56223	7.27893	7.28128	11.0584
	0.540002	1.14737	2.8285	0.296844	1.03997	0.359772	1.8329	0.591156	1.87379	1.10373	2.5985	2.43979	4.59968	4.01846	7.52705	8.00156	11.5526
	0.64	1.26889	2.89066	0.284698	1.04775	0.375824	1.84846	0.655548	1.90489	1.21817	2.66066	2.67215	4.72386	4.43918	7.77483	8.82071	12.0456
	0.739999	1.38452	2.95278	0.285522	1.05552	0.401611	1.864	0.700135	1.93597	1.35175	2.72278	2.90424	4.84793	4.88446	8.02224	9.62854	12.5373
	0.840001	1.51303	3.01486	0.291351	1.0633	0.41214	1.87954	0.772369	1.96703	1.48416	2.78486	3.14053	4.97188	5.30752	8.26929	10.411	13.0277
	0.939999	1.61572	3.07688	0.318298	1.07107	0.449219	1.89507	0.827454	1.99807	1.59625	2.84688	3.38623	5.0957	5.71649	8.51597	11.116	13.5168
	1.04	1.71768	3.13887	0.317902	1.07883	0.478546	1.91059	0.89267	2.0291	1.72165	2.90887	3.60458	5.21941	6.10361	8.76227	11.8219	14.0044
	1.14	1.81808	3.2008	0.328461	1.08659	0.50235	1.9261	0.937592	2.0601	1.83456	2.9708	3.82919	5.34298	6.48837	9.0082	12.5027	14.4906
	1.24	1.92551	3.26269	0.338226	1.09434	0.524628	1.9416	0.972382	2.09108	1.92166	3.03269	4.03506	5.46644	6.84579	9.25373	13.1461	14.9752
	1.34	2.03683	3.32454	0.343292	1.1021	0.531281	1.95709	1.03525	2.12205	2.01657	3.09454	4.22452	5.58977	7.16806	9.49886	13.7801	15.4583
	1.44	2.14426	3.38633	0.349945	1.10984	0.566803	1.97258	1.10129	2.15299	2.1326	3.15633	4.4249	5.71298	7.53879	9.7436	14.4226	15.9398
	1.54	2.23801	3.44808	0.353058	1.11759	0.578522	1.98805	1.14969	2.18392	2.2529	3.21808	4.63583	5.83606	7.89578	9.98793	15.0281	16.4196
	1.64	2.32474	3.50978	0.367157	1.12532	0.63559	2.00352	1.21927	2.21482	2.35684	3.27978	4.87729	5.95902	8.28568	10.2319	15.6391	16.8976
	1.74	2.43723	3.57144	0.381195	1.13306	0.669952	2.01897	1.28098	2.24571	2.46854	3.34144	5.09286	6.08184	8.64658	10.4753	16.2359	17.3738
	1.84	2.53329	3.63305	0.380402	1.14079	0.690216	2.03442	1.32468	2.27657	2.55679	3.40305	5.27646	6.20454	8.98642	10.7184	16.8039	17.8482
	1.94	2.64505	3.69461	0.399933	1.14851	0.705109	2.04986	1.35129	2.30742	2.6373	3.46461	5.47647	6.3271	9.32626	10.961	17.3773	18.3206
	2.04	2.76144	3.75612	0.400726	1.15624	0.742584	2.06529	1.43253	2.33825	2.73886	3.52612	5.69913	6.44954	9.66379	11.2032	17.9625	18.7909
	2.14	2.86887	3.81759	0.423004	1.16395	0.761749	2.08071	1.48526	2.36905	2.83377	3.58759	5.88388	6.57184	9.99228	11.445	18.5113	19.2591
	2.24	2.95831	3.87901	0.437439	1.17167	0.763672	2.09612	1.51221	2.39984	2.9115	3.64901	6.06085	6.69401	10.3263	11.6862	19.0352	19.7252
	2.34	3.07083	3.94038	0.443695	1.17938	0.794952	2.11153	1.56924	2.43061	3.02243	3.71038	6.24521	6.81604	10.6731	11.9271	19.5906	20.1889
	2.44	3.17471	4.0017	0.465546	1.18708	0.827728	2.12692	1.61221	2.46136	3.12167	3.7717	6.4288	6.93794	11.0224	12.1674	20.114	20.6502
	2.54	3.27863	4.06297	0.478088	1.19478	0.855896	2.14231	1.65283	2.49208	3.21539	3.83297	6.62256	7.05971	11.3411	12.4073	20.6086	21.1091
	2.64	3.38254	4.1242	0.482758	1.20248	0.884003	2.15769	1.69815	2.52279	3.29745	3.8942	6.8132	7.18133	11.6513	12.6466	21.1047	21.5653
	2.74	3.46848	4.18537	0.506195	1.21017	0.910553	2.17305	1.73642	2.55348	3.40134	3.95537	6.97256	7.30282	11.9591	12.8855	21.6062	22.0189
	2.84	3.58997	4.2465	0.52533	1.21786	0.934387	2.18841	1.78369	2.58415	3.5119	4.0165	7.14014	7.42417	12.2571	13.1239	22.0793	22.4696
	2.94	3.7001	4.30758	0.543304	1.22554	0.984406	2.20376	1.8345	2.6148	3.60019	4.07758	7.32529	7.54538	12.5712	13.3617	22.5269	22.9173
	3.04	3.80365	4.36861	0.567139	1.23322	1.02698	2.2191	1.90363	2.64542	3.71619	4.13861	7.49445	7.66645	12.888	13.599	22.9758	23.362
	3.14	3.91339	4.42959	0.588623	1.2409	1.05469	2.23444	1.93994	2.67603	3.80878	4.19959	7.65576	7.78737	13.1899	13.8358	23.4199	23.8035
	3.24	3.99893	4.49052	0.591339	1.24857	1.08401	2.24976	1.9747	2.70662	3.88962	4.26052	7.83273	7.90815	13.4989	14.0721	23.8601	24.2415
	3.34	4.08801	4.5514	0.601501	1.25624	1.12305	2.26507	2.02393	2.73719	3.99432	4.3214	8.00537	8.02878	13.8013	14.3077	24.2969	24.6761
	3.44	4.19894	4.61224	0.580414	1.2639	1.134	2.28038	2.06924	2.76774	4.07321	4.38224	8.1796	8.14928	14.088	14.5429	24.7281	25.107
	3.54	4.2923	4.67302	0.587036	1.27156	1.19299	2.29568	2.12354	2.79826	4.18066	4.44302	8.37921	8.26962	14.3821	14.7774	25.1613	25.534
	3.64	4.3884	4.73375	0.574554	1.27921	1.2258	2.31096	2.17355	2.82877	4.2861	4.50375	8.55264	8.38981	14.6696	15.0114	25.5746	25.9569
	3.74	4.48605	4.79443	0.590973	1.28686	1.26486	2.32624	2.21494	2.85926	4.37674	4.56443	8.70108	8.50985	14.954	15.2447	25.9879	26.3757
	3.84	4.58722	4.85506	0.605408	1.29451	1.2887	2.34151	2.24817	2.88973	4.44824	4.62506	8.88898	8.62974	15.2349	15.4775	26.375	26.79
	3.94	4.67355	4.91564	0.618317	1.30215	1.32346	2.35677	2.30478	2.92018	4.54861	4.68564	9.05106	8.74949	15.5173	15.7096	26.7769	27.1997
	4.04	4.77472	4.97617	0.651489	1.30979	1.33478	2.37203	2.38721	2.9506	4.65289	4.74617	9.22803	8.86908	15.7888	15.9411	27.1625	27.6045
	4.14	4.87122	5.03665	0.658936	1.31742	1.36877	2.38727	2.44464	2.98101	4.72754	4.80665	9.3847	8.98851	16.0384	16.172	27.5574	28.0043
	4.24	4.96848	5.09707	0.665558	1.32505	1.37851	2.4025	2.48721	3.01139	4.82632	4.86707	9.5491	9.10779	16.2981	16.4022	27.9336	28.3987
	4.34	5.06418	5.15745	0.680817	1.33268	1.418	2.41773	2.52042	3.04176	4.89316	4.92745	9.71359	9.22691	16.5611	16.6317	28.3176	28.7875
	4.44	5.15793	5.21777	0.715179	1.3403	1.45236	2.43294	2.55478	3.07211	4.99783	4.98777	9.87997	9.34589	16.8251	16.8606	28.6746	29.1706
	4.54	5.25012	5.27805	0.740967	1.34791	1.48126	2.44815	2.59778	3.10243	5.10175	5.04805	10.0503	9.46469	17.097	17.0888	29.0363	29.5476
	4.64	5.34464	5.33827	0.748749	1.35553	1.50314	2.46335	2.65945	3.13274	5.18454	5.10827	10.198	9.58333	17.3548	17.3162	29.359	29.9182
	4.74	5.41223	5.39843	0.758545	1.36313	1.53558	2.47854	2.70129	3.16302	5.26855	5.16843	10.3843	9.70182	17.6185	17.543	29.7195	30.2823
	4.84	5.4884	5.45855	0.776123	1.37074	1.54376	2.49372	2.74542	3.19329	5.36658	5.22855	10.5237	9.82013	17.8743	17.769	30.0316	30.6394
	4.94	5.5759	5.51862	0.797211	1.37834	1.54611	2.50889	2.78214	3.22353	5.4736	5.28862	10.6737	9.9383	18.1142	17.9942	30.352	30.9894
	5.04	5.65247	5.57863	0.811279	1.38593	1.57501	2.52405	2.82587	3.25375	5.53613	5.34863	10.8315	10.0563	18.3587	18.2187	30.6691	31.3319
	5.14	5.73917	5.63859	0.812836	1.39353	1.60391	2.5392	2.85324	3.28396	5.62674	5.40859	10.9784	10.1741	18.5907	18.4425	30.9957	31.6668
	5.24	5.81613	5.69849	0.838226	1.40111	1.61447	2.55435	2.89658	3.31414	5.69119	5.46849	11.121	10.2918	18.8271	18.6654	31.3102	31.9937
	5.34	5.88724	5.75834	0.861664	1.4087	1.65433	2.56948	2.94894	3.3443	5.77322	5.52834	11.2694	10.4092	19.0661	18.8875	31.607	32.3124
	5.44	5.98917	5.81815	0.875336	1.41628	1.67972	2.58461	3.0087	3.37444	5.86893	5.58815	11.4198	10.5266	19.2892	19.1088	31.9098	32.6227
	5.54	6.0759	5.87789	0.894867	1.42385	1.69296	2.59973	3.05167	3.40456	5.95407	5.64789	11.587	10.6437	19.5243	19.3293	32.2184	32.9244
	5.64	6.13724	5.93758	0.912445	1.43142	1.72775	2.61483	3.0997	3.43466	6.02792	5.70758	11.7429	10.7607	19.7607	19.5489	32.5133	33.2173
	5.74	6.21848	5.99722	0.92807	1.43899	1.75589	2.62993	3.15909	3.46474	6.10916	5.76722	11.9171	10.8775	19.9669	19.7676	32.8102	33.5014
	5.84	6.28448	6.0568	0.928467	1.44655	1.78204	2.64502	3.21497	3.4948	6.17987	5.8268	12.0433	10.9941	20.1673	19.9854	33.084	33.7764
	5.94	6.37393	6.11634	0.946014	1.45411	1.81839	2.66011	3.27548	3.52484	6.27243	5.88634	12.2061	11.1105	20.3786	20.2024	33.364	34.0423
	6.04	6.43997	6.17581	0.953461	1.46166	1.8414	2.67518	3.33212	3.55485	6.36502	5.94581	12.3425	11.2268	20.6009	20.4184	33.641	34.2992
	6.14	6.51614	6.23523	0.96402	1.46921	1.85355	2.69024	3.37161	3.58485	6.44278	6.00523	12.4687	11.3429	20.8005	20.6334	33.9039	34.5471
	6.24	6.60791	6.2946	0.982361	1.47676	1.8797	2.70529	3.43915	3.61482	6.54938	6.0646	12.5972	11.4588	21.0181	20.8475	34.1535	34.7861
	6.34	6.68372	6.35391	0.987854	1.4843	1.91644	2.72034	3.48059	3.64478	6.62048	6.12391	12.7355	11.5745	21.2189	21.0606	34.3996	35.0164
	6.44	6.74658	6.41317	1.01007	1.49183	1.94647	2.73538	3.54346	3.67471	6.69745	6.18317	12.8749	11.69	21.4185	21.2727	34.6711	35.2381
	6.54	6.82162	6.47237	1.02341	1.49937	1.97464	2.7504	3.60831	3.70463	6.78964	6.24237	13.0124	11.8054	21.6513	21.4838	34.9008	35.4516
	6.64	6.90598	6.53152	1.02573	1.5069	1.99417	2.76542	3.66379	3.73452	6.87009	6.30152	13.1405	11.9205	21.8427	21.6938	35.1297	35.657
	6.74	6.99463	6.59061	1.02142	1.51442	2.00861	2.78043	3.70868	3.76439	6.9455	6.36061	13.2698	12.0355	22.0212	21.9028	35.3801	35.8548
	6.84	7.09271	6.64964	1.02338	1.52194	2.0387	2.79543	3.74347	3.79424	7.02478	6.41964	13.3757	12.1502	22.2325	22.1106	35.6258	36.0453
	6.94	7.19073	6.70863	1.04565	1.52946	2.0672	2.81042	3.78369	3.82407	7.10254	6.47863	13.5081	12.2648	22.4478	22.3174	35.8574	36.229
	7.04	7.27863	6.76755	1.06165	1.53697	2.09259	2.8254	3.82159	3.85387	7.17242	6.53755	13.6351	12.3792	22.6528	22.523	36.0812	36.4062
	7.14	7.34894	6.82641	1.06323	1.54448	2.11603	2.84038	3.85205	3.88366	7.24432	6.59641	13.7554	12.4934	22.8216	22.7275	36.2875	36.5773
	7.24	7.43451	6.88522	1.07379	1.55198	2.14301	2.85534	3.89856	3.91343	7.3291	6.65522	13.8948	12.6074	23.022	22.9308	36.5262	36.7427
	7.34	7.51181	6.94398	1.1011	1.55948	2.16953	2.87029	3.95633	3.94317	7.38687	6.71398	14.0292	12.7212	23.2196	23.1329	36.7605	36.903
	7.44	7.59818	7.00268	1.11166	1.56697	2.18558	2.88524	4.00754	3.97289	7.46463	6.77268	14.1483	12.8348	23.4091	23.3338	36.9742	37.0585
	7.54	7.68137	7.06131	1.12534	1.57447	2.21878	2.90018	4.06418	4.0026	7.5416	6.83131	14.2792	12.9482	23.6071	23.5334	37.1801	37.2095
	7.64	7.79544	7.11989	1.13235	1.58195	2.23593	2.9151	4.10556	4.03228	7.63065	6.88989	14.4042	13.0614	23.7813	23.7318	37.4363	37.3565
	7.74	7.88019	7.17842	1.14526	1.58943	2.25433	2.93002	4.138	4.06194	7.70056	6.94842	14.5296	13.1743	23.9622	23.9288	37.6531	37.4998
	7.84	7.93878	7.23688	1.13666	1.59691	2.28711	2.94493	4.17157	4.09158	7.76385	7.00688	14.6421	13.2871	24.1411	24.1246	37.8422	37.6398
	7.94	7.99582	7.2953	1.14371	1.60439	2.31058	2.95983	4.20285	4.12119	7.84744	7.0653	14.7733	13.3997	24.2958	24.3189	38.0289	37.7767
	8.04	8.09894	7.35365	1.15228	1.61186	2.33868	2.97472	4.25439	4.15079	7.93103	7.12365	14.8843	13.512	24.4575	24.512	38.2414	37.9108
	8.14	8.17786	7.41194	1.164	1.61932	2.3504	2.98961	4.30518	4.18036	8.01306	7.18194	15.014	13.6242	24.638	24.7036	38.4492	38.0425
	8.24	8.25128	7.47017	1.17963	1.62679	2.38245	3.00448	4.36145	4.20992	8.09589	7.24017	15.1382	13.7361	24.8091	24.8937	38.6437	38.1718
	8.34	8.32745	7.52834	1.17767	1.63424	2.39532	3.01934	4.41571	4.23945	8.1908	7.29834	15.2682	13.8478	24.9673	25.0825	38.834	38.2992
	8.44	8.39545	7.58646	1.19489	1.6417	2.42267	3.0342	4.46027	4.26896	8.2666	7.35646	15.3831	13.9593	25.1165	25.2697	39.0363	38.4246
	8.54	8.46027	7.64452	1.20111	1.64915	2.43127	3.04905	4.50403	4.29845	8.33142	7.41452	15.505	14.0705	25.2845	25.4555	39.2285	38.5484
	8.64	8.52512	7.70252	1.21829	1.65659	2.46487	3.06388	4.53604	4.32791	8.40408	7.47252	15.6222	14.1816	25.4337	25.6397	39.4254	38.6706
	8.74	8.58606	7.76045	1.23785	1.66403	2.48907	3.07871	4.58447	4.35736	8.48456	7.53045	15.7667	14.2924	25.5978	25.8223	39.6027	38.7914
	8.84	8.62393	7.81833	1.23196	1.67147	2.5051	3.09353	4.60361	4.38679	8.56149	7.58833	15.8616	14.403	25.7552	26.0034	39.7789	38.911
	8.94	8.70169	7.87615	1.24332	1.6789	2.53439	3.10834	4.65091	4.41619	8.64005	7.64615	15.9706	14.5134	25.9048	26.1829	39.9684	39.0294
	9.04	8.77783	7.93391	1.26477	1.68633	2.56055	3.12314	4.6958	4.44557	8.68805	7.70391	16.0882	14.6235	26.0981	26.3607	40.1563	39.1467
	9.14	8.83646	7.99161	1.28122	1.69375	2.577	3.13793	4.73721	4.47493	8.7662	7.76161	16.1874	14.7334	26.2489	26.5368	40.3453	39.2631
	9.24	8.90833	8.04925	1.30774	1.70117	2.60352	3.15271	4.78174	4.50427	8.85291	7.81925	16.2796	14.8431	26.4153	26.7113	40.5273	39.3785
	9.34	8.98135	8.10682	1.31754	1.70859	2.62503	3.16749	4.8204	4.53359	8.9158	7.87682	16.4151	14.9526	26.554	26.884	40.7019	39.4931
	9.44	9.03098	8.16434	1.33743	1.716	2.65274	3.18225	4.86221	4.56288	8.99197	7.93434	16.5155	15.0618	26.6716	27.055	40.8609	39.6069
	9.54	9.08722	8.2218	1.35541	1.72341	2.67072	3.19701	4.89191	4.59215	9.06775	7.9918	16.6304	15.1707	26.8278	27.2242	41.0219	39.72
	9.64	9.14465	8.27919	1.36597	1.73081	2.70081	3.21175	4.92041	4.6214	9.14471	8.04919	16.7355	15.2795	26.9845	27.3916	41.1785	39.8323
	9.74	9.2337	8.33652	1.36987	1.73821	2.71332	3.22649	4.95715	4.65063	9.22284	8.10652	16.8394	15.3879	27.1235	27.5572	41.3418	39.9441
	9.84	9.31302	8.39379	1.36948	1.74561	2.72305	3.24121	4.97159	4.67984	9.28415	8.16379	16.9218	15.4962	27.2646	27.721	41.4898	40.0552
	9.94	9.37939	8.45101	1.37494	1.753	2.73633	3.25593	5.0036	4.70903	9.34509	8.22101	17.021	15.6042	27.4106	27.8829	41.6359	40.1657
	10.04	9.45169	8.50815	1.39877	1.76038	2.76645	3.27064	5.05246	4.73819	9.40097	8.27815	17.1277	15.7119	27.572	28.0429	41.8082	40.2757
	10.14	9.53098	8.56524	1.39761	1.76777	2.79025	3.28534	5.08176	4.76733	9.48416	8.33524	17.2335	15.8194	27.7021	28.201	41.9547	40.3851
	10.24	9.61105	8.62226	1.41281	1.77514	2.81015	3.30003	5.14072	4.79645	9.5361	8.39226	17.3487	15.9266	27.8603	28.3572	42.1129	40.494
	10.34	9.6673	8.67922	1.42065	1.78252	2.83441	3.31472	5.1626	4.82555	9.61346	8.44922	17.4816	16.0336	27.9993	28.5114	42.259	40.6025
	10.44	9.74036	8.73612	1.43042	1.78989	2.85901	3.32939	5.21222	4.85463	9.67871	8.50612	17.5601	16.1404	28.145	28.6637	42.4188	40.7104
	10.54	9.82629	8.79295	1.43274	1.79726	2.89728	3.34405	5.24738	4.88368	9.73181	8.56295	17.6538	16.2468	28.2856	28.8139	42.5765	40.8179
	10.64	9.90872	8.84972	1.45114	1.80462	2.92892	3.35871	5.28604	4.91272	9.80252	8.61972	17.7409	16.353	28.4189	28.9622	42.7387	40.9249
	10.74	9.99268	8.90642	1.46008	1.81197	2.93713	3.37335	5.32861	4.94173	9.85681	8.67642	17.8413	16.459	28.5677	29.1085	42.8976	41.0315
	10.84	10.0482	8.96307	1.48511	1.81933	2.96759	3.38799	5.36688	4.97072	9.92792	8.73307	17.9515	16.5647	28.7075	29.2528	43.0453	41.1376
	10.94	10.0997	9.01965	1.48431	1.82668	2.98322	3.40262	5.39661	4.99968	9.97089	8.78965	18.0405	16.6701	28.845	29.395	43.168	41.2434
	11.04	10.1673	9.07616	1.49878	1.83402	3.01721	3.41724	5.43292	5.02863	10.0549	8.84616	18.1448	16.7752	28.9829	29.5352	43.3152	41.3487
	11.14	10.2408	9.13261	1.50894	1.84136	3.03751	3.43184	5.47275	5.05755	10.1385	8.90261	18.2433	16.8801	29.1071	29.6733	43.4371	41.4535
	11.24	10.2962	9.189	1.50891	1.8487	3.04456	3.44644	5.50323	5.08645	10.1752	8.959	18.3159	16.9847	29.2165	29.8094	43.5707	41.558
	11.34	10.3603	9.24532	1.53549	1.85603	3.08517	3.46103	5.55167	5.11533	10.2478	9.01532	18.4167	17.089	29.3524	29.9435	43.7184	41.6621
	11.44	10.4247	9.30157	1.53979	1.86336	3.1004	3.47562	5.59113	5.14418	10.3029	9.07157	18.5062	17.193	29.4708	30.0755	43.8563	41.7658
	11.54	10.4943	9.35776	1.5437	1.87069	3.1059	3.49019	5.638	5.17302	10.3576	9.12776	18.5952	17.2968	29.5981	30.2054	43.9766	41.8691
	11.64	10.5642	9.41389	1.56985	1.87801	3.13205	3.50475	5.68369	5.20183	10.4306	9.18389	18.6894	17.4003	29.7314	30.3333	44.0855	41.972
	11.74	10.6212	9.46995	1.57065	1.88532	3.13828	3.51931	5.71884	5.23062	10.497	9.23995	18.7675	17.5034	29.8634	30.4592	44.205	42.0745
	11.84	10.67	9.52594	1.57886	1.89263	3.15588	3.53385	5.763	5.25938	10.549	9.29594	18.8491	17.6063	29.9747	30.583	44.332	42.1767
	11.94	10.7497	9.58187	1.59525	1.89994	3.18558	3.54839	5.78879	5.28813	10.6178	9.35187	18.9569	17.709	30.1005	30.7048	44.4477	42.2784
	12.04	10.8154	9.63773	1.6062	1.90725	3.20667	3.56291	5.81378	5.31685	10.6818	9.40773	19.0421	17.8113	30.2153	30.8246	44.5938	42.3798
	12.14	10.8845	9.69353	1.61832	1.91454	3.23672	3.57743	5.85165	5.34555	10.7244	9.46353	19.1261	17.9133	30.3407	30.9424	44.7215	42.4808
	12.24	10.9173	9.74925	1.61517	1.92184	3.24768	3.59194	5.87042	5.37423	10.7619	9.51925	19.2034	18.015	30.4438	31.0582	44.8418	42.5815
	12.34	11.0013	9.80491	1.62885	1.92913	3.27307	3.60644	5.90283	5.40288	10.8334	9.57491	19.3015	18.1165	30.5521	31.1721	44.9672	42.6817
	12.44	11.0681	9.86051	1.64175	1.93642	3.29141	3.62093	5.9454	5.43151	10.8932	9.63051	19.3659	18.2176	30.6649	31.2841	45.0629	42.7816
	12.54	11.1411	9.91603	1.65775	1.9437	3.3215	3.63541	5.98331	5.46012	10.9881	9.68603	19.4444	18.3184	30.7872	31.3941	45.1852	42.8812
	12.64	11.1962	9.97149	1.6683	1.95098	3.34299	3.64988	6.0134	5.48871	11.0408	9.74149	19.5183	18.4189	30.872	31.5023	45.3004	42.9803
	12.74	11.2579	10.0269	1.69019	1.95825	3.36017	3.66434	6.06183	5.51727	11.1135	9.79688	19.6253	18.5191	31.0118	31.6086	45.4395	43.0792
	12.84	11.3255	10.0822	1.71008	1.96552	3.38165	3.67879	6.09814	5.54582	11.1693	9.8522	19.7085	18.619	31.1216	31.713	45.5609	43.1776
	12.94	11.3724	10.1375	1.71246	1.97279	3.40198	3.69324	6.12238	5.57434	11.2357	9.90746	19.7835	18.7186	31.231	31.8157	45.6727	43.2757
	13.04	11.4079	10.1926	1.74252	1.98005	3.42502	3.70767	6.16025	5.60283	11.3142	9.96265	19.8651	18.8179	31.3485	31.9166	45.8043	43.3734
	13.14	11.4966	10.2478	1.76712	1.98731	3.45511	3.7221	6.18643	5.63131	11.3865	10.0178	19.9444	18.9168	31.4794	32.0158	45.9156	43.4708
	13.24	11.5462	10.3028	1.7605	1.99457	3.46173	3.73651	6.21729	5.65976	11.4564	10.0728	20.0386	19.0154	31.5923	32.1133	46.0363	43.5678
	13.34	11.6154	10.3578	1.78119	2.00181	3.4754	3.75092	6.25208	5.68819	11.5256	10.1278	20.1194	19.1137	31.6974	32.2091	46.1516	43.6644
	13.44	11.6767	10.4127	1.80112	2.00906	3.51877	3.76532	6.29385	5.71659	11.5885	10.1827	20.2136	19.2117	31.8212	32.3033	46.2613	43.7607
	13.54	11.7165	10.4675	1.81363	2.0163	3.53128	3.77971	6.32901	5.74497	11.6619	10.2375	20.3026	19.3094	31.922	32.3959	46.3785	43.8567
	13.64	11.7767	10.5223	1.83002	2.02354	3.54767	3.79409	6.36884	5.77333	11.7103	10.2923	20.4058	19.4067	32.0376	32.487	46.4777	43.9523
	13.74	11.8447	10.577	1.83392	2.03077	3.56799	3.80846	6.40167	5.80167	11.7736	10.347	20.5042	19.5037	32.1673	32.5766	46.5965	44.0475
	13.84	11.9001	10.6316	1.84799	2.038	3.58517	3.82282	6.4501	5.82999	11.8134	10.4016	20.5792	19.6003	32.2579	32.6647	46.7105	44.1424
	13.94	11.9724	10.6862	1.85855	2.04523	3.61368	3.83717	6.49191	5.85828	11.8709	10.4562	20.664	19.6966	32.3661	32.7513	46.8141	44.237
	14.04	12.0325	10.7407	1.86322	2.05245	3.63245	3.85151	6.52081	5.88655	11.9162	10.5107	20.7601	19.7926	32.4669	32.8366	46.9055	44.3312
	14.14	12.1087	10.7951	1.86908	2.05966	3.64532	3.86585	6.56494	5.91479	11.9603	10.5651	20.8433	19.8882	32.5571	32.9206	47.0012	44.425
	14.24	12.1618	10.8495	1.87454	2.06688	3.66721	3.88017	6.59464	5.94301	12.0135	10.6195	20.9355	19.9835	32.6642	33.0032	47.1012	44.5185
	14.34	12.2329	10.9037	1.87222	2.07408	3.69455	3.89448	6.6337	5.97122	12.0486	10.6737	21.0183	20.0784	32.7626	33.0846	47.2184	44.6117
	14.44	12.2845	10.9579	1.87769	2.08129	3.71643	3.90879	6.66339	5.99939	12.1096	10.7279	21.0941	20.173	32.8548	33.1648	47.3105	44.7045
	14.54	12.3419	11.0121	1.89447	2.08849	3.73792	3.92309	6.68799	6.02755	12.1506	10.7821	21.1859	20.2672	32.9661	33.2437	47.4297	44.7969
	14.64	12.4013	11.0661	1.90152	2.09569	3.7551	3.93737	6.72159	6.05568	12.2107	10.8361	21.2655	20.3611	33.07	33.3216	47.5484	44.8891
	14.74	12.4677	11.1201	1.91165	2.10288	3.79416	3.95165	6.76376	6.08378	12.2724	10.8901	21.3538	20.4546	33.1778	33.3983	47.6609	44.9809
	14.84	12.5333	11.174	1.93433	2.11006	3.81213	3.96592	6.80597	6.11187	12.3264	10.944	21.4085	20.5477	33.2903	33.474	47.7508	45.0723
	14.94	12.5806	11.2279	1.94095	2.11725	3.83517	3.98018	6.8259	6.13993	12.3572	10.9979	21.4901	20.6405	33.3837	33.5486	47.8347	45.1634
	15.04	12.6267	11.2816	1.95737	2.12443	3.84689	3.99443	6.85245	6.16797	12.4197	11.0516	21.5526	20.733	33.461	33.6223	47.9293	45.2542
	15.14	12.6798	11.3353	1.9566	2.1316	3.86407	4.00867	6.88605	6.19598	12.4807	11.1053	21.6448	20.825	33.5657	33.695	48.0363	45.3446
	15.24	12.7298	11.389	1.96594	2.13877	3.87579	4.0229	6.92432	6.22397	12.5306	11.159	21.7261	20.9167	33.647	33.7667	48.1301	45.4347
	15.34	12.7849	11.4425	1.97495	2.14594	3.90353	4.03713	6.95987	6.25194	12.5779	11.2125	21.8007	21.008	33.7216	33.8376	48.2016	45.5245
	15.44	12.8427	11.496	1.98978	2.1531	3.92307	4.05134	6.9794	6.27989	12.6482	11.266	21.8827	21.099	33.8083	33.9076	48.2984	45.6139
	15.54	12.9068	11.5494	1.99216	2.16026	3.95511	4.06554	7.01144	6.30781	12.6881	11.3194	21.9616	21.1895	33.906	33.9769	48.3844	45.703
	15.64	12.9837	11.6027	2.0058	2.16742	3.97345	4.07974	7.04462	6.33571	12.726	11.3727	22.0261	21.2797	33.9829	34.0453	48.466	45.7917
	15.74	13.0361	11.656	2.03003	2.17457	4.00238	4.09392	7.07355	6.36358	12.7979	11.426	22.1136	21.3695	34.0775	34.113	48.5379	45.8802
	15.84	13.095	11.7091	2.04291	2.18171	4.02228	4.1081	7.10596	6.39144	12.8326	11.4791	22.1772	21.4589	34.1528	34.1799	48.6359	45.9683
	15.94	13.1482	11.7622	2.06009	2.18886	4.05588	4.12227	7.13956	6.41926	12.8865	11.5322	22.2577	21.5479	34.2208	34.2462	48.7086	46.056
	16.04	13.1982	11.8153	2.06088	2.196	4.0668	4.13642	7.1669	6.44707	12.9381	11.5853	22.3358	21.6366	34.2997	34.3117	48.775	46.1435
	16.14	13.238	11.8682	2.07339	2.20313	4.07541	4.15057	7.19034	6.47485	12.992	11.6382	22.4187	21.7248	34.3935	34.3767	48.8445	46.2306
	16.24	13.3161	11.9211	2.08823	2.21026	4.09494	4.16471	7.22159	6.50261	13.0428	11.6911	22.4726	21.8127	34.4755	34.441	48.9195	46.3174
	16.34	13.3775	11.9739	2.08939	2.21739	4.10861	4.17884	7.25479	6.53034	13.076	11.7439	22.5565	21.9001	34.5712	34.5047	49.0035	46.4038
	16.44	13.4294	12.0266	2.09604	2.22451	4.134	4.19296	7.28018	6.55805	13.1318	11.7966	22.621	21.9872	34.6747	34.5678	49.0992	46.49
	16.54	13.4818	12.0793	2.10931	2.23163	4.14728	4.20707	7.31299	6.58574	13.1693	11.8493	22.6851	22.0738	34.763	34.6304	49.1711	46.5758
	16.64	13.529	12.1318	2.1105	2.23874	4.17502	4.22118	7.34854	6.6134	13.2283	11.9018	22.7519	22.1601	34.8368	34.6925	49.2574	46.6612
	16.74	13.59	12.1843	2.13159	2.24585	4.20001	4.23527	7.38214	6.64104	13.2814	11.9543	22.8245	22.2459	34.929	34.754	49.3496	46.7464
	16.84	13.6396	12.2367	2.1312	2.25295	4.20822	4.24935	7.41299	6.66866	13.3482	12.0067	22.8866	22.3313	34.9989	34.8151	49.4312	46.8312
	16.94	13.6794	12.2891	2.14603	2.26005	4.22775	4.26343	7.45206	6.69625	13.4138	12.0591	22.9765	22.4164	35.0888	34.8757	49.518	46.9158
	17.04	13.7349	12.3413	2.14682	2.26715	4.24338	4.27749	7.49112	6.72382	13.4685	12.1113	23.0507	22.501	35.1622	34.9358	49.6109	47
	17.14	13.7872	12.3935	2.16479	2.27424	4.26917	4.29155	7.51691	6.75137	13.5295	12.1635	23.1194	22.5852	35.2513	34.9955	49.7141	47.0838
	17.24	13.8368	12.4456	2.18472	2.28133	4.30392	4.30559	7.55167	6.77889	13.5603	12.2156	23.1933	22.6689	35.3368	35.0548	49.7887	47.1674
	17.34	13.8806	12.4976	2.19955	2.28842	4.32034	4.31963	7.58292	6.80639	13.6111	12.2676	23.2831	22.7523	35.4267	35.1137	49.8785	47.2506
	17.44	13.9157	12.5496	2.19485	2.2955	4.32346	4.33366	7.60556	6.83386	13.6533	12.3196	23.337	22.8353	35.4931	35.1722	49.9684	47.3336
	17.54	13.9782	12.6015	2.19565	2.30258	4.35471	4.34768	7.62979	6.86131	13.7166	12.3715	23.412	22.9178	35.5751	35.2303	50.0387	47.4162
	17.64	14.0282	12.6532	2.20346	2.30965	4.37033	4.36169	7.66495	6.88874	13.7682	12.4232	23.4667	22.9999	35.6415	35.2881	50.1246	47.4985
	17.74	14.072	12.705	2.22299	2.31672	4.38986	4.37568	7.70401	6.91614	13.826	12.475	23.537	23.0815	35.7149	35.3455	50.2144	47.5805
	17.84	14.1071	12.7566	2.23392	2.32378	4.40549	4.38968	7.73135	6.94352	13.8806	12.5266	23.6034	23.1628	35.7939	35.4026	50.266	47.6622
	17.94	14.1411	12.8081	2.24448	2.33084	4.41055	4.40366	7.76065	6.97087	13.9295	12.5781	23.6648	23.2436	35.8739	35.4594	50.3609	47.7435
	18.04	14.1872	12.8596	2.26089	2.3379	4.42307	4.41763	7.78799	6.9982	13.9685	12.6296	23.7226	23.324	35.9521	35.5159	50.4195	47.8246
	18.14	14.2341	12.911	2.26401	2.34495	4.45041	4.43159	7.81534	7.02551	14.0076	12.681	23.7694	23.4039	36.0302	35.572	50.4781	47.9053
	18.24	14.2833	12.9623	2.27728	2.352	4.45355	4.44554	7.85284	7.05279	14.0576	12.7323	23.8265	23.4834	36.0841	35.6279	50.5352	47.9858
	18.34	14.3481	13.0135	2.28119	2.35904	4.47931	4.45949	7.8833	7.08005	14.1263	12.7835	23.8882	23.5625	36.1606	35.6835	50.6164	48.0659
	18.44	14.3743	13.0647	2.28003	2.36608	4.49298	4.47342	7.90948	7.10729	14.1627	12.8347	23.9292	23.6411	36.2251	35.7388	50.6691	48.1457
	18.54	14.4353	13.1157	2.28549	2.37312	4.51486	4.48735	7.93839	7.1345	14.2166	12.8857	23.9659	23.7193	36.2821	35.7938	50.7301	48.2252
	18.64	14.4861	13.1667	2.29721	2.38015	4.53439	4.50127	7.96964	7.16168	14.2674	12.9367	24.0292	23.7971	36.3642	35.8486	50.8082	48.3044
	18.74	14.5357	13.2176	2.30618	2.38717	4.55978	4.51517	7.99503	7.18885	14.317	12.9876	24.0741	23.8744	36.4286	35.9031	50.8727	48.3833
	18.84	14.5896	13.2685	2.30698	2.3942	4.57462	4.52907	8.02237	7.21599	14.3631	13.0385	24.1327	23.9512	36.4989	35.9574	50.9305	48.4619
	18.94	14.6521	13.3192	2.3226	2.40122	4.58713	4.54296	8.03409	7.2431	14.3974	13.0892	24.1952	24.0277	36.5567	36.0115	50.9859	48.5403
	19.04	14.7169	13.3699	2.34137	2.40823	4.61292	4.55684	8.07471	7.27019	14.4443	13.1399	24.2679	24.1036	36.6107	36.0653	51.0664	48.6183
	19.14	14.7583	13.4204	2.33978	2.41524	4.62775	4.57071	8.10205	7.29725	14.4849	13.1904	24.3452	24.1792	36.6763	36.119	51.1367	48.6959
	19.24	14.8087	13.4709	2.35345	2.42225	4.64612	4.58457	8.12823	7.32429	14.5314	13.2409	24.3995	24.2542	36.7532	36.1724	51.2324	48.7733
	19.34	14.8669	13.5213	2.36948	2.42925	4.66525	4.59842	8.15909	7.35131	14.5701	13.2913	24.4648	24.3288	36.8318	36.2255	51.3023	48.8504
	19.44	14.9001	13.5717	2.38315	2.43625	4.69064	4.61226	8.18448	7.3783	14.6197	13.3417	24.5292	24.403	36.8915	36.2785	51.3668	48.9273
	19.54	14.9568	13.6219	2.3851	2.44325	4.7012	4.62609	8.21768	7.40527	14.6599	13.3919	24.6015	24.4767	36.9474	36.3313	51.4461	49.0038
	19.64	15.0154	13.6721	2.40152	2.45024	4.70432	4.63991	8.24893	7.43222	14.7021	13.4421	24.664	24.55	37.0419	36.3839	51.4977	49.08
	19.74	15.0544	13.7221	2.41635	2.45722	4.72385	4.65373	8.28799	7.45913	14.7459	13.4921	24.7226	24.6228	37.1044	36.4363	51.568	49.1559
	19.84	15.0974	13.7721	2.43979	2.4642	4.7551	4.66753	8.31924	7.48603	14.7935	13.5421	24.7929	24.6952	37.1825	36.4885	51.6578	49.2315
	19.94	15.1364	13.822	2.44681	2.47118	4.76682	4.68133	8.33878	7.5129	14.8396	13.592	24.8554	24.7671	37.245	36.5405	51.7203	49.3068
	20.04	15.1857	13.8718	2.46088	2.47816	4.7832	4.69511	8.37158	7.53975	14.8755	13.6418	24.9155	24.8385	37.3364	36.5924	51.7922	49.3819
	20.14	15.1993	13.9216	2.47925	2.48513	4.78674	4.70889	8.40167	7.56657	14.9229	13.6916	24.98	24.9095	37.4251	36.644	51.8613	49.4566
	20.24	15.2536	13.9712	2.50229	2.49209	4.80978	4.72265	8.42471	7.59336	14.981	13.7412	25.0155	24.98	37.4989	36.6955	51.943	49.5311
	20.34	15.2982	14.0208	2.50305	2.49905	4.83478	4.73641	8.44971	7.62014	15.0318	13.7908	25.0913	25.0501	37.5435	36.7468	51.9945	49.6052
	20.44	15.3556	14.0703	2.50269	2.50601	4.84845	4.75016	8.4845	7.64689	15.0978	13.8403	25.1409	25.1197	37.5978	36.798	52.0449	49.6791
	20.54	15.4122	14.1197	2.52808	2.51297	4.86371	4.7639	8.50519	7.67361	15.1428	13.8897	25.2054	25.1888	37.6693	36.849	52.1211	49.7527
	20.64	15.4431	14.169	2.53629	2.51992	4.87033	4.77763	8.53915	7.70031	15.1783	13.939	25.2362	25.2575	37.7431	36.8998	52.1715	49.826
	20.74	15.4939	14.2182	2.5433	2.52686	4.90158	4.79135	8.57199	7.72698	15.2244	13.9882	25.3065	25.3258	37.7899	36.9505	52.234	49.899
	20.84	15.5446	14.2673	2.55502	2.5338	4.91641	4.80506	8.59464	7.75363	15.2674	14.0373	25.3573	25.3935	37.8603	37.001	52.2926	49.9718
	20.94	15.5779	14.3164	2.564	2.54074	4.92307	4.81876	8.62003	7.78026	15.3037	14.0864	25.4296	25.4609	37.9247	37.0514	52.3375	50.0442
	21.04	15.613	14.3653	2.5726	2.54767	4.93869	4.83245	8.65518	7.80686	15.3553	14.1353	25.4882	25.5277	38.0028	37.1016	52.4086	50.1164
	21.14	15.6638	14.4142	2.58041	2.5546	4.95822	4.84613	8.69815	7.83343	15.399	14.1842	25.5468	25.5941	38.0419	37.1517	52.4742	50.1882
	21.24	15.7107	14.463	2.60464	2.56153	4.98557	4.85981	8.72159	7.85998	15.4529	14.233	25.5937	25.66	38.1083	37.2016	52.5211	50.2598
	21.34	15.7521	14.5117	2.62183	2.56845	5.00433	4.87347	8.76691	7.88651	15.4974	14.2817	25.6663	25.7255	38.1614	37.2513	52.582	50.3312
	21.44	15.8017	14.5603	2.62534	2.57537	5.03439	4.88713	8.79776	7.91301	15.5494	14.3303	25.7175	25.7905	38.2431	37.301	52.6559	50.4022
	21.54	15.8532	14.6088	2.64487	2.58228	5.05392	4.90077	8.82901	7.93948	15.5994	14.3788	25.7831	25.8551	38.3329	37.3505	52.7184	50.473
	21.64	15.904	14.6573	2.65189	2.58919	5.07346	4.91441	8.86026	7.96593	15.6385	14.4273	25.8222	25.9192	38.4149	37.3998	52.7934	50.5434
	21.74	15.9353	14.7056	2.65268	2.59609	5.08127	4.92803	8.8876	7.99236	15.6822	14.4756	25.869	25.9829	38.4618	37.449	52.8473	50.6136
	21.84	15.9743	14.7539	2.67221	2.60299	5.1008	4.94165	8.90714	8.01876	15.7283	14.5239	25.9081	26.0461	38.5321	37.4981	52.9176	50.6836
	21.94	16.0134	14.802	2.68393	2.60989	5.12033	4.95526	8.9462	8.04514	15.7705	14.572	25.9542	26.1088	38.5907	37.547	52.9832	50.7532
	22.04	16.0525	14.8501	2.69174	2.61678	5.13516	4.96886	8.97745	8.07149	15.8142	14.6201	26.0097	26.1711	38.661	37.5958	53.0465	50.8226
	22.14	16.1024	14.8981	2.71048	2.62367	5.15079	4.98245	8.99619	8.09782	15.8564	14.6681	26.0479	26.2329	38.6993	37.6445	53.0847	50.8917
	22.24	16.1407	14.946	2.72614	2.63055	5.16254	4.99602	9.02667	8.12412	15.8994	14.716	26.1058	26.2943	38.7689	37.693	53.1426	50.9605
	22.34	16.1712	14.9938	2.72766	2.63743	5.18359	5.00959	9.06494	8.15039	15.9447	14.7638	26.1558	26.3552	38.811	37.7414	53.2121	51.0291
	22.44	16.2126	15.0415	2.73471	2.64431	5.19846	5.02316	9.08682	8.17665	15.9892	14.8115	26.2089	26.4157	38.8837	37.7896	53.2652	51.0974
	22.54	16.2439	15.0891	2.74252	2.65118	5.21799	5.03671	9.11807	8.20287	16.0252	14.8591	26.248	26.4758	38.9306	37.8378	53.316	51.1654
	22.64	16.2829	15.1367	2.74252	2.65805	5.23752	5.05025	9.1337	8.22907	16.0642	14.9067	26.2948	26.5354	38.9814	37.8858	53.3551	51.2332
	22.74	16.322	15.1841	2.75034	2.66492	5.25705	5.06378	9.16495	8.25525	16.108	14.9541	26.3261	26.5945	39.0204	37.9337	53.3894	51.3006
	22.84	16.3829	15.2315	2.7597	2.67178	5.27893	5.0773	9.19855	8.2814	16.1564	15.0015	26.3987	26.6532	39.0931	37.9814	53.4434	51.3678
	22.94	16.4271	15.2787	2.77026	2.67863	5.29962	5.09082	9.22705	8.30752	16.1967	15.0487	26.4585	26.7115	39.1528	38.029	53.4836	51.4348
	23.04	16.465	15.3259	2.77222	2.68548	5.3219	5.10432	9.25714	8.33362	16.2385	15.0959	26.5003	26.7693	39.2025	38.0766	53.5332	51.5015
	23.14	16.506	15.373	2.79761	2.69233	5.33167	5.11782	9.27863	8.3597	16.2826	15.143	26.546	26.8267	39.2552	38.1239	53.5742	51.5679
	23.24	16.5521	15.42	2.80072	2.69918	5.34338	5.1313	9.30518	8.38575	16.3264	15.19	26.5874	26.8836	39.3208	38.1712	53.625	51.634
	23.34	16.5876	15.4669	2.80893	2.70601	5.35471	5.14478	9.34073	8.41177	16.3689	15.2369	26.6347	26.9402	39.3564	38.2183	53.691	51.6999
	23.44	16.6286	15.5137	2.80698	2.71285	5.36838	5.15825	9.35049	8.43777	16.4021	15.2837	26.6757	26.9962	39.4169	38.2653	53.7398	51.7656
	23.54	16.6794	15.5604	2.814	2.71968	5.37619	5.1717	9.38486	8.46375	16.4326	15.3304	26.7343	27.0519	39.4677	38.3122	53.7789	51.8309
	23.64	16.7185	15.607	2.81479	2.72651	5.39572	5.18515	9.40598	8.4897	16.4803	15.377	26.7733	27.1071	39.5146	38.359	53.8297	51.896
	23.74	16.7564	15.6535	2.82065	2.73333	5.40158	5.19859	9.42978	8.51562	16.5182	15.4235	26.83	27.1619	39.5595	38.4056	53.8824	51.9609
	23.84	16.7986	15.7	2.82144	2.74015	5.41721	5.21202	9.4501	8.54152	16.5603	15.47	26.8847	27.2163	39.6064	38.4521	53.9293	52.0254
	23.94	16.8415	15.7463	2.82846	2.74697	5.43674	5.22544	9.48135	8.56739	16.6041	15.5163	26.955	27.2703	39.6485	38.4986	53.9918	52.0898
	24.04	16.8782	15.7925	2.83783	2.75378	5.45392	5.23885	9.50635	8.59324	16.64	15.5625	26.9987	27.3238	39.7134	38.5448	54.048	52.1538
	24.14	16.9279	15.8387	2.84448	2.76059	5.46759	5.25225	9.53644	8.61906	16.681	15.6087	27.0687	27.3769	39.7708	38.591	54.0859	52.2177
	24.24	16.9782	15.8847	2.85971	2.76739	5.49533	5.26564	9.5712	8.64485	16.7205	15.6547	27.1347	27.4297	39.8251	38.6371	54.1598	52.2812
	24.34	17.029	15.9307	2.86752	2.77419	5.51486	5.27902	9.59073	8.67062	16.7517	15.7007	27.198	27.482	39.8642	38.683	54.2105	52.3445
	24.44	17.0446	15.9766	2.87064	2.78098	5.53049	5.2924	9.60635	8.69637	16.7916	15.7466	27.2519	27.5339	39.9189	38.7288	54.2652	52.4076
	24.54	17.0818	16.0223	2.87729	2.78778	5.55588	5.30576	9.63174	8.72209	16.8318	15.7923	27.2804	27.5854	39.9802	38.7745	54.3102	52.4704
	24.64	17.1267	16.068	2.89957	2.79456	5.56955	5.31912	9.66495	8.74778	16.872	15.838	27.33	27.6364	40.0517	38.8201	54.3746	52.5329
	24.74	17.1606	16.1136	2.90619	2.80135	5.57306	5.33246	9.67627	8.77345	16.8959	15.8836	27.3608	27.6871	40.1138	38.8656	54.4172	52.5952
	24.84	17.1954	16.1591	2.91205	2.80812	5.58673	5.34579	9.70166	8.79909	16.933	15.9291	27.4136	27.7374	40.1665	38.9109	54.4738	52.6572
	24.94	17.2365	16.2045	2.9101	2.8149	5.59808	5.35912	9.72784	8.82471	16.96	15.9745	27.4593	27.7873	40.2122	38.9562	54.5078	52.719
	25.04	17.2946	16.2498	2.92221	2.82167	5.62033	5.37244	9.7626	8.8503	17.0174	16.0198	27.498	27.8369	40.2704	39.0013	54.5855	52.7806
	25.14	17.3275	16.295	2.93549	2.82844	5.63361	5.38574	9.7923	8.87586	17.0502	16.065	27.5308	27.886	40.3228	39.0463	54.6301	52.8419
	25.24	17.3595	16.3401	2.92847	2.8352	5.63361	5.39904	9.82355	8.9014	17.0853	16.1101	27.5628	27.9347	40.3665	39.0912	54.6652	52.9029
	25.34	17.4138	16.3851	2.95151	2.84196	5.65433	5.41233	9.8544	8.92692	17.1326	16.1551	27.6171	27.9831	40.4325	39.136	54.693	52.9637
	25.44	17.456	16.43	2.96011	2.84871	5.68088	5.42561	9.88565	8.95241	17.1638	16.2	27.6562	28.0311	40.4716	39.1807	54.7516	53.0243
	25.54	17.5025	16.4748	2.95737	2.85546	5.68674	5.43888	9.91104	8.97787	17.1971	16.2448	27.7011	28.0787	40.5243	39.2253	54.7887	53.0846
	25.64	17.529	16.5195	2.9722	2.86221	5.69455	5.45214	9.93839	9.00331	17.2525	16.2895	27.744	28.1259	40.5751	39.2697	54.8277	53.1446
	25.74	17.5739	16.5641	2.97104	2.86895	5.70822	5.46539	9.96378	9.02872	17.2849	16.3341	27.7773	28.1728	40.6278	39.314	54.8727	53.2045
	25.84	17.613	16.6086	2.97885	2.87569	5.71994	5.47863	9.98331	9.0541	17.324	16.3786	27.828	28.2193	40.6708	39.3583	54.9312	53.264
	25.94	17.6474	16.653	2.99057	2.88243	5.73947	5.49186	10.0146	9.07946	17.3662	16.423	27.8749	28.2655	40.7099	39.4024	54.9703	53.3234
	26.04	17.6653	16.6974	3.00385	2.88916	5.75275	5.50508	10.0396	9.10479	17.3959	16.4674	27.9312	28.3113	40.7622	39.4464	55.0148	53.3825
	26.14	17.7009	16.7416	3.00894	2.89588	5.76407	5.51829	10.0603	9.1301	17.4314	16.5116	27.9784	28.3567	40.7978	39.4903	55.0473	53.4413
	26.24	17.74	16.7857	3.01205	2.90261	5.7883	5.5315	10.0946	9.15538	17.4752	16.5557	28.0175	28.4018	40.8485	39.5341	55.0855	53.5
	26.34	17.7673	16.8297	3.01517	2.90932	5.79221	5.54469	10.122	9.18064	17.5213	16.5997	28.0526	28.4466	40.8954	39.5777	55.1285	53.5583
	26.44	17.8111	16.8737	3.02768	2.91604	5.81174	5.55788	10.1532	9.20587	17.5603	16.6437	28.1034	28.491	40.9345	39.6213	55.1715	53.6165
	26.54	17.8435	16.9175	3.02963	2.92275	5.83401	5.57105	10.1747	9.23107	17.5935	16.6875	28.1679	28.5351	40.9794	39.6648	55.2047	53.6744
	26.64	17.8732	16.9612	3.03979	2.92946	5.85901	5.58422	10.2044	9.25625	17.6357	16.7312	28.2054	28.5788	41.0169	39.7081	55.2539	53.7321
	26.74	17.8904	17.0049	3.05698	2.93616	5.86447	5.59737	10.2364	9.2814	17.6865	16.7749	28.2538	28.6222	41.0575	39.7514	55.2984	53.7895
	26.84	17.922	17.0484	3.05658	2.94286	5.8797	5.61052	10.261	9.30652	17.7228	16.8184	28.305	28.6653	41.1087	39.7945	55.3449	53.8467
	26.94	17.9646	17.0918	3.0726	2.94955	5.89651	5.62366	10.288	9.33162	17.7701	16.8618	28.3476	28.708	41.1544	39.8375	55.4039	53.9037
	27.04	17.9861	17.1352	3.06754	2.95624	5.90469	5.63678	10.3056	9.35669	17.8064	16.9052	28.3808	28.7504	41.2001	39.8804	55.4254	53.9604
	27.14	18.0251	17.1784	3.07455	2.96293	5.92892	5.6499	10.3368	9.38174	17.826	16.9484	28.4276	28.7926	41.2392	39.9232	55.4644	54.0169
	27.24	18.054	17.2215	3.09174	2.96961	5.94611	5.66301	10.3657	9.40676	17.8549	16.9915	28.4761	28.8343	41.2681	39.9659	55.5129	54.0732
	27.34	18.0896	17.2646	3.09525	2.97629	5.96213	5.67611	10.3896	9.43176	17.8935	17.0346	28.5233	28.8758	41.3153	40.0085	55.5484	54.1292
	27.44	18.1239	17.3075	3.09604	2.98296	5.97385	5.6892	10.4091	9.45672	17.9342	17.0775	28.5546	28.917	41.3591	40.051	55.5875	54.1851
	27.54	18.1618	17.3503	3.1066	2.98963	5.98752	5.70228	10.4345	9.48166	17.9666	17.1203	28.5878	28.9579	41.3993	40.0934	55.6176	54.2407
	27.64	18.1919	17.393	3.10776	2.9963	6.00119	5.71535	10.4482	9.50658	17.9881	17.163	28.6374	28.9985	41.4474	40.1357	55.6578	54.296
	27.74	18.2294	17.4357	3.12729	3.00296	6.01291	5.72841	10.4677	9.53147	18.0193	17.2057	28.6952	29.0388	41.4833	40.1778	55.6891	54.3511
	27.84	18.2767	17.4782	3.13	3.00962	6.03204	5.74146	10.4868	9.55633	18.0611	17.2482	28.7417	29.0787	41.5267	40.2199	55.7394	54.406
	27.94	18.3087	17.5206	3.12769	3.01627	6.04456	5.75451	10.5157	9.58117	18.1025	17.2906	28.7855	29.1185	41.5775	40.2618	55.7598	54.4607
	28.04	18.3466	17.563	3.13821	3.02292	6.05508	5.76754	10.5411	9.60598	18.1396	17.333	28.8186	29.1579	41.6036	40.3037	55.8094	54.5152
	28.14	18.3728	17.6052	3.14175	3.02957	6.05002	5.78056	10.5595	9.63076	18.158	17.3752	28.8495	29.197	41.6415	40.3454	55.8473	54.5694
	28.24	18.4236	17.6473	3.14487	3.03621	6.06955	5.79358	10.579	9.65552	18.2018	17.4173	28.8886	29.2359	41.7118	40.3871	55.8816	54.6234
	28.34	18.4548	17.6893	3.15659	3.04285	6.08127	5.80658	10.6017	9.68025	18.2478	17.4593	28.9198	29.2745	41.7431	40.4286	55.9254	54.6772
	28.44	18.4939	17.7312	3.17142	3.04948	6.08908	5.81958	10.6376	9.70496	18.2822	17.5012	28.9589	29.3128	41.7939	40.47	55.9644	54.7308
	28.54	18.5435	17.7731	3.17807	3.05611	6.10275	5.83256	10.6513	9.72963	18.3123	17.5431	28.9843	29.3508	41.8349	40.5114	55.9898	54.7841
	28.64	18.5786	17.8148	3.18668	3.06274	6.12308	5.84554	10.6794	9.75428	18.3365	17.5848	29.0367	29.3886	41.8747	40.5526	56.018	54.8373
	28.74	18.5974	17.8564	3.18588	3.06936	6.12228	5.85851	10.6903	9.77891	18.3639	17.6264	29.0694	29.4262	41.9005	40.5937	56.0562	54.8902
	28.84	18.638	17.8979	3.19214	3.07598	6.13947	5.87146	10.7153	9.80351	18.4076	17.6679	29.0991	29.4634	41.9419	40.6347	56.1047	54.9429
	28.94	18.6767	17.9393	3.20346	3.08259	6.15549	5.88441	10.7431	9.82808	18.4353	17.7093	29.1269	29.5004	41.9821	40.6756	56.1402	54.9953
	29.04	18.7165	17.9806	3.20267	3.0892	6.168	5.89735	10.7587	9.85263	18.4541	17.7506	29.162	29.5372	42.036	40.7164	56.1793	55.0476
	29.14	18.7435	18.0218	3.20306	3.09581	6.18555	5.91028	10.7903	9.87714	18.4857	17.7918	29.1968	29.5737	42.0825	40.7571	56.2219	55.0996
	29.24	18.774	18.0629	3.22574	3.10241	6.2059	5.9232	10.82	9.90164	18.5084	17.8329	29.2429	29.61	42.1247	40.7977	56.2563	55.1514
	29.34	18.8204	18.1039	3.23157	3.10901	6.23126	5.93611	10.8384	9.9261	18.5463	17.8739	29.269	29.6461	42.1626	40.8382	56.3058	55.2031
	29.44	18.8349	18.1448	3.22495	3.1156	6.23557	5.94901	10.8622	9.95054	18.5748	17.9148	29.2929	29.6819	42.1942	40.8786	56.3375	55.2544
	29.54	18.8669	18.1855	3.24136	3.12219	6.2551	5.9619	10.8817	9.97495	18.6209	17.9555	29.3288	29.7175	42.2372	40.9189	56.3687	55.3056
	29.64	18.888	18.2262	3.24994	3.12878	6.26837	5.97478	10.9028	9.99934	18.6537	17.9962	29.3647	29.7528	42.2778	40.9591	56.4211	55.3566
	29.74	18.9216	18.2668	3.27182	3.13536	6.29337	5.98766	10.9247	10.0237	18.6756	18.0368	29.3983	29.7879	42.331	40.9992	56.4625	55.4074
	29.84	18.9591	18.3073	3.26556	3.14194	6.30121	6.00052	10.9544	10.048	18.7162	18.0773	29.4359	29.8228	42.3685	41.0392	56.4922	55.4579
	29.94	18.9927	18.3476	3.27573	3.14851	6.32541	6.01337	10.9864	10.0723	18.7498	18.1176	29.4648	29.8575	42.3982	41.0791	56.5289	55.5082
	30.04	19.0212	18.3879	3.27847	3.15508	6.33908	6.02622	10.9931	10.0966	18.7635	18.1579	29.498	29.892	42.4423	41.1189	56.5621	55.5584
	30.14	19.0626	18.4281	3.28003	3.16165	6.35706	6.03905	11.011	10.1209	18.7814	18.1981	29.5355	29.9262	42.4681	41.1586	56.5996	55.6083
	30.24	19.0818	18.4681	3.28354	3.16821	6.36838	6.05188	11.0341	10.1451	18.8092	18.2381	29.5585	29.9603	42.4911	41.1982	56.6227	55.658
	30.34	19.113	18.5081	3.28665	3.17477	6.3801	6.06469	11.0536	10.1693	18.8435	18.2781	29.5976	29.9941	42.5224	41.2377	56.6617	55.7075
	30.44	19.1614	18.5479	3.289	3.18132	6.38556	6.0775	11.0708	10.1935	18.8724	18.3179	29.6265	30.0277	42.5591	41.2771	56.7101	55.7568
	30.54	19.1849	18.5876	3.30151	3.18787	6.40588	6.09029	11.1075	10.2176	18.9076	18.3576	29.6812	30.0611	42.5989	41.3164	56.7547	55.8059
	30.64	19.1958	18.6273	3.30386	3.19442	6.41525	6.10308	11.1317	10.2417	18.949	18.3973	29.7108	30.0944	42.6278	41.3555	56.8055	55.8548
	30.74	19.2278	18.6668	3.31635	3.20096	6.43243	6.11586	11.1606	10.2658	18.9826	18.4368	29.7515	30.1274	42.6677	41.3946	56.8351	55.9035
	30.84	19.2665	18.7062	3.31985	3.2075	6.44846	6.12863	11.1767	10.2899	19.0135	18.4762	29.7948	30.1603	42.7001	41.4336	56.8629	55.952
	30.94	19.2935	18.7455	3.31479	3.21403	6.45432	6.14139	11.1903	10.3139	19.0435	18.5155	29.8202	30.1929	42.745	41.4725	56.9008	56.0003
	31.04	19.3114	18.7848	3.32651	3.22056	6.47385	6.15413	11.2247	10.3379	19.0927	18.5548	29.8515	30.2254	42.7724	41.5113	56.9273	56.0483
	31.14	19.3513	18.8239	3.33743	3.22709	6.48947	6.16687	11.2528	10.3619	19.1248	18.5939	29.8866	30.2577	42.7997	41.55	56.9742	56.0962
	31.24	19.3802	18.8629	3.32806	3.23361	6.49884	6.1796	11.27	10.3859	19.142	18.6329	29.9155	30.2898	42.8364	41.5886	57.0031	56.1439
	31.34	19.4017	18.9018	3.33862	3.24013	6.51251	6.19232	11.2876	10.4098	19.1916	18.6718	29.9683	30.3217	42.8618	41.6271	57.0168	56.1914
	31.44	19.4294	18.9405	3.34213	3.24664	6.51682	6.20504	11.3114	10.4337	19.2263	18.7105	29.996	30.3534	42.8974	41.6655	57.0641	56.2386
	31.54	19.4599	18.9792	3.34448	3.25315	6.53088	6.21774	11.3255	10.4576	19.2631	18.7492	30.0413	30.385	42.9232	41.7038	57.0781	56.2857
	31.64	19.5036	19.0178	3.35385	3.25966	6.55197	6.23043	11.3591	10.4814	19.2849	18.7878	30.0827	30.4164	42.9599	41.742	57.1031	56.3326
	31.74	19.5427	19.0563	3.36868	3.26616	6.55978	6.24311	11.3778	10.5052	19.3287	18.8263	30.1288	30.4477	42.9958	41.7801	57.1344	56.3793
	31.84	19.5665	19.0946	3.35425	3.27266	6.5719	6.25579	11.3978	10.529	19.3596	18.8646	30.1605	30.4787	43.0345	41.8182	57.166	56.4258
	31.94	19.5927	19.1329	3.36557	3.27915	6.58322	6.26845	11.4013	10.5528	19.3787	18.9029	30.203	30.5096	43.0653	41.8561	57.1891	56.4721
	32.04	19.6364	19.1711	3.37418	3.28564	6.59494	6.2811	11.4208	10.5765	19.4131	18.9411	30.2257	30.5404	43.1044	41.8939	57.2281	56.5182
	32.14	19.6677	19.2091	3.38901	3.29213	6.61447	6.29375	11.445	10.6003	19.4615	18.9791	30.2663	30.571	43.1388	41.9316	57.2594	56.5641
	32.24	19.695	19.247	3.39682	3.29861	6.634	6.30638	11.4716	10.6239	19.4998	19.017	30.3046	30.6014	43.1747	41.9692	57.2906	56.6098
	32.34	19.7333	19.2849	3.40384	3.30509	6.64102	6.31901	11.4981	10.6476	19.5263	19.0549	30.339	30.6317	43.2091	42.0068	57.3133	56.6553
	32.44	19.7536	19.3226	3.39993	3.31156	6.65353	6.33163	11.5138	10.6712	19.5467	19.0926	30.371	30.6618	43.2411	42.0442	57.3375	56.7007
	32.54	19.7849	19.3602	3.40463	3.31803	6.67307	6.34423	11.538	10.6948	19.5927	19.1302	30.4132	30.6918	43.2724	42.0816	57.3766	56.7458
	32.64	19.8161	19.3977	3.42416	3.3245	6.68478	6.35683	11.5575	10.7184	19.617	19.1677	30.4491	30.7216	43.3114	42.1188	57.3961	56.7908
	32.74	19.8497	19.4351	3.43042	3.33096	6.68713	6.36942	11.5833	10.742	19.6436	19.2051	30.4749	30.7513	43.3372	42.1559	57.4219	56.8355
	32.84	19.8689	19.4724	3.43002	3.33742	6.69846	6.382	11.5946	10.7655	19.6658	19.2424	30.5058	30.7809	43.3876	42.193	57.4332	56.8801
	32.94	19.9001	19.5096	3.44174	3.34387	6.71017	6.39457	11.6142	10.789	19.7049	19.2796	30.5448	30.8103	43.4306	42.23	57.4676	56.9245
	33.04	19.9243	19.5467	3.44254	3.35032	6.73361	6.40712	11.6298	10.8124	19.7252	19.3167	30.5886	30.8395	43.4509	42.2668	57.4879	56.9687
	33.14	19.9587	19.5837	3.44955	3.35677	6.74533	6.41967	11.6415	10.8359	19.7635	19.3537	30.6347	30.8687	43.4806	42.3036	57.5191	57.0127
	33.24	19.9724	19.6205	3.44681	3.36321	6.75119	6.43221	11.663	10.8593	19.7802	19.3905	30.6679	30.8977	43.5302	42.3403	57.5406	57.0565
	33.34	20.0036	19.6573	3.45621	3.36965	6.77072	6.44475	11.6989	10.8827	19.8123	19.4273	30.6944	30.9265	43.5692	42.3769	57.5836	57.1001
	33.44	20.0349	19.694	3.47806	3.37609	6.77853	6.45727	11.7255	10.906	19.8482	19.464	30.7265	30.9553	43.6083	42.4134	57.6109	57.1436
	33.54	20.0681	19.7305	3.4769	3.38252	6.79221	6.46978	11.7314	10.9294	19.8689	19.5005	30.7566	30.9839	43.6306	42.4498	57.6285	57.1869
	33.64	20.0962	19.767	3.48236	3.38894	6.80157	6.48228	11.7485	10.9527	19.8978	19.537	30.7886	31.0124	43.6548	42.4861	57.6652	57.23
	33.74	20.1286	19.8033	3.49057	3.39537	6.80588	6.49477	11.7763	10.976	19.9287	19.5733	30.8116	31.0407	43.6817	42.5223	57.7008	57.2729
	33.84	20.1677	19.8395	3.49838	3.40179	6.82932	6.50726	11.7958	10.9992	19.9607	19.6095	30.8437	31.069	43.7177	42.5584	57.732	57.3156
	33.94	20.1943	19.8756	3.50543	3.4082	6.83557	6.51973	11.8169	11.0224	19.9756	19.6456	30.8616	31.0971	43.7474	42.5944	57.7695	57.3581
	34.04	20.1989	19.9116	3.49838	3.41461	6.84494	6.5322	11.831	11.0456	20.0037	19.6816	30.8827	31.1251	43.7646	42.6303	57.7875	57.4005
	34.14	20.2419	19.9475	3.50931	3.42102	6.84885	6.54465	11.8544	11.0688	20.0349	19.7175	30.9257	31.153	43.7997	42.6662	57.8141	57.4427
	34.24	20.2693	19.9833	3.5101	3.42742	6.86447	6.5571	11.8747	11.0919	20.0537	19.7533	30.953	31.1807	43.8349	42.7019	57.8414	57.4847
	34.34	20.3005	20.019	3.51791	3.43382	6.88791	6.56953	11.9013	11.115	20.0896	19.789	30.9726	31.2084	43.8661	42.7376	57.8805	57.5265
	34.44	20.3204	20.0546	3.53003	3.44022	6.88831	6.58196	11.9134	11.1381	20.1017	19.8246	30.9964	31.2359	43.89	42.7732	57.9043	57.5681
	34.54	20.3493	20.0901	3.5347	3.44661	6.90549	6.59438	11.9345	11.1612	20.1353	19.8601	31.0214	31.2633	43.9267	42.8086	57.941	57.6096
	34.64	20.3806	20.1255	3.53549	3.45299	6.91721	6.60678	11.954	11.1842	20.1744	19.8955	31.0448	31.2906	43.954	42.844	57.9723	57.6509
	34.74	20.406	20.1607	3.54135	3.45938	6.93088	6.61918	11.9677	11.2072	20.199	19.9307	31.071	31.3179	43.9794	42.8793	57.9937	57.692
	34.84	20.4333	20.1959	3.55777	3.46576	6.95041	6.63157	11.9903	11.2302	20.2216	19.9659	31.1093	31.345	44.0107	42.9145	58.0281	57.733
	34.94	20.4599	20.2309	3.55307	3.47213	6.96213	6.64395	12.0146	11.2531	20.2537	20.0009	31.1436	31.3719	44.038	42.9496	58.0609	57.7737
	35.04	20.47	20.2658	3.57025	3.4785	6.97931	6.65632	12.0317	11.276	20.2795	20.0358	31.1733	31.3988	44.0669	42.9846	58.0851	57.8143
	35.14	20.5056	20.3007	3.57846	3.48487	6.98361	6.66868	12.0399	11.2989	20.3103	20.0707	31.2011	31.4256	44.0946	43.0196	58.1207	57.8547
	35.24	20.5368	20.3354	3.58157	3.49124	7.00314	6.68103	12.0673	11.3218	20.3252	20.1054	31.237	31.4523	44.1259	43.0544	58.1598	57.895
	35.34	20.5681	20.37	3.58627	3.4976	7.01956	6.69337	12.0954	11.3446	20.3572	20.14	31.2714	31.4789	44.1532	43.0892	58.1824	57.9351
	35.44	20.5986	20.4045	3.59253	3.50395	7.03284	6.7057	12.1204	11.3674	20.3838	20.1745	31.2894	31.5054	44.1712	43.1238	58.2137	57.975
	35.54	20.6321	20.4389	3.59955	3.5103	7.03986	6.71802	12.1353	11.3902	20.4056	20.2089	31.3159	31.5318	44.1978	43.1584	58.2433	58.0147
	35.64	20.6638	20.4732	3.60074	3.51665	7.05508	6.73034	12.1474	11.413	20.4256	20.2432	31.328	31.5581	44.2216	43.1929	58.2555	58.0543
	35.74	20.6892	20.5074	3.59799	3.52299	7.06564	6.74264	12.1493	11.4357	20.451	20.2774	31.3581	31.5843	44.2431	43.2273	58.2887	58.0937
	35.84	20.7204	20.5415	3.61752	3.52933	7.07346	6.75493	12.1728	11.4584	20.4736	20.3115	31.3964	31.6104	44.2743	43.2616	58.3199	58.1329
	35.94	20.74	20.5754	3.62454	3.53567	7.08517	6.76722	12.2001	11.481	20.4978	20.3454	31.4237	31.6364	44.3134	43.2958	58.3512	58.172
	36.04	20.7591	20.6093	3.60931	3.542	7.0965	6.77949	12.2036	11.5037	20.5139	20.3793	31.4499	31.6624	44.3364	43.3299	58.3703	58.2108
	36.14	20.7751	20.6431	3.62534	3.54833	7.10471	6.79176	12.2196	11.5263	20.5486	20.4131	31.4823	31.6882	44.3642	43.364	58.398	58.2496
	36.24	20.8064	20.6767	3.63315	3.55465	7.12424	6.80401	12.2392	11.5489	20.5681	20.4467	31.5097	31.714	44.3915	43.3979	58.4293	58.2881
	36.34	20.8407	20.7103	3.64175	3.56097	7.13205	6.81626	12.2587	11.5714	20.6025	20.4803	31.5409	31.7396	44.4228	43.4318	58.4488	58.3265
	36.44	20.8775	20.7437	3.63315	3.56729	7.13986	6.8285	12.2665	11.594	20.6228	20.5137	31.5565	31.7652	44.4579	43.4655	58.4762	58.3648
	36.54	20.9079	20.777	3.64096	3.5736	7.16019	6.84072	12.2946	11.6165	20.6549	20.547	31.5839	31.7907	44.4853	43.4992	58.4996	58.4028
	36.64	20.9333	20.8102	3.64291	3.57991	7.16916	6.85294	12.3028	11.6389	20.6834	20.5802	31.6054	31.8161	44.5107	43.5328	58.5133	58.4407
	36.74	20.9724	20.8434	3.65463	3.58622	7.1926	6.86515	12.3153	11.6614	20.7029	20.6134	31.6413	31.8414	44.538	43.5664	58.5445	58.4785
	36.84	20.9943	20.8764	3.6554	3.59252	7.19806	6.87735	12.3442	11.6838	20.7318	20.6464	31.6772	31.8667	44.5786	43.5998	58.5734	58.516
	36.94	21.0056	20.9093	3.64487	3.59881	7.20236	6.88954	12.3532	11.7062	20.7408	20.6793	31.6894	31.8918	44.5907	43.6331	58.5777	58.5535
	37.04	21.0368	20.9421	3.6644	3.60511	7.21408	6.90171	12.3798	11.7286	20.7705	20.7121	31.7206	31.9169	44.622	43.6664	58.609	58.5907
	37.14	21.0704	20.9748	3.67847	3.6114	7.22736	6.91388	12.4017	11.7509	20.801	20.7448	31.7542	31.9419	44.6556	43.6995	58.6387	58.6278
	37.24	21.0888	21.0073	3.67886	3.61768	7.23947	6.92604	12.4169	11.7732	20.824	20.7773	31.789	31.9669	44.6786	43.7326	58.6539	58.6647
	37.34	21.113	21.0398	3.68588	3.62396	7.259	6.9382	12.4286	11.7955	20.8435	20.8098	31.8202	31.9917	44.7177	43.7656	58.6852	58.7015
	37.44	21.1443	21.0722	3.6937	3.63024	7.27072	6.95034	12.4482	11.8177	20.8631	20.8422	31.8476	32.0165	44.7489	43.7985	58.7164	58.7381
	37.54	21.1638	21.1044	3.70541	3.63651	7.27853	6.96247	12.4677	11.84	20.8912	20.8744	31.8788	32.0412	44.7732	43.8314	58.7437	58.7746
	37.64	21.1853	21.1366	3.70737	3.64278	7.29691	6.97459	12.4814	11.8621	20.9197	20.9066	31.8925	32.0658	44.7892	43.8641	58.7691	58.8109
	37.74	21.2165	21.1686	3.71909	3.64905	7.31564	6.9867	12.5009	11.8843	20.9424	20.9386	31.9237	32.0904	44.8134	43.8967	58.784	58.847
	37.84	21.2454	21.2006	3.71985	3.65531	7.32111	6.99881	12.5134	11.9065	20.976	20.9706	31.9526	32.1148	44.8423	43.9293	58.8058	58.883
	37.94	21.2638	21.2324	3.72339	3.66157	7.33167	7.0109	12.5286	11.9286	20.999	21.0024	31.9788	32.1392	44.8685	43.9618	58.8438	58.9189
	38.04	21.2845	21.2642	3.73627	3.66782	7.35236	7.02299	12.5376	11.9506	21.0267	21.0342	32.0112	32.1636	44.9056	43.9942	58.8644	58.9545
	38.14	21.3005	21.2958	3.74057	3.67407	7.36057	7.03506	12.5536	11.9727	21.0459	21.0658	32.0273	32.1878	44.9403	44.0265	58.8852	58.9901
	38.24	21.3349	21.3273	3.75854	3.68032	7.36682	7.04713	12.5833	11.9947	21.0803	21.0973	32.0569	32.212	44.9614	44.0588	58.9219	59.0254
	38.34	21.3568	21.3587	3.76086	3.68656	7.37695	7.05918	12.5981	12.0167	21.0998	21.1287	32.0796	32.2362	44.9857	44.0909	58.9367	59.0607
	38.44	21.3845	21.39	3.76987	3.6928	7.39767	7.07123	12.6142	12.0387	21.1228	21.16	32.1073	32.2602	45.0087	44.123	58.9644	59.0957
	38.54	21.4025	21.4212	3.76831	3.69903	7.42035	7.08327	12.6321	12.0606	21.1439	21.1912	32.137	32.2842	45.0384	44.1549	58.9824	59.1306
	38.64	21.4368	21.4523	3.78003	3.70526	7.43439	7.09529	12.6587	12.0826	21.1752	21.2223	32.1597	32.3081	45.0649	44.1868	59.0168	59.1654
	38.74	21.456	21.4833	3.78354	3.71149	7.43558	7.10731	12.6747	12.1044	21.1912	21.2533	32.1944	32.332	45.0888	44.2187	59.0445	59.2
	38.84	21.4919	21.5142	3.79135	3.71771	7.45041	7.11932	12.6942	12.1263	21.2076	21.2842	32.2148	32.3558	45.12	44.2504	59.0641	59.2345
	38.94	21.5056	21.545	3.79721	3.72393	7.46408	7.13132	12.7079	12.1481	21.2361	21.315	32.2401	32.3795	45.1337	44.282	59.0973	59.2688
	39.04	21.5446	21.5757	3.80502	3.73014	7.4758	7.14331	12.7392	12.1699	21.2643	21.3457	32.2714	32.4031	45.1681	44.3136	59.1168	59.303
	39.14	21.5603	21.6063	3.80112	3.73635	7.47971	7.15529	12.7548	12.1917	21.2947	21.3763	32.2948	32.4267	45.1962	44.3451	59.1441	59.337
	39.24	21.5857	21.6368	3.8187	3.74256	7.50821	7.16726	12.7802	12.2134	21.3154	21.4068	32.3319	32.4503	45.2333	44.3765	59.1812	59.3709
	39.34	21.6068	21.6671	3.83588	3.74876	7.52228	7.17922	12.7927	12.2352	21.3373	21.4371	32.3608	32.4737	45.2505	44.4078	59.2094	59.4046
	39.44	21.6306	21.6974	3.83939	3.75496	7.51877	7.19117	12.8017	12.2568	21.365	21.4674	32.3894	32.4971	45.2782	44.439	59.2418	59.4382
	39.54	21.6411	21.7275	3.83432	3.76116	7.53244	7.20311	12.8192	12.2785	21.367	21.4975	32.4218	32.5205	45.3083	44.4702	59.2672	59.4716
	39.64	21.67	21.7576	3.84528	3.76735	7.55121	7.21505	12.8536	12.3001	21.4053	21.5276	32.4554	32.5438	45.3372	44.5013	59.2891	59.5049
	39.74	21.7025	21.7876	3.84955	3.77353	7.5672	7.22697	12.8813	12.3217	21.4213	21.5576	32.4761	32.567	45.3657	44.5323	59.3215	59.538
	39.84	21.7247	21.8174	3.8562	3.77972	7.57697	7.23888	12.8833	12.3433	21.4427	21.5874	32.5023	32.5902	45.3841	44.5632	59.3359	59.571
	39.94	21.7536	21.8472	3.86166	3.7859	7.59885	7.25079	12.9052	12.3649	21.4771	21.6172	32.5226	32.6133	45.4091	44.594	59.3531	59.6039
	40.04	21.7763	21.8768	3.87338	3.79207	7.61057	7.26268	12.9247	12.3864	21.4959	21.6468	32.5546	32.6363	45.4161	44.6248	59.3922	59.6366
	40.14	21.8122	21.9063	3.8812	3.79825	7.6301	7.27457	12.9442	12.4079	21.5263	21.6763	32.5858	32.6593	45.4364	44.6554	59.4117	59.6691
	40.24	21.8513	21.9358	3.89291	3.80441	7.63791	7.28644	12.9638	12.4293	21.5545	21.7058	32.6296	32.6822	45.4677	44.686	59.443	59.7016
	40.34	21.865	21.9651	3.90189	3.81058	7.64377	7.29831	12.9774	12.4508	21.5728	21.7351	32.6503	32.7051	45.4931	44.7165	59.4566	59.7338
	40.44	21.8931	21.9944	3.90659	3.81674	7.6633	7.31016	12.9939	12.4722	21.5994	21.7644	32.6815	32.7279	45.5243	44.7469	59.4879	59.766
	40.54	21.9064	22.0235	3.91284	3.82289	7.67426	7.32201	13.0071	12.4936	21.6174	21.7935	32.7191	32.7507	45.5501	44.7773	59.5059	59.798
	40.64	21.936	22.0525	3.91986	3.82905	7.70001	7.33385	13.022	12.5149	21.6322	21.8225	32.7526	32.7734	45.5767	44.8076	59.5207	59.8299
	40.74	21.9591	22.0814	3.92651	3.83519	7.70667	7.34568	13.0443	12.5362	21.6553	21.8514	32.7718	32.796	45.5997	44.8378	59.5508	59.8616
	40.84	21.9958	22.1103	3.9476	3.84134	7.72775	7.3575	13.0732	12.5575	21.6865	21.8803	32.8241	32.8186	45.631	44.8679	59.5992	59.8932
	40.94	22.0271	22.139	3.95541	3.84748	7.73557	7.36931	13.0958	12.5788	21.7107	21.909	32.8437	32.8412	45.6482	44.8979	59.6187	59.9246
	41.04	22.056	22.1676	3.96478	3.85362	7.74493	7.3811	13.1146	12.6	21.7326	21.9376	32.8687	32.8636	45.6724	44.9279	59.6359	59.9559
	41.14	22.0837	22.1961	3.97299	3.85975	7.76096	7.39289	13.129	12.6212	21.7556	21.9661	32.8847	32.8861	45.7032	44.9577	59.6637	59.9871
	41.24	22.1071	22.2246	3.99332	3.86588	7.77267	7.40467	13.154	12.6424	21.7939	21.9946	32.9198	32.9084	45.7431	44.9875	59.6949	60.0181
	41.34	22.1267	22.2529	3.99643	3.872	7.78439	7.41645	13.1642	12.6636	21.8181	22.0229	32.9441	32.9308	45.7626	45.0172	59.7184	60.049
	41.44	22.1634	22.2811	4.0058	3.87813	7.79376	7.42821	13.1938	12.6847	21.84	22.0511	32.9683	32.953	45.7884	45.0469	59.7402	60.0798
	41.54	22.1794	22.3092	4.0101	3.88424	7.79807	7.43996	13.2138	12.7058	21.8584	22.0792	32.9882	32.9753	45.8106	45.0764	59.7437	60.1104
	41.64	22.2107	22.3372	4.01712	3.89036	7.80978	7.4517	13.2333	12.7268	21.8873	22.1072	33.0077	32.9974	45.8349	45.1059	59.7711	60.1409
	41.74	22.2302	22.3652	4.0101	3.89647	7.8176	7.46344	13.2411	12.7479	21.9138	22.1352	33.0155	33.0195	45.8661	45.1353	59.7976	60.1713
	41.84	22.2673	22.393	4.04019	3.90257	7.83517	7.47516	13.2587	12.7689	21.9424	22.163	33.0558	33.0416	45.9032	45.1646	59.8246	60.2015
	41.94	22.2794	22.4207	4.05151	3.90867	7.84729	7.48687	13.2708	12.7899	21.9639	22.1907	33.0609	33.0636	45.92	45.1939	59.832	60.2316
	42.04	22.2966	22.4483	4.05228	3.91477	7.86447	7.49858	13.281	12.8108	21.9881	22.2183	33.0819	33.0856	45.9521	45.2231	59.8523	60.2616
	42.14	22.3341	22.4759	4.05542	3.92087	7.87463	7.51027	13.2982	12.8317	22.0029	22.2459	33.0929	33.1075	45.9818	45.2522	59.8867	60.2914
	42.24	22.3513	22.5033	4.06558	3.92696	7.8801	7.52196	13.3153	12.8526	22.0302	22.2733	33.1171	33.1293	45.9989	45.2812	59.8922	60.3211
	42.34	22.3837	22.5306	4.08078	3.93304	7.89297	7.53363	13.3282	12.8735	22.0556	22.3006	33.1378	33.1512	46.0196	45.3101	59.9129	60.3507
	42.44	22.3962	22.5578	4.07925	3.93913	7.89377	7.5453	13.329	12.8943	22.0681	22.3278	33.1425	33.1729	46.0439	45.339	59.9254	60.3802
	42.54	22.4216	22.585	4.10385	3.94521	7.91135	7.55696	13.3513	12.9152	22.0982	22.355	33.171	33.1946	46.0692	45.3678	59.9547	60.4095
	42.64	22.4529	22.612	4.11868	3.95128	7.93088	7.56861	13.3778	12.9359	22.1201	22.382	33.1952	33.2163	46.1005	45.3965	59.982	60.4387
	42.74	22.4763	22.6389	4.11557	3.95735	7.9465	7.58024	13.3935	12.9567	22.1482	22.4089	33.2234	33.2379	46.1239	45.4251	60.0055	60.4677
	42.84	22.4958	22.6658	4.12729	3.96342	7.95432	7.59187	13.4044	12.9774	22.1725	22.4358	33.2421	33.2595	46.1552	45.4537	60.0367	60.4967
	42.94	22.5353	22.6925	4.14331	3.96948	7.97424	7.60349	13.4368	12.9981	22.2072	22.4625	33.2816	33.281	46.1829	45.4822	60.0645	60.5255
	43.04	22.5392	22.7191	4.1394	3.97554	7.97815	7.6151	13.4446	13.0188	22.2181	22.4891	33.2855	33.3025	46.2181	45.5106	60.0848	60.5541
	43.14	22.5614	22.7457	4.15384	3.9816	7.99258	7.6267	13.4669	13.0394	22.2498	22.5157	33.3077	33.3239	46.2356	45.5389	60.1015	60.5827
	43.24	22.588	22.7721	4.15698	3.98765	8.01837	7.63829	13.4896	13.06	22.2795	22.5421	33.3273	33.3453	46.2677	45.5672	60.1219	60.6111
	43.34	22.6091	22.7985	4.16635	3.9937	8.03244	7.64987	13.5028	13.0806	22.3037	22.5685	33.3554	33.3666	46.2958	45.5954	60.15	60.6394
	43.44	22.6286	22.8248	4.17807	3.99974	8.05588	7.66145	13.5154	13.1012	22.3201	22.5948	33.3632	33.3879	46.3153	45.6235	60.1617	60.6676
	43.54	22.6458	22.8509	4.18353	4.00578	8.06134	7.67301	13.5396	13.1217	22.342	22.6209	33.3874	33.4091	46.3325	45.6515	60.1789	60.6956
	43.64	22.6677	22.877	4.18588	4.01182	8.07541	7.68456	13.5536	13.1422	22.3592	22.647	33.4023	33.4303	46.3661	45.6795	60.2008	60.7236
	43.74	22.6896	22.903	4.19995	4.01785	8.08557	7.69611	13.5669	13.1627	22.3857	22.673	33.421	33.4515	46.388	45.7074	60.2227	60.7514
	43.84	22.7068	22.9288	4.20932	4.02388	8.09494	7.70764	13.581	13.1831	22.417	22.6988	33.4452	33.4726	46.4052	45.7352	60.232	60.779
	43.94	22.7224	22.9546	4.22104	4.0299	8.10666	7.71916	13.6044	13.2035	22.4451	22.7246	33.4687	33.4936	46.4403	45.7629	60.2602	60.8066
	44.04	22.7396	22.9803	4.23041	4.03593	8.11603	7.73068	13.6185	13.2239	22.4506	22.7503	33.4741	33.5147	46.4575	45.7906	60.2726	60.834
	44.14	22.7614	23.0059	4.24057	4.04194	8.1301	7.74219	13.6357	13.2442	22.4693	22.7759	33.4999	33.5356	46.4794	45.8182	60.2945	60.8614
	44.24	22.7868	23.0314	4.25113	4.04796	8.14377	7.75368	13.661	13.2646	22.5017	22.8014	33.5167	33.5565	46.5048	45.8457	60.3199	60.8886
	44.34	22.8033	23.0568	4.26987	4.05397	8.15549	7.76517	13.6759	13.2849	22.5244	22.8268	33.5526	33.5774	46.529	45.8732	60.3434	60.9156
	44.44	22.8298	23.0821	4.26987	4.05997	8.1633	7.77665	13.6931	13.3051	22.5455	22.8521	33.5722	33.5983	46.5478	45.9006	60.3629	60.9426
	44.54	22.8493	23.1073	4.27768	4.06597	8.1633	7.78811	13.7235	13.3254	22.5752	22.8773	33.5964	33.619	46.579	45.9279	60.3824	60.9694
	44.64	22.8669	23.1325	4.27884	4.07197	8.18558	7.79957	13.7442	13.3456	22.6021	22.9025	33.6327	33.6398	46.5966	45.9551	60.4031	60.9962
	44.74	22.8786	23.1575	4.29214	4.07797	8.20432	7.81102	13.7567	13.3658	22.6287	22.9275	33.6523	33.6605	46.6161	45.9822	60.4156	61.0228
	44.84	22.9048	23.1824	4.29407	4.08396	8.21564	7.82246	13.772	13.3859	22.6322	22.9524	33.6753	33.6812	46.6306	46.0093	60.4426	61.0492
	44.94	22.9314	23.2073	4.31284	4.08994	8.21799	7.83389	13.7986	13.406	22.6541	22.9773	33.7089	33.7018	46.6571	46.0363	60.4527	61.0756
	45.04	22.9493	23.2321	4.31128	4.09593	8.22815	7.84531	13.8118	13.4261	22.6799	23.0021	33.7269	33.7223	46.679	46.0633	60.4707	61.1019
	45.14	22.9665	23.2567	4.31674	4.1019	8.24063	7.85672	13.8259	13.4462	22.701	23.0267	33.7472	33.7429	46.6962	46.0902	60.4996	61.128
	45.24	22.9908	23.2813	4.31674	4.10788	8.25314	7.86812	13.8556	13.4662	22.7205	23.0513	33.7714	33.7634	46.704	46.117	60.5191	61.154
	45.34	23.0169	23.3058	4.33588	4.11385	8.28009	7.87951	13.8794	13.4863	22.7474	23.0758	33.8101	33.7838	46.731	46.1437	60.5383	61.1799
	45.44	23.0329	23.3302	4.34018	4.11982	8.27658	7.8909	13.8837	13.5062	22.7635	23.1002	33.8308	33.8042	46.7392	46.1703	60.5543	61.2057
	45.54	23.0583	23.3545	4.35074	4.12578	8.29416	7.90227	13.906	13.5262	22.7935	23.1245	33.8632	33.8246	46.7693	46.1969	60.5797	61.2314
	45.64	23.0771	23.3787	4.36557	4.13174	8.30978	7.91363	13.9286	13.5461	22.8084	23.1487	33.8788	33.8449	46.7919	46.2234	60.5953	61.2569
	45.74	23.0861	23.4028	4.35815	4.1377	8.31018	7.92499	13.9438	13.566	22.8236	23.1728	33.8909	33.8652	46.804	46.2499	60.6074	61.2824
	45.84	23.1177	23.4269	4.37338	4.14365	8.32932	7.93633	13.9755	13.5859	22.86	23.1969	33.9296	33.8854	46.831	46.2763	60.6344	61.3077
	45.94	23.1443	23.4508	4.3851	4.1496	8.34103	7.94767	13.9872	13.6057	22.8865	23.2208	33.9491	33.9056	46.8575	46.3026	60.6539	61.3329
	46.04	23.156	23.4747	4.3851	4.15554	8.34885	7.95899	14.0114	13.6255	22.906	23.2447	33.9687	33.9258	46.8817	46.3288	60.6703	61.358
	46.14	23.1829	23.4985	4.40033	4.16148	8.37268	7.97031	14.0454	13.6453	22.933	23.2685	33.9956	33.9459	46.9134	46.355	60.7043	61.383
	46.24	23.1849	23.5221	4.4093	4.16742	8.38165	7.98161	14.0591	13.6651	22.942	23.2921	34.014	33.966	46.9224	46.381	60.718	61.4079
	46.34	23.2056	23.5457	4.41049	4.17335	8.38986	7.99291	14.0673	13.6848	22.9674	23.3157	34.0292	33.986	46.9337	46.4071	60.734	61.4327
	46.44	23.2306	23.5693	4.40894	4.17928	8.39612	8.0042	14.0767	13.7045	22.9924	23.3393	34.0589	34.006	46.9564	46.433	60.752	61.4574
	46.54	23.2556	23.5927	4.42221	4.18521	8.41409	8.01548	14.0993	13.7242	23.0056	23.3627	34.0878	34.0259	46.9774	46.4589	60.7879	61.4819
	46.64	23.2778	23.616	4.43433	4.19113	8.43243	8.02675	14.1255	13.7438	23.0162	23.386	34.11	34.0458	46.9935	46.4847	60.8039	61.5064
	46.74	23.3025	23.6393	4.44174	4.19705	8.44064	8.03801	14.1337	13.7634	23.0408	23.4093	34.1355	34.0657	47.0087	46.5105	60.8238	61.5307
	46.84	23.3196	23.6624	4.43939	4.20296	8.45001	8.04926	14.1431	13.783	23.0549	23.4324	34.1558	34.0855	47.0259	46.5361	60.841	61.5549
	46.94	23.3357	23.6855	4.43588	4.20887	8.45743	8.0605	14.1591	13.8026	23.0779	23.4555	34.164	34.1053	47.0419	46.5618	60.857	61.579
	47.04	23.3474	23.7085	4.4476	4.21478	8.47385	8.07173	14.1786	13.8221	23.1021	23.4785	34.1866	34.1251	47.0653	46.5873	60.8766	61.6031
	47.14	23.374	23.7314	4.45776	4.22068	8.48401	8.08295	14.2036	13.8416	23.131	23.5014	34.2132	34.1448	47.0919	46.6128	60.8984	61.627
	47.24	23.3943	23.7542	4.45462	4.22658	8.48947	8.09416	14.2138	13.861	23.1474	23.5242	34.2265	34.1645	47.1005	46.6382	60.9164	61.6508
	47.34	23.4114	23.777	4.46869	4.23247	8.49493	8.10537	14.2239	13.8805	23.1615	23.547	34.2437	34.1841	47.1208	46.6635	60.9406	61.6745
	47.44	23.4298	23.7996	4.47534	4.23837	8.50549	8.11656	14.2532	13.8999	23.1799	23.5696	34.262	34.2037	47.136	46.6888	60.9629	61.698
	47.54	23.4587	23.8222	4.48941	4.24425	8.51956	8.12774	14.2587	13.9193	23.1971	23.5922	34.2839	34.2232	47.1579	46.714	60.9684	61.7215
	47.64	23.4767	23.8447	4.49487	4.25014	8.53284	8.13892	14.2767	13.9386	23.2119	23.6147	34.3011	34.2428	47.1782	46.7391	60.9863	61.7449
	47.74	23.4997	23.8671	4.5062	4.25602	8.54807	8.15008	14.2966	13.958	23.242	23.6371	34.3241	34.2622	47.1911	46.7642	61.0094	61.7682
	47.84	23.52	23.8894	4.51556	4.26189	8.55353	8.16124	14.3091	13.9772	23.2623	23.6594	34.3444	34.2817	47.2036	46.7892	61.0187	61.7913
	47.94	23.5407	23.9116	4.51205	4.26776	8.56174	8.17238	14.3173	13.9965	23.283	23.6816	34.3651	34.3011	47.2196	46.8141	61.0348	61.8144
	48.04	23.5525	23.9338	4.52377	4.27363	8.57266	8.18352	14.3399	14.0158	23.2947	23.7038	34.3886	34.3204	47.2314	46.839	61.0574	61.8374
	48.14	23.572	23.9559	4.53629	4.2795	8.58908	8.19465	14.3446	14.035	23.3189	23.7259	34.4081	34.3398	47.2509	46.8638	61.0816	61.8602
	48.24	23.5962	23.9778	4.5433	4.28536	8.60861	8.20577	14.3642	14.0541	23.3455	23.7478	34.4276	34.359	47.2704	46.8885	61.1012	61.883
	48.34	23.6263	23.9997	4.55853	4.29121	8.61212	8.21687	14.3794	14.0733	23.3716	23.7697	34.4507	34.3783	47.2888	46.9132	61.1281	61.9057
	48.44	23.6462	24.0216	4.55893	4.29707	8.63205	8.22797	14.3993	14.0924	23.3963	23.7916	34.4706	34.3975	47.3134	46.9378	61.1363	61.9282
	48.54	23.6579	24.0433	4.55893	4.30292	8.63675	8.23906	14.3993	14.1115	23.4205	23.8133	34.4948	34.4167	47.3329	46.9623	61.1676	61.9507
	48.64	23.6806	24.065	4.56674	4.30876	8.6633	8.25014	14.4189	14.1306	23.4392	23.835	34.5136	34.4358	47.3571	46.9868	61.184	61.973
	48.74	23.7009	24.0866	4.57455	4.3146	8.67111	8.26121	14.4314	14.1496	23.4549	23.8566	34.5292	34.4549	47.372	47.0112	61.1832	61.9953
	48.84	23.7068	24.1081	4.5687	4.32044	8.67307	8.27228	14.4403	14.1686	23.4716	23.8781	34.5429	34.4739	47.3888	47.0355	61.1891	62.0174
	48.94	23.731	24.1295	4.57651	4.32628	8.6879	8.28333	14.4599	14.1876	23.4959	23.8995	34.5624	34.493	47.4177	47.0598	61.2086	62.0395
	49.04	23.7552	24.1509	4.58899	4.33211	8.70197	8.29437	14.4724	14.2066	23.5052	23.9209	34.5796	34.5119	47.4419	47.084	61.2258	62.0615
	49.14	23.7618	24.1721	4.59253	4.33793	8.70862	8.3054	14.4837	14.2255	23.5283	23.9421	34.5901	34.5309	47.4603	47.1081	61.2441	62.0833
	49.24	23.7771	24.1933	4.60776	4.34376	8.71213	8.31643	14.4989	14.2444	23.5584	23.9633	34.6132	34.5498	47.4755	47.1322	61.2711	62.1051
	49.34	23.8013	24.2144	4.61557	4.34958	8.73166	8.32744	14.5185	14.2633	23.5748	23.9844	34.6327	34.5687	47.495	47.1562	61.2906	62.1267
	49.44	23.8329	24.2355	4.61752	4.35539	8.74533	8.33845	14.5368	14.2821	23.6064	24.0055	34.6573	34.5875	47.5165	47.1801	61.3121	62.1483
	49.54	23.8376	24.2564	4.62534	4.3612	8.74142	8.34944	14.5399	14.3009	23.6072	24.0264	34.662	34.6063	47.5165	47.204	61.3199	62.1698
	49.64	23.8677	24.2773	4.64291	4.36701	8.7637	8.36043	14.5653	14.3197	23.6373	24.0473	34.6999	34.6251	47.5419	47.2278	61.3484	62.1912
	49.74	23.8884	24.2981	4.64487	4.37282	8.77267	8.3714	14.5743	14.3384	23.6502	24.0681	34.7206	34.6438	47.5587	47.2516	61.359	62.2124
	49.84	23.9087	24.3188	4.65894	4.37862	8.78204	8.38237	14.5767	14.3572	23.6674	24.0888	34.7417	34.6625	47.5688	47.2753	61.384	62.2336
	49.94	23.9216	24.3395	4.65775	4.38441	8.79025	8.39333	14.581	14.3759	23.6756	24.1095	34.746	34.6811	47.5849	47.2989	61.3922	62.2547
	50.04	23.9396	24.3601	4.6687	4.39021	8.79651	8.40428	14.5911	14.3945	23.6967	24.1301	34.7562	34.6997	47.595	47.3224	61.3984	62.2757
	50.14	23.945	24.3806	4.66635	4.39599	8.80588	8.41522	14.613	14.4132	23.7115	24.1506	34.7733	34.7183	47.6286	47.3459	61.4078	62.2966
	50.24	23.9599	24.401	4.67651	4.40178	8.81213	8.42615	14.6302	14.4318	23.7287	24.171	34.7913	34.7369	47.6372	47.3694	61.4258	62.3174
	50.34	23.9818	24.4214	4.67963	4.40756	8.81915	8.43707	14.6286	14.4504	23.7584	24.1914	34.7944	34.7554	47.6497	47.3927	61.4406	62.3381
	50.44	23.9978	24.4416	4.68784	4.41334	8.82346	8.44798	14.6345	14.4689	23.7674	24.2116	34.8144	34.7738	47.6767	47.416	61.4566	62.3587
	50.54	24.0126	24.4618	4.69565	4.41911	8.83047	8.45888	14.661	14.4874	23.7916	24.2318	34.8339	34.7923	47.6962	47.4393	61.4762	62.3793
	50.64	24.031	24.482	4.69839	4.42488	8.83713	8.46977	14.663	14.5059	23.8092	24.252	34.8507	34.8107	47.6982	47.4625	61.4937	62.3997
	50.74	24.0564	24.502	4.70737	4.43065	8.85471	8.48065	14.6806	14.5244	23.8447	24.272	34.8808	34.829	47.7282	47.4856	61.5074	62.42
	50.84	24.0669	24.522	4.71323	4.43641	8.85666	8.49153	14.6942	14.5429	23.8631	24.292	34.8944	34.8474	47.7489	47.5086	61.5211	62.4403
	50.94	24.0818	24.5419	4.72104	4.44217	8.87619	8.50239	14.706	14.5613	23.8748	24.3119	34.9062	34.8657	47.7724	47.5316	61.5406	62.4604
	51.04	24.0974	24.5617	4.71713	4.44793	8.88089	8.51324	14.7099	14.5796	23.8951	24.3317	34.9218	34.8839	47.788	47.5546	61.5484	62.4805
	51.14	24.1111	24.5815	4.72299	4.45368	8.88126	8.52409	14.7157	14.598	23.9041	24.3515	34.9355	34.9021	47.8017	47.5774	61.5621	62.5005
	51.24	24.122	24.6012	4.7261	4.45943	8.89066	8.53492	14.7243	14.6163	23.9228	24.3712	34.9511	34.9203	47.8173	47.6003	61.5777	62.5204
	51.34	24.1345	24.6208	4.7269	4.46517	8.90079	8.54575	14.7509	14.6346	23.951	24.3908	34.9706	34.9385	47.8368	47.623	61.5894	62.5402
	51.44	24.1423	24.6404	4.73471	4.47091	8.90939	8.55657	14.7587	14.6529	23.9666	24.4104	34.9862	34.9566	47.8524	47.6457	61.6051	62.5599
	51.54	24.1618	24.6599	4.74252	4.47665	8.92892	8.56738	14.7704	14.6711	23.9908	24.4299	35.0105	34.9747	47.872	47.6683	61.6246	62.5795
	51.64	24.1814	24.6793	4.74252	4.48238	8.94064	8.57817	14.7735	14.6893	24.0056	24.4493	35.0292	34.9927	47.8868	47.6909	61.6441	62.599
	51.74	24.1931	24.6986	4.75424	4.48811	8.94846	8.58896	14.7829	14.7075	24.0283	24.4686	35.0487	35.0107	47.9079	47.7134	61.6637	62.6185
	51.84	24.2126	24.7179	4.76205	4.49383	8.96017	8.59974	14.8095	14.7257	24.0447	24.4879	35.0683	35.0287	47.9228	47.7358	61.6754	62.6378
	51.94	24.2169	24.7371	4.76166	4.49955	8.96057	8.61051	14.8216	14.7438	24.0615	24.5071	35.0804	35.0467	47.938	47.7582	61.6875	62.6571
	52.04	24.2224	24.7562	4.76401	4.50527	8.96683	8.62127	14.831	14.7619	24.0857	24.5262	35.0976	35.0646	47.9568	47.7805	61.693	62.6763
	52.14	24.2408	24.7753	4.76596	4.51099	8.9758	8.63202	14.8446	14.78	24.0947	24.5453	35.1081	35.0824	47.9774	47.8028	61.7105	62.6954
	52.24	24.261	24.7943	4.77612	4.5167	8.97736	8.64276	14.854	14.798	24.1205	24.5643	35.1362	35.1003	47.9985	47.825	61.7199	62.7144
	52.34	24.2829	24.8132	4.78159	4.5224	8.99924	8.6535	14.8681	14.816	24.1393	24.5832	35.1534	35.1181	48.0204	47.8471	61.7418	62.7333
	52.44	24.2907	24.8321	4.7933	4.52811	9.01096	8.66422	14.8907	14.834	24.1658	24.6021	35.1628	35.1358	48.0274	47.8692	61.7613	62.7522
	52.54	24.3103	24.8508	4.79721	4.5338	9.01486	8.67493	14.8993	14.852	24.1744	24.6208	35.1808	35.1536	48.036	47.8912	61.7769	62.7709
	52.64	24.32	24.8696	4.79446	4.5395	9.01682	8.68564	14.913	14.8699	24.1912	24.6396	35.1882	35.1713	48.0458	47.9131	61.7758	62.7896
	52.74	24.3357	24.8882	4.79135	4.54519	9.02072	8.69633	14.9169	14.8878	24.2021	24.6582	35.203	35.1889	48.0536	47.935	61.7867	62.8082
	52.84	24.3552	24.9068	4.80307	4.55088	9.03244	8.70702	14.9364	14.9057	24.2263	24.6768	35.2226	35.2066	48.0732	47.9569	61.8062	62.8267
	52.94	24.3689	24.9253	4.81674	4.55656	9.04611	8.7177	14.9423	14.9235	24.2447	24.6953	35.2393	35.2242	48.0868	47.9787	61.8121	62.8451
	53.04	24.3884	24.9438	4.82846	4.56224	9.05783	8.72836	14.9618	14.9413	24.2635	24.7138	35.2636	35.2417	48.1064	48.0004	61.8316	62.8634
	53.14	24.4079	24.9622	4.83316	4.56792	9.06564	8.73902	14.9814	14.9591	24.2861	24.7322	35.2714	35.2593	48.1134	48.022	61.8512	62.8817
	53.24	24.4138	24.9805	4.83432	4.57359	9.0715	8.74967	14.9872	14.9769	24.2928	24.7505	35.289	35.2768	48.1247	48.0436	61.8648	62.8998
	53.34	24.4333	24.9988	4.83432	4.57926	9.09103	8.76031	14.995	14.9946	24.3045	24.7688	35.3085	35.2942	48.1513	48.0652	61.8766	62.9179
	53.44	24.447	25.017	4.83627	4.58493	9.09689	8.77094	15.0087	15.0123	24.3228	24.787	35.3105	35.3117	48.1728	48.0867	61.8902	62.9359
	53.54	24.4665	25.0351	4.84799	4.59059	9.11642	8.78156	15.0251	15.03	24.3494	24.8051	35.33	35.3291	48.1962	48.1081	61.9098	62.9539
	53.64	24.4861	25.0532	4.8511	4.59625	9.12424	8.79217	15.0517	15.0476	24.3689	24.8232	35.3534	35.3464	48.2157	48.1295	61.9293	62.9717
	53.74	24.5134	25.0712	4.8519	4.6019	9.13205	8.80277	15.0673	15.0652	24.3767	24.8412	35.369	35.3638	48.2314	48.1508	61.9449	62.9895
	53.84	24.5208	25.0891	4.83978	4.60755	9.13947	8.81336	15.0778	15.0828	24.3873	24.8591	35.3812	35.3811	48.2388	48.172	61.9445	63.0071
	53.94	24.5533	25.107	4.84799	4.6132	9.14377	8.82394	15.0985	15.1004	24.408	24.877	35.3925	35.3983	48.2548	48.1932	61.9605	63.0248
	54.04	24.5751	25.1249	4.8558	4.61884	9.15079	8.83452	15.1103	15.1179	24.4275	24.8949	35.412	35.4155	48.2743	48.2144	61.9801	63.0423
	54.14	24.5759	25.1426	4.87222	4.62448	9.168	8.84508	15.1298	15.1354	24.4392	24.9126	35.4355	35.4327	48.2939	48.2354	61.9996	63.0597
	54.24	24.5876	25.1603	4.8558	4.63012	9.17502	8.85564	15.1376	15.1529	24.4471	24.9303	35.4315	35.4499	48.3017	48.2565	62.0074	63.0771
	54.34	24.615	25.1779	4.87064	4.63575	9.19455	8.86618	15.1571	15.1703	24.4549	24.9479	35.4511	35.467	48.3251	48.2774	62.0191	63.0944
	54.44	24.6306	25.1955	4.86832	4.64138	9.19376	8.87672	15.1649	15.1878	24.4627	24.9655	35.4667	35.4841	48.3407	48.2983	62.0348	63.1116
	54.54	24.6501	25.213	4.86752	4.647	9.19925	8.88724	15.1806	15.2052	24.4783	24.983	35.4823	35.5012	48.3564	48.3192	62.0504	63.1287
	54.64	24.6673	25.2305	4.87689	4.65262	9.21875	8.89776	15.1829	15.2225	24.4955	25.0005	35.5034	35.5182	48.3735	48.34	62.0676	63.1457
	54.74	24.6833	25.2479	4.8851	4.65824	9.22775	8.90827	15.1864	15.2399	24.5084	25.0179	35.5226	35.5352	48.3849	48.3607	62.0836	63.1627
	54.84	24.6911	25.2652	4.8765	4.66385	9.22775	8.91877	15.1864	15.2572	24.5232	25.0352	35.5233	35.5522	48.3904	48.3814	62.0914	63.1796
	54.94	24.7224	25.2825	4.86948	4.66946	9.23557	8.92926	15.206	15.2744	24.5428	25.0525	35.5429	35.5691	48.4169	48.402	62.1031	63.1964
	55.04	24.7302	25.2997	4.8812	4.67507	9.24728	8.93974	15.2255	15.2917	24.5623	25.0697	35.5663	35.586	48.4364	48.4226	62.1344	63.2132
	55.14	24.7575	25.3168	4.8851	4.68067	9.25119	8.95021	15.2247	15.3089	24.5779	25.0868	35.5702	35.6029	48.4442	48.4431	62.1383	63.2298
	55.24	24.7732	25.3339	4.89291	4.68627	9.25589	8.96067	15.2255	15.3261	24.5857	25.1039	35.5858	35.6198	48.4716	48.4635	62.1539	63.2464
	55.34	24.7868	25.351	4.88705	4.69186	9.26486	8.97112	15.2439	15.3433	24.5877	25.121	35.5995	35.6366	48.4806	48.4839	62.1598	63.263
	55.44	24.8107	25.3679	4.88745	4.69746	9.26447	8.98157	15.263	15.3604	24.592	25.1379	35.6163	35.6533	48.4857	48.5043	62.1719	63.2794
	55.54	24.8341	25.3848	4.89838	4.70304	9.26447	8.992	15.2817	15.3775	24.6224	25.1548	35.646	35.6701	48.4927	48.5246	62.1906	63.2958
	55.64	24.8509	25.4017	4.89331	4.70863	9.27112	9.00242	15.2884	15.3946	24.6252	25.1717	35.6487	35.6868	48.4993	48.5448	62.2051	63.3121
	55.74	24.8626	25.4185	4.89563	4.71421	9.27502	9.01284	15.3071	15.4117	24.6392	25.1885	35.6675	35.7035	48.5181	48.565	62.2308	63.3283
	55.84	24.8751	25.4353	4.88159	4.71978	9.27502	9.02324	15.3196	15.4287	24.6564	25.2053	35.68	35.7201	48.5306	48.5851	62.2363	63.3444
	55.94	24.886	25.452	4.89252	4.72536	9.29376	9.03364	15.3306	15.4457	24.6635	25.222	35.6987	35.7367	48.5462	48.6052	62.2551	63.3605
	56.04	24.9048	25.4686	4.89175	4.73093	9.30783	9.04403	15.3493	15.4626	24.6861	25.2386	35.7214	35.7533	48.5603	48.6252	62.2738	63.3765
	56.14	24.9169	25.4852	4.89603	4.73649	9.30978	9.0544	15.3614	15.4796	24.6865	25.2552	35.7413	35.7698	48.5763	48.6451	62.2781	63.3924
	56.24	24.9275	25.5017	4.89487	4.74205	9.31876	9.06477	15.3751	15.4965	24.7049	25.2717	35.755	35.7864	48.5977	48.665	62.2965	63.4083
	56.34	24.9298	25.5182	4.8941	4.74761	9.33752	9.07513	15.3868	15.5134	24.7111	25.2882	35.7706	35.8029	48.6017	48.6849	62.3105	63.424
	56.44	24.9482	25.5346	4.89291	4.75316	9.34885	9.08548	15.4091	15.5302	24.7342	25.3046	35.8007	35.8193	48.62	48.7047	62.3336	63.4398
	56.54	24.9572	25.5509	4.90112	4.75871	9.35706	9.09582	15.4251	15.5471	24.7549	25.3209	35.8167	35.8357	48.636	48.7244	62.3496	63.4554
	56.64	24.9849	25.5672	4.91245	4.76426	9.36838	9.10615	15.4435	15.5639	24.7849	25.3372	35.8398	35.8521	48.663	48.7441	62.3648	63.471
	56.74	25.0095	25.5835	4.90659	4.7698	9.37424	9.11648	15.447	15.5806	24.7908	25.3535	35.8534	35.8685	48.672	48.7637	62.3785	63.4865
	56.84	25.029	25.5997	4.9183	4.77534	9.38596	9.12679	15.4618	15.5974	24.7986	25.3697	35.873	35.8848	48.6845	48.7833	62.398	63.5019
	56.94	25.0282	25.6158	4.9144	4.78088	9.38986	9.13709	15.4774	15.6141	24.8142	25.3858	35.8886	35.9011	48.6884	48.8029	62.4137	63.5172
	57.04	25.0376	25.6319	4.9144	4.78641	9.40939	9.14739	15.4923	15.6308	24.8424	25.4019	35.9034	35.9174	48.697	48.8223	62.4332	63.5325
	57.14	25.0618	25.6479	4.92456	4.79194	9.42346	9.15767	15.5071	15.6475	24.8596	25.4179	35.93	35.9336	48.7173	48.8417	62.4473	63.5477
	57.24	25.0747	25.6639	4.92807	4.79747	9.43478	9.16795	15.5388	15.6641	24.8826	25.4339	35.953	35.9498	48.745	48.8611	62.4703	63.5629
	57.34	25.0779	25.6798	4.93118	4.80299	9.43478	9.17821	15.5536	15.6807	24.8935	25.4498	35.9608	35.966	48.745	48.8804	62.4703	63.578
	57.44	25.0974	25.6957	4.93588	4.8085	9.45432	9.18847	15.5614	15.6973	24.9099	25.4657	35.9804	35.9821	48.7614	48.8997	62.4898	63.593
	57.54	25.1169	25.7115	4.9437	4.81402	9.46292	9.19872	15.5732	15.7138	24.9295	25.4815	35.9999	35.9982	48.7794	48.9189	62.5094	63.6079
	57.64	25.1247	25.7273	4.93979	4.81953	9.46524	9.20896	15.5919	15.7304	24.9373	25.4973	36.0194	36.0143	48.7919	48.938	62.5133	63.6228
	57.74	25.1536	25.743	4.94916	4.82504	9.4762	9.21919	15.6138	15.7469	24.9427	25.513	36.0366	36.0304	48.806	48.9571	62.5313	63.6376
	57.84	25.1595	25.7587	4.9472	4.83054	9.49219	9.22941	15.6235	15.7633	24.9603	25.5287	36.0542	36.0464	48.8071	48.9762	62.5355	63.6523
	57.94	25.1806	25.7743	4.95581	4.83604	9.50159	9.23962	15.64	15.7798	24.9736	25.5443	36.0706	36.0624	48.8235	48.9952	62.5566	63.667
	58.04	25.197	25.7899	4.95346	4.84153	9.51096	9.24982	15.6454	15.7962	24.9978	25.5599	36.0761	36.0783	48.8407	49.0141	62.5738	63.6816
	58.14	25.2048	25.8054	4.96127	4.84702	9.52267	9.26001	15.6571	15.8126	25.0056	25.5754	36.0878	36.0943	48.8642	49.033	62.5824	63.6961
	58.24	25.2142	25.8209	4.96362	4.85251	9.53986	9.27019	15.679	15.8289	25.015	25.5909	36.105	36.1102	48.8727	49.0518	62.598	63.7106
	58.34	25.2255	25.8363	4.96713	4.858	9.54416	9.28037	15.6825	15.8452	25.031	25.6063	36.1132	36.126	48.8935	49.0706	62.6305	63.725
	58.44	25.2368	25.8517	4.97299	4.86348	9.55002	9.29053	15.6962	15.8615	25.0369	25.6217	36.1269	36.1419	48.8993	49.0894	62.6324	63.7393
	58.54	25.2614	25.867	4.98666	4.86896	9.56369	9.30069	15.7138	15.8778	25.0506	25.637	36.1523	36.1577	48.9247	49.1081	62.6547	63.7536
	58.64	25.2841	25.8823	4.98666	4.87443	9.57541	9.31083	15.7333	15.8941	25.0623	25.6523	36.1718	36.1734	48.9364	49.1267	62.6726	63.7678
	58.74	25.2935	25.8975	4.99838	4.8799	9.57541	9.32097	15.7411	15.9103	25.0732	25.6675	36.1835	36.1892	48.956	49.1453	62.6859	63.782
	58.84	25.2978	25.9127	4.99252	4.88536	9.58908	9.3311	15.747	15.9265	25.0955	25.6827	36.1972	36.2049	48.9579	49.1638	62.6949	63.796
	58.94	25.3189	25.9278	5.00034	4.89083	9.6008	9.34122	15.7696	15.9426	25.1033	25.6978	36.205	36.2206	48.9774	49.1823	62.7066	63.8101
	59.04	25.3142	25.9429	5.00034	4.89629	9.60861	9.35133	15.7939	15.9588	25.1275	25.7129	36.2245	36.2362	48.9892	49.2007	62.7262	63.824
	59.14	25.3337	25.9579	5.01675	4.90174	9.60861	9.36143	15.8056	15.9749	25.1463	25.7279	36.248	36.2519	49.0251	49.2191	62.734	63.8379
	59.24	25.3485	25.9729	5.02377	4.90719	9.62814	9.37152	15.8134	15.991	25.1541	25.7429	36.2558	36.2674	49.0517	49.2374	62.7574	63.8517
	59.34	25.3689	25.9878	5.01987	4.91264	9.62424	9.3816	15.8212	16.007	25.1619	25.7578	36.2683	36.283	49.0556	49.2557	62.7613	63.8655
	59.44	25.3767	26.0027	5.03159	4.91809	9.64066	9.39167	15.829	16.0231	25.1697	25.7727	36.2784	36.2985	49.0673	49.2739	62.7683	63.8792
	59.54	25.4001	26.0176	5.0394	4.92353	9.65549	9.40173	15.8407	16.0391	25.1931	25.7876	36.3026	36.314	49.0868	49.2921	62.7809	63.8928
	59.64	25.4196	26.0324	5.05112	4.92896	9.66721	9.41179	15.8407	16.055	25.2041	25.8024	36.3073	36.3295	49.0946	49.3102	62.7887	63.9064
	59.74	25.4392	26.0471	5.05112	4.9344	9.67892	9.42183	15.8485	16.071	25.2205	25.8171	36.3261	36.345	49.1064	49.3283	62.8004	63.9199
	59.84	25.447	26.0618	5.06204	4.93983	9.68674	9.43187	15.865	16.0869	25.2283	25.8318	36.3339	36.3604	49.1259	49.3463	62.8199	63.9333
	59.94	25.4712	26.0765	5.06363	4.94525	9.68674	9.44189	15.8837	16.1028	25.2447	25.8465	36.3339	36.3758	49.1376	49.3643	62.8394	63.9467
	60.04	25.5017	26.0911	5.06204	4.95068	9.69846	9.45191	15.8915	16.1186	25.2713	25.8611	36.3456	36.3911	49.1454	49.3822	62.8512	63.96
	60.14	25.5165	26.1057	5.08237	4.95609	9.71017	9.46192	15.9071	16.1345	25.2752	25.8757	36.3573	36.4064	49.1689	49.4001	62.8629	63.9733
	60.24	25.5368	26.1202	5.07846	4.96151	9.71799	9.47192	15.9142	16.1503	25.2955	25.8902	36.373	36.4217	49.1649	49.4179	62.8785	63.9865
	60.34	25.5525	26.1347	5.08237	4.96692	9.72189	9.48191	15.9345	16.1661	25.3181	25.9047	36.3886	36.437	49.1837	49.4357	62.8941	63.9996
	60.44	25.572	26.1491	5.08237	4.97233	9.72189	9.49189	15.9345	16.1818	25.3291	25.9191	36.4081	36.4523	49.2079	49.4534	62.9137	64.0127
	60.54	25.5861	26.1635	5.09253	4.97773	9.73206	9.50186	15.9493	16.1975	25.3478	25.9335	36.4105	36.4675	49.222	49.4711	62.9355	64.0257
	60.64	25.5974	26.1779	5.09604	4.98313	9.74728	9.51182	15.9716	16.2132	25.3592	25.9479	36.4366	36.4826	49.2333	49.4888	62.9508	64.0387
	60.74	25.6169	26.1922	5.11246	4.98853	9.7551	9.52177	15.9833	16.2289	25.3756	25.9622	36.453	36.4978	49.245	49.5063	62.9586	64.0516
	60.84	25.6333	26.2064	5.11948	4.99392	9.7551	9.53172	15.9958	16.2446	25.3904	25.9764	36.4608	36.5129	49.2528	49.5239	62.9781	64.0644
	60.94	25.6482	26.2206	5.11948	4.99931	9.76993	9.54165	16.0146	16.2602	25.4052	25.9906	36.4695	36.528	49.2646	49.5414	62.9898	64.0772
	61.04	25.6693	26.2348	5.12885	5.0047	9.7879	9.55158	16.0239	16.2758	25.4232	26.0048	36.4858	36.5431	49.2856	49.5588	63.0109	64.09
	61.14	25.6821	26.249	5.14642	5.01008	9.79376	9.56149	16.0415	16.2913	25.4369	26.019	36.5034	36.5581	49.3032	49.5762	63.0285	64.1026
	61.24	25.6833	26.2631	5.14291	5.01546	9.79807	9.5714	16.0411	16.3069	25.4529	26.0331	36.5077	36.5731	49.3075	49.5935	63.0328	64.1152
	61.34	25.6876	26.2771	5.15112	5.02084	9.79926	9.5813	16.0501	16.3224	25.4658	26.0471	36.5159	36.5881	49.3157	49.6108	63.0488	64.1278
	61.44	25.7029	26.2911	5.15463	5.02621	9.8215	9.59119	16.0653	16.3378	25.4763	26.0611	36.5304	36.603	49.3435	49.6281	63.0719	64.1403
	61.54	25.7048	26.3051	5.15659	5.03158	9.81564	9.60106	16.0595	16.3533	25.49	26.0751	36.5409	36.618	49.3524	49.6453	63.0746	64.1527
	61.64	25.7271	26.319	5.16245	5.03694	9.82932	9.61093	16.0849	16.3687	25.4959	26.089	36.5546	36.6328	49.37	49.6624	63.0953	64.1651
	61.74	25.7536	26.3329	5.17416	5.0423	9.83243	9.6208	16.0966	16.3841	25.5154	26.1029	36.5663	36.6477	49.3778	49.6795	63.107	64.1774
	61.84	25.7591	26.3467	5.17963	5.04766	9.8465	9.63065	16.1021	16.3995	25.5131	26.1167	36.5882	36.6625	49.3872	49.6966	63.1242	64.1897
	61.94	25.7732	26.3605	5.18198	5.05301	9.85666	9.64049	16.1091	16.4148	25.5302	26.1305	36.5976	36.6773	49.4091	49.7136	63.1344	64.2019
	62.04	25.7849	26.3743	5.1937	5.05836	9.86838	9.65032	16.1357	16.4302	25.5428	26.1443	36.6171	36.6921	49.4091	49.7305	63.1461	64.2141
	62.14	25.7911	26.388	5.19525	5.06371	9.86682	9.66015	16.1341	16.4455	25.5607	26.158	36.6273	36.7069	49.4193	49.7475	63.1594	64.2262
	62.24	25.8083	26.4017	5.1976	5.06905	9.87698	9.66996	16.1435	16.4607	25.5748	26.1717	36.6327	36.7216	49.4247	49.7643	63.1617	64.2382
	62.34	25.8279	26.4153	5.21793	5.07439	9.89182	9.67977	16.1708	16.476	25.5896	26.1853	36.6523	36.7363	49.4489	49.7812	63.1773	64.2502
	62.44	25.8349	26.4289	5.23276	5.07973	9.89963	9.68957	16.1669	16.4912	25.6053	26.1989	36.6679	36.7509	49.4716	49.7979	63.193	64.2621
	62.54	25.8552	26.4425	5.23666	5.08506	9.90353	9.69936	16.1935	16.5064	25.617	26.2125	36.6749	36.7656	49.4872	49.8147	63.2086	64.274
	62.64	25.8669	26.456	5.23666	5.09039	9.91525	9.70913	16.2099	16.5215	25.6287	26.226	36.6874	36.7802	49.495	49.8313	63.2164	64.2858
	62.74	25.8747	26.4695	5.24448	5.09571	9.92307	9.7189	16.2177	16.5366	25.6513	26.2395	36.6991	36.7948	49.5099	49.848	63.2398	64.2976
	62.84	25.8994	26.483	5.25659	5.10103	9.92346	9.72866	16.2298	16.5518	25.6682	26.253	36.7159	36.8093	49.5228	49.8646	63.248	64.3093
	62.94	25.9134	26.4964	5.25189	5.10635	9.92188	9.73842	16.2329	16.5668	25.6713	26.2664	36.7261	36.8238	49.5298	49.8811	63.2582	64.321
	63.04	25.9271	26.5097	5.24603	5.11167	9.92072	9.74816	16.2388	16.5819	25.6818	26.2797	36.7397	36.8383	49.5317	49.8976	63.257	64.3326
	63.14	25.9376	26.5231	5.24878	5.11698	9.93518	9.75789	16.254	16.5969	25.6994	26.2931	36.7542	36.8528	49.5462	49.9141	63.284	64.3441
	63.24	25.9646	26.5364	5.26401	5.12228	9.9465	9.76761	16.2763	16.6119	25.7146	26.3064	36.7655	36.8672	49.5692	49.9305	63.3023	64.3556
	63.34	25.9724	26.5496	5.27182	5.12759	9.9465	9.77733	16.2958	16.6269	25.7263	26.3196	36.7773	36.8816	49.581	49.9468	63.3141	64.3671
	63.44	25.9919	26.5628	5.28354	5.13289	9.96292	9.78704	16.3075	16.6418	25.7342	26.3328	36.782	36.896	49.5888	49.9631	63.3336	64.3785
	63.54	26.0036	26.576	5.29135	5.13818	9.96994	9.79673	16.3153	16.6567	25.7537	26.346	36.8085	36.9104	49.6083	49.9794	63.3453	64.3898
	63.64	26.0114	26.5892	5.29837	5.14348	9.97775	9.80642	16.3271	16.6716	25.7701	26.3592	36.8202	36.9247	49.62	49.9956	63.3648	64.4011
	63.74	26.029	26.6023	5.29721	5.14876	9.98361	9.8161	16.3524	16.6865	25.7908	26.3723	36.8339	36.939	49.6454	50.0118	63.3785	64.4123
	63.84	26.0399	26.6153	5.30972	5.15405	9.99533	9.82577	16.3634	16.7013	25.8025	26.3853	36.837	36.9533	49.6649	50.0279	63.3902	64.4235
	63.94	26.0564	26.6284	5.31674	5.15933	10.007	9.83543	16.3798	16.7161	25.8103	26.3984	36.8612	36.9675	49.6767	50.044	63.4098	64.4347
	64.04	26.0806	26.6414	5.32846	5.16461	10.0149	9.84508	16.3884	16.7309	25.8252	26.4114	36.873	36.9817	49.6845	50.0601	63.4098	64.4457
	64.14	26.097	26.6543	5.32611	5.16988	10.0125	9.85472	16.404	16.7457	25.8392	26.4243	36.8784	36.9959	49.7017	50.0761	63.4269	64.4568
	64.24	26.0997	26.6673	5.32806	5.17516	10.0192	9.86436	16.4036	16.7604	25.8537	26.4373	36.8968	37.0101	49.7161	50.092	63.4336	64.4678
	64.34	26.1115	26.6802	5.32104	5.18042	10.027	9.87398	16.4114	16.7751	25.8615	26.4502	36.9046	37.0242	49.7278	50.108	63.4414	64.4787
	64.44	26.1263	26.693	5.32416	5.18569	10.034	9.88359	16.4185	16.7898	25.8685	26.463	36.9163	37.0383	49.7349	50.1238	63.4437	64.4896
	64.54	26.1345	26.7058	5.33237	5.19095	10.0305	9.8932	16.4345	16.8045	25.8728	26.4758	36.9276	37.0524	49.7392	50.1396	63.441	64.5004
	64.64	26.1494	26.7186	5.33472	5.1962	10.0524	9.9028	16.4415	16.8191	25.8869	26.4886	36.9417	37.0665	49.761	50.1554	63.4551	64.5112
	64.74	26.1794	26.7314	5.33823	5.20146	10.0637	9.91239	16.4521	16.8337	25.9146	26.5014	36.9648	37.0805	49.781	50.1712	63.4781	64.5219
	64.84	26.1911	26.7441	5.34604	5.20671	10.0754	9.92196	16.4638	16.8483	25.9287	26.5141	36.9726	37.0945	49.7958	50.1868	63.4898	64.5326
	64.94	26.2138	26.7568	5.36246	5.21195	10.0871	9.93153	16.4716	16.8628	25.9342	26.5268	36.9991	37.1085	49.8153	50.2025	63.4977	64.5432
	65.04	26.2263	26.7694	5.36948	5.2172	10.0949	9.94109	16.4833	16.8773	25.9607	26.5394	37.0116	37.1224	49.8271	50.2181	63.5094	64.5538
	65.14	26.238	26.782	5.37729	5.22243	10.1067	9.95065	16.506	16.8918	25.9724	26.552	37.0233	37.1363	49.8466	50.2337	63.5336	64.5643
	65.24	26.2497	26.7946	5.38901	5.22767	10.1145	9.96019	16.5154	16.9063	25.9834	26.5646	37.0429	37.1502	49.8614	50.2492	63.5359	64.5748
	65.34	26.274	26.8072	5.39682	5.2329	10.1262	9.96972	16.5255	16.9207	25.9998	26.5772	37.0507	37.1641	49.8661	50.2647	63.5484	64.5853
	65.44	26.2806	26.8197	5.40033	5.23813	10.1258	9.97925	16.5337	16.9352	26.0111	26.5897	37.0542	37.1779	49.8774	50.2801	63.5598	64.5957
	65.54	26.3025	26.8321	5.4097	5.24335	10.1399	9.98876	16.5439	16.9496	26.0299	26.6021	37.0761	37.1917	49.8876	50.2955	63.5621	64.606
	65.64	26.3142	26.8446	5.41049	5.24858	10.1399	9.99827	16.5634	16.9639	26.0447	26.6146	37.0878	37.2055	49.8993	50.3108	63.5816	64.6163
	65.74	26.329	26.857	5.41049	5.25379	10.1477	10.0078	16.5798	16.9783	26.0564	26.627	37.1003	37.2193	49.911	50.3261	63.5934	64.6265
	65.84	26.329	26.8694	5.41751	5.25901	10.1594	10.0173	16.5899	16.9926	26.0713	26.6394	37.1143	37.233	49.9142	50.3414	63.5965	64.6367
	65.94	26.3369	26.8817	5.41284	5.26422	10.1735	10.0267	16.597	17.0069	26.0666	26.6517	37.1292	37.2467	49.9212	50.3566	63.6113	64.6469
	66.04	26.3646	26.894	5.42181	5.26942	10.1824	10.0362	16.606	17.0211	26.0873	26.664	37.1499	37.2604	49.9302	50.3718	63.6242	64.657
	66.14	26.3681	26.9063	5.423	5.27463	10.1906	10.0457	16.6142	17.0354	26.0986	26.6763	37.169	37.274	49.9462	50.3869	63.6449	64.6671
	66.24	26.3736	26.9186	5.44174	5.27983	10.1985	10.0551	16.6337	17.0496	26.1111	26.6886	37.1855	37.2877	49.9579	50.402	63.659	64.6771
	66.34	26.3923	26.9308	5.43704	5.28502	10.2102	10.0646	16.6454	17.0637	26.1228	26.7008	37.205	37.3013	49.9774	50.4171	63.6645	64.687
	66.44	26.4071	26.943	5.43002	5.29022	10.2133	10.074	16.6532	17.0779	26.1353	26.713	37.2128	37.3148	49.997	50.4321	63.6715	64.697
	66.54	26.4142	26.9551	5.43237	5.29541	10.2203	10.0834	16.6478	17.092	26.1486	26.7251	37.2191	37.3284	50.0032	50.447	63.6777	64.7068
	66.64	26.4236	26.9673	5.43863	5.30059	10.2297	10.0928	16.6649	17.1061	26.1541	26.7373	37.2362	37.3419	50.0134	50.4619	63.6949	64.7167
	66.74	26.4478	26.9793	5.43393	5.30577	10.2414	10.1022	16.6649	17.1202	26.1658	26.7493	37.248	37.3554	50.0321	50.4768	63.6949	64.7264
	66.84	26.4579	26.9914	5.44174	5.31095	10.2492	10.1116	16.6767	17.1343	26.1853	26.7614	37.2605	37.3689	50.0517	50.4917	63.7144	64.7362
	66.94	26.4673	27.0034	5.45346	5.31613	10.261	10.121	16.6845	17.1483	26.1853	26.7734	37.287	37.3823	50.0634	50.5065	63.7262	64.7459
	67.04	26.4915	27.0154	5.45111	5.3213	10.2664	10.1304	16.6938	17.1623	26.2025	26.7854	37.2964	37.3957	50.0688	50.5212	63.7316	64.7555
	67.14	26.5021	27.0274	5.46167	5.32647	10.277	10.1398	16.7075	17.1763	26.2131	26.7974	37.303	37.4091	50.0872	50.5359	63.7422	64.7651
	67.24	26.511	27.0393	5.47064	5.33163	10.2859	10.1491	16.7212	17.1902	26.222	26.8093	37.3276	37.4225	50.1001	50.5506	63.7582	64.7747
	67.34	26.5224	27.0512	5.47885	5.33679	10.2942	10.1585	16.7294	17.2042	26.2303	26.8212	37.3319	37.4358	50.1161	50.5652	63.7523	64.7842
	67.44	26.5271	27.0631	5.48196	5.34195	10.302	10.1678	16.7372	17.2181	26.2412	26.8331	37.3437	37.4491	50.1239	50.5798	63.7789	64.7937
	67.54	26.5454	27.075	5.47379	5.3471	10.3078	10.1772	16.7431	17.2319	26.2486	26.845	37.362	37.4624	50.1298	50.5944	63.7848	64.8031
	67.64	26.5595	27.0868	5.49252	5.35225	10.3078	10.1865	16.7509	17.2458	26.2666	26.8568	37.3886	37.4757	50.1415	50.6089	63.7926	64.8125
	67.74	26.5603	27.0986	5.48782	5.3574	10.3274	10.1958	16.7626	17.2596	26.2877	26.8686	37.4081	37.4889	50.1493	50.6234	63.8121	64.8218
	67.84	26.5743	27.1103	5.49567	5.36254	10.3297	10.2051	16.7767	17.2734	26.3049	26.8803	37.4222	37.5021	50.1634	50.6378	63.8262	64.8311
	67.94	26.5974	27.1221	5.51791	5.36768	10.3449	10.2144	16.788	17.2872	26.3201	26.8921	37.4452	37.5153	50.1747	50.6522	63.8492	64.8404
	68.04	26.6036	27.1338	5.51636	5.37282	10.3512	10.2237	16.8029	17.3009	26.3264	26.9038	37.4515	37.5285	50.1849	50.6665	63.8555	64.8496
	68.14	26.6189	27.1454	5.53159	5.37795	10.3664	10.233	16.8212	17.3147	26.3416	26.9154	37.4745	37.5416	50.1962	50.6809	63.8707	64.8588
	68.24	26.6325	27.1571	5.52103	5.38308	10.3801	10.2423	16.8153	17.3284	26.3435	26.9271	37.4804	37.5547	50.2138	50.6951	63.8766	64.8679
	68.34	26.649	27.1687	5.52182	5.3882	10.3801	10.2515	16.8271	17.342	26.3553	26.9387	37.4999	37.5678	50.2216	50.7094	63.9008	64.877
	68.44	26.6509	27.1803	5.52533	5.39333	10.3914	10.2608	16.8267	17.3557	26.3666	26.9503	37.5034	37.5808	50.2251	50.7235	63.9074	64.886
	68.54	26.665	27.1918	5.53784	5.39844	10.4078	10.27	16.8431	17.3693	26.383	26.9618	37.5159	37.5939	50.2376	50.7377	63.9316	64.895
	68.64	26.6704	27.2033	5.54486	5.40356	10.4109	10.2793	16.8509	17.3829	26.3861	26.9733	37.5308	37.6069	50.2446	50.7518	63.9387	64.904
	68.74	26.6763	27.2148	5.54135	5.40867	10.4239	10.2885	16.8661	17.3965	26.399	26.9848	37.539	37.6199	50.2489	50.7659	63.9547	64.9129
	68.84	26.7029	27.2263	5.54135	5.41378	10.4309	10.2977	16.8661	17.41	26.4256	26.9963	37.5468	37.6328	50.2607	50.7799	63.9664	64.9218
	68.94	26.7228	27.2377	5.55737	5.41888	10.4469	10.3069	16.8939	17.4235	26.4416	27.0077	37.5667	37.6458	50.2884	50.7939	63.9824	64.9306
	69.04	26.7302	27.2492	5.55698	5.42398	10.4582	10.3161	16.9052	17.437	26.4529	27.0192	37.5858	37.6587	50.288	50.8079	63.9937	64.9394
	69.14	26.7439	27.2605	5.56284	5.42908	10.4524	10.3253	16.9071	17.4505	26.4588	27.0305	37.5948	37.6715	50.3017	50.8218	64.0074	64.9481
	69.24	26.7587	27.2719	5.56284	5.43418	10.4602	10.3345	16.9142	17.4639	26.4697	27.0419	37.6042	37.6844	50.3134	50.8356	64.0152	64.9569
	69.34	26.7903	27.2832	5.57806	5.43927	10.4793	10.3437	16.9146	17.4774	26.4935	27.0532	37.6335	37.6972	50.3317	50.8495	64.0414	64.9655
	69.44	26.799	27.2945	5.59528	5.44435	10.4918	10.3528	16.9232	17.4907	26.5021	27.0645	37.6351	37.71	50.3489	50.8633	64.043	64.9742
	69.54	26.8083	27.3058	5.59995	5.44944	10.4895	10.362	16.9372	17.5041	26.5115	27.0758	37.6491	37.7228	50.3544	50.877	64.0523	64.9827
	69.64	26.82	27.3171	5.61166	5.45452	10.4973	10.3711	16.9638	17.5175	26.5193	27.0871	37.6757	37.7356	50.3661	50.8908	64.0602	64.9913
	69.74	26.8279	27.3283	5.61166	5.45959	10.4973	10.3803	16.9638	17.5308	26.5357	27.0983	37.6827	37.7483	50.3739	50.9044	64.0719	64.9998
	69.84	26.8454	27.3395	5.61752	5.46467	10.507	10.3894	16.9814	17.5441	26.5525	27.1095	37.6815	37.761	50.3837	50.9181	64.0777	65.0083
	69.94	26.854	27.3507	5.61752	5.46974	10.5149	10.3985	16.9931	17.5573	26.5603	27.1207	37.698	37.7737	50.3954	50.9317	64.0973	65.0167
	70.04	26.8532	27.3618	5.60892	5.4748	10.5227	10.4076	16.9892	17.5706	26.576	27.1318	37.7089	37.7863	50.3993	50.9453	64.1051	65.0251
	70.14	26.865	27.3729	5.6019	5.47986	10.5227	10.4168	16.997	17.5838	26.5877	27.1429	37.7206	37.799	50.4236	50.9588	64.1246	65.0335
	70.24	26.8806	27.384	5.61441	5.48492	10.5266	10.4258	17.0048	17.597	26.5916	27.154	37.7245	37.8116	50.4337	50.9723	64.1207	65.0418
	70.34	26.8923	27.3951	5.62924	5.48998	10.5383	10.4349	17.0126	17.6102	26.6064	27.1651	37.7393	37.8242	50.4392	50.9857	64.1402	65.0501
	70.44	26.9095	27.4061	5.62689	5.49503	10.5438	10.444	17.022	17.6233	26.6166	27.1761	37.7612	37.8367	50.4556	50.9991	64.1496	65.0583
	70.54	26.9114	27.4171	5.63275	5.50008	10.5496	10.4531	17.0161	17.6365	26.6224	27.1871	37.7749	37.8493	50.4614	51.0125	64.1516	65.0665
	70.64	26.9196	27.4281	5.62924	5.50512	10.5578	10.4621	17.0243	17.6496	26.6432	27.1981	37.7831	37.8618	50.4657	51.0259	64.1598	65.0747
	70.74	26.9228	27.4391	5.63705	5.51017	10.5656	10.4712	17.0321	17.6626	26.6619	27.2091	37.7878	37.8743	50.4774	51.0392	64.1793	65.0828
	70.84	26.9275	27.45	5.64877	5.5152	10.5852	10.4802	17.0517	17.6757	26.6697	27.22	37.7979	37.8867	50.4884	51.0524	64.191	65.0909
	70.94	26.9431	27.4609	5.65268	5.52024	10.5891	10.4893	17.0587	17.6887	26.6931	27.2309	37.823	37.8992	50.5056	51.0657	64.2144	65.0989
	71.04	26.9626	27.4718	5.64798	5.52527	10.6008	10.4983	17.0751	17.7017	26.708	27.2418	37.8378	37.9116	50.5118	51.0788	64.2223	65.107
	71.14	26.9704	27.4827	5.64877	5.5303	10.6117	10.5073	17.0829	17.7147	26.7322	27.2527	37.8526	37.924	50.5282	51.092	64.234	65.1149
	71.24	26.9821	27.4935	5.66049	5.53532	10.636	10.5163	17.1024	17.7276	26.7322	27.2635	37.8651	37.9363	50.5407	51.1051	64.2418	65.1229
	71.34	26.9884	27.5043	5.67065	5.54034	10.6391	10.5253	17.1126	17.7405	26.7502	27.2743	37.8753	37.9487	50.5579	51.1182	64.2567	65.1308
	71.44	26.997	27.5151	5.67532	5.54536	10.6547	10.5343	17.1212	17.7534	26.7588	27.2851	37.88	37.961	50.5665	51.1312	64.2801	65.1386
	71.54	27.0044	27.5259	5.67496	5.55037	10.666	10.5433	17.1286	17.7663	26.7662	27.2959	37.8913	37.9733	50.5739	51.1442	64.2914	65.1465
	71.64	27.0165	27.5366	5.68704	5.55538	10.6742	10.5522	17.1485	17.7792	26.783	27.3066	37.9081	37.9856	50.586	51.1572	64.2996	65.1543
	71.74	27.0255	27.5473	5.69214	5.56039	10.6832	10.5612	17.1458	17.792	26.7951	27.3173	37.9155	37.9978	50.5911	51.1701	64.3086	65.162
	71.84	27.0388	27.558	5.68588	5.56539	10.6848	10.5702	17.1513	17.8048	26.8053	27.328	37.907	38.01	50.5966	51.183	64.3102	65.1697
	71.94	27.0505	27.5687	5.70151	5.57039	10.6887	10.5791	17.1747	17.8176	26.8279	27.3387	37.9296	38.0222	50.6083	51.1959	64.3258	65.1774
	72.04	27.0607	27.5793	5.69525	5.57539	10.6942	10.588	17.1763	17.8304	26.8295	27.3493	37.9312	38.0344	50.6169	51.2087	64.3391	65.1851
	72.14	27.0876	27.5899	5.70346	5.58038	10.6945	10.597	17.1884	17.8431	26.8416	27.3599	37.9433	38.0465	50.6298	51.2215	64.3347	65.1927
	72.24	27.0978	27.6005	5.71362	5.58537	10.7008	10.6059	17.1985	17.8558	26.8478	27.3705	37.9495	38.0587	50.64	51.2343	64.3457	65.2003
	72.34	27.113	27.6111	5.71793	5.59036	10.7199	10.6148	17.2138	17.8685	26.867	27.3811	37.9687	38.0708	50.656	51.247	64.3695	65.2078
	72.44	27.1247	27.6216	5.72495	5.59534	10.7317	10.6237	17.2255	17.8811	26.8779	27.3916	37.9765	38.0829	50.6622	51.2597	64.3844	65.2153
	72.54	27.1302	27.6322	5.7226	5.60032	10.7371	10.6326	17.2357	17.8938	26.892	27.4022	37.9858	38.0949	50.6841	51.2723	64.3937	65.2228
	72.64	27.1443	27.6427	5.73276	5.60529	10.7348	10.6415	17.252	17.9064	26.9021	27.4127	37.9882	38.1069	50.6982	51.2849	64.4039	65.2302
	72.74	27.1462	27.6531	5.7269	5.61027	10.7414	10.6503	17.2517	17.919	26.9197	27.4231	38.0019	38.1189	50.6923	51.2975	64.4098	65.2376
	72.84	27.1716	27.6636	5.74759	5.61524	10.7473	10.6592	17.2763	17.9315	26.9381	27.4336	38.0194	38.1309	50.7177	51.31	64.4273	65.245
	72.94	27.1759	27.674	5.75269	5.6202	10.7516	10.6681	17.2806	17.9441	26.9377	27.444	38.0151	38.1429	50.7103	51.3225	64.4277	65.2523
	73.04	27.1868	27.6844	5.75189	5.62516	10.7633	10.6769	17.2829	17.9566	26.9486	27.4544	38.019	38.1548	50.729	51.335	64.4465	65.2596
	73.14	27.1954	27.6948	5.75269	5.63012	10.7828	10.6857	17.2884	17.9691	26.9603	27.4648	38.0323	38.1668	50.7415	51.3474	64.459	65.2669
	73.24	27.2032	27.7052	5.7605	5.63508	10.7789	10.6946	17.2923	17.9816	26.9728	27.4752	38.0472	38.1786	50.7501	51.3598	64.4629	65.2741
	73.34	27.2118	27.7155	5.75815	5.64003	10.7961	10.7034	17.3017	17.994	26.9705	27.4855	38.0565	38.1905	50.7665	51.3722	64.4754	65.2813
	73.44	27.2353	27.7258	5.76517	5.64498	10.7953	10.7122	17.3251	18.0064	26.9775	27.4958	38.0636	38.2024	50.7688	51.3845	64.4871	65.2885
	73.54	27.2458	27.7361	5.76401	5.64992	10.8059	10.721	17.3388	18.0188	26.9959	27.5061	38.0741	38.2142	50.7724	51.3968	64.4977	65.2956
	73.64	27.2521	27.7464	5.77417	5.65486	10.8152	10.7298	17.356	18.0312	27.006	27.5164	38.0921	38.226	50.7833	51.4091	64.5156	65.3027
	73.74	27.2591	27.7566	5.76636	5.6598	10.827	10.7386	17.3521	18.0435	27.006	27.5266	38.0952	38.2378	50.7927	51.4213	64.5109	65.3098
	73.84	27.272	27.7669	5.76596	5.66473	10.8235	10.7474	17.3603	18.0559	27.0291	27.5369	38.1034	38.2495	50.8064	51.4335	64.5269	65.3168
	73.94	27.297	27.7771	5.77612	5.66966	10.8266	10.7561	17.3665	18.0682	27.0392	27.5471	38.1214	38.2612	50.8235	51.4456	64.5371	65.3238
	74.04	27.304	27.7872	5.77533	5.67459	10.8359	10.7649	17.3657	18.0804	27.0494	27.5572	38.1323	38.273	50.8306	51.4578	64.5363	65.3308
	74.14	27.3181	27.7974	5.77768	5.67952	10.8508	10.7736	17.3798	18.0927	27.0681	27.5674	38.1456	38.2846	50.8446	51.4698	64.5582	65.3377
	74.24	27.3353	27.8075	5.78705	5.68444	10.8602	10.7824	17.3853	18.1049	27.0783	27.5775	38.1597	38.2963	50.8423	51.4819	64.5684	65.3446
	74.34	27.3435	27.8177	5.79135	5.68935	10.8645	10.7911	17.3904	18.1171	27.0935	27.5877	38.164	38.3079	50.8583	51.4939	64.5836	65.3515
	74.44	27.3513	27.8277	5.79446	5.69427	10.8645	10.7998	17.4052	18.1293	27.1053	27.5977	38.1757	38.3196	50.8661	51.5059	64.5953	65.3584
	74.54	27.3497	27.8378	5.80933	5.69918	10.8746	10.8086	17.4153	18.1415	27.1115	27.6078	38.1741	38.3312	50.8763	51.5179	64.6016	65.3652
	74.64	27.3654	27.8479	5.81323	5.70408	10.8824	10.8173	17.4193	18.1536	27.1193	27.6179	38.1898	38.3427	50.8966	51.5298	64.5977	65.3719
	74.74	27.3747	27.8579	5.80777	5.70899	10.8926	10.826	17.4286	18.1657	27.1248	27.6279	38.1874	38.3543	50.913	51.5417	64.607	65.3787
	74.84	27.3825	27.8679	5.81479	5.71389	10.9113	10.8347	17.4364	18.1778	27.1365	27.6379	38.2069	38.3658	50.9208	51.5535	64.618	65.3854
	74.94	27.3919	27.8779	5.81244	5.71878	10.9168	10.8433	17.4458	18.1899	27.142	27.6479	38.2046	38.3773	50.9185	51.5653	64.632	65.3921
	75.04	27.3904	27.8879	5.81088	5.72368	10.9074	10.852	17.4442	18.202	27.1443	27.6579	38.2148	38.3888	50.9208	51.5771	64.6305	65.3987
	75.14	27.4021	27.8978	5.8226	5.72857	10.9192	10.8607	17.456	18.214	27.1521	27.6678	38.2148	38.4002	50.9286	51.5888	64.6422	65.4054
	75.24	27.4161	27.9077	5.82495	5.73345	10.9293	10.8693	17.4614	18.226	27.1693	27.6777	38.2366	38.4117	50.9427	51.6006	64.6641	65.4119
	75.34	27.4251	27.9176	5.83392	5.73833	10.9422	10.878	17.4837	18.238	27.1869	27.6876	38.2378	38.4231	50.9556	51.6122	64.6769	65.4185
	75.44	27.4411	27.9275	5.83041	5.74321	10.9504	10.8866	17.4786	18.2499	27.1912	27.6975	38.246	38.4345	50.9599	51.6239	64.6812	65.425
	75.54	27.4529	27.9374	5.83743	5.74809	10.9582	10.8952	17.4919	18.2618	27.2076	27.7074	38.2655	38.4459	50.9669	51.6355	64.6812	65.4315
	75.64	27.4544	27.9472	5.82416	5.75296	10.952	10.9039	17.4888	18.2738	27.2162	27.7172	38.271	38.4572	50.9731	51.6471	64.6867	65.438
	75.74	27.465	27.9571	5.83472	5.75783	10.9508	10.9125	17.4993	18.2856	27.2267	27.7271	38.2776	38.4685	50.972	51.6587	64.7051	65.4444
	75.84	27.4763	27.9669	5.84604	5.7627	10.966	10.9211	17.5107	18.2975	27.2303	27.7369	38.3007	38.4798	50.9833	51.6702	64.7164	65.4508
	75.94	27.488	27.9766	5.85776	5.76756	10.9707	10.9297	17.5224	18.3093	27.2381	27.7466	38.3124	38.4911	50.995	51.6817	64.7281	65.4572
	76.04	27.4997	27.9864	5.86557	5.77242	10.9809	10.9383	17.5302	18.3212	27.2498	27.7564	38.3202	38.5024	51.0146	51.6931	64.7398	65.4636
	76.14	27.5067	27.9961	5.87338	5.77728	10.9746	10.9468	17.5497	18.3329	27.249	27.7661	38.3358	38.5136	51.0224	51.7045	64.7437	65.4699
	76.24	27.5114	28.0059	5.86166	5.78213	10.9817	10.9554	17.5489	18.3447	27.2467	27.7759	38.3358	38.5248	51.0185	51.7159	64.7516	65.4762
	76.34	27.5193	28.0156	5.86948	5.78698	10.9895	10.964	17.5505	18.3565	27.2654	27.7856	38.3476	38.536	51.0302	51.7273	64.7633	65.4824
	76.44	27.531	28.0253	5.8812	5.79182	11.0012	10.9725	17.5685	18.3682	27.2732	27.7953	38.3554	38.5472	51.038	51.7386	64.7711	65.4887
	76.54	27.5435	28.0349	5.88821	5.79666	11.009	10.9811	17.5849	18.3799	27.2849	27.8049	38.3749	38.5583	51.0497	51.7499	64.7875	65.4949
	76.64	27.5564	28.0446	5.88315	5.8015	11.0149	10.9896	17.579	18.3916	27.2869	27.8146	38.3777	38.5695	51.0517	51.7612	64.7965	65.501
	76.74	27.5583	28.0542	5.89682	5.80634	11.0285	10.9981	17.6005	18.4032	27.3006	27.8242	38.3827	38.5806	51.0653	51.7724	64.8055	65.5072
	76.84	27.5779	28.0638	5.90463	5.81117	11.0285	11.0066	17.6005	18.4149	27.3084	27.8338	38.3944	38.5917	51.0732	51.7836	64.8148	65.5133
	76.94	27.5743	28.0734	5.90582	5.816	11.0281	11.0152	17.6165	18.4265	27.3166	27.8434	38.3987	38.6027	51.0767	51.7947	64.8262	65.5194
	77.04	27.5974	28.0829	5.91635	5.82082	11.0363	11.0236	17.6317	18.4381	27.3318	27.8529	38.4257	38.6138	51.0849	51.8059	64.8414	65.5254
	77.14	27.6173	28.0925	5.93158	5.82564	11.0477	11.0321	17.64	18.4496	27.3431	27.8625	38.437	38.6248	51.0962	51.817	64.848	65.5315
	77.24	27.615	28.102	5.92221	5.83046	11.0383	11.0406	17.6376	18.4612	27.3455	27.872	38.4472	38.6358	51.0985	51.8281	64.8434	65.5375
	77.34	27.6321	28.1115	5.92767	5.83528	11.0477	11.0491	17.6431	18.4727	27.351	27.8815	38.4565	38.6468	51.1087	51.8391	64.8488	65.5434
	77.44	27.6364	28.121	5.93588	5.84009	11.052	11.0576	17.6591	18.4842	27.3474	27.891	38.4726	38.6577	51.1075	51.8501	64.857	65.5494
	77.54	27.6513	28.1305	5.93588	5.8449	11.0637	11.066	17.6708	18.4957	27.3592	27.9005	38.4679	38.6686	51.1122	51.8611	64.8687	65.5553
	77.64	27.6755	28.1399	5.9437	5.8497	11.0637	11.0745	17.6661	18.5071	27.367	27.9099	38.4726	38.6796	51.12	51.872	64.8766	65.5612
	77.74	27.6696	28.1493	5.93314	5.8545	11.0656	11.0829	17.6728	18.5186	27.3728	27.9193	38.4745	38.6904	51.1259	51.8829	64.8824	65.5671
	77.84	27.6939	28.1588	5.94254	5.8593	11.0774	11.0913	17.6845	18.53	27.3924	27.9288	38.4862	38.7013	51.1376	51.8938	64.8902	65.5729
	77.94	27.7126	28.1682	5.94955	5.8641	11.0891	11.0998	17.6923	18.5414	27.3924	27.9382	38.494	38.7122	51.1454	51.9047	64.8902	65.5787
	78.04	27.7111	28.1775	5.96753	5.86889	11.0875	11.1082	17.7025	18.5527	27.4072	27.9475	38.5042	38.723	51.1556	51.9155	64.9082	65.5845
	78.14	27.7165	28.1869	5.96048	5.87367	11.093	11.1166	17.7048	18.5641	27.4197	27.9569	38.5019	38.7338	51.161	51.9263	64.9176	65.5902
	78.24	27.7282	28.1962	5.96518	5.87846	11.093	11.125	17.7314	18.5754	27.4314	27.9662	38.5097	38.7446	51.1728	51.937	64.9254	65.596
	78.34	27.7337	28.2055	5.96753	5.88324	11.1039	11.1334	17.7337	18.5867	27.4338	27.9755	38.5159	38.7553	51.1915	51.9478	64.9316	65.6017
	78.44	27.747	28.2148	5.96909	5.88802	11.1156	11.1417	17.7423	18.598	27.4424	27.9848	38.5206	38.7661	51.1954	51.9585	64.9285	65.6073
	78.54	27.7458	28.2241	5.98196	5.89279	11.1145	11.1501	17.7528	18.6093	27.449	27.9941	38.5312	38.7768	51.2138	51.9691	64.9391	65.613
	78.64	27.7654	28.2334	5.97495	5.89756	11.1262	11.1585	17.7607	18.6205	27.4607	28.0034	38.5507	38.7875	51.2138	51.9798	64.9469	65.6186
	78.74	27.7654	28.2426	5.98276	5.90233	11.134	11.1668	17.7802	18.6317	27.4607	28.0126	38.5624	38.7982	51.2255	51.9904	64.9633	65.6242
	78.84	27.7818	28.2519	5.99448	5.90709	11.134	11.1752	17.7919	18.6429	27.4685	28.0219	38.5702	38.8088	51.2333	52.001	64.9703	65.6298
	78.94	27.7927	28.2611	5.99838	5.91186	11.1418	11.1835	17.788	18.6541	27.4763	28.0311	38.5827	38.8195	51.2294	52.0115	64.9664	65.6353
	79.04	27.8044	28.2703	6.0101	5.91661	11.1418	11.1918	17.7911	18.6652	27.4881	28.0403	38.5976	38.8301	51.2489	52.022	64.9742	65.6408
	79.14	27.8216	28.2794	6.00775	5.92137	11.1512	11.2002	17.7935	18.6763	27.4935	28.0494	38.6147	38.8407	51.2466	52.0325	64.9836	65.6463
	79.24	27.8298	28.2886	6.00424	5.92612	11.1477	11.2085	17.7978	18.6874	27.497	28.0586	38.623	38.8513	51.2548	52.043	64.9879	65.6518
	79.34	27.8517	28.2977	6.01831	5.93086	11.1578	11.2168	17.8118	18.6985	27.5002	28.0677	38.6401	38.8618	51.265	52.0534	65.002	65.6572
	79.44	27.8646	28.3069	6.02338	5.93561	11.1746	11.2251	17.8286	18.7096	27.5217	28.0769	38.6499	38.8723	51.2817	52.0638	65.0187	65.6626
	79.54	27.8611	28.316	6.01987	5.94035	11.1711	11.2334	17.8329	18.7206	27.5283	28.086	38.6542	38.8829	51.286	52.0742	65.023	65.668
	79.64	27.8759	28.325	6.01987	5.94509	11.1789	11.2416	17.8446	18.7316	27.533	28.095	38.6659	38.8934	51.2978	52.0845	65.0426	65.6734
	79.74	27.8923	28.3341	6.03159	5.94982	11.1859	11.2499	17.8681	18.7426	27.5486	28.1041	38.6776	38.9038	51.3212	52.0948	65.0582	65.6787
	79.84	27.9001	28.3432	6.02768	5.95455	11.1985	11.2582	17.8767	18.7536	27.5525	28.1132	38.6855	38.9143	51.329	52.1051	65.0543	65.684
	79.94	27.9111	28.3522	6.02612	5.95928	11.1969	11.2664	17.8939	18.7646	27.5627	28.1222	38.6956	38.9247	51.3353	52.1154	65.0558	65.6893
	80.04	27.9275	28.3612	6.03549	5.964	11.1945	11.2747	17.911	18.7755	27.5681	28.1312	38.7011	38.9351	51.3446	52.1256	65.0582	65.6946
	80.14	27.9392	28.3702	6.03549	5.96872	11.2024	11.2829	17.9228	18.7864	27.5681	28.1402	38.7128	38.9455	51.3446	52.1358	65.0582	65.6998
	80.24	27.9431	28.3792	6.02847	5.97344	11.2102	11.2911	17.9298	18.7973	27.576	28.1492	38.7167	38.9559	51.3532	52.146	65.066	65.705
	80.34	27.9548	28.3882	6.02377	5.97815	11.2102	11.2994	17.9462	18.8082	27.576	28.1582	38.7284	38.9662	51.3837	52.1561	65.0738	65.7102
	80.44	27.9657	28.3971	6.0347	5.98287	11.218	11.3076	17.9462	18.819	27.5838	28.1671	38.748	38.9765	51.3915	52.1662	65.0855	65.7154
	80.54	27.9821	28.406	6.03629	5.98757	11.2344	11.3158	17.954	18.8299	27.5955	28.176	38.7558	38.9869	51.3985	52.1763	65.0934	65.7205
	80.64	27.9915	28.4149	6.03314	5.99228	11.243	11.324	17.9673	18.8407	27.6049	28.1849	38.769	38.9971	51.4056	52.1863	65.1066	65.7257
	80.74	27.9962	28.4238	6.03784	5.99698	11.236	11.3321	17.9681	18.8514	27.6096	28.1938	38.7737	39.0074	51.4126	52.1964	65.1074	65.7308
	80.84	28.0052	28.4327	6.04211	6.00167	11.2488	11.3403	17.981	18.8622	27.6224	28.2027	38.7827	39.0177	51.4067	52.2063	65.1203	65.7358
	80.94	28.0181	28.4416	6.0433	6.00637	11.2531	11.3485	17.9774	18.8729	27.6314	28.2116	38.7909	39.0279	51.411	52.2163	65.1168	65.7409
	81.04	28.0306	28.4504	6.04956	6.01106	11.2516	11.3566	17.9923	18.8837	27.6564	28.2204	38.7972	39.0381	51.429	52.2262	65.123	65.7459
	81.14	28.0349	28.4593	6.04996	6.01575	11.2699	11.3648	18.0107	18.8944	27.6748	28.2293	38.8171	39.0483	51.4325	52.2362	65.1383	65.7509
	81.24	28.0443	28.4681	6.04291	6.02043	11.2723	11.3729	18.0083	18.905	27.6849	28.2381	38.8296	39.0584	51.4419	52.246	65.1359	65.7559
	81.34	28.0486	28.4769	6.05112	6.02511	11.2766	11.3811	18.0243	18.9157	27.69	28.2469	38.8378	39.0686	51.4501	52.2559	65.1441	65.7608
	81.44	28.0603	28.4856	6.05112	6.02979	11.2766	11.3892	18.0243	18.9263	27.6884	28.2556	38.8378	39.0787	51.4579	52.2657	65.1519	65.7658
	81.54	28.0681	28.4944	6.05112	6.03446	11.2883	11.3973	18.036	18.937	27.7127	28.2644	38.8487	39.0888	51.4774	52.2755	65.1637	65.7707
	81.64	28.0829	28.5032	6.04956	6.03913	11.2867	11.4054	18.0423	18.9476	27.7111	28.2732	38.8636	39.0989	51.4876	52.2853	65.1699	65.7756
	81.74	28.0993	28.5119	6.05032	6.0438	11.2922	11.4135	18.0399	18.9581	27.7174	28.2819	38.8612	39.109	51.4931	52.295	65.1676	65.7804
	81.84	28.1056	28.5206	6.05347	6.04846	11.2906	11.4216	18.0501	18.9687	27.7189	28.2906	38.8714	39.119	51.5032	52.3047	65.1777	65.7853
	81.94	28.1189	28.5293	6.05502	6.05313	11.3039	11.4297	18.0595	18.9792	27.7322	28.2993	38.8808	39.129	51.5196	52.3144	65.1871	65.7901
	82.04	28.1372	28.538	6.0726	6.05778	11.3098	11.4378	18.0771	18.9897	27.7459	28.308	38.8983	39.1391	51.5302	52.3241	65.2047	65.7949
	82.14	28.1443	28.5466	6.0726	6.06244	11.3098	11.4458	18.0771	19.0002	27.7576	28.3166	38.9062	39.149	51.538	52.3337	65.2125	65.7996
	82.24	28.156	28.5553	6.0726	6.06709	11.3176	11.4539	18.0919	19.0107	27.7654	28.3253	38.9179	39.159	51.5497	52.3433	65.2242	65.8044
	82.34	28.1599	28.5639	6.0687	6.07174	11.3254	11.462	18.1005	19.0211	27.7763	28.3339	38.9265	39.169	51.5536	52.3529	65.2289	65.8091
	82.44	28.1599	28.5726	6.07651	6.07638	11.3301	11.47	18.1122	19.0316	27.7928	28.3426	38.9452	39.1789	51.5653	52.3624	65.232	65.8138
	82.54	28.1747	28.5812	6.07651	6.08102	11.3488	11.478	18.12	19.042	27.8006	28.3512	38.9452	39.1888	51.5732	52.3719	65.2437	65.8185
	82.64	28.1872	28.5897	6.07651	6.08566	11.3567	11.4861	18.12	19.0524	27.8006	28.3597	38.9648	39.1987	51.5849	52.3814	65.2516	65.8232
	82.74	28.1989	28.5983	6.08121	6.09029	11.3598	11.4941	18.1317	19.0627	27.8201	28.3683	38.9679	39.2086	51.5966	52.3909	65.2633	65.8278
	82.84	28.2083	28.6069	6.08588	6.09492	11.3621	11.5021	18.1372	19.0731	27.8295	28.3769	38.9819	39.2184	51.6021	52.4003	65.2609	65.8324
	82.94	28.2115	28.6154	6.08823	6.09955	11.3645	11.5101	18.1396	19.0834	27.8201	28.3854	38.9804	39.2282	51.6044	52.4098	65.2711	65.837
	83.04	28.2302	28.6239	6.08823	6.10417	11.3692	11.5181	18.1396	19.0937	27.8279	28.3939	38.9804	39.2381	51.6122	52.4191	65.2781	65.8416
	83.14	28.2419	28.6324	6.09213	6.1088	11.3879	11.5261	18.1552	19.104	27.8435	28.4024	38.996	39.2478	51.6278	52.4285	65.2828	65.8461
	83.24	28.2536	28.6409	6.09995	6.11341	11.3879	11.534	18.1599	19.1143	27.8482	28.4109	38.996	39.2576	51.6278	52.4378	65.2945	65.8507
	83.34	28.2536	28.6494	6.09995	6.11803	11.3879	11.542	18.1747	19.1245	27.8748	28.4194	39.0085	39.2674	51.6474	52.4471	65.3023	65.8552
	83.44	28.2591	28.6579	6.0976	6.12264	11.3973	11.55	18.1841	19.1348	27.8842	28.4279	39.0249	39.2771	51.6528	52.4564	65.3164	65.8597
	83.54	28.2673	28.6663	6.09409	6.12725	11.3938	11.5579	18.1884	19.145	27.8885	28.4363	39.0214	39.2868	51.661	52.4657	65.3199	65.8641
	83.64	28.2763	28.6747	6.11166	6.13185	11.4074	11.5659	18.1942	19.1552	27.906	28.4447	39.0351	39.2965	51.6833	52.4749	65.3406	65.8686
	83.74	28.281	28.6832	6.11166	6.13645	11.4074	11.5738	18.1942	19.1653	27.9091	28.4532	39.0351	39.3062	51.6935	52.4841	65.3414	65.873
	83.84	28.2927	28.6916	6.11166	6.14105	11.4192	11.5817	18.206	19.1755	27.9217	28.4616	39.0468	39.3159	51.6864	52.4933	65.3578	65.8774
	83.94	28.2927	28.6999	6.11166	6.14565	11.4223	11.5896	18.2138	19.1856	27.9217	28.4699	39.0468	39.3255	51.706	52.5024	65.3797	65.8818
	84.04	28.2946	28.7083	6.1058	6.15024	11.4328	11.5975	18.2196	19.1957	27.9275	28.4783	39.0526	39.3351	51.7048	52.5115	65.3832	65.8862
	84.14	28.3064	28.7167	6.1058	6.15483	11.4406	11.6054	18.2196	19.2058	27.9322	28.4867	39.0605	39.3447	51.7188	52.5206	65.398	65.8905
	84.24	28.3064	28.725	6.1058	6.15941	11.4406	11.6133	18.2274	19.2159	27.9424	28.495	39.0605	39.3543	51.7118	52.5297	65.4098	65.8948
	84.34	28.3142	28.7333	6.11362	6.16399	11.4602	11.6212	18.2392	19.2259	27.9471	28.5033	39.0722	39.3639	51.7314	52.5387	65.4129	65.8991
	84.44	28.3142	28.7416	6.12534	6.16857	11.4602	11.6291	18.2392	19.2359	27.9549	28.5116	39.08	39.3734	51.7282	52.5478	65.4176	65.9034
	84.54	28.3282	28.7499	6.12769	6.17315	11.4625	11.637	18.261	19.2459	27.9689	28.5199	39.0823	39.3829	51.7337	52.5568	65.4277	65.9077
	84.64	28.3376	28.7582	6.14487	6.17772	11.4836	11.6448	18.2704	19.2559	27.983	28.5282	39.1034	39.3924	51.7548	52.5657	65.4488	65.9119
	84.74	28.3548	28.7665	6.15424	6.18229	11.4813	11.6527	18.2798	19.2659	27.9994	28.5365	39.1089	39.4019	51.7524	52.5747	65.466	65.9161
	84.84	28.3536	28.7747	6.16479	6.18685	11.4879	11.6605	18.2864	19.2759	28.006	28.5447	39.1194	39.4114	51.763	52.5836	65.4766	65.9203
	84.94	28.363	28.783	6.16245	6.19141	11.4973	11.6684	18.2841	19.2858	28.0154	28.553	39.1171	39.4209	51.7685	52.5925	65.482	65.9245
	85.04	28.3708	28.7912	6.16245	6.19597	11.502	11.6762	18.2989	19.2957	28.0154	28.5612	39.1249	39.4303	51.7802	52.6013	65.4937	65.9287
	85.14	28.3825	28.7994	6.17026	6.20053	11.5168	11.684	18.3036	19.3056	28.0263	28.5694	39.1366	39.4397	51.7802	52.6102	65.5063	65.9328
	85.24	28.3904	28.8076	6.17026	6.20508	11.5285	11.6918	18.3114	19.3155	28.0428	28.5776	39.1366	39.4491	51.788	52.619	65.525	65.937
	85.34	28.3904	28.8157	6.17026	6.20963	11.5356	11.6996	18.3232	19.3253	28.0506	28.5857	39.1483	39.4585	51.7997	52.6278	65.5367	65.9411
	85.44	28.4021	28.8239	6.18198	6.21417	11.541	11.7074	18.3232	19.3351	28.067	28.5939	39.1562	39.4678	51.8028	52.6365	65.5445	65.9451
	85.54	28.4099	28.832	6.18198	6.21872	11.5434	11.7152	18.3357	19.345	28.074	28.602	39.1562	39.4772	51.8153	52.6453	65.5515	65.9492
	85.64	28.4177	28.8402	6.18588	6.22326	11.5442	11.723	18.3505	19.3548	28.0818	28.6102	39.1671	39.4865	51.8232	52.654	65.5484	65.9533
	85.74	28.424	28.8483	6.18433	6.22779	11.5504	11.7307	18.3489	19.3645	28.0912	28.6183	39.178	39.4958	51.8333	52.6627	65.5586	65.9573
	85.84	28.4333	28.8564	6.1937	6.23232	11.5528	11.7385	18.3583	19.3743	28.0935	28.6264	39.1757	39.5051	51.8388	52.6713	65.5641	65.9613
	85.94	28.4333	28.8645	6.1937	6.23685	11.5598	11.7463	18.3661	19.384	28.1053	28.6345	39.1874	39.5143	51.8505	52.68	65.5758	65.9653
	86.04	28.445	28.8726	6.20151	6.24138	11.5715	11.754	18.3661	19.3937	28.1178	28.6426	39.1874	39.5236	51.8583	52.6886	65.5758	65.9693
	86.14	28.4497	28.8806	6.20151	6.2459	11.5715	11.7617	18.3778	19.4034	28.1248	28.6506	39.1952	39.5328	51.8583	52.6972	65.5953	65.9732
	86.24	28.4568	28.8887	6.20151	6.25042	11.5793	11.7695	18.3857	19.4131	28.1365	28.6587	39.2069	39.542	51.87	52.7057	65.5953	65.9772
	86.34	28.4646	28.8967	6.20151	6.25494	11.591	11.7772	18.3974	19.4228	28.1365	28.6667	39.2187	39.5512	51.87	52.7143	65.6148	65.9811
	86.44	28.4778	28.9047	6.21478	6.25945	11.6004	11.7849	18.4067	19.4324	28.1459	28.6747	39.228	39.5604	51.8716	52.7228	65.6281	65.985
	86.54	28.4802	28.9127	6.22183	6.26396	11.6145	11.7926	18.4208	19.442	28.1646	28.6827	39.2421	39.5696	51.8817	52.7313	65.6383	65.9888
	86.64	28.4915	28.9207	6.23236	6.26847	11.618	11.8003	18.436	19.4516	28.1752	28.6907	39.2534	39.5787	51.897	52.7397	65.6535	65.9927
	86.74	28.4997	28.9287	6.23666	6.27297	11.6262	11.808	18.4403	19.4612	28.1717	28.6987	39.2663	39.5878	51.9013	52.7482	65.65	65.9966
	86.84	28.5075	28.9367	6.24838	6.27747	11.634	11.8157	18.4403	19.4708	28.1826	28.7067	39.2686	39.5969	51.913	52.7566	65.6578	66.0004
	86.94	28.5193	28.9446	6.24838	6.28197	11.634	11.8233	18.4521	19.4803	28.199	28.7146	39.2694	39.606	51.9177	52.765	65.6695	66.0042
	87.04	28.5224	28.9525	6.2601	6.28646	11.6457	11.831	18.4599	19.4899	28.199	28.7225	39.2812	39.6151	51.9364	52.7734	65.6695	66.008
	87.14	28.5357	28.9605	6.26321	6.29095	11.641	11.8387	18.4716	19.4994	28.2107	28.7305	39.289	39.6241	51.9442	52.7817	65.6773	66.0118
	87.24	28.5388	28.9684	6.27573	6.29544	11.6418	11.8463	18.4716	19.5089	28.2154	28.7384	39.3007	39.6332	51.9489	52.79	65.6891	66.0155
	87.34	28.5482	28.9763	6.27808	6.29992	11.6489	11.8539	18.4818	19.5183	28.2357	28.7463	39.3116	39.6422	51.97	52.7983	65.7031	66.0192
	87.44	28.549	28.9841	6.29291	6.30441	11.6582	11.8616	18.4841	19.5278	28.2521	28.7541	39.3101	39.6512	51.9731	52.8066	65.7109	66.023
	87.54	28.5618	28.992	6.29175	6.30888	11.65	11.8692	18.4884	19.5372	28.258	28.762	39.3206	39.6601	51.9837	52.8149	65.7285	66.0267
	87.64	28.556	28.9998	6.29291	6.31336	11.659	11.8768	18.5083	19.5466	28.2592	28.7698	39.3296	39.6691	51.9927	52.8231	65.7297	66.0304
	87.74	28.554	29.0077	6.29956	6.31783	11.6656	11.8844	18.5032	19.556	28.2619	28.7777	39.3394	39.678	52.0024	52.8313	65.7246	66.034
	87.84	28.5564	29.0155	6.29721	6.3223	11.675	11.892	18.5251	19.5654	28.2713	28.7855	39.3417	39.687	52.0126	52.8395	65.7301	66.0377
	87.94	28.5587	29.0233	6.30737	6.32676	11.6883	11.8996	18.5493	19.5748	28.2877	28.7933	39.355	39.6959	52.0298	52.8476	65.7386	66.0413
	88.04	28.5681	29.0311	6.30502	6.33122	11.6906	11.9072	18.5595	19.5841	28.2947	28.8011	39.369	39.7048	52.0517	52.8558	65.7457	66.0449
	88.14	28.579	29.0389	6.29721	6.33568	11.7071	11.9148	18.5595	19.5934	28.3111	28.8089	39.369	39.7136	52.0681	52.8639	65.7457	66.0485
	88.24	28.5939	29.0467	6.29407	6.34014	11.7156	11.9223	18.5649	19.6027	28.3072	28.8167	39.3511	39.7225	52.0884	52.872	65.7394	66.0521
	88.34	28.5935	29.0544	6.29135	6.34459	11.7082	11.9299	18.5575	19.612	28.3006	28.8244	39.3554	39.7313	52.0888	52.88	65.732	66.0557
	88.44	28.6075	29.0622	6.29761	6.34904	11.7145	11.9374	18.5669	19.6213	28.3232	28.8322	39.3781	39.7401	52.1099	52.8881	65.7547	66.0592
	88.54	28.6146	29.0699	6.29291	6.35348	11.7215	11.945	18.5864	19.6305	28.3256	28.8399	39.3882	39.7489	52.1341	52.8961	65.7648	66.0627
	88.64	28.6364	29.0776	6.29526	6.35792	11.7285	11.9525	18.6083	19.6398	28.3279	28.8476	39.4023	39.7577	52.163	52.9041	65.7703	66.0663
	88.74	28.6392	29.0853	6.3027	6.36236	11.7266	11.96	18.6111	19.649	28.3471	28.8553	39.4323	39.7665	52.1657	52.9121	65.8012	66.0698
	88.84	28.6454	29.093	6.30112	6.3668	11.7211	11.9676	18.6189	19.6582	28.3455	28.863	39.4308	39.7752	52.1689	52.92	65.8199	66.0732
	88.94	28.6478	29.1007	6.29016	6.37123	11.7313	11.9751	18.6313	19.6674	28.3431	28.8707	39.4183	39.784	52.1774	52.9279	65.8176	66.0767
	89.04	28.6314	29.1083	6.30972	6.37566	11.7688	11.9826	18.6337	19.6765	28.3689	28.8783	39.4198	39.7927	52.1814	52.9358	65.8129	66.0802
	89.14	28.6282	29.116	6.29877	6.38009	11.8156	11.9901	18.6149	19.6857	28.39	28.886	39.4183	39.8014	52.1665	52.9437	65.8145	66.0836
	89.24	28.6247	29.1236	6.35306	6.38451	11.8559	11.9975	18.6482	19.6948	28.4217	28.8936	39.4405	39.8101	52.1661	52.9516	65.8484	66.087
	89.34	28.5837	29.1313	6.38474	6.38893	11.8664	12.005	18.6532	19.7039	28.415	28.9013	39.4362	39.8187	52.1493	52.9594	65.8707	66.0904
	89.44	28.5759	29.1389	6.39017	6.39335	11.8625	12.0125	18.6493	19.713	28.4127	28.9089	39.4268	39.8274	52.1064	52.9672	65.8894	66.0938
	89.54	28.6759	29.1465	6.42456	6.39776	11.9641	12.02	18.6509	19.7221	28.4385	28.9165	39.4933	39.836	52.1673	52.975	65.9402	66.0972
	89.64	28.8056	29.154	6.59875	6.40217	10.4672	12.0274	18.8713	19.7311	28.6674	28.924	39.5386	39.8446	52.2767	52.9828	66.1691	66.1005
	89.74	29.286	29.1616	6.06125	6.40658	8.55234	12.0349	18.1149	19.7401	28.0181	28.9316	38.0675	39.8532	51.6227	52.9905	66.7097	66.1039
	89.84	27.6028	29.1692	4.98038	5.40558	9.5574	10.2799	17.3364	18.0221	26.9677	26.6446	37.0921	35.8762	43.5801	52.9982	57.3055	57.0339
	89.94	27.2919	26.6522	5.15073	5.40233	12.7418	10.2724	17.4153	18.0035	27.0857	26.6044	37.364	35.8075	45.2927	46.7152	57.393	56.889
	90.04	27.6071	26.612	6.38782	5.39909	14.5555	10.265	18.8618	17.9849	28.4846	26.5645	39.5597	35.7397	55.9454	46.6097	68.5809	56.7489
	90.14	29.2083	26.5721	7.2851	5.39585	13.5176	10.2575	19.4496	17.9663	29.3076	26.5249	40.3054	35.6728	53.9396	46.5064	68.1774	56.613
	90.24	28.9572	26.5324	6.96912	5.39262	12.1641	10.2501	19.0314	17.9478	28.9447	26.4855	39.7651	35.6067	53.0361	46.4054	66.6137	56.4811
	90.34	28.8392	26.493	6.25189	5.38939	11.5625	10.2427	18.7235	17.9293	28.1861	26.4464	38.9253	35.5414	51.8571	46.3064	65.7316	56.3527
	90.44	28.7868	26.4539	6.31595	5.38615	11.6305	10.2353	18.4485	17.9109	28.1924	26.4075	38.8683	35.4769	51.6197	46.2094	64.684	56.2275
	90.54	28.379	26.415	6.30969	5.38293	11.5695	10.2279	18.3477	17.8925	28.0627	26.3689	38.7917	35.4131	51.3055	46.1142	64.3058	56.1053
	90.64	28.3216	26.3764	6.36639	5.3797	11.577	10.2205	18.3763	17.8742	28.0412	26.3305	38.5398	35.3501	50.874	46.0207	63.7633	55.9859
	90.74	28.3802	26.338	6.29599	5.37648	11.6199	10.2131	18.3747	17.856	28.0052	26.2924	38.5757	35.2877	50.9208	45.9289	63.7406	55.8691
	90.84	28.3403	26.2998	6.29056	5.37326	11.6145	10.2058	18.3544	17.8377	27.9638	26.2545	38.4726	35.2261	50.8567	45.8385	63.5773	55.7546
	90.94	28.2743	26.2619	6.29483	5.37004	11.6086	10.1984	18.3181	17.8196	27.9212	26.2168	38.3933	35.1651	50.6884	45.7497	63.3214	55.6424
	91.04	28.2048	26.2242	6.27771	5.36683	11.5618	10.191	18.2931	17.8014	27.833	26.1793	38.2863	35.1047	50.4821	45.6622	63.0699	55.5323
	91.14	28.1669	26.1868	6.26636	5.36362	11.5504	10.1837	18.2833	17.7834	27.7951	26.1421	38.1788	35.045	50.3341	45.5761	62.8594	55.4242
	91.24	28.1193	26.1495	6.24915	5.36041	11.5613	10.1764	18.2614	17.7654	27.7521	26.1051	38.1155	34.9858	50.1802	45.4912	62.6531	55.318
	91.34	28.0536	26.1125	6.23276	5.35721	11.5637	10.169	18.2341	17.7474	27.6795	26.0683	38.0116	34.9273	50.0302	45.4075	62.4273	55.2135
	91.44	27.9673	26.0757	6.22849	5.354	11.5282	10.1617	18.2243	17.7294	27.6228	26.0317	37.9089	34.8693	49.9048	45.325	62.2121	55.1106
	91.54	27.9149	26.0391	6.21439	5.3508	11.5102	10.1544	18.1993	17.7116	27.5768	25.9953	37.8144	34.8119	49.7735	45.2436	62.0262	55.0094
	91.64	27.8435	26.0027	6.20541	5.3476	11.4981	10.1471	18.1599	17.6937	27.5107	25.9592	37.7499	34.755	49.6443	45.1632	61.8258	54.9097
	91.74	27.7954	25.9666	6.20737	5.34441	11.4828	10.1398	18.1485	17.6759	27.4627	25.9232	37.6972	34.6986	49.5235	45.0839	61.6402	54.8113
	91.84	27.7259	25.9306	6.19409	5.34121	11.4352	10.1326	18.0939	17.6582	27.3861	25.8875	37.6019	34.6427	49.3821	45.0055	61.452	54.7144
	91.94	27.6544	25.8948	6.18903	5.33802	11.4137	10.1253	18.0513	17.6405	27.3193	25.8519	37.5179	34.5874	49.2404	44.9281	61.2852	54.6187
	92.04	27.5974	25.8593	6.16165	5.33484	11.3645	10.118	18.0114	17.6228	27.2576	25.8165	37.4288	34.5325	49.0849	44.8516	61.0922	54.5243
	92.14	27.5372	25.8239	6.13824	5.33165	11.3434	10.1108	17.97	17.6052	27.217	25.7814	37.3429	34.4781	48.9622	44.7759	60.9281	54.4311
	92.24	27.4587	25.7887	6.12534	5.32847	11.3352	10.1035	17.9306	17.5877	27.1455	25.7464	37.2831	34.4241	48.8399	44.7011	60.7574	54.339
	92.34	27.4208	25.7537	6.14682	5.32529	11.2973	10.0963	17.9091	17.5701	27.1021	25.7116	37.214	34.3706	48.7294	44.6271	60.6	54.248
	92.44	27.3697	25.7189	6.12534	5.32211	11.2696	10.0891	17.8915	17.5527	27.0681	25.677	37.1355	34.3175	48.6298	44.5539	60.4285	54.1581
	92.54	27.3279	25.6843	6.11087	5.31894	11.2238	10.0819	17.8357	17.5352	27.0123	25.6426	37.0694	34.2649	48.5075	44.4815	60.2844	54.0691
	92.64	27.261	25.6499	6.10425	5.31577	11.2321	10.0747	17.8181	17.5178	26.9642	25.6083	36.9855	34.2127	48.397	44.4098	60.1105	53.9812
	92.74	27.2064	25.6156	6.09564	5.3126	11.2164	10.0675	17.7798	17.5005	26.9095	25.5742	36.8972	34.1608	48.2884	44.3388	59.9629	53.8941
	92.84	27.1329	25.5815	6.08942	5.30943	11.2078	10.0603	17.7189	17.4832	26.8439	25.5403	36.8003	34.1094	48.1517	44.2685	59.8066	53.808
	92.94	27.0822	25.5476	6.09094	5.30627	11.1727	10.0531	17.7103	17.4659	26.8049	25.5066	36.723	34.0584	48.0368	44.1988	59.6379	53.7228
	93.04	27.0091	25.5139	6.08276	5.3031	11.1324	10.0459	17.6989	17.4487	26.7466	25.473	36.6077	34.0077	47.9146	44.1298	59.4601	53.6384
	93.14	26.9615	25.4803	6.08902	5.29994	11.1449	10.0387	17.6763	17.4316	26.7232	25.4396	36.539	33.9575	47.7966	44.0615	59.3031	53.5548
	93.24	26.9255	25.4469	6.09213	5.29679	11.1543	10.0316	17.6708	17.4144	26.6756	25.4064	36.4882	33.9076	47.7146	43.9937	59.1492	53.4719
	93.34	26.8743	25.4137	6.09174	5.29363	11.1266	10.0244	17.6118	17.3973	26.6166	25.3734	36.4026	33.858	47.6071	43.9266	59.002	53.3899
	93.44	26.8337	25.3806	6.0972	5.29048	11.1234	10.0173	17.5735	17.3803	26.5525	25.3405	36.3292	33.8088	47.5017	43.86	58.8394	53.3086
	93.54	26.7943	25.3477	6.08356	5.28734	11.1215	10.0102	17.5255	17.3633	26.5146	25.3077	36.2687	33.7599	47.4075	43.794	58.7188	53.228
	93.64	26.7771	25.3149	6.07651	5.28419	11.1098	10.003	17.5107	17.3463	26.4803	25.2751	36.1835	33.7114	47.32	43.7285	58.5922	53.1481
	93.74	26.7443	25.2823	6.06323	5.28105	11.1059	9.99594	17.4731	17.3294	26.4357	25.2427	36.1194	33.6632	47.2075	43.6636	58.4719	53.0688
	93.84	26.7189	25.2499	6.0722	5.2779	11.1094	9.98883	17.4407	17.3125	26.3931	25.2104	36.0651	33.6154	47.1157	43.5992	58.3254	52.9903
	93.94	26.6927	25.2176	6.08667	5.27477	11.0856	9.98174	17.4146	17.2957	26.342	25.1783	35.9905	33.5678	47.0005	43.5353	58.1914	52.9123
	94.04	26.649	25.1855	6.0726	5.27163	11.0598	9.97465	17.3904	17.2789	26.3076	25.1463	35.9257	33.5206	46.8974	43.4719	58.0445	52.835
	94.14	26.6083	25.1535	6.064	5.2685	11.0403	9.96757	17.3622	17.2621	26.2553	25.1145	35.8843	33.4736	46.8044	43.4089	57.9156	52.7583
	94.24	26.5669	25.1217	6.05777	5.26537	11.0207	9.9605	17.3474	17.2454	26.1904	25.0828	35.8155	33.427	46.706	43.3465	57.8023	52.6821
	94.34	26.5251	25.09	6.048	5.26224	10.9992	9.95344	17.3321	17.2287	26.1658	25.0513	35.7331	33.3806	46.615	43.2845	57.6879	52.6066
	94.44	26.4857	25.0584	6.0351	5.25911	10.9684	9.94638	17.2856	17.2121	26.1068	25.0199	35.6616	33.3346	46.5091	43.2229	57.5383	52.5315
	94.54	26.4532	25.027	6.02142	5.25599	10.9609	9.93934	17.2814	17.1955	26.0666	24.9886	35.605	33.2888	46.4009	43.1618	57.3996	52.4571
	94.64	26.4087	24.9958	6.01361	5.25287	10.9516	9.9323	17.2634	17.1789	26.0314	24.9575	35.5433	33.2433	46.311	43.1011	57.291	52.3831
	94.74	26.3634	24.9646	6.0058	5.24975	10.9266	9.92527	17.2454	17.1624	25.9947	24.9265	35.5034	33.1981	46.2251	43.0409	57.1691	52.3097
	94.84	26.3181	24.9336	6.01285	5.24663	10.925	9.91825	17.2314	17.1459	25.9682	24.8957	35.4597	33.1531	46.1649	42.981	57.0387	52.2367
	94.94	26.295	24.9028	6.00775	5.24352	10.9215	9.91124	17.2052	17.1295	25.9232	24.8649	35.396	33.1084	46.0646	42.9216	56.9258	52.1643
	95.04	26.2536	24.8721	5.99527	5.24041	10.9121	9.90424	17.1739	17.1131	25.899	24.8344	35.3358	33.064	45.9794	42.8625	56.8023	52.0923
	95.14	26.2239	24.8415	5.99213	5.2373	10.9082	9.89724	17.1567	17.0967	25.8685	24.8039	35.2913	33.0198	45.8841	42.8038	56.6875	52.0208
	95.24	26.1915	24.811	5.98627	5.2342	10.8883	9.89026	17.136	17.0804	25.8197	24.7736	35.23	32.9759	45.7954	42.7455	56.5871	51.9498
	95.34	26.1517	24.7807	5.97534	5.23109	10.8828	9.88328	17.1118	17.0641	25.7924	24.7434	35.1722	32.9322	45.7173	42.6876	56.4699	51.8792
	95.44	26.1095	24.7505	5.97144	5.22799	10.8665	9.87631	17.0978	17.0478	25.7307	24.7134	35.1058	32.8888	45.6329	42.63	56.3465	51.809
	95.54	26.0638	24.7204	5.96008	5.2249	10.8621	9.86935	17.0864	17.0316	25.6701	24.6834	35.0436	32.8456	45.5661	42.5728	56.2375	51.7393
	95.64	26.0177	24.6905	5.94604	5.2218	10.8387	9.86239	17.0583	17.0154	25.6224	24.6536	34.9546	32.8027	45.4935	42.5159	56.1125	51.67
	95.74	25.9794	24.6607	5.93979	5.21871	10.841	9.85545	17.0341	16.9993	25.5857	24.6239	34.896	32.7599	45.4044	42.4594	55.9906	51.6011
	95.84	25.9411	24.631	5.93979	5.21562	10.8129	9.84851	17.0146	16.9832	25.5232	24.5943	34.8233	32.7174	45.3404	42.4032	55.8766	51.5326
	95.94	25.899	24.6014	5.93668	5.21253	10.7997	9.84158	17.0044	16.9671	25.492	24.5649	34.7577	32.6752	45.2607	42.3473	55.775	51.4644
	96.04	25.8548	24.572	5.92377	5.20944	10.7938	9.83466	16.986	16.9511	25.476	24.5356	34.6987	32.6331	45.1938	42.2918	55.6379	51.3967
	96.14	25.8107	24.5426	5.92181	5.20636	10.7801	9.82775	16.9544	16.9351	25.4318	24.5064	34.6398	32.5913	45.1138	42.2365	55.5117	51.3294
	96.24	25.765	24.5134	5.91364	5.20328	10.7625	9.82084	16.9134	16.9191	25.4025	24.4773	34.5698	32.5497	45.015	42.1816	55.3957	51.2624
	96.34	25.7282	24.4843	5.9183	5.2002	10.75	9.81394	16.911	16.9032	25.3806	24.4483	34.5331	32.5083	44.954	42.127	55.2973	51.1958
	96.44	25.6915	24.4553	5.91125	5.19713	10.743	9.80705	16.8892	16.8873	25.3557	24.4194	34.4878	32.4671	44.8782	42.0727	55.1769	51.1295
	96.54	25.6458	24.4264	5.89136	5.19405	10.7215	9.80017	16.8599	16.8714	25.3099	24.3907	34.4359	32.4261	44.7935	42.0186	55.0414	51.0636
	96.64	25.6177	24.3977	5.8812	5.19098	10.6934	9.7933	16.8114	16.8556	25.2763	24.362	34.3624	32.3853	44.6935	41.9649	54.9211	50.998
	96.74	25.579	24.369	5.88004	5.18791	10.6906	9.78644	16.8056	16.8398	25.2533	24.3335	34.3112	32.3447	44.5954	41.9114	54.8355	50.9328
	96.84	25.5509	24.3405	5.87689	5.18485	10.6805	9.77958	16.7806	16.8241	25.233	24.3051	34.2495	32.3043	44.5142	41.8583	54.7355	50.8679
	96.94	25.5091	24.3121	5.85931	5.18179	10.6715	9.77273	16.7552	16.8084	25.2053	24.2768	34.2023	32.2641	44.4263	41.8054	54.632	50.8033
	97.04	25.4782	24.2838	5.8511	5.17873	10.6586	9.76589	16.7431	16.7927	25.1697	24.2486	34.1331	32.2241	44.3251	41.7527	54.5027	50.7391
	97.14	25.4525	24.2555	5.85425	5.17567	10.6422	9.75906	16.7204	16.777	25.1322	24.2205	34.0854	32.1843	44.2454	41.7004	54.3965	50.6751
	97.24	25.4228	24.2274	5.84644	5.17261	10.6266	9.75223	16.6954	16.7614	25.0736	24.1925	34.0363	32.1446	44.1509	41.6483	54.284	50.6115
	97.34	25.3892	24.1994	5.84644	5.16956	10.6133	9.74541	16.6696	16.7459	25.0471	24.1646	33.9839	32.1052	44.0688	41.5964	54.1566	50.5481
	97.44	25.3478	24.1715	5.84644	5.16651	10.5883	9.7386	16.6368	16.7303	25.0166	24.1368	33.93	32.0659	43.972	41.5448	54.0457	50.4851
	97.54	25.3189	24.1438	5.8472	5.16346	10.5774	9.7318	16.6095	16.7148	24.9814	24.1091	33.8816	32.0268	43.911	41.4935	53.9566	50.4224
	97.64	25.2872	24.1161	5.83432	5.16041	10.559	9.72501	16.5919	16.6993	24.949	24.0815	33.8272	31.9879	43.8232	41.4424	53.8476	50.3599
	97.74	25.2427	24.0885	5.82651	5.15737	10.5489	9.71822	16.5786	16.6839	24.8951	24.0541	33.7663	31.9492	43.7646	41.3915	53.7422	50.2977
	97.84	25.2157	24.061	5.82535	5.15433	10.5383	9.71144	16.5634	16.6685	24.8556	24.0267	33.7151	31.9106	43.7001	41.3409	53.6425	50.2358
	97.94	25.1865	24.0336	5.83588	5.15129	10.534	9.70467	16.5443	16.6531	24.8193	23.9994	33.6835	31.8722	43.6302	41.2905	53.5594	50.1742
	98.04	25.1626	24.0063	5.823	5.14825	10.5094	9.69791	16.529	16.6378	24.7924	23.9722	33.6393	31.834	43.5618	41.2403	53.4379	50.1129
	98.14	25.1197	23.9791	5.81204	5.14522	10.4953	9.69116	16.5056	16.6224	24.7643	23.9451	33.5769	31.7959	43.4923	41.1904	53.3441	50.0518
	98.24	25.0993	23.952	5.80191	5.14219	10.4883	9.68441	16.4767	16.6072	24.7353	23.9181	33.5284	31.758	43.4071	41.1407	53.2527	49.9909
	98.34	25.065	23.925	5.80502	5.13916	10.4789	9.67767	16.4548	16.5919	24.6939	23.8912	33.4675	31.7203	43.3298	41.0912	53.1645	49.9304
	98.44	25.0321	23.8981	5.80032	5.13613	10.4688	9.67094	16.4384	16.5767	24.658	23.8644	33.4237	31.6827	43.2384	41.042	53.0894	49.8701
	98.54	25.0025	23.8713	5.79019	5.13311	10.4641	9.66422	16.411	16.5615	24.6424	23.8377	33.3761	31.6453	43.1814	40.9929	53.0074	49.81
	98.64	24.9669	23.8446	5.77884	5.13008	10.4527	9.6575	16.3927	16.5464	24.6076	23.8111	33.3202	31.608	43.1028	40.9441	52.9031	49.7502
	98.74	24.9443	23.818	5.77496	5.12706	10.4301	9.65079	16.3771	16.5313	24.5771	23.7846	33.2609	31.5709	43.0333	40.8954	52.8008	49.6906
	98.84	24.9173	23.7915	5.77063	5.12405	10.4305	9.64409	16.3532	16.5162	24.5533	23.7582	33.2222	31.534	42.9587	40.847	52.7129	49.6313
	98.94	24.8915	23.765	5.77377	5.12103	10.4297	9.6374	16.3485	16.5011	24.5143	23.7318	33.1768	31.4972	42.8884	40.7988	52.6207	49.5722
	99.04	24.856	23.7387	5.7648	5.11802	10.4145	9.63071	16.3279	16.4861	24.4693	23.7056	33.1218	31.4605	42.8239	40.7508	52.5133	49.5134
	99.14	24.82	23.7124	5.7515	5.11501	10.3887	9.62403	16.3044	16.4711	24.4365	23.6794	33.0577	31.424	42.7403	40.703	52.4312	49.4547
	99.24	24.7856	23.6862	5.75073	5.112	10.3809	9.61736	16.2739	16.4561	24.4162	23.6533	33.0179	31.3876	42.6685	40.6553	52.3312	49.3963
	99.34	24.7552	23.6602	5.74606	5.109	10.3739	9.6107	16.2528	16.4412	24.3904	23.6273	32.9773	31.3514	42.5943	40.6079	52.2445	49.3382
	99.44	24.7314	23.6342	5.74484	5.106	10.3609	9.60404	16.2157	16.4263	24.365	23.6014	32.9276	31.3153	42.5305	40.5607	52.1394	49.2802
	99.54	24.6884	23.6082	5.73785	5.103	10.3461	9.5974	16.1907	16.4115	24.3197	23.5756	32.8745	31.2794	42.4454	40.5136	52.0496	49.2225
	99.64	24.6649	23.5824	5.73703	5.1	10.3547	9.59076	16.1712	16.3966	24.2986	23.5499	32.8222	31.2436	42.386	40.4667	51.9785	49.1649
	99.74	24.6298	23.5567	5.72769	5.097	10.3461	9.58412	16.1501	16.3818	24.2588	23.5242	32.7745	31.2079	42.3142	40.42	51.891	49.1076
	99.84	24.5935	23.531	5.71634	5.09401	10.334	9.5775	16.131	16.367	24.2271	23.4987	32.7116	31.1724	42.2489	40.3735	51.7976	49.0505
	99.94	24.5611	23.5054	5.70816	5.09102	10.307	9.57088	16.1032	16.3523	24.1939	23.4732	32.6651	31.137	42.1696	40.3272	51.7231	48.9936
	100.04	24.5306	23.48	5.70581	5.08803	10.3188	9.56427	16.0892	16.3376	24.1752	23.4478	32.6144	31.1017	42.1196	40.281	51.6387	48.9369
	100.14	24.4974	23.4546	5.69916	5.08504	10.291	9.55767	16.0583	16.3229	24.1349	23.4224	32.5491	31.0666	42.0521	40.2351	51.5352	48.8805
	100.24	24.4615	23.4292	5.68588	5.08206	10.2793	9.55107	16.0349	16.3082	24.1045	23.3972	32.4991	31.0316	41.9903	40.1893	51.4461	48.8242
	100.34	24.413	23.404	5.68588	5.07908	10.2715	9.54448	16.0271	16.2936	24.0748	23.3721	32.4382	30.9967	41.9247	40.1436	51.3492	48.7681
	100.44	24.3849	23.3788	5.67963	5.0761	10.2715	9.5379	16.0075	16.279	24.0474	23.347	32.3796	30.962	41.8724	40.0982	51.2461	48.7122
	100.54	24.3474	23.3537	5.67105	5.07312	10.2598	9.53133	15.9841	16.2644	24.0045	23.322	32.3366	30.9274	41.8106	40.0529	51.1648	48.6565
	100.64	24.3111	23.3287	5.67142	5.07015	10.2484	9.52476	15.9696	16.2499	23.9705	23.297	32.2745	30.8929	41.7556	40.0077	51.0707	48.601
	100.74	24.2876	23.3038	5.66675	5.06717	10.2313	9.5182	15.9431	16.2354	23.9252	23.2722	32.2112	30.8585	41.7048	39.9628	50.9808	48.5456
	100.84	24.2497	23.2789	5.66165	5.0642	10.2207	9.51165	15.9255	16.2209	23.9021	23.2474	32.1671	30.8243	41.6286	39.9179	50.893	48.4905
	100.94	24.229	23.2542	5.64566	5.06124	10.1938	9.50511	15.8985	16.2065	23.858	23.2227	32.1316	30.7902	41.5517	39.8733	50.7996	48.4355
	101.04	24.2005	23.2295	5.64526	5.05827	10.1879	9.49857	15.8927	16.192	23.8451	23.1981	32.0968	30.7562	41.4818	39.8288	50.707	48.3808
	101.14	24.1693	23.2048	5.63354	5.05531	10.1863	9.49204	15.8716	16.1776	23.8217	23.1736	32.0679	30.7223	41.431	39.7845	50.625	48.3262
	101.24	24.1451	23.1803	5.63821	5.05235	10.1723	9.48552	15.8591	16.1633	23.7779	23.1491	32.0108	30.6885	41.3653	39.7403	50.5375	48.2717
	101.34	24.115	23.1558	5.63315	5.04939	10.1641	9.479	15.8517	16.1489	23.7392	23.1247	31.9831	30.6549	41.2946	39.6962	50.4597	48.2175
	101.44	24.0896	23.1314	5.61948	5.04644	10.1543	9.4725	15.8271	16.1346	23.7076	23.1004	31.9405	30.6213	41.2294	39.6524	50.3805	48.1634
	101.54	24.0622	23.1071	5.62418	5.04348	10.1449	9.466	15.8083	16.1203	23.6834	23.0762	31.8796	30.5879	41.1349	39.6086	50.307	48.1095
	101.64	24.0341	23.0828	5.61948	5.04053	10.1426	9.4595	15.8067	16.1061	23.6599	23.052	31.8702	30.5546	41.07	39.565	50.2273	48.0558
	101.74	24.004	23.0587	5.60657	5.03758	10.1133	9.45302	15.7884	16.0919	23.6244	23.0279	31.8206	30.5214	40.9938	39.5216	50.1465	48.0022
	101.84	23.9786	23.0346	5.6062	5.03464	10.1051	9.44654	15.7661	16.0777	23.5803	23.0038	31.7936	30.4883	40.9349	39.4783	50.0804	47.9488
	101.94	23.9525	23.0105	5.59955	5.03169	10.1031	9.44007	15.7524	16.0635	23.5666	22.9799	31.7628	30.4553	40.8868	39.4351	50.0106	47.8956
	102.04	23.9294	22.9866	5.59293	5.02875	10.0824	9.4336	15.7302	16.0493	23.5349	22.956	31.7234	30.4225	40.8263	39.3921	49.9203	47.8425
	102.14	23.9056	22.9627	5.59564	5.02581	10.0758	9.42714	15.7243	16.0352	23.5142	22.9322	31.6862	30.3897	40.772	39.3492	49.8519	47.7896
	102.24	23.8755	22.9388	5.5773	5.02287	10.0629	9.42069	15.7068	16.0211	23.4771	22.9084	31.6413	30.3571	40.7146	39.3065	49.7797	47.7369
	102.34	23.8235	22.9151	5.58392	5.01994	10.0571	9.41425	15.6907	16.0071	23.4447	22.8847	31.5862	30.3245	40.6478	39.2639	49.7012	47.6843
	102.44	23.8087	22.8914	5.58862	5.017	10.068	9.40781	15.6829	15.993	23.4299	22.8611	31.5456	30.2921	40.5876	39.2214	49.6183	47.6319
	102.54	23.7747	22.8678	5.57104	5.01407	10.0535	9.40138	15.6606	15.979	23.3928	22.8376	31.4796	30.2597	40.4974	39.1791	49.5461	47.5796
	102.64	23.7333	22.8442	5.5593	5.01115	10.0316	9.39496	15.6317	15.9651	23.3545	22.8141	31.4124	30.2275	40.4442	39.1369	49.4586	47.5275
	102.74	23.6884	22.8207	5.55817	5.00822	10.018	9.38855	15.6235	15.9511	23.3408	22.7907	31.3722	30.1954	40.3939	39.0948	49.3918	47.4755
	102.84	23.6544	22.7973	5.55853	5.0053	10.0098	9.38214	15.6067	15.9372	23.3138	22.7673	31.3335	30.1633	40.3513	39.0529	49.3164	47.4237
	102.94	23.6181	22.7739	5.5433	5.00237	9.99222	9.37574	15.5899	15.9233	23.2783	22.7441	31.2753	30.1314	40.2782	39.0111	49.234	47.372
	103.04	23.572	22.7507	5.52689	4.99946	9.97971	9.36934	15.5798	15.9094	23.2408	22.7208	31.2284	30.0996	40.2126	38.9694	49.1488	47.3205
	103.14	23.5275	22.7274	5.53784	4.99654	9.96484	9.36296	15.5602	15.8955	23.2095	22.6977	31.1722	30.0678	40.1556	38.9279	49.0824	47.2691
	103.24	23.4861	22.7043	5.53238	4.99362	9.95395	9.35658	15.5376	15.8817	23.1939	22.6746	31.1347	30.0362	40.0868	38.8864	49.009	47.2178
	103.34	23.4568	22.6812	5.52963	4.99071	9.95432	9.3502	15.5349	15.8679	23.1725	22.6516	31.0866	30.0047	40.0146	38.8451	48.9265	47.1667
	103.44	23.3982	22.6582	5.5054	4.9878	9.9465	9.34384	15.5208	15.8542	23.1435	22.6286	31.0304	29.9732	39.956	38.804	48.8492	47.1158
	103.54	23.3728	22.6352	5.49722	4.98489	9.93594	9.33748	15.5048	15.8404	23.1267	22.6057	30.962	29.9419	39.911	38.7629	48.7652	47.065
	103.64	23.3314	22.6123	5.5105	4.98199	9.92737	9.33113	15.4845	15.8267	23.0947	22.5829	30.9417	29.9106	39.8696	38.722	48.6848	47.0143
	103.74	23.2978	22.5894	5.49017	4.97909	9.90472	9.32478	15.4681	15.813	23.0736	22.5601	30.8839	29.8795	39.8118	38.6812	48.6199	46.9638
	103.84	23.2806	22.5667	5.49017	4.97619	9.91095	9.31844	15.4509	15.7993	23.0424	22.5374	30.8698	29.8484	39.7532	38.6404	48.5637	46.9134
	103.94	23.2458	22.544	5.49136	4.97329	9.89102	9.31211	15.4138	15.7857	23.0076	22.5148	30.8249	29.8174	39.6982	38.5999	48.493	46.8631
	104.04	23.222	22.5213	5.47375	4.97039	9.88049	9.30579	15.3962	15.7721	22.972	22.4922	30.8011	29.7866	39.6274	38.5594	48.416	46.813
	104.14	23.1755	22.4987	5.47964	4.9675	9.87619	9.29947	15.3747	15.7585	22.9342	22.4696	30.7569	29.7558	39.5536	38.5191	48.3492	46.763
	104.24	23.1423	22.4762	5.48001	4.9646	9.86093	9.29316	15.3564	15.7449	22.9025	22.4472	30.712	29.7251	39.5274	38.4788	48.2848	46.7131
	104.34	23.12	22.4537	5.46713	4.96171	9.84103	9.28685	15.3341	15.7314	22.8717	22.4248	30.6765	29.6945	39.4669	38.4387	48.2039	46.6634
	104.44	23.0966	22.4313	5.46478	4.95883	9.84418	9.28056	15.3224	15.7179	22.849	22.4024	30.6507	29.6639	39.4357	38.3987	48.1492	46.6138
	104.54	23.0677	22.4089	5.45697	4.95594	9.82697	9.27427	15.2966	15.7044	22.8177	22.3801	30.5983	29.6335	39.3872	38.3588	48.0844	46.5643
	104.64	23.0443	22.3866	5.46246	4.95306	9.81915	9.26798	15.2825	15.6909	22.7959	22.3579	30.553	29.6032	39.3177	38.319	48.0313	46.515
	104.74	23.0259	22.3644	5.46127	4.95018	9.81253	9.2617	15.2595	15.6774	22.7682	22.3357	30.5105	29.5729	39.2587	38.2793	47.977	46.4658
	104.84	22.9923	22.3422	5.45502	4.9473	9.79846	9.25543	15.2368	15.664	22.7463	22.3136	30.4604	29.5427	39.2134	38.2398	47.8957	46.4167
	104.94	22.9595	22.3201	5.4433	4.94442	9.78204	9.24917	15.222	15.6506	22.7017	22.2915	30.4339	29.5126	39.1673	38.2003	47.8176	46.3677
	105.04	22.9407	22.298	5.44409	4.94155	9.78284	9.24291	15.2165	15.6373	22.676	22.2695	30.3862	29.4826	39.1274	38.161	47.7441	46.3189
	105.14	22.9165	22.276	5.44174	4.93868	9.77579	9.23666	15.2087	15.6239	22.658	22.2476	30.3526	29.4527	39.079	38.1217	47.6863	46.2701
	105.24	22.9064	22.2541	5.44098	4.93581	9.76331	9.23042	15.1837	15.6106	22.6205	22.2257	30.3089	29.4229	39.0306	38.0826	47.623	46.2215
	105.34	22.8829	22.2322	5.43939	4.93294	9.75629	9.22418	15.1712	15.5973	22.5861	22.2039	30.2823	29.3931	38.9767	38.0435	47.5449	46.1731
	105.44	22.8739	22.2104	5.43118	4.93007	9.7457	9.21795	15.1536	15.584	22.5506	22.1821	30.2296	29.3634	38.9239	38.0046	47.4781	46.1247
	105.54	22.8337	22.1886	5.42691	4.92721	9.73752	9.21173	15.1259	15.5708	22.5252	22.1604	30.1776	29.3338	38.8556	37.9658	47.3941	46.0765
	105.64	22.8025	22.1668	5.43704	4.92435	9.72269	9.20551	15.1111	15.5575	22.4892	22.1387	30.1433	29.3043	38.7978	37.9271	47.3043	46.0283
	105.74	22.7818	22.1452	5.43588	4.92149	9.72775	9.1993	15.1075	15.5443	22.4732	22.1171	30.1054	29.2749	38.7693	37.8884	47.2328	45.9803
	105.84	22.7724	22.1236	5.42807	4.91863	9.71133	9.1931	15.0857	15.5312	22.4529	22.0956	30.0694	29.2455	38.7177	37.8499	47.1648	45.9325
	105.94	22.7599	22.102	5.43512	4.91578	9.71136	9.1869	15.0755	15.518	22.4271	22.074	30.0304	29.2163	38.6724	37.8115	47.1133	45.8847
	106.04	22.7255	22.0805	5.43042	4.91293	9.69885	9.18071	15.0591	15.5049	22.4006	22.0526	30.0015	29.1871	38.6185	37.7731	47.043	45.837
	106.14	22.6989	22.059	5.42026	4.91008	9.68008	9.17453	15.0466	15.4918	22.3717	22.0312	29.9608	29.1579	38.5653	37.7349	46.9633	45.7895
	106.24	22.6661	22.0376	5.40695	4.90723	9.67307	9.16835	15.0208	15.4787	22.3513	22.0099	29.9171	29.1289	38.502	37.6968	46.868	45.742
	106.34	22.6423	22.0163	5.41519	4.90439	9.65939	9.16218	15.0095	15.4656	22.3291	21.9886	29.8816	29.0999	38.4501	37.6587	46.7996	45.6947
	106.44	22.6228	21.995	5.4144	4.90154	9.64456	9.15602	14.99	15.4526	22.3142	21.9673	29.8573	29.071	38.3845	37.6208	46.7223	45.6475
	106.54	22.5915	21.9737	5.39798	4.8987	9.63828	9.14986	14.9727	15.4396	22.283	21.9461	29.8167	29.0422	38.3243	37.583	46.6441	45.6004
	106.64	22.57	21.9526	5.40073	4.89586	9.62619	9.14371	14.9591	15.4266	22.2654	21.925	29.7851	29.0135	38.288	37.5452	46.6031	45.5534
	106.74	22.5411	21.9314	5.37964	4.89302	9.62152	9.13756	14.9427	15.4136	22.2326	21.9039	29.7491	28.9848	38.231	37.5076	46.5313	45.5065
	106.84	22.515	21.9103	5.3847	4.89019	9.61096	9.13143	14.9134	15.4006	22.2064	21.8829	29.7269	28.9562	38.1868	37.47	46.4551	45.4598
	106.94	22.4861	21.8893	5.37534	4.88736	9.58829	9.12529	14.8962	15.3877	22.1744	21.8619	29.6855	28.9277	38.1142	37.4325	46.4051	45.4131
	107.04	22.4642	21.8683	5.36517	4.88453	9.57581	9.11917	14.8892	15.3748	22.1478	21.841	29.6566	28.8993	38.0579	37.3951	46.3254	45.3665
	107.14	22.4271	21.8474	5.35229	4.8817	9.56915	9.11305	14.8669	15.3619	22.1177	21.8201	29.6187	28.8709	37.9966	37.3579	46.2492	45.3201
	107.24	22.3986	21.8265	5.35034	4.87887	9.55627	9.10694	14.8556	15.3491	22.09	21.7993	29.5894	28.8426	37.9368	37.3206	46.2059	45.2737
	107.34	22.3751	21.8056	5.33472	4.87605	9.53595	9.10083	14.8392	15.3362	22.0713	21.7785	29.5394	28.8144	37.8743	37.2835	46.1465	45.2275
	107.44	22.3501	21.7848	5.32455	4.87323	9.52267	9.09473	14.8212	15.3234	22.0486	21.7577	29.5066	28.7862	37.8251	37.2465	46.0777	45.1814
	107.54	22.3318	21.7641	5.3273	4.87041	9.52151	9.08864	14.8106	15.3106	22.0271	21.7371	29.4804	28.7581	37.7755	37.2096	46.0102	45.1353
	107.64	22.3122	21.7434	5.33432	4.86759	9.50119	9.08255	14.7888	15.2978	21.9959	21.7164	29.4405	28.7301	37.7341	37.1727	45.9469	45.0894
	107.74	22.2931	21.7228	5.33783	4.86478	9.49768	9.07647	14.7798	15.2851	21.9728	21.6958	29.4097	28.7021	37.7134	37.136	45.8949	45.0435
	107.84	22.263	21.7022	5.32336	4.86196	9.47931	9.0704	14.7544	15.2724	21.938	21.6753	29.3647	28.6743	37.6489	37.0993	45.8312	44.9978
	107.94	22.247	21.6816	5.32065	4.85915	9.46329	9.06433	14.7478	15.2597	21.9119	21.6548	29.3144	28.6464	37.5837	37.0627	45.7613	44.9522
	108.04	22.2247	21.6611	5.31323	4.85634	9.46057	9.05827	14.7396	15.247	21.8967	21.6344	29.2796	28.6187	37.5638	37.0262	45.6758	44.9066
	108.14	22.1943	21.6407	5.30621	4.85354	9.44183	9.05222	14.7075	15.2343	21.8615	21.614	29.2491	28.591	37.5044	36.9898	45.618	44.8612
	108.24	22.1716	21.6203	5.314	4.85073	9.43869	9.04617	14.6903	15.2217	21.8318	21.5936	29.2148	28.5634	37.4364	36.9535	45.5523	44.8159
	108.34	22.1478	21.5999	5.31909	4.84793	9.4375	9.04013	14.6782	15.2091	21.8197	21.5733	29.1831	28.5359	37.3931	36.9172	45.4894	44.7706
	108.44	22.106	21.5796	5.31244	4.84513	9.42151	9.03409	14.6575	15.1965	21.7873	21.5531	29.146	28.5084	37.3364	36.8811	45.4164	44.7255
	108.54	22.0845	21.5594	5.30112	4.84233	9.40939	9.02806	14.6337	15.1839	21.7752	21.5329	29.1073	28.481	37.286	36.845	45.3707	44.6804
	108.64	22.0779	21.5392	5.30698	4.83953	9.39883	9.02204	14.62	15.1713	21.7529	21.5127	29.0655	28.4536	37.245	36.809	45.318	44.6355
	108.74	22.0568	21.519	5.28589	4.83674	9.40668	9.01602	14.6021	15.1588	21.7365	21.4926	29.0226	28.4264	37.1974	36.7731	45.2656	44.5906
	108.84	22.0239	21.4989	5.2843	4.83395	9.39728	9.01001	14.5825	15.1463	21.7006	21.4725	28.9858	28.3991	37.1372	36.7373	45.1953	44.5459
	108.94	22.0161	21.4788	5.28433	4.83116	9.38321	9.00401	14.57	15.1338	21.6803	21.4525	28.9405	28.372	37.0841	36.7015	45.1266	44.5012
	109.04	21.9876	21.4588	5.28705	4.82837	9.37659	8.99801	14.561	15.1213	21.6595	21.4325	28.9097	28.3449	37.0415	36.6658	45.0598	44.4566
	109.14	21.9529	21.4388	5.27652	4.82559	9.37308	8.99202	14.5411	15.1089	21.6396	21.4125	28.8718	28.3179	36.9958	36.6302	45.0172	44.4121
	109.24	21.924	21.4188	5.28589	4.8228	9.36292	8.98603	14.5333	15.0964	21.6154	21.3927	28.8499	28.2909	36.9575	36.5947	44.9523	44.3677
	109.34	21.9083	21.3989	5.27728	4.82002	9.35742	8.98005	14.5083	15.084	21.5873	21.3728	28.8101	28.264	36.9036	36.5593	44.9055	44.3235
	109.44	21.8845	21.3791	5.26517	4.81724	9.34378	8.97408	14.4931	15.0716	21.5525	21.353	28.7753	28.2372	36.8603	36.5239	44.8246	44.2792
	109.54	21.8564	21.3593	5.26205	4.81447	9.33908	8.96811	14.4735	15.0593	21.5377	21.3332	28.7409	28.2104	36.822	36.4886	44.773	44.2351
	109.64	21.8318	21.3395	5.25699	4.81169	9.33633	8.96215	14.4591	15.0469	21.5154	21.3135	28.7187	28.1837	36.795	36.4534	44.7047	44.1911
	109.74	21.8033	21.3198	5.24643	4.80892	9.31174	8.95619	14.4384	15.0346	21.4783	21.2938	28.6855	28.157	36.7548	36.4183	44.6402	44.1472
	109.84	21.779	21.3001	5.24173	4.80615	9.29691	8.95024	14.4189	15.0223	21.451	21.2742	28.6573	28.1304	36.7087	36.3832	44.5699	44.1033
	109.94	21.7591	21.2804	5.24292	4.80338	9.30432	8.9443	14.4122	15.01	21.431	21.2546	28.639	28.1039	36.6732	36.3483	44.5156	44.0596
	110.04	21.7142	21.2609	5.23706	4.80061	9.28516	8.93837	14.3892	14.9977	21.3986	21.2351	28.5776	28.0774	36.6149	36.3134	44.4582	44.0159
	110.14	21.7017	21.2413	5.23862	4.79785	9.27267	8.93243	14.3798	14.9855	21.3885	21.2156	28.5526	28.051	36.5876	36.2785	44.4098	43.9723
	110.24	21.6935	21.2218	5.2312	4.79509	9.26996	8.92651	14.3646	14.9732	21.3584	21.1961	28.5187	28.0247	36.5482	36.2438	44.3469	43.9288
	110.34	21.6521	21.2023	5.22415	4.79233	9.26993	8.92059	14.3474	14.961	21.3435	21.1767	28.496	27.9984	36.5099	36.2091	44.2984	43.8854
	110.44	21.6161	21.1829	5.21243	4.78957	9.2504	8.91468	14.3302	14.9488	21.3224	21.1573	28.4436	27.9721	36.4591	36.1745	44.2234	43.8421
	110.54	21.5857	21.1635	5.21793	4.78681	9.24417	8.90877	14.3028	14.9367	21.2967	21.138	28.4179	27.946	36.406	36.1399	44.1781	43.7988
	110.64	21.5544	21.1442	5.21323	4.78406	9.24808	8.90287	14.288	14.9245	21.2771	21.1187	28.3983	27.9198	36.3739	36.1055	44.1266	43.7557
	110.74	21.5388	21.1249	5.21402	4.7813	9.2551	8.89698	14.2896	14.9124	21.2592	21.0994	28.3679	27.8938	36.3349	36.0711	44.0844	43.7126
	110.84	21.5052	21.1056	5.19836	4.77855	9.23322	8.89109	14.27	14.9003	21.2318	21.0802	28.3343	27.8678	36.2982	36.0368	43.9875	43.6696
	110.94	21.4845	21.0864	5.18939	4.77581	9.21252	8.88521	14.2477	14.8882	21.1861	21.061	28.2964	27.8418	36.2368	36.0025	43.923	43.6267
	111.04	21.4685	21.0672	5.17886	4.77306	9.20432	8.87933	14.2411	14.8761	21.1678	21.0419	28.2569	27.8159	36.1747	35.9683	43.8617	43.5839
	111.14	21.4396	21.0481	5.18042	4.77032	9.19025	8.87346	14.22	14.8641	21.1428	21.0228	28.2132	27.7901	36.1232	35.9342	43.8125	43.5412
	111.24	21.4138	21.029	5.17496	4.76758	9.19339	8.8676	14.2021	14.852	21.106	21.0038	28.1804	27.7643	36.0841	35.9002	43.739	43.4985
	111.34	21.397	21.0099	5.18079	4.76484	9.1922	8.86174	14.1907	14.84	21.0892	20.9848	28.1519	27.7386	36.022	35.8662	43.6965	43.456
	111.44	21.365	20.9909	5.1644	4.7621	9.16641	8.85589	14.1689	14.828	21.0486	20.9658	28.0995	27.7129	35.9618	35.8323	43.5973	43.4135
	111.54	21.3415	20.9719	5.16049	4.75936	9.16721	8.85004	14.1571	14.8161	21.0283	20.9469	28.0683	27.6873	35.9157	35.7985	43.5348	43.3711
	111.64	21.3161	20.953	5.14682	4.75663	9.14651	8.8442	14.1317	14.8041	20.9998	20.928	28.0265	27.6618	35.8692	35.7647	43.475	43.3287
	111.74	21.3091	20.9341	5.14291	4.7539	9.15353	8.83837	14.1278	14.7922	20.9842	20.9091	27.9882	27.6362	35.831	35.7311	43.4273	43.2865
	111.84	21.2829	20.9152	5.14566	4.75117	9.14456	8.83254	14.1064	14.7803	20.9596	20.8903	27.9519	27.6108	35.7946	35.6974	43.3668	43.2443
	111.94	21.265	20.8964	5.14954	4.74844	9.13361	8.82672	14.0915	14.7684	20.9369	20.8715	27.9409	27.5854	35.7556	35.6639	43.3293	43.2022
	112.04	21.2278	20.8776	5.13666	4.74572	9.11133	8.8209	14.0786	14.7565	20.9115	20.8528	27.8968	27.5601	35.7153	35.6304	43.264	43.1602
	112.14	21.2001	20.8589	5.13629	4.74299	9.09924	8.81509	14.0587	14.7446	20.8783	20.8341	27.8597	27.5348	35.6642	35.597	43.2051	43.1183
	112.24	21.1985	20.8402	5.14331	4.74027	9.10394	8.80928	14.054	14.7328	20.8713	20.8154	27.8315	27.5095	35.6204	35.5636	43.1426	43.0765
	112.34	21.1673	20.8215	5.12689	4.73755	9.09454	8.80348	14.0329	14.721	20.8275	20.7968	27.7925	27.4843	35.5681	35.5303	43.0871	43.0347
	112.44	21.1443	20.8029	5.12338	4.73484	9.07462	8.79769	14.0263	14.7091	20.7928	20.7782	27.7577	27.4592	35.5349	35.4971	43.025	42.993
	112.54	21.1146	20.7843	5.12024	4.73212	9.07306	8.7919	14.0091	14.6974	20.7795	20.7596	27.7327	27.4341	35.4927	35.4639	42.9805	42.9514
	112.64	21.106	20.7657	5.11948	4.72941	9.05588	8.78612	14.0146	14.6856	20.7615	20.7411	27.7187	27.4091	35.4599	35.4308	42.943	42.9098
	112.74	21.0845	20.7472	5.1152	4.7267	9.04379	8.78035	13.9978	14.6738	20.7447	20.7227	27.6815	27.3841	35.4165	35.3978	42.8754	42.8684
	112.84	21.0571	20.7288	5.11127	4.72399	9.03986	8.77458	13.9798	14.6621	20.7189	20.7042	27.644	27.3592	35.3727	35.3648	42.8215	42.827
	112.94	21.0329	20.7103	5.10501	4.72128	9.03049	8.76881	13.9806	14.6504	20.7119	20.6858	27.612	27.3343	35.3407	35.3319	42.7652	42.7857
	113.04	21.0114	20.6919	5.10464	4.71858	9.01212	8.76305	13.9638	14.6387	20.6834	20.6675	27.5858	27.3095	35.288	35.2991	42.7125	42.7444
	113.14	20.9802	20.6735	5.09995	4.71587	9.009	8.7573	13.9442	14.627	20.6638	20.6491	27.5663	27.2847	35.2419	35.2663	42.6765	42.7033
	113.24	20.9665	20.6552	5.1011	4.71317	9.00314	8.75155	13.9337	14.6154	20.6338	20.6308	27.5315	27.26	35.2024	35.2336	42.6238	42.6622
	113.34	20.9529	20.6369	5.08511	4.71047	8.99728	8.74581	13.9177	14.6037	20.6131	20.6126	27.5085	27.2353	35.1591	35.2009	42.5797	42.6212
	113.44	20.92	20.6186	5.09369	4.70778	8.98792	8.74008	13.9036	14.5921	20.585	20.5944	27.4866	27.2107	35.1115	35.1683	42.5195	42.5802
	113.54	20.8864	20.6004	5.09604	4.70508	8.98166	8.73435	13.8817	14.5805	20.5701	20.5762	27.453	27.1861	35.0771	35.1358	42.4633	42.5394
	113.64	20.8802	20.5822	5.07495	4.70239	8.97229	8.72862	13.8716	14.5689	20.549	20.558	27.4171	27.1616	35.0278	35.1033	42.418	42.4986
	113.74	20.8607	20.5641	5.08197	4.6997	8.9715	8.72291	13.8638	14.5573	20.5365	20.5399	27.403	27.1371	34.9935	35.0709	42.3742	42.4578
	113.84	20.8298	20.546	5.06674	4.69701	8.96097	8.71719	13.8407	14.5458	20.5135	20.5218	27.373	27.1127	34.9579	35.0385	42.3121	42.4172
	113.94	20.8025	20.5279	5.06284	4.69432	8.96017	8.71149	13.8368	14.5343	20.5009	20.5038	27.3261	27.0883	34.9157	35.0063	42.2457	42.3766
	114.04	20.7779	20.5098	5.05777	4.69164	8.94571	8.70579	13.8083	14.5227	20.4693	20.4858	27.2937	27.064	34.8739	34.974	42.1656	42.3361
	114.14	20.7536	20.4918	5.05307	4.68895	8.93869	8.70009	13.8075	14.5112	20.4568	20.4678	27.2616	27.0397	34.8341	34.9419	42.1101	42.2957
	114.24	20.7384	20.4738	5.04956	4.68627	8.93518	8.6944	13.7923	14.4998	20.4299	20.4499	27.2261	27.0154	34.804	34.9098	42.0488	42.2553
	114.34	20.7048	20.4559	5.03549	4.68359	8.9133	8.68872	13.7735	14.4883	20.408	20.432	27.1894	26.9912	34.7556	34.8777	41.9887	42.215
	114.44	20.6853	20.438	5.0433	4.68092	8.90939	8.68304	13.7743	14.4769	20.3877	20.4141	27.1581	26.9671	34.7314	34.8457	41.9449	42.1748
	114.54	20.6493	20.4201	5.04172	4.67824	8.90158	8.67736	13.7501	14.4654	20.3603	20.3963	27.1222	26.943	34.6712	34.8138	41.8699	42.1347
	114.64	20.6259	20.4023	5.03159	4.67557	8.88986	8.6717	13.7235	14.454	20.3268	20.3785	27.0761	26.9189	34.6181	34.7819	41.8285	42.0946
	114.74	20.5993	20.3845	5.01987	4.6729	8.87814	8.66604	13.7165	14.4426	20.3142	20.3607	27.0417	26.8949	34.572	34.7501	41.773	42.0546
	114.84	20.5739	20.3667	5.03043	4.67023	8.87619	8.66038	13.7099	14.4312	20.3006	20.343	27.0116	26.871	34.5458	34.7184	41.7234	42.0146
	114.94	20.5603	20.349	5.03159	4.66756	8.87033	8.65473	13.6962	14.4199	20.2869	20.3253	26.9901	26.8471	34.5126	34.6867	41.6949	41.9747
	115.04	20.5415	20.3313	5.01987	4.6649	8.86954	8.64908	13.6728	14.4085	20.2517	20.3076	26.9581	26.8232	34.461	34.655	41.6402	41.9349
	115.14	20.5193	20.3136	5.01791	4.66223	8.86447	8.64344	13.6591	14.3972	20.2185	20.29	26.9218	26.7994	34.413	34.6234	41.5875	41.8952
	115.24	20.4857	20.296	5.00385	4.65957	8.8504	8.63781	13.6419	14.3859	20.1967	20.2724	26.8929	26.7756	34.3763	34.5919	41.5313	41.8555
	115.34	20.4665	20.2784	4.99643	4.65691	8.84299	8.63218	13.6415	14.3746	20.1822	20.2548	26.8722	26.7519	34.3524	34.5604	41.4684	41.8159
	115.44	20.447	20.2608	4.99643	4.65425	8.83597	8.62656	13.6298	14.3633	20.1697	20.2373	26.8495	26.7282	34.3134	34.529	41.4293	41.7764
	115.54	20.42	20.2432	4.99213	4.6516	8.84729	8.62094	13.6294	14.3521	20.1428	20.2198	26.8195	26.7046	34.2864	34.4977	41.3664	41.7369
	115.64	20.4029	20.2257	4.98666	4.64895	8.82541	8.61533	13.6083	14.3408	20.1209	20.2023	26.7929	26.681	34.2286	34.4664	41.3375	41.6975
	115.74	20.3943	20.2083	4.97885	4.64629	8.82932	8.60972	13.6091	14.3296	20.1053	20.1849	26.7702	26.6574	34.1864	34.4351	41.2953	41.6582
	115.84	20.3821	20.1908	4.98315	4.64364	8.8219	8.60412	13.6009	14.3184	20.0783	20.1675	26.7425	26.6339	34.1517	34.4039	41.2559	41.6189
	115.94	20.3532	20.1734	4.97299	4.641	8.81174	8.59853	13.5899	14.3072	20.0564	20.1501	26.7089	26.6104	34.1032	34.3728	41.2176	41.5797
	116.04	20.3337	20.156	4.97299	4.63835	8.81485	8.59294	13.5751	14.296	20.0322	20.1328	26.6698	26.587	34.0595	34.3417	41.1519	41.5406
	116.14	20.3017	20.1387	4.96048	4.63571	8.80704	8.58736	13.5665	14.2849	20.0127	20.1155	26.6378	26.5636	34.0196	34.3107	41.0926	41.5015
	116.24	20.281	20.1214	4.95932	4.63307	8.80276	8.58178	13.5419	14.2737	19.9842	20.0982	26.6124	26.5403	33.9794	34.2797	41.057	41.4625
	116.34	20.2673	20.1041	4.95346	4.63043	8.79922	8.5762	13.5446	14.2626	19.9705	20.0809	26.5917	26.517	33.9509	34.2488	41.0191	41.4236
	116.44	20.2478	20.0869	4.95346	4.62779	8.78909	8.57064	13.5321	14.2515	19.9392	20.0637	26.5769	26.4938	33.9181	34.2179	40.9801	41.3847
	116.54	20.2282	20.0696	4.95346	4.62515	8.78439	8.56507	13.5204	14.2404	19.9244	20.0465	26.5526	26.4705	33.8837	34.1871	40.934	41.3459
	116.64	20.1993	20.0525	4.9433	4.62252	8.77032	8.55952	13.4985	14.2293	19.9009	20.0294	26.5339	26.4474	33.847	34.1563	40.8801	41.3072
	116.74	20.1833	20.0353	4.93979	4.61989	8.759	8.55396	13.4755	14.2183	19.8826	20.0123	26.5038	26.4243	33.8192	34.1256	40.8172	41.2685
	116.84	20.1529	20.0182	4.92886	4.61726	8.7598	8.54842	13.4646	14.2072	19.8521	19.9952	26.4773	26.4012	33.781	34.095	40.7641	41.2299
	116.94	20.1419	20.0011	4.93744	4.61463	8.75665	8.54288	13.4653	14.1962	19.8412	19.9781	26.4429	26.3781	33.7505	34.0644	40.7023	41.1913
	117.04	20.1189	19.984	4.92612	4.612	8.74533	8.53734	13.4423	14.1852	19.815	19.9611	26.4245	26.3552	33.7157	34.0338	40.6527	41.1529
	117.14	20.0876	19.967	4.92612	4.60938	8.73361	8.53181	13.4337	14.1742	19.7986	19.9441	26.4042	26.3322	33.6681	34.0033	40.6012	41.1144
	117.24	20.0712	19.95	4.9144	4.60676	8.7258	8.52629	13.4236	14.1632	19.7791	19.9271	26.3612	26.3093	33.622	33.9729	40.5418	41.0761
	117.34	20.0638	19.933	4.92181	4.60414	8.7215	8.52077	13.4263	14.1522	19.7701	19.9102	26.3444	26.2864	33.5903	33.9425	40.507	41.0378
	117.44	20.029	19.9161	4.91049	4.60152	8.71017	8.51525	13.4032	14.1413	19.74	19.8933	26.3144	26.2636	33.5478	33.9122	40.4527	40.9995
	117.54	20.0095	19.8992	4.91049	4.5989	8.69846	8.50975	13.3985	14.1303	19.7205	19.8764	26.2753	26.2408	33.5087	33.8819	40.3871	40.9614
	117.64	19.9814	19.8823	4.89722	4.59629	8.68829	8.50424	13.3821	14.1194	19.6963	19.8596	26.2425	26.218	33.4806	33.8516	40.3301	40.9232
	117.74	19.9782	19.8654	4.89487	4.59367	8.68283	8.49875	13.3681	14.1085	19.6814	19.8428	26.2011	26.1953	33.4462	33.8215	40.2691	40.8852
	117.84	19.947	19.8486	4.88315	4.59106	8.67111	8.49325	13.3603	14.0976	19.6533	19.826	26.1698	26.1727	33.4149	33.7913	40.2215	40.8472
	117.94	19.9275	19.8318	4.87534	4.58845	8.6633	8.48777	13.3368	14.0868	19.6385	19.8092	26.1355	26.15	33.379	33.7612	40.1871	40.8093
	118.04	19.9138	19.8151	4.88589	4.58585	8.66214	8.48228	13.3349	14.0759	19.6178	19.7925	26.1288	26.1274	33.3505	33.7312	40.1586	40.7714
	118.14	19.8943	19.7983	4.8812	4.58324	8.66916	8.47681	13.3232	14.0651	19.6053	19.7758	26.0976	26.1049	33.3075	33.7012	40.1031	40.7336
	118.24	19.8884	19.7816	4.87924	4.58064	8.66721	8.47134	13.3095	14.0542	19.5916	19.7591	26.0644	26.0824	33.2595	33.6713	40.0816	40.6959
	118.34	19.8689	19.765	4.87924	4.57804	8.65549	8.46587	13.3017	14.0434	19.5721	19.7425	26.0448	26.0599	33.2274	33.6414	40.0426	40.6582
	118.44	19.8524	19.7483	4.87924	4.57544	8.64066	8.46041	13.2946	14.0326	19.5455	19.7259	26.0058	26.0375	33.1884	33.6115	40.0144	40.6205
	118.54	19.8235	19.7317	4.86517	4.57284	8.64532	8.45495	13.2798	14.0219	19.5306	19.7093	25.9722	26.0151	33.1353	33.5818	39.9777	40.583
	118.64	19.8029	19.7151	4.8562	4.57024	8.62463	8.4495	13.2669	14.0111	19.5131	19.6927	25.9515	25.9927	33.0911	33.552	39.9305	40.5455
	118.74	19.7872	19.6985	4.84369	4.56765	8.62384	8.44406	13.2466	14.0003	19.4857	19.6762	25.9194	25.9704	33.0544	33.5223	39.8859	40.508
	118.84	19.7661	19.682	4.84683	4.56506	8.61526	8.43862	13.2419	13.9896	19.4576	19.6597	25.8913	25.9481	33.0114	33.4927	39.8547	40.4706
	118.94	19.7341	19.6655	4.83432	4.56247	8.61057	8.43318	13.2255	13.9789	19.4381	19.6432	25.8507	25.9259	32.9724	33.4631	39.818	40.4333
	119.04	19.7224	19.649	4.8226	4.55988	8.59103	8.42775	13.206	13.9682	19.4256	19.6268	25.8241	25.9037	32.9239	33.4335	39.7703	40.396
	119.14	19.7009	19.6326	4.82846	4.55729	8.59689	8.42233	13.197	13.9575	19.4072	19.6104	25.8026	25.8815	32.8837	33.4041	39.7301	40.3588
	119.24	19.6775	19.6162	4.80893	4.55471	8.57736	8.41691	13.204	13.9468	19.3806	19.594	25.7761	25.8594	32.8524	33.3746	39.684	40.3217
	119.34	19.6696	19.5998	4.80893	4.55213	8.57736	8.4115	13.1845	13.9362	19.3689	19.5777	25.7636	25.8373	32.8134	33.3452	39.6519	40.2846
	119.44	19.6431	19.5834	4.79721	4.54954	8.55783	8.40609	13.1728	13.9255	19.3299	19.5613	25.7323	25.8153	32.7743	33.3158	39.6238	40.2475
	119.54	19.638	19.5671	4.79681	4.54697	8.56525	8.40068	13.1606	13.9149	19.3177	19.545	25.7124	25.7932	32.7552	33.2865	39.5773	40.2106
	119.64	19.6193	19.5508	4.79761	4.54439	8.54651	8.39529	13.145	13.9043	19.3068	19.5288	25.6819	25.7713	32.7161	33.2573	39.532	40.1736
	119.74	19.5896	19.5345	4.79214	4.54181	8.54807	8.38989	13.1317	13.8937	19.2935	19.5125	25.6523	25.7493	32.6864	33.2281	39.4898	40.1368
	119.84	19.5857	19.5183	4.80307	4.53924	8.54025	8.3845	13.1239	13.8831	19.2849	19.4963	25.6335	25.7274	32.6396	33.1989	39.4383	40.1
	119.94	19.5575	19.5021	4.79526	4.53667	8.54025	8.37912	13.1044	13.8725	19.2654	19.4801	25.6093	25.7056	32.6083	33.1698	39.4039	40.0632
	120.04	19.5427	19.4859	4.78354	4.5341	8.53555	8.37374	13.0896	13.862	19.249	19.4639	25.5811	25.6837	32.5888	33.1407	39.3578	40.0265
	120.14	19.5232	19.4697	4.78665	4.53153	8.52853	8.36837	13.0849	13.8514	19.2342	19.4478	25.5554	25.6619	32.5497	33.1117	39.3141	39.9899
	120.24	19.5036	19.4536	4.78354	4.52897	8.52072	8.363	13.0771	13.8409	19.2146	19.4317	25.5108	25.6402	32.5107	33.0827	39.2828	39.9533
	120.34	19.4841	19.4374	4.77182	4.5264	8.509	8.35764	13.0606	13.8304	19.1834	19.4156	25.496	25.6185	32.4716	33.0538	39.239	39.9168
	120.44	19.4665	19.4214	4.77768	4.52384	8.50314	8.35228	13.0595	13.8199	19.1697	19.3996	25.4823	25.5968	32.4345	33.0249	39.2113	39.8803
	120.54	19.447	19.4053	4.77768	4.52128	8.49533	8.34693	13.0399	13.8094	19.1627	19.3835	25.4511	25.5751	32.4071	32.996	39.1715	39.8439
	120.64	19.4251	19.3893	4.76361	4.51872	8.47345	8.34158	13.0298	13.799	19.1478	19.3675	25.4214	25.5535	32.3735	32.9672	39.1066	39.8075
	120.74	19.4021	19.3733	4.75229	4.51617	8.46292	8.33624	13.0146	13.7885	19.1131	19.3516	25.3866	25.5319	32.3388	32.9385	39.057	39.7712
	120.84	19.3978	19.3573	4.7558	4.51361	8.46564	8.3309	12.9985	13.7781	19.1002	19.3356	25.3589	25.5104	32.3032	32.9098	39.009	39.735
	120.94	19.3708	19.3413	4.74057	4.51106	8.45041	8.32557	12.9833	13.7676	19.0904	19.3197	25.328	25.4889	32.2685	32.8811	38.9469	39.6988
	121.04	19.3513	19.3254	4.73276	4.50851	8.43088	8.32024	12.9638	13.7572	19.0662	19.3038	25.3085	25.4674	32.2294	32.8525	38.8992	39.6626
	121.14	19.3318	19.3095	4.72104	4.50596	8.41916	8.31492	12.9607	13.7468	19.0545	19.2879	25.282	25.446	32.1903	32.8239	38.8648	39.6266
	121.24	19.3122	19.2936	4.72574	4.50341	8.41446	8.3096	12.9482	13.7365	19.0263	19.2721	25.2577	25.4246	32.1513	32.7954	38.8188	39.5905
	121.34	19.2849	19.2778	4.72415	4.50087	8.42307	8.30429	12.9403	13.7261	19.0154	19.2563	25.2421	25.4032	32.1286	32.7669	38.7789	39.5546
	121.44	19.2677	19.2619	4.70306	4.49832	8.409	8.29899	12.9185	13.7157	18.9935	19.2405	25.2085	25.3819	32.0942	32.7384	38.7258	39.5186
	121.54	19.2528	19.2461	4.69839	4.49578	8.40353	8.29368	12.9091	13.7054	18.9881	19.2247	25.1835	25.3606	32.0653	32.71	38.6891	39.4828
	121.64	19.2263	19.2304	4.6976	4.49324	8.39651	8.28839	12.9013	13.6951	18.9732	19.2089	25.1554	25.3393	32.0341	32.6817	38.6383	39.447
	121.74	19.2107	19.2146	4.70462	4.4907	8.40744	8.28309	12.8888	13.6848	18.9607	19.1932	25.1413	25.3181	32.0107	32.6534	38.5914	39.4112
	121.84	19.1857	19.1989	4.69214	4.48817	8.39417	8.27781	12.8763	13.6745	18.9404	19.1775	25.103	25.2969	31.9653	32.6251	38.55	39.3755
	121.94	19.1771	19.1832	4.68744	4.48563	8.38556	8.27252	12.8599	13.6642	18.9427	19.1619	25.0835	25.2758	31.9341	32.5969	38.5187	39.3398
	122.04	19.1583	19.1675	4.68823	4.4831	8.36682	8.26725	12.8411	13.6539	18.9271	19.1462	25.053	25.2546	31.8958	32.5687	38.4805	39.3042
	122.14	19.1364	19.1519	4.67886	4.48057	8.36447	8.26197	12.8271	13.6437	18.9029	19.1306	25.0194	25.2335	31.8622	32.5406	38.4469	39.2687
	122.24	19.1154	19.1363	4.67651	4.47804	8.35431	8.25671	12.8107	13.6334	18.8802	19.115	24.9905	25.2125	31.8216	32.5125	38.4109	39.2332
	122.34	19.1013	19.1207	4.67416	4.47551	8.33713	8.25145	12.7958	13.6232	18.8631	19.0995	24.9695	25.1915	31.7802	32.4844	38.3766	39.1978
	122.44	19.0923	19.1051	4.6683	4.47299	8.33517	8.24619	12.7899	13.613	18.8611	19.0839	24.9386	25.1705	31.7548	32.4564	38.3426	39.1624
	122.54	19.0814	19.0896	4.66205	4.47046	8.32501	8.24094	12.7837	13.6028	18.8431	19.0684	24.9183	25.1495	31.7173	32.4284	38.3098	39.127
	122.64	19.0626	19.074	4.66595	4.46794	8.30627	8.23569	12.765	13.5926	18.8205	19.0529	24.9066	25.1286	31.6868	32.4005	38.2762	39.0918
	122.74	19.0407	19.0585	4.65659	4.46542	8.29221	8.23044	12.7509	13.5824	18.8103	19.0374	24.873	25.1077	31.6454	32.3726	38.2301	39.0565
	122.84	19.0349	19.0431	4.65073	4.4629	8.29495	8.22521	12.7372	13.5722	18.7967	19.022	24.8515	25.0868	31.62	32.3448	38.1852	39.0214
	122.94	19.0095	19.0276	4.64175	4.46039	8.28439	8.21997	12.7235	13.5621	18.7596	19.0066	24.8144	25.066	31.5751	32.317	38.1402	38.9862
	123.04	18.9931	19.0122	4.63705	4.45787	8.27658	8.21475	12.7149	13.552	18.74	18.9912	24.7948	25.0452	31.5407	32.2892	38.0894	38.9511
	123.14	18.9782	18.9968	4.63705	4.45536	8.26486	8.20952	12.7001	13.5419	18.7205	18.9758	24.7753	25.0244	31.5165	32.2615	38.0582	38.9161
	123.24	18.9654	18.9814	4.64212	4.45285	8.27463	8.2043	12.6982	13.5317	18.699	18.9605	24.7538	25.0037	31.4872	32.2338	38.0211	38.8811
	123.34	18.9489	18.9661	4.64682	4.45034	8.2598	8.19909	12.6903	13.5217	18.6842	18.9452	24.7343	24.983	31.456	32.2062	37.975	38.8462
	123.44	18.9263	18.9508	4.63354	4.44783	8.25275	8.19388	12.6771	13.5116	18.6654	18.9299	24.6968	24.9623	31.4106	32.1786	37.9172	38.8114
	123.54	18.9142	18.9355	4.64331	4.44533	8.24689	8.18868	12.6673	13.5015	18.6486	18.9146	24.68	24.9417	31.3853	32.151	37.8887	38.7765
	123.64	18.8935	18.9202	4.63431	4.44282	8.23868	8.18348	12.6544	13.4915	18.6279	18.8993	24.6476	24.9211	31.3497	32.1235	37.8367	38.7418
	123.74	18.8806	18.9049	4.63315	4.44032	8.22971	8.17828	12.6337	13.4814	18.6072	18.8841	24.6269	24.9005	31.3173	32.096	37.7879	38.707
	123.84	18.8611	18.8897	4.62613	4.43782	8.21799	8.17309	12.6259	13.4714	18.5838	18.8689	24.5909	24.88	31.2829	32.0686	37.734	38.6724
	123.94	18.8415	18.8745	4.63315	4.43532	8.21017	8.16791	12.6189	13.4614	18.576	18.8537	24.5761	24.8595	31.2587	32.0412	37.6949	38.6377
	124.04	18.8243	18.8593	4.6355	4.43283	8.20081	8.16273	12.6204	13.4514	18.5619	18.8386	24.5589	24.839	31.222	32.0139	37.6543	38.6032
	124.14	18.8072	18.8442	4.62534	4.43033	8.17892	8.15755	12.6095	13.4414	18.5525	18.8235	24.5253	24.8186	31.1884	31.9866	37.6129	38.5687
	124.24	18.7829	18.829	4.62534	4.42784	8.16409	8.15238	12.5946	13.4314	18.5377	18.8083	24.494	24.7982	31.161	31.9593	37.5621	38.5342
	124.34	18.7575	18.8139	4.60776	4.42535	8.15353	8.14722	12.5818	13.4215	18.5193	18.7933	24.4608	24.7778	31.127	31.932	37.5172	38.4998
	124.44	18.7365	18.7988	4.6062	4.42286	8.14417	8.14206	12.5794	13.4115	18.4982	18.7782	24.4327	24.7574	31.0989	31.9049	37.4695	38.4654
	124.54	18.7146	18.7838	4.60385	4.42037	8.1301	8.1369	12.5575	13.4016	18.4763	18.7632	24.4062	24.7371	31.0692	31.8777	37.4273	38.4311
	124.64	18.695	18.7687	4.59213	4.41788	8.11368	8.13175	12.5458	13.3917	18.4568	18.7481	24.3866	24.7168	31.0427	31.8506	37.3766	38.3968
	124.74	18.6868	18.7537	4.59564	4.4154	8.11407	8.1266	12.5298	13.3817	18.4369	18.7331	24.3628	24.6966	31.0142	31.8235	37.3371	38.3626
	124.84	18.6755	18.7387	4.58432	4.41292	8.09885	8.12146	12.5067	13.3718	18.417	18.7182	24.3405	24.6763	30.9794	31.7965	37.2867	38.3284
	124.94	18.6618	18.7237	4.59018	4.41044	8.10941	8.11632	12.5009	13.362	18.408	18.7032	24.3339	24.6561	30.9462	31.7695	37.2613	38.2943
	125.04	18.6443	18.7088	4.57571	4.40796	8.09103	8.11119	12.4903	13.3521	18.3873	18.6883	24.3085	24.636	30.906	31.7425	37.2	38.2602
	125.14	18.6306	18.6938	4.58627	4.40548	8.08829	8.10606	12.4892	13.3422	18.3806	18.6734	24.287	24.6158	30.8876	31.7156	37.1793	38.2262
	125.24	18.615	18.6789	4.58237	4.40301	8.08127	8.10094	12.4657	13.3324	18.3572	18.6585	24.2597	24.5957	30.8524	31.6887	37.1441	38.1922
	125.34	18.5896	18.6641	4.5687	4.40053	8.08011	8.09582	12.4568	13.3226	18.3318	18.6437	24.2343	24.5757	30.8075	31.6619	37.1109	38.1583
	125.44	18.5759	18.6492	4.57455	4.39806	8.08127	8.09071	12.4462	13.3127	18.3181	18.6288	24.2128	24.5556	30.7852	31.6351	37.0855	38.1244
	125.54	18.554	18.6344	4.56049	4.39559	8.07111	8.0856	12.436	13.3029	18.301	18.614	24.1792	24.5356	30.7485	31.6083	37.0488	38.0905
	125.64	18.531	18.6195	4.55698	4.39312	8.05899	8.0805	12.413	13.2931	18.281	18.5992	24.1562	24.5156	30.7138	31.5816	37.0016	38.0567
	125.74	18.5193	18.6047	4.55698	4.39065	8.06058	8.0754	12.4013	13.2834	18.2646	18.5845	24.1366	24.4956	30.6747	31.5549	36.9703	38.023
	125.84	18.4997	18.59	4.55386	4.38819	8.05588	8.0703	12.3817	13.2736	18.242	18.5697	24.1054	24.4757	30.6599	31.5283	36.9312	37.9893
	125.94	18.4919	18.5752	4.56088	4.38573	8.04416	8.06521	12.3817	13.2638	18.2107	18.555	24.0858	24.4558	30.6278	31.5016	36.8922	37.9557
	126.04	18.4841	18.5605	4.56479	4.38327	8.04025	8.06013	12.3692	13.2541	18.1951	18.5403	24.0585	24.436	30.5927	31.4751	36.8531	37.9221
	126.14	18.4661	18.5458	4.55463	4.38081	8.03009	8.05505	12.356	13.2444	18.1896	18.5256	24.0327	24.4161	30.5661	31.4485	36.8304	37.8885
	126.24	18.4423	18.5311	4.54721	4.37835	8.00314	8.04997	12.3368	13.2346	18.1697	18.511	23.994	24.3963	30.5321	31.422	36.7934	37.855
	126.34	18.4259	18.5164	4.54565	4.37589	7.99377	8.0449	12.3275	13.2249	18.1486	18.4963	23.973	24.3765	30.5032	31.3956	36.748	37.8215
	126.44	18.4083	18.5018	4.539	4.37344	7.98401	8.03983	12.3224	13.2152	18.1342	18.4817	23.9437	24.3568	30.4739	31.3691	36.7141	37.7881
	126.54	18.3825	18.4872	4.53354	4.37098	7.97464	8.03477	12.3192	13.2055	18.117	18.4671	23.9218	24.337	30.4208	31.3428	36.682	37.7548
	126.64	18.3747	18.4726	4.53354	4.36853	7.97385	8.02971	12.2997	13.1959	18.1053	18.4525	23.9023	24.3173	30.3896	31.3164	36.6414	37.7214
	126.74	18.3528	18.458	4.53119	4.36608	7.9715	8.02466	12.2856	13.1862	18.0951	18.438	23.8804	24.2977	30.3646	31.2901	36.6125	37.6882
	126.84	18.3415	18.4435	4.51987	4.36364	7.96017	8.01961	12.2712	13.1766	18.0642	18.4235	23.8495	24.278	30.3329	31.2638	36.5738	37.655
	126.94	18.3267	18.4289	4.51205	4.36119	7.95547	8.01456	12.2665	13.1669	18.0572	18.409	23.83	24.2584	30.3017	31.2376	36.5277	37.6218
	127.04	18.3118	18.4144	4.5097	4.35875	7.94611	8.00952	12.2446	13.1573	18.0424	18.3945	23.7964	24.2388	30.2798	31.2114	36.4816	37.5886
	127.14	18.2888	18.3999	4.51089	4.3563	7.9426	8.00449	12.2333	13.1477	18.0193	18.38	23.7733	24.2193	30.245	31.1852	36.4273	37.5555
	127.24	18.2786	18.3855	4.50464	4.35386	7.93323	7.99946	12.22	13.1381	17.9982	18.3656	23.7405	24.1998	30.2044	31.1591	36.3867	37.5225
	127.34	18.2536	18.371	4.50229	4.35143	7.91916	7.99443	12.2013	13.1285	17.9646	18.3511	23.7187	24.1803	30.1708	31.133	36.3453	37.4895
	127.44	18.2408	18.3566	4.50815	4.34899	7.92502	7.98941	12.1923	13.119	17.951	18.3367	23.6972	24.1608	30.1454	31.1069	36.3004	37.4566
	127.54	18.24	18.3422	4.50034	4.34655	7.91721	7.98439	12.1923	13.1094	17.9314	18.3224	23.6659	24.1414	30.1181	31.0809	36.2644	37.4236
	127.64	18.2204	18.3278	4.48862	4.34412	7.90549	7.97938	12.1728	13.0998	17.9002	18.308	23.6464	24.122	30.0821	31.0549	36.2379	37.3908
	127.74	18.2118	18.3134	4.49173	4.34169	7.89847	7.97437	12.1532	13.0903	17.8806	18.2937	23.6151	24.1026	30.0556	31.029	36.2035	37.358
	127.84	18.1946	18.2991	4.49408	4.33926	7.89532	7.96937	12.1392	13.0808	17.8619	18.2793	23.5768	24.0832	30.0337	31.003	36.1691	37.3252
	127.94	18.1622	18.2848	4.48199	4.33683	7.89417	7.96437	12.1232	13.0713	17.8459	18.265	23.5577	24.0639	30.0013	30.9772	36.1297	37.2925
	128.04	18.1407	18.2705	4.47845	4.3344	7.88361	7.95938	12.1196	13.0618	17.8322	18.2508	23.5456	24.0446	29.9829	30.9513	36.1105	37.2598
	128.14	18.113	18.2562	4.46323	4.33198	7.8754	7.95439	12.1083	13.0523	17.8162	18.2365	23.5194	24.0253	29.9482	30.9255	36.068	37.2272
	128.24	18.1052	18.2419	4.46323	4.32955	7.8801	7.9494	12.0888	13.0428	17.7967	18.2223	23.4882	24.006	29.9208	30.8997	36.0281	37.1946
	128.34	18.0818	18.2277	4.46323	4.32713	7.86838	7.94442	12.0771	13.0333	17.7881	18.2081	23.4687	23.9868	29.8896	30.874	35.9859	37.162
	128.44	18.0622	18.2135	4.46323	4.32471	7.86057	7.93945	12.0692	13.0239	17.7732	18.1939	23.4491	23.9676	29.863	30.8483	35.943	37.1295
	128.54	18.0505	18.1993	4.45932	4.32229	7.86136	7.93447	12.0684	13.0144	17.7615	18.1797	23.4335	23.9485	29.8505	30.8226	35.9234	37.097
	128.64	18.0278	18.1851	4.45306	4.31988	7.86212	7.92951	12.0552	13.005	17.7404	18.1655	23.4194	23.9293	29.813	30.797	35.8742	37.0646
	128.74	18.0095	18.1709	4.44955	4.31746	7.85391	7.92454	12.0321	12.9956	17.7127	18.1514	23.3847	23.9102	29.7782	30.7714	35.8316	37.0323
	128.84	17.9939	18.1568	4.44565	4.31505	7.8508	7.91958	12.0282	12.9862	17.6971	18.1373	23.3612	23.8911	29.7509	30.7458	35.7848	36.9999
	128.94	17.9868	18.1427	4.44565	4.31264	7.83908	7.91463	12.0165	12.9768	17.6822	18.1232	23.3378	23.8721	29.7235	30.7203	35.7504	36.9676
	129.04	17.9712	18.1286	4.44254	4.31023	7.84067	7.90968	12.0103	12.9674	17.6666	18.1091	23.3152	23.853	29.6892	30.6948	35.7152	36.9354
	129.14	17.9587	18.1145	4.43784	4.30782	7.84689	7.90474	12.0126	12.958	17.6619	18.0951	23.3026	23.834	29.6649	30.6693	35.6941	36.9032
	129.24	17.9509	18.1004	4.43002	4.30541	7.83517	7.89979	12.0009	12.9487	17.6541	18.081	23.2878	23.8151	29.6376	30.6439	35.6598	36.8711
	129.34	17.9251	18.0864	4.42767	4.30301	7.83282	7.89486	11.9907	12.9393	17.6322	18.067	23.2612	23.7961	29.6188	30.6185	35.6262	36.8389
	129.44	17.9021	18.0724	4.42416	4.3006	7.8215	7.88993	11.9677	12.93	17.5974	18.053	23.2382	23.7772	29.5888	30.5932	35.6	36.8069
	129.54	17.8935	18.0584	4.4187	4.2982	7.81915	7.885	11.9622	12.9206	17.5951	18.039	23.2202	23.7583	29.556	30.5678	35.5703	36.7749
	129.64	17.8751	18.0444	4.41751	4.2958	7.82266	7.88008	11.9532	12.9113	17.5791	18.0251	23.2003	23.7394	29.5235	30.5426	35.5301	36.7429
	129.74	17.8462	18.0304	4.41049	4.2934	7.79611	7.87516	11.9345	12.902	17.5525	18.0111	23.1737	23.7205	29.497	30.5173	35.4723	36.7109
	129.84	17.8446	18.0165	4.40268	4.29101	7.79611	7.87024	11.9267	12.8927	17.5408	17.9972	23.1542	23.7017	29.4657	30.4921	35.4332	36.679
	129.94	17.8357	18.0026	4.39682	4.28861	7.79495	7.86533	11.9239	12.8835	17.5271	17.9833	23.1405	23.6829	29.4489	30.4669	35.4	36.6472
	130.04	17.8161	17.9887	4.39682	4.28622	7.80197	7.86043	11.9091	12.8742	17.5076	17.9695	23.1093	23.6642	29.4325	30.4417	35.3719	36.6154
	130.14	17.7966	17.9748	4.39682	4.28383	7.79416	7.85553	11.8974	12.8649	17.4881	17.9556	23.0898	23.6454	29.4052	30.4166	35.3375	36.5836
	130.24	17.7876	17.9609	4.39798	4.28144	7.7883	7.85063	11.8954	12.8557	17.4744	17.9418	23.0761	23.6267	29.3798	30.3915	35.3168	36.5519
	130.34	17.781	17.9471	4.39682	4.27905	7.78635	7.84574	11.8943	12.8464	17.4607	17.9279	23.0624	23.608	29.3544	30.3665	35.3023	36.5202
	130.44	17.7654	17.9332	4.39291	4.27666	7.78244	7.84085	11.8896	12.8372	17.4373	17.9141	23.0437	23.5893	29.3232	30.3414	35.2555	36.4886
	130.54	17.7493	17.9194	4.39331	4.27428	7.78754	7.83596	11.8782	12.828	17.4182	17.9004	23.0269	23.5707	29.2923	30.3165	35.2168	36.457
	130.64	17.7458	17.9057	4.3812	4.2719	7.78244	7.83108	11.8583	12.8188	17.406	17.8866	23.0046	23.5521	29.2528	30.2915	35.1773	36.4254
	130.74	17.7263	17.8919	4.38199	4.26951	7.78165	7.82621	11.8505	12.8096	17.3904	17.8728	22.996	23.5335	29.2255	30.2666	35.15	36.3939
	130.84	17.7185	17.8781	4.38901	4.26713	7.76682	7.82134	11.8458	12.8004	17.3709	17.8591	22.9648	23.5149	29.1942	30.2417	35.1219	36.3624
	130.94	17.7029	17.8644	4.3812	4.26476	7.759	7.81647	11.8427	12.7913	17.3631	17.8454	22.9491	23.4964	29.1708	30.2168	35.0914	36.331
	131.04	17.6935	17.8507	4.37885	4.26238	7.75665	7.81161	11.8208	12.7821	17.3412	17.8317	22.9155	23.4779	29.1372	30.192	35.0617	36.2996
	131.14	17.6775	17.837	4.37534	4.26	7.74533	7.80675	11.8095	12.7729	17.3299	17.8181	22.8925	23.4594	29.1024	30.1672	35.0152	36.2682
	131.24	17.6556	17.8233	4.36517	4.25763	7.73596	7.8019	11.7954	12.7638	17.3088	17.8044	22.8589	23.4409	29.0728	30.1425	34.9738	36.2369
	131.34	17.6384	17.8097	4.37064	4.25526	7.74533	7.79705	11.7907	12.7547	17.3103	17.7908	22.8417	23.4224	29.0439	30.1177	34.9449	36.2057
	131.44	17.6325	17.796	4.36948	4.25289	7.73947	7.7922	11.7794	12.7456	17.2967	17.7772	22.8311	23.404	29.0185	30.093	34.9117	36.1744
	131.54	17.613	17.7824	4.36948	4.25052	7.73166	7.78736	11.7693	12.7365	17.2849	17.7636	22.7968	23.3856	28.9794	30.0684	34.8773	36.1433
	131.64	17.5907	17.7688	4.36832	4.24815	7.72891	7.78252	11.7587	12.7274	17.2596	17.75	22.7714	23.3673	28.954	30.0437	34.8473	36.1121
	131.74	17.5841	17.7552	4.37573	4.24579	7.7301	7.77769	11.7591	12.7183	17.2599	17.7364	22.7601	23.3489	28.931	30.0191	34.8164	36.081
	131.84	17.57	17.7417	4.36166	4.24343	7.71994	7.77286	11.745	12.7092	17.2342	17.7229	22.7265	23.3306	28.8896	29.9946	34.7828	36.05
	131.94	17.5622	17.7281	4.36166	4.24106	7.71292	7.76804	11.7372	12.7002	17.2146	17.7094	22.7069	23.3123	28.863	29.97	34.7437	36.0189
	132.04	17.5427	17.7146	4.34995	4.2387	7.71994	7.76322	11.7255	12.6911	17.1982	17.6959	22.6952	23.294	28.8505	29.9455	34.7047	35.988
	132.14	17.5216	17.7011	4.35309	4.23635	7.71057	7.7584	11.7122	12.6821	17.1935	17.6824	22.6663	23.2758	28.8216	29.9211	34.6641	35.957
	132.24	17.5122	17.6876	4.34995	4.23399	7.6965	7.75359	11.7021	12.673	17.1717	17.6689	22.6374	23.2576	28.788	29.8966	34.6352	35.9261
	132.34	17.495	17.6741	4.34995	4.23163	7.69962	7.74879	11.6903	12.664	17.1599	17.6555	22.6249	23.2394	28.752	29.8722	34.5914	35.8953
	132.44	17.4786	17.6607	4.35071	4.22928	7.69415	7.74398	11.6802	12.655	17.1381	17.642	22.5913	23.2212	28.72	29.8478	34.5578	35.8644
	132.54	17.4579	17.6473	4.3519	4.22693	7.67892	7.73918	11.6571	12.646	17.1228	17.6286	22.5565	23.2031	28.6923	29.8235	34.5183	35.8337
	132.64	17.4314	17.6338	4.3519	4.22458	7.67892	7.73439	11.6454	12.637	17.108	17.6152	22.537	23.1849	28.661	29.7992	34.4918	35.8029
	132.74	17.4118	17.6204	4.34018	4.22223	7.67191	7.7296	11.6306	12.628	17.0955	17.6018	22.5175	23.1668	28.6337	29.7749	34.4527	35.7722
	132.84	17.3939	17.6071	4.33392	4.21988	7.67267	7.72481	11.6392	12.6191	17.0853	17.5885	22.4995	23.1487	28.604	29.7507	34.4348	35.7416
	132.94	17.3884	17.5937	4.34018	4.21754	7.66721	7.72003	11.6259	12.6101	17.0838	17.5751	22.4862	23.1307	28.579	29.7264	34.4019	35.7109
	133.04	17.3689	17.5804	4.34018	4.21519	7.66721	7.71525	11.6173	12.6012	17.0674	17.5618	22.4667	23.1127	28.5626	29.7022	34.3824	35.6804
	133.14	17.3482	17.567	4.34213	4.21285	7.66135	7.71048	11.6239	12.5923	17.0623	17.5485	22.4374	23.0947	28.538	29.6781	34.3531	35.6498
	133.24	17.3279	17.5537	4.33432	4.21051	7.65665	7.70571	11.613	12.5833	17.0467	17.5352	22.4218	23.0767	28.5146	29.654	34.318	35.6193
	133.34	17.3083	17.5404	4.33902	4.20817	7.66135	7.70094	11.6122	12.5744	17.0271	17.522	22.4101	23.0587	28.495	29.6299	34.2789	35.5889
	133.44	17.2997	17.5272	4.34604	4.20583	7.65353	7.69618	11.6005	12.5655	17.0076	17.5087	22.3905	23.0408	28.4638	29.6058	34.2477	35.5584
	133.54	17.279	17.5139	4.33237	4.2035	7.63596	7.69143	11.5751	12.5566	16.9822	17.4955	22.3651	23.0229	28.4384	29.5818	34.2027	35.5281
	133.64	17.2755	17.5007	4.32495	4.20116	7.63324	7.68667	11.563	12.5477	16.9748	17.4823	22.3499	23.005	28.4161	29.5578	34.1641	35.4977
	133.74	17.2466	17.4874	4.3226	4.19883	7.6301	7.68192	11.5653	12.5389	16.9529	17.4691	22.328	22.9871	28.4013	29.5338	34.1344	35.4674
	133.84	17.2396	17.4742	4.32025	4.1965	7.62775	7.67718	11.5513	12.53	16.931	17.4559	22.3093	22.9693	28.3708	29.5098	34.1008	35.4371
	133.94	17.2341	17.461	4.31479	4.19417	7.61838	7.67244	11.5341	12.5212	16.9264	17.4427	22.3046	22.9514	28.3505	29.4859	34.0719	35.4069
	134.04	17.22	17.4479	4.30853	4.19184	7.61292	7.6677	11.5286	12.5123	16.9162	17.4296	22.2874	22.9336	28.3216	29.462	34.0352	35.3767
	134.14	17.1989	17.4347	4.31088	4.18952	7.61057	7.66297	11.5146	12.5035	16.8943	17.4164	22.2773	22.9159	28.2997	29.4382	34.0016	35.3466
	134.24	17.1841	17.4216	4.29916	4.18719	7.59885	7.65824	11.5028	12.4947	16.8748	17.4033	22.2538	22.8981	28.2685	29.4144	33.982	35.3165
	134.34	17.1716	17.4085	4.30386	4.18487	7.59103	7.65352	11.488	12.4859	16.8631	17.3902	22.2265	22.8804	28.2372	29.3906	33.9547	35.2864
	134.44	17.1497	17.3954	4.30072	4.18255	7.58868	7.6488	11.4849	12.4771	16.8529	17.3771	22.2124	22.8627	28.2075	29.3668	33.9094	35.2564
	134.54	17.1325	17.3823	4.30618	4.18023	7.57932	7.64408	11.4755	12.4683	16.8357	17.3641	22.1874	22.845	28.1833	29.3431	33.8844	35.2264
	134.64	17.1208	17.3692	4.29916	4.17791	7.57932	7.63937	11.4677	12.4595	16.8271	17.351	22.164	22.8273	28.1544	29.3194	33.8531	35.1964
	134.74	17.1052	17.3562	4.29996	4.1756	7.57541	7.63466	11.4599	12.4507	16.8162	17.338	22.1483	22.8097	28.1364	29.2957	33.8258	35.1665
	134.84	17.0974	17.3431	4.30698	4.17328	7.56369	7.62996	11.4521	12.442	16.7967	17.325	22.1288	22.7921	28.1161	29.2721	33.7984	35.1366
	134.94	17.0763	17.3301	4.2937	4.17097	7.56213	7.62526	11.4388	12.4332	16.7756	17.312	22.1077	22.7745	28.0716	29.2485	33.7656	35.1068
	135.04	17.0591	17.3171	4.29135	4.16866	7.55978	7.62056	11.42	12.4245	16.7537	17.299	22.0858	22.7569	28.0497	29.2249	33.7242	35.077
	135.14	17.0544	17.3041	4.28824	4.16635	7.54025	7.61587	11.4247	12.4157	16.742	17.286	22.0663	22.7394	28.0107	29.2013	33.693	35.0472
	135.24	17.0349	17.2912	4.29837	4.16404	7.54025	7.61118	11.4099	12.407	16.7224	17.2731	22.0593	22.7218	27.9794	29.1778	33.6539	35.0175
	135.34	17.0247	17.2782	4.29291	4.16173	7.53009	7.6065	11.4099	12.3983	16.7045	17.2602	22.0405	22.7043	27.9614	29.1543	33.6242	34.9878
	135.44	17.0107	17.2653	4.29526	4.15942	7.52463	7.60182	11.4091	12.3896	16.6873	17.2473	22.0194	22.6869	27.9364	29.1308	33.5875	34.9581
	135.54	16.9958	17.2524	4.28745	4.15712	7.51291	7.59715	11.3974	12.3809	16.6756	17.2344	22.0069	22.6694	27.9052	29.1074	33.5562	34.9285
	135.64	16.9763	17.2395	4.28043	4.15482	7.51291	7.59247	11.3974	12.3723	16.6678	17.2215	21.9882	22.652	27.8739	29.084	33.5289	34.8989
	135.74	16.9646	17.2266	4.29056	4.15252	7.5051	7.58781	11.3896	12.3636	16.656	17.2086	21.9734	22.6345	27.8544	29.0606	33.5023	34.8694
	135.84	16.9388	17.2137	4.27728	4.15022	7.48712	7.58314	11.3716	12.3549	16.6349	17.1958	21.9546	22.6172	27.8169	29.0372	33.4719	34.8399
	135.94	16.922	17.2009	4.28473	4.14792	7.48987	7.57848	11.3626	12.3463	16.6252	17.1829	21.9331	22.5998	27.7923	29.0139	33.4473	34.8104
	136.04	16.906	17.188	4.28745	4.14563	7.49026	7.57383	11.3583	12.3376	16.6092	17.1701	21.903	22.5824	27.7646	28.9906	33.4078	34.781
	136.14	16.8943	17.1752	4.27573	4.14333	7.48087	7.56918	11.3466	12.329	16.5974	17.1573	21.8905	22.5651	27.7255	28.9674	33.3805	34.7516
	136.24	16.8747	17.1624	4.27573	4.14104	7.47385	7.56453	11.3388	12.3204	16.5779	17.1446	21.871	22.5478	27.706	28.9441	33.3406	34.7222
	136.34	16.8693	17.1496	4.28119	4.13875	7.4762	7.55989	11.3263	12.3118	16.5607	17.1318	21.8538	22.5305	27.6771	28.9209	33.3281	34.6929
	136.44	16.8634	17.1369	4.27924	4.13646	7.46564	7.55525	11.3149	12.3032	16.5424	17.119	21.8354	22.5132	27.6587	28.8977	33.2902	34.6636
	136.54	16.8513	17.1241	4.26791	4.13417	7.45822	7.55061	11.3067	12.2946	16.531	17.1063	21.8046	22.496	27.6278	28.8746	33.2516	34.6344
	136.64	16.8279	17.1114	4.26871	4.13188	7.45432	7.54598	11.2997	12.286	16.524	17.0936	21.7859	22.4788	27.5927	28.8515	33.2164	34.6051
	136.74	16.8161	17.0987	4.26791	4.1296	7.45432	7.54135	11.288	12.2774	16.5193	17.0809	21.7733	22.4616	27.5653	28.8284	33.1898	34.576
	136.84	16.8083	17.086	4.25931	4.12731	7.4473	7.53673	11.2763	12.2689	16.4998	17.0682	21.7538	22.4444	27.5341	28.8053	33.1695	34.5468
	136.94	16.7888	17.0733	4.26401	4.12503	7.45432	7.53211	11.2685	12.2603	16.4803	17.0555	21.7343	22.4273	27.5177	28.7823	33.1305	34.5177
	137.04	16.7693	17.0606	4.25229	4.12275	7.4418	7.52749	11.2685	12.2518	16.4685	17.0429	21.7148	22.4101	27.4911	28.7593	33.0875	34.4887
	137.14	16.7599	17.0479	4.25153	4.12047	7.42542	7.52288	11.2591	12.2432	16.4631	17.0303	21.6937	22.393	27.4739	28.7363	33.0703	34.4596
	137.24	16.7415	17.0353	4.2597	4.1182	7.41876	7.51827	11.2524	12.2347	16.4447	17.0176	21.6753	22.3759	27.4478	28.7133	33.0355	34.4307
	137.34	16.7185	17.0227	4.24448	4.11592	7.41525	7.51367	11.2372	12.2262	16.4295	17.005	21.6554	22.3588	27.413	28.6904	32.9859	34.4017
	137.44	16.7021	17.0101	4.24918	4.11365	7.40353	7.50907	11.2372	12.2177	16.4131	16.9924	21.6405	22.3418	27.3864	28.6675	32.9547	34.3728
	137.54	16.6892	16.9975	4.24252	4.11137	7.39767	7.50447	11.2118	12.2092	16.4002	16.9799	21.6151	22.3248	27.3681	28.6446	32.9098	34.3439
	137.64	16.6919	16.9849	4.24838	4.1091	7.39182	7.49988	11.2099	12.2007	16.3865	16.9673	21.5898	22.3078	27.3544	28.6218	32.8852	34.315
	137.74	16.6872	16.9723	4.23666	4.10683	7.39182	7.49529	11.1982	12.1923	16.3787	16.9548	21.5702	22.2908	27.3349	28.599	32.8406	34.2862
	137.84	16.6677	16.9598	4.23666	4.10457	7.384	7.49071	11.2029	12.1838	16.367	16.9422	21.5507	22.2738	27.3153	28.5762	32.8148	34.2575
	137.94	16.6482	16.9473	4.23666	4.1023	7.384	7.48613	11.1903	12.1753	16.3474	16.9297	21.5312	22.2569	27.2958	28.5535	32.7789	34.2287
	138.04	16.6364	16.9347	4.23196	4.10003	7.37228	7.48155	11.1903	12.1669	16.3248	16.9172	21.5163	22.2399	27.2677	28.5307	32.743	34.2
	138.14	16.6169	16.9222	4.23666	4.09777	7.36447	7.47698	11.1903	12.1584	16.3084	16.9048	21.5116	22.223	27.2411	28.508	32.7047	34.1713
	138.24	16.6115	16.9098	4.22729	4.09551	7.36682	7.47241	11.181	12.15	16.3029	16.8923	21.4866	22.2061	27.2239	28.4853	32.6844	34.1427
	138.34	16.5915	16.8973	4.22299	4.09325	7.35861	7.46784	11.1767	12.1416	16.2752	16.8798	21.462	22.1893	27.1962	28.4627	32.6512	34.1141
	138.44	16.5837	16.8848	4.2308	4.09099	7.35861	7.46328	11.1649	12.1332	16.2674	16.8674	21.4472	22.1724	27.1767	28.4401	32.6254	34.0855
	138.54	16.5743	16.8724	4.22534	4.08873	7.35315	7.45872	11.1595	12.1248	16.258	16.855	21.4183	22.1556	27.1564	28.4175	32.6074	34.057
	138.64	16.5583	16.86	4.22183	4.08648	7.34494	7.45417	11.1513	12.1164	16.242	16.8426	21.414	22.1388	27.1357	28.3949	32.568	34.0285
	138.74	16.5544	16.8476	4.23587	4.08422	7.34885	7.44962	11.1435	12.108	16.2295	16.8302	21.3991	22.122	27.12	28.3724	32.5328	34.0001
	138.84	16.531	16.8352	4.22885	4.08197	7.34885	7.44508	11.1435	12.0996	16.2146	16.8178	21.3866	22.1053	27.1005	28.3499	32.5102	33.9716
	138.94	16.5239	16.8228	4.2265	4.07972	7.33868	7.44053	11.1333	12.0913	16.2006	16.8055	21.36	22.0885	27.0833	28.3274	32.4836	33.9432
	139.04	16.5056	16.8105	4.21988	4.07747	7.32346	7.436	11.1181	12.0829	16.1775	16.7931	21.3378	22.0718	27.0634	28.3049	32.4488	33.9149
	139.14	16.5044	16.7981	4.23276	4.07522	7.3176	7.43146	11.1161	12.0746	16.1756	16.7808	21.3241	22.0551	27.0419	28.2825	32.4273	33.8866
	139.24	16.5095	16.7858	4.23862	4.07298	7.32346	7.42693	11.1103	12.0662	16.1697	16.7685	21.3152	22.0384	27.0282	28.2601	32.4019	33.8583
	139.34	16.4978	16.7735	4.2269	4.07073	7.31564	7.4224	11.1024	12.0579	16.1502	16.7562	21.2948	22.0218	26.997	28.2377	32.3855	33.83
	139.44	16.4767	16.7612	4.22534	4.06849	7.30707	7.41788	11.0892	12.0496	16.1291	16.7439	21.2816	22.0051	26.9759	28.2154	32.3574	33.8018
[truncated: 2,505 more rows]

## Sheet: steady-state
Fig. 4g (inset)	Data		Fit
	[CUB1CUB2] (nM)	Response (RU)	[CUB1CUB2] (nM)	Response (RU)
	1.25e-08	28.4355	0	3.33
	1.5625e-09	6.19801	1.5625e-09	7.46439
	3.125e-09	11.5548	2.55682e-09	9.87496
	6.25e-09	18.3629	3.55114e-09	12.1335
	1.25e-08	28.0951	4.54545e-09	14.2539
	2.5e-08	39.1883	5.53977e-09	16.2485
	5e-08	51.8549	6.53409e-09	18.1282
	1e-07	65.5574	7.52841e-09	19.9026
			8.52273e-09	21.5803
			9.51705e-09	23.1691
			1.05114e-08	24.6757
			1.15057e-08	26.1065
			1.25e-08	27.4669
			1.34943e-08	28.7622
			1.44886e-08	29.9968
			1.5483e-08	31.1749
			1.64773e-08	32.3002
			1.74716e-08	33.3764
			1.84659e-08	34.4065
			1.94602e-08	35.3933
			2.04545e-08	36.3397
			2.14489e-08	37.248
			2.24432e-08	38.1204
			2.34375e-08	38.9592
			2.44318e-08	39.7661
			2.54261e-08	40.5429
			2.64205e-08	41.2913
			2.74148e-08	42.0129
			2.84091e-08	42.709
			2.94034e-08	43.381
			3.03977e-08	44.0302
			3.1392e-08	44.6575
			3.23864e-08	45.2642
			3.33807e-08	45.8513
			3.4375e-08	46.4196
			3.53693e-08	46.97
			3.63636e-08	47.5035
			3.7358e-08	48.0207
			3.83523e-08	48.5224
			3.93466e-08	49.0093
			4.03409e-08	49.482
			4.13352e-08	49.9412
			4.23295e-08	50.3874
			4.33239e-08	50.8211
			4.43182e-08	51.2429
			4.53125e-08	51.6532
			4.63068e-08	52.0526
			4.73011e-08	52.4414
			4.82955e-08	52.8201
			4.92898e-08	53.189
			5.02841e-08	53.5486
			5.12784e-08	53.8991
			5.22727e-08	54.241
			5.3267e-08	54.5744
			5.42614e-08	54.8999
			5.52557e-08	55.2175
			5.625e-08	55.5276
			5.72443e-08	55.8305
			5.82386e-08	56.1265
			5.9233e-08	56.4156
			6.02273e-08	56.6983
			6.12216e-08	56.9746
			6.22159e-08	57.2449
			6.32102e-08	57.5093
			6.42045e-08	57.7679
			6.51989e-08	58.0211
			6.61932e-08	58.2688
			6.71875e-08	58.5115
			6.81818e-08	58.7491
			6.91761e-08	58.9818
			7.01705e-08	59.2098
			7.11648e-08	59.4333
			7.21591e-08	59.6523
			7.31534e-08	59.867
			7.41477e-08	60.0775
			7.5142e-08	60.2839
			7.61364e-08	60.4865
			7.71307e-08	60.6852
			7.8125e-08	60.8801
			7.91193e-08	61.0715
			8.01136e-08	61.2593
			8.1108e-08	61.4437
			8.21023e-08	61.6247
			8.30966e-08	61.8026
			8.40909e-08	61.9772
			8.50852e-08	62.1488
			8.60795e-08	62.3174
			8.70739e-08	62.4831
			8.80682e-08	62.646
			8.90625e-08	62.8061
			9.00568e-08	62.9634
			9.10511e-08	63.1182
			9.20455e-08	63.2704
			9.30398e-08	63.4201
			9.40341e-08	63.5673
			9.50284e-08	63.7122
			9.60227e-08	63.8548
			9.7017e-08	63.995
			9.80114e-08	64.1331
			9.90057e-08	64.269
			1e-07	64.4028
