# Supplementary material for: Identification of PCPE-2 as the endogenous specific inhibitor of human BMP-1/tolloid-like proteinases
Source: Nat Commun. 2023 Dec 4;14:8020. doi: 10.1038/s41467-023-43401-0 (PMC10696041; doi:10.1038/s41467-023-43401-0)
Supplement: Supplementary file 4 — Source Data [file 41467_2023_43401_MOESM4_ESM.zip › Source data/Fig5a.xlsx]

## Sheet: Feuil1
Fig. 5a		Response (RU)
	Times (s)	PCPE-2 200 nM	PCPE-2 200 nM + BMP-1 50 nM	PCPE-2 200 nM + BMP-1 100 nM	PCPE-2 200 nM + BMP-1 200 nM
	-123	0.230713	0.335022	0.333923	0.22644
	-122	0.317566	0.33313	0.394531	0.299744
	-121	0.411255	0.376099	0.0559082	-0.0621948
	-120	0.0640869	-0.00439453	-0.607056	-0.732544
	-119	-0.598083	-0.695007	-0.666199	-0.815125
	-118	-0.687012	-0.753784	-0.3255	-0.475952
	-117	-0.371094	-0.378967	0.337341	0.192261
	-116	0.695984	0.607666	0.740295	0.5177
	-115	1.19171	1.13416	1.23651	1.0174
	-114	1.12451	1.13702	1.25366	1.04315
	-113	0.739563	0.832458	0.808838	0.694214
	-112	0.0958252	0.12561	0.26178	0.131836
	-111	0.129456	0.107483	0.240479	0.134094
	-110	0.20166	0.164551	0.287964	0.200012
	-109	0.227722	0.198425	0.297974	0.238281
	-108	0.274963	0.194519	0.277344	0.237366
	-107	0.259888	0.1698	0.264526	0.259338
	-106	0.256165	0.185608	0.271423	0.265503
	-105	0.258057	0.200317	0.271423	0.247864
	-104	0.270508	0.18457	0.280151	0.234253
	-103	0.268982	0.170166	0.300049	0.203369
	-102	0.287415	0.200317	0.290161	0.163879
	-101	0.288513	0.182617	0.279236	0.134583
	-100	0.307739	0.146606	0.250732	0.120178
	-99	0.333557	0.130005	0.241089	0.0835571
	-98	0.337097	0.121094	0.222656	0.0839233
	-97	0.348816	0.130005	0.226929	0.117615
	-96	0.334656	0.119446	0.25354	0.163757
	-95	0.367249	0.160156	0.248352	0.169128
	-94	0.377258	0.180786	0.269531	0.19928
	-93	0.358887	0.196777	0.259644	0.220642
	-92	0.328308	0.190063	0.241272	0.222473
	-91	0.320496	0.171265	0.240173	0.197083
	-90	0.302917	0.178772	0.238281	0.204102
	-89	0.278687	0.159241	0.259521	0.184204
	-88	0.268677	0.162048	0.263611	0.155212
	-87	0.282593	0.163147	0.22876	0.124817
	-86	0.252075	0.153625	0.215759	0.103455
	-85	0.228088	0.153076	0.190247	0.0898438
	-84	0.195679	0.139832	0.168335	0.0733032
	-83	0.158508	0.126465	0.178589	0.0917358
	-82	0.137878	0.118286	0.181519	0.0876465
	-81	0.128357	0.118286	0.182678	0.0646362
	-80	0.108826	0.100647	0.189331	0.0826416
	-79	0.149414	0.113098	0.194031	0.0748291
	-78	0.174011	0.115356	0.169067	0.053772
	-77	0.191589	0.0794067	0.137817	0.0526733
	-76	0.198669	0.0799561	0.109375	0.022522
	-75	0.206482	0.0420532	0.119934	0.0195313
	-74	0.217834	0.029541	0.141724	0.0319824
	-73	0.228821	0.0401611	0.175781	0.0675659
	-72	0.245605	0.0957642	0.22229	0.0906372
	-71	0.266785	0.134827	0.249207	0.103455
	-70	0.269714	0.131104	0.266724	0.0830078
	-69	0.278687	0.126099	0.24292	0.0670166
	-68	0.235535	0.118286	0.219849	0.0458374
	-67	0.203186	0.118286	0.179688	0.0244141
	-66	0.152771	0.0927734	0.191406	0.0350342
	-65	0.159241	0.085022	0.162048	0.0455933
	-64	0.167236	0.110474	0.191406	0.09021
	-63	0.198975	0.156616	0.214111	0.126892
	-62	0.261902	0.177673	0.239929	0.151978
	-61	0.281799	0.180786	0.177795	0.0928955
	-60	0.208191	0.0869141	0.172852	0.0936279
	-59	0.158752	0.0462036	0.231995	0.11499
	-58	0.158936	0.0582275	0.300964	0.139709
	-57	0.184021	0.0903931	0.285706	0.120605
	-56	0.216736	0.0874634	0.135742	-0.0305176
	-55	0.104675	-0.0244751	-0.0549316	-0.166138
	-54	-0.0546875	-0.161011	-0.10376	-0.15564
	-53	-0.086792	-0.189331	-0.0762329	-0.0969238
	-52	-0.0291748	-0.147705	-0.0507813	-0.0567017
	-51	0.0256958	-0.155334	-0.0401001	-0.0436401
	-50	0.0529175	-0.118774	-0.0651855	-0.0402222
	-49	0.0230103	-0.113037	-0.118225	-0.122314
	-48	-0.0390015	-0.124207	-0.136841	-0.135742
	-47	-0.0866089	-0.135742	-0.117371	-0.105957
	-46	-0.0704346	-0.118103	-0.107483	-0.112305
	-45	-0.0845947	-0.111084	-0.0828247	-0.0779419
	-44	-0.0805664	-0.0899048	-0.0792236	-0.036438
	-43	-0.0426025	-0.071106	-0.0692139	-0.0146484
	-42	-0.0328979	-0.0444946	-0.0773926	-0.0646973
	-41	-0.0524292	-0.0519409	-0.0969238	-0.0977783
	-40	-0.0595093	-0.0632935	-0.0827637	-0.118469
	-39	-0.0648804	-0.0820313	-0.0656738	-0.115295
	-38	-0.0595093	-0.081665	-0.0397949	-0.0886841
	-37	-0.0513306	-0.0703125	-0.0252686	-0.0447998
	-36	-0.0250854	-0.0738525	0.0165405	0.0301514
	-35	0.0238647	-0.03125	0.0371704	0.0789185
	-34	0.0734863	-0.00469971	0.0265503	0.0870361
	-33	0.0952148	-0.00360107	0.026001	0.0914917
	-32	0.113464	-0.0100708	0.00390625	0.0556641
	-31	0.0969238	-0.024353	-0.00872803	0.0446777
	-30	0.0892944	-0.0278931	-0.0125122	0.0296021
	-29	0.0834961	-0.0231323	0.00665283	0.00854492
	-28	0.0859375	-0.0098877	0.053772	0.0420532
	-27	0.108826	0.0303345	0.0498657	0.0292358
	-26	0.0872803	0.0119019	0.0496826	0.0360718
	-25	0.0764771	0.0187988	0.0567627	0.0195923
	-24	0.0792847	0.0195313	0.0692139	0.0175171
	-23	0.0881958	0.00891113	0.0625	0.0339355
	-22	0.0881958	0.00109863	0.0488892	0.0507813
	-21	0.0803833	0.00701904	0.0755005	0.0597534
	-20	0.0980835	0.0266113	0.0887451	0.0593872
	-19	0.117554	0.0355225	0.078125	0.0604858
	-18	0.108459	0.041626	0.0957642	0.0614014
	-17	0.0971069	0.0596924	0.107483	0.0518799
	-16	0.0999146	0.0678711	0.101563	0.0526733
	-15	0.130066	0.0526733	0.0721436	0.0357666
	-14	0.121277	0.0224609	0.0362549	0.000244141
	-13	0.106079	-0.0106201	0.0202637	-0.0187988
	-12	0.111267	-0.0692139	-0.0078125	-0.0567017
	-11	0.0796509	-0.0905762	0.00189209	-0.0567017
	-10	0.0686646	-0.0809326	-0.0204468	-0.0606079
	-9	0.0587769	-0.062561	-0.0185547	-0.0176392
	-8	0.052124	-0.0289917	0.0249023	0.026062
	-7	0.0987549	0.0135498	0.0236816	0.0478516
	-6	0.0841064	0.0236206	0.0167847	0.0322266
	-5	0.050293	-0.00762939	0.0289917	0.0338745
	-4	0.0285034	-0.0204468	0.0130005	0.0285034
	-3	0.00543213	-0.0212402	-0.00189209	0.00189209
	-2	-0.0140991	-0.0301514	0.0183716	0.0117188
	-1	-0.00164795	-0.00280762	0	0
	0	0	0	0.0165405	-0.013916
	1	-0.0163574	-0.00299072	0.00109863	-0.0343628
	2	-0.0200806	-0.0681152	0.00970459	-0.0672607
	3	-0.0388184	-0.0985718	-0.0078125	-0.078125
	4	-0.0426025	-0.116089	-0.00299072	-0.0702515
	5	-0.0230103	-0.0952759	-0.0106201	-0.0719604
	6	-0.0131836	-0.071228	0.0447388	-0.0325928
	7	0.0447388	-0.00756836	-0.260986	-0.151611
	8	-0.338989	0.0743408	0.0313721	-0.0175171
	9	0.0278931	0.106445	0.639404	0.343018
	10	0.688049	-5.83405	-7.75433	-5.12408
	11	-7.20947	10.8929	37.4053	43.8264
	12	36.5738	52.6411	65.9436	68.5792
	13	66.9208	72.4813	76.0091	76.3352
	14	76.8867	77.6791	78.2557	78.1343
	15	79.0792	78.7984	78.86	78.5541
	16	79.6155	79.0778	79.0533	78.6572
	17	79.798	79.2559	79.0563	78.7413
	18	79.9044	79.2811	79.0703	78.8204
	19	79.9799	79.2988	79.0702	78.7575
	20	79.9637	79.2616	79.0875	78.7274
	21	79.9268	79.2597	79.1199	78.7352
	22	79.9437	79.2746	79.1758	78.7451
	23	79.9339	79.2746	79.1989	78.785
	24	79.948	79.2993	79.1794	78.7662
	25	79.9573	79.2696	79.1786	78.8019
	26	79.9785	79.2649	79.1466	78.782
	27	79.9536	79.2353	79.0973	78.7647
	28	79.913	79.2236	79.0853	78.7296
	29	79.8931	79.2221	79.0532	78.6972
	30	79.8615	79.2197	79.0469	78.6835
	31	79.8502	79.2424	79.0564	78.6823
	32	79.8622	79.2909	79.0564	78.6823
	33	79.8645	79.3135	79.0761	78.7167
	34	79.9104	79.3066	79.046	78.7032
	35	79.8624	79.232	79.0285	78.6719
	36	79.7495	79.1503	78.9813	78.5988
	37	79.6265	79.0792	78.9414	78.5546
	38	79.509	79.0023	78.9113	78.5616
	39	79.4476	78.9628	78.8789	78.5651
	40	79.4202	78.9514	78.8425	78.5741
	41	79.4074	78.9451	78.8577	78.5928
	42	79.4085	78.9709	78.8951	78.6433
	43	79.437	78.9924	78.9017	78.6526
	44	79.4877	79.0167	78.9146	78.6745
	45	79.4991	79.0615	78.9014	78.6788
	46	79.5081	79.0882	78.9198	78.7301
	47	79.5551	79.1484	78.9217	78.7512
	48	79.5675	79.1756	78.9316	78.7969
	49	79.6039	79.2085	78.962	78.8328
	50	79.6176	79.2323	79.0019	78.8624
	51	79.6276	79.2476	79.003	78.8748
	52	79.6066	79.21	79.0086	78.8808
	53	79.602	79.2159	79.0225	78.8721
	54	79.5694	79.2178	79.035	78.8886
	55	79.5491	79.2284	79.0108	78.8984
	56	79.5238	79.2182	79.0154	78.9031
	57	79.516	79.2147	79.0233	78.9102
	58	79.5101	79.2307	79.0285	78.9376
	59	79.5168	79.2714	79.0143	78.95
	60	79.5089	79.2654	79.012	78.9452
	61	79.5112	79.2748	79.0398	78.9452
	62	79.5073	79.2744	79.0323	78.9249
	63	79.4984	79.2717	79.0242	78.9031
	64	79.4699	79.2617	79.0356	78.889
	65	79.4683	79.2288	79.0798	78.902
	66	79.4593	79.2316	79.0722	78.882
	67	79.4288	79.2029	79.0733	78.8507
	68	79.4019	79.1702	79.0692	78.8267
	69	79.4115	79.168	79.0499	78.8262
	70	79.3919	76.9493	43.8286	-2.78619
	71	79.4581	59.4456	56.3627	29.912
	72	80.4133	68.4047	52.9495	25.0314
	73	80.9777	70.3494	53.6605	23.95
	74	81.2769	71.134	53.673	21.7792
	75	81.4323	71.4789	53.6642	20.1188
	76	81.4225	71.6907	53.6929	19.1013
	77	81.373	71.8345	53.7454	18.4161
	78	81.3084	71.9749	53.7849	17.9814
	79	81.2396	72.0449	53.8163	17.8151
	80	81.16	72.0731	53.8613	17.7004
	81	81.1213	72.1345	53.9219	17.6343
	82	81.1116	72.2079	54	17.6183
	83	81.0971	72.2766	54.0568	17.668
	84	81.0972	72.3254	54.1172	17.7312
	85	81.1386	72.4089	54.1425	17.7609
	86	81.1225	72.4473	54.1992	17.8016
	87	81.1167	72.4855	54.2074	17.8116
	88	81.1089	72.4969	54.2183	17.8194
	89	81.0666	72.5227	54.2628	17.8718
	90	81.0675	72.5368	54.33	17.9394
	91	81.0882	72.5627	54.3553	18.0065
	92	81.0733	72.5575	54.3925	18.0761
	93	81.0698	72.5744	54.4113	18.1406
	94	81.0804	72.5646	54.4375	18.1886
	95	81.0659	72.5829	54.4102	18.2206
	96	81.0315	72.5665	54.4207	18.2324
	97	80.9913	72.537	54.4113	18.2155
	98	80.9604	72.5292	54.4343	18.253
	99	80.9221	72.5116	54.452	18.2722
	100	80.9074	72.4891	54.4661	18.2972
	101	80.902	72.4712	54.5204	18.3558
	102	80.925	72.4948	54.5541	18.3959
	103	80.9427	72.4916	54.5869	18.452
	104	80.9574	72.5108	54.6075	18.4982
	105	80.9918	72.5197	54.6276	18.5272
	106	81.0037	72.5523	54.626	18.5139
	107	80.9642	72.5224	54.6473	18.5349
	108	80.9543	72.5449	54.6462	18.527
	109	80.924	72.4995	54.6702	18.5343
	110	80.9195	72.504	54.6834	18.5162
	111	80.8713	72.5059	54.7082	18.5579
	112	80.8512	72.5254	54.739	18.5762
	113	80.8223	72.54	54.7325	18.5984
	114	80.7885	72.5281	54.774	18.6414
	115	80.7502	72.5068	54.8069	18.678
	116	80.7249	72.4926	54.8406	18.6948
	117	80.6994	72.5123	54.8328	18.7264
	118	80.6906	72.5293	54.8499	18.7639
	119	80.7076	72.589	54.8453	18.7673
	120	80.6887	72.5925	54.8428	18.7811
	121	80.6799	72.5695	54.8382	18.7815
	122	80.6752	72.5558	54.8574	18.8183
	123	80.7065	72.5848	54.8425	18.8248
	124	80.7119	72.5566	54.8304	18.8233
	125	80.7123	72.5735	54.8484	18.8267
	126	80.751	72.5927	54.6937	18.9533
	127	80.4937	72.8455	54.9292	19.2567
	128	80.5436	72.8177	55.0726	19.3947
	129	80.7684	72.8213	55.0639	19.4716
	130	80.7886	72.8067	55.0255	19.4121
	131	80.6881	72.7394	75.9576	48.9908
	132	85.5928	78.7247	30.5437	-6.4046
	133	64.758	49.1432	38.4309	14.4234
	134	50.8121	43.0576	31.3434	12.2413
	135	39.6924	34.6522	26.0873	10.6192
	136	32.142	28.5579	22.0023	9.32422
	137	26.5446	23.9223	18.8002	8.24249
	138	22.2614	20.2585	16.1377	7.3418
	139	18.8148	17.2729	13.9564	6.51501
	140	16.0784	14.8782	12.1868	5.85339
	141	13.8082	12.9056	10.6599	5.2771
	142	11.9408	11.2891	9.32935	4.73645
	143	10.3225	9.88123	8.22107	4.28125
	144	8.92053	8.61469	7.27264	3.90833
	145	7.771	7.61359	6.49249	3.53906
	146	6.71149	6.69281	5.79364	3.19214
	147	5.85168	5.89349	5.04517	2.91016
	148	5.02472	5.14557	4.5022	2.70203
	149	4.36572	4.58344	4.07434	2.49927
	150	3.88055	4.04346	3.68732	2.28204
	151	3.38489	3.66888	3.3255	2.05865
	152	2.89496	3.26575	2.99622	1.88873
	153	2.37274	2.85596	2.75647	1.7489
	154	2.06451	2.50568	2.45532	1.62708
	155	1.8244	2.21423	2.1806	1.49298
	156	1.53949	1.9903	1.92889	1.33203
	157	1.23676	1.78674	1.758	1.21094
	158	1.02588	1.59668	1.57159	1.10657
	159	0.871826	1.37347	1.43915	1.05151
	160	0.74884	1.15118	1.29816	1.00189
	161	0.594482	1.05591	1.14026	0.929688
	162	0.425781	0.954346	1.05597	0.871887
	163	0.289429	0.848511	0.97467	0.817505
	164	0.176147	0.692993	0.853577	0.770325
	165	0.0734863	0.584961	0.737183	0.690552
	166	-0.0524292	0.487549	0.627075	0.630798
	167	-0.169617	0.411255	0.589661	0.592529
	168	-0.251648	0.359375	0.536438	0.529602
	169	-0.316772	0.275818	0.477478	0.480103
	170	-0.393433	0.209045	0.446228	0.451111
	171	-0.450073	0.139465	0.378113	0.392517
	172	-0.520081	0.097229	0.3255	0.368286
	173	-0.57666	0.0549927	0.278992	0.322937
	174	-0.627014	0.0194702	0.225769	0.317505
	175	-0.665344	-0.0400391	0.198059	0.311218
	176	-0.681702	-0.0595703	0.169983	0.313293
	177	-0.72113	-0.0898438	0.146545	0.293152
	178	-0.745728	-0.131348	0.108643	0.271423
	179	-0.78363	-0.161316	0.0828247	0.256592
	180	-0.783997	-0.171509	0.0331421	0.204102
	181	-0.841492	-0.21167	-0.03125	0.139709
	182	-0.864014	-0.245239	-0.0703125	0.0748291
	183	-0.901184	-0.273071	-0.117188	0.0519409
	184	-0.94104	-0.310486	-0.171875	0.0308838
	185	-0.984741	-0.353455	-0.201111	0.00579834
	186	-1.03125	-0.391418	-0.248718	-0.0241699
	187	-1.07733	-0.417419	-0.264709	-0.0507813
	188	-1.11682	-0.472656	-0.290161	-0.0515137
	189	-1.15118	-0.50354	-0.295593	-0.0394287
	190	-1.17426	-0.534058	-0.314392	-0.0418091
	191	-1.20404	-0.553589	-0.305786	-0.0421753
	192	-1.19305	-0.554688	-0.308716	-0.0469971
	193	-1.17236	-0.549683	-0.3125	-0.0684204
	194	-1.17279	-0.540955	-0.3125	-0.0890503
	195	-1.18054	-0.545593	-0.320313	-0.111023
	196	-1.17499	-0.526062	-0.309753	-0.0980225
	197	-1.16125	-0.500244	-0.321045	-0.118042
	198	-1.15546	-0.512085	-0.322205	-0.108582
	199	-1.1637	-0.549683	-0.327332	-0.113403
	200	-1.16998	-0.590759	-0.298767	-0.106384
	201	-1.1626	-0.600464	-0.319214	-0.135742
	202	-1.19904	-0.657227	-0.349731	-0.161621
	203	-1.23029	-0.688477	-0.348755	-0.140747
	204	-1.22821	-0.678589	-0.360474	-0.144653
	205	-1.23212	-0.670776	-0.397278	-0.152466
	206	-1.22742	-0.697327	-0.428589	-0.16687
	207	-1.23175	-0.716553	-0.429688	-0.190247
	208	-1.23212	-0.702759	-0.441406	-0.217957
	209	-1.2215	-0.709839	-0.430786	-0.227661
	210	-1.20978	-0.712036	-0.4375	-0.25592
	211	-1.2016	-0.700012	-0.423767	-0.257019
	212	-1.21259	-0.702026	-0.402344	-0.235291
	213	-1.20087	-0.672668	-0.398438	-0.245911
	214	-1.19385	-0.67041	-0.398438	-0.236755
	215	-1.18359	-0.667236	-0.419067	-0.254761
	216	-1.21143	-0.684509	-0.439392	-0.257019
	217	-1.22748	-0.69812	-0.481262	-0.29071
	218	-1.25519	-0.720459	-0.510071	-0.297241
	219	-1.28534	-0.716919	-0.519531	-0.296082
	220	-1.27991	-0.738098	-0.560974	-0.329773
	221	-1.29944	-0.751648	-0.54126	-0.290161
	222	-1.28009	-0.731201	-0.570313	-0.299622
	223	-1.29144	-0.738281	-0.563232	-0.298889
	224	-1.28009	-0.731262	-0.54126	-0.307068
	225	-1.28473	-0.75	-0.563232	-0.325073
	226	-1.28473	-0.741821	-0.570679	-0.354858
	227	-1.31415	-0.759888	-0.591492	-0.397095
	228	-1.33368	-0.801331	-0.557861	-0.40564
	229	-1.35132	-0.797058	-0.560242	-0.425903
	230	-1.35321	-0.800598	-0.572327	-0.411804
	231	-1.35486	-0.789978	-0.53833	-0.39502
	232	-1.32123	-0.789978	-0.556702	-0.418823
	233	-1.32715	-0.780151	-0.558594	-0.404358
	234	-1.32758	-0.779053	-0.579834	-0.392273
	235	-1.32477	-0.803589	-0.580933	-0.388
	236	-1.31134	-0.799683	-0.566406	-0.38092
	237	-1.32587	-0.784058	-0.571411	-0.399353
	238	-1.35321	-0.811401	-0.583191	-0.399719
	239	-1.36218	-0.842651	-0.591736	-0.397644
	240	-1.36292	-0.848816	-0.612366	-0.416077
	241	-1.37592	-0.84137	-0.614075	-0.438416
	242	-1.37238	-0.852356	-0.617554	-0.447327
	243	-1.33984	-0.830017	-0.61792	-0.428894
	244	-1.31213	-0.808594	-0.601563	-0.432495
	245	-1.30243	-0.783691	-0.600403	-0.438721
	246	-1.30316	-0.791077	-0.595642	-0.470764
	247	-1.31714	-0.804321	-0.622192	-0.491028
	248	-1.34613	-0.841919	-0.620178	-0.48938
	249	-1.36322	-0.877808	-0.612	-0.48938
	250	-1.37067	-0.90979	-0.604553	-0.481201
	251	-1.35583	-0.916748	-0.600647	-0.499207
	252	-1.34259	-0.942505	-0.622986	-0.502991
	253	-1.36218	-0.96283	-0.61908	-0.500732
	254	-1.36182	-0.932373	-0.641357	-0.549988
	255	-1.37463	-0.967651	-0.677673	-0.594482
	256	-1.38745	-0.97345	-0.655334	-0.599915
	257	-1.36481	-0.9422	-0.662964	-0.615295
	258	-1.36755	-0.950928	-0.660522	-0.607483
	259	-1.37311	-0.933655	-0.632813	-0.609497
	260	-1.37555	-0.931396	-0.619934	-0.598511
	261	-1.37195	-0.914063	-0.619202	-0.580139
	262	-1.3833	-0.908264	-0.608582	-0.578247
	263	-1.37976	-0.880554	-0.601196	-0.560608
	264	-1.38336	-0.880615	-0.586304	-0.548889
	265	-1.34265	-0.849731	-0.595215	-0.56134
	266	-1.33441	-0.852295	-0.580383	-0.538269
	267	-1.32196	-0.840637	-0.621094	-0.558716
	268	-1.35724	-0.881714	-0.630066	-0.550049
	269	-1.3681	-0.899597	-0.649231	-0.580933
	270	-1.40961	-0.911682	-0.678406	-0.590942
	271	-1.44885	-0.905029	-0.672241	-0.59967
	272	-1.45404	-0.902405	-0.667969	-0.616394
	273	-1.45978	-0.909058	-0.660889	-0.618835
	274	-1.45349	-0.89917	-0.671875	-0.629028
	275	-1.43433	-0.881714	-0.650635	-0.615662
	276	-1.42145	-0.852295	-0.61084	-0.599304
	277	-1.40192	-0.831665	-0.613281	-0.587219
	278	-1.38635	-0.820313	-0.627441	-0.587952
	279	-1.39227	-0.813293	-0.621643	-0.56842
	280	-1.38336	-0.762512	-0.618469	-0.557861
	281	-1.37311	-0.769592	-0.637634	-0.537964
	282	-1.35992	-0.779053	-0.631714	-0.54187
	283	-1.37445	-0.80249	-0.632813	-0.549988
	284	-1.37384	-0.839844	-0.640991	-0.5755
	285	-1.40216	-0.908325	-0.653809	-0.562073
	286	-1.40472	-0.919617	-0.660522	-0.579407
	287	-1.43451	-0.930664	-0.679688	-0.612671
	288	-1.45007	-0.936523	-0.72937	-0.645447
	289	-1.4704	-0.959656	-0.751892	-0.670715
	290	-1.50165	-0.978638	-0.748291	-0.667175
	291	-1.51056	-0.97937	-0.764343	-0.689514
	292	-1.5318	-1.01251	-0.73999	-0.696045
	293	-1.5152	-1.00653	-0.742371	-0.679993
	294	-1.51129	-1.01361	-0.722473	-0.632385
	295	-1.48285	-0.975281	-0.74408	-0.631287
	296	-1.4931	-0.972717	-0.742981	-0.627014
	297	-1.49274	-0.98407	-0.749207	-0.625854
	298	-1.49976	-0.959839	-0.723389	-0.608582
	299	-1.51929	-0.952026	-0.690613	-0.587952
	300	-1.51038	-0.941406	-0.689209	-0.588745
	301	-1.5318	-0.95166	-0.671143	-0.589111
	302	-1.52155	-0.960205	-0.678955	-0.608582
	303	-1.54352	-0.949219	-0.682495	-0.630554
	304	-1.55243	-0.971191	-0.684875	-0.645813
	305	-1.53998	-0.968018	-0.715759	-0.668884
	306	-1.55133	-0.978271	-0.718018	-0.68689
	307	-1.56232	-0.989258	-0.72229	-0.699036
	308	-1.57086	-0.98999	-0.719116	-0.68988
	309	-1.56342	-0.990356	-0.701111	-0.688416
	310	-1.55243	-0.976563	-0.700012	-0.677795
	311	-1.57196	-0.979004	-0.678772	-0.655457
	312	-1.55853	-0.938599	-0.691406	-0.646545
	313	-1.53253	-0.92041	-0.679688	-0.609375
	314	-1.51337	-0.882813	-0.702026	-0.618103
	315	-1.5376	-0.882507	-0.718018	-0.620361
	316	-1.53406	-0.863342	-0.72937	-0.611023
	317	-1.53888	-0.858276	-0.733215	-0.630127
	318	-1.58179	-0.881714	-0.727844	-0.638733
	319	-1.60205	-0.909058	-0.70105	-0.647644
	320	-1.58197	-0.922607	-0.703125	-0.680603
	321	-1.58258	-0.932495	-0.669128	-0.684875
	322	-1.55951	-0.91803	-0.663696	-0.707886
	323	-1.57361	-0.941956	-0.693298	-0.727478
	324	-1.57196	-0.941406	-0.715027	-0.736755
	325	-1.56134	-0.940308	-0.71283	-0.741028
	326	-1.55316	-0.940308	-0.721741	-0.731567
	327	-1.54291	-0.929688	-0.720581	-0.709778
	328	-1.53363	-0.919617	-0.686218	-0.680786
	329	-1.51245	-0.894226	-0.664063	-0.651184
	330	-1.50354	-0.891541	-0.668335	-0.657532
	331	-1.51062	-0.909424	-0.678589	-0.656433
	332	-1.54425	-0.918579	-0.694214	-0.680603
	333	-1.58759	-0.933594	-0.709229	-0.706238
	334	-1.6192	-0.960938	-0.743652	-0.736389
	335	-1.63409	-0.976929	-0.732361	-0.75592
	336	-1.64819	-0.960938	-0.71637	-0.763
	337	-1.64471	-0.94458	-0.719482	-0.757813
	338	-1.64117	-0.936401	-0.720581	-0.760559
	339	-1.63239	-0.94104	-0.721497	-0.750854
	340	-1.62274	-0.962585	-0.725098	-0.725037
	341	-1.6181	-0.968018	-0.767334	-0.735291
	342	-1.63538	-1.01141	-0.736267	-0.691406
	343	-1.61572	-1.0047	-0.712036	-0.666077
	344	-1.61383	-1.00354	-0.72583	-0.673157
	345	-1.62201	-0.996521	-0.71875	-0.670715
	346	-1.60431	-0.981262	-0.716553	-0.668884
	347	-1.58057	-0.937195	-0.71875	-0.667175
	348	-1.56323	-0.918762	-0.759827	-0.675903
	349	-1.56024	-0.898438
