# Supplementary material for: Identification of PCPE-2 as the endogenous specific inhibitor of human BMP-1/tolloid-like proteinases
Source: Nat Commun. 2023 Dec 4;14:8020. doi: 10.1038/s41467-023-43401-0 (PMC10696041; doi:10.1038/s41467-023-43401-0)
Supplement: Supplementary file 4 — Source Data [file 41467_2023_43401_MOESM4_ESM.zip › Source data/Fig5b.xlsx]

## Sheet: Feuil1
Fig. 5b		Response (RU)
	Time (s)	PCPE-1 200 nM	PCPE-1 200 nM + BMP-1 50 nM	PCPE-1 200 nM + BMP-1 100 nM	PCPE-1 200 nM + BMP-1 200 nM
	-125	0.16687	0.166138	0.161865	0.263611
	-124	0.240295	0.260254	0.163025	0.232056
	-123	0.228271	0.276489	0.164673	0.264709
	-122	0.270508	0.32373	0.210083	0.310608
	-121	0.356567	0.41333	0.277344	-0.0681763
	-120	-0.00439453	0.0562744	-0.0808105	-0.736145
	-119	-0.663757	-0.63324	-0.798767	-0.843323
	-118	-0.472839	-0.3797	-0.619568	-0.218323
	-117	0.439392	0.492249	0.245667	0.943481
	-116	1.18512	1.21234	0.985779	0.881897
	-115	0.750977	0.776123	0.744812	0.597168
	-114	0.116272	0.252319	0.0446777	0.101624
	-113	0.102295	0.221741	-0.0306396	0.131531
	-112	0.199585	0.261963	0.0682983	0.169067
	-111	0.221741	0.260071	0.0807495	0.130005
	-110	0.206299	0.237915	0.0727539	0.130798
	-109	0.204102	0.25415	0.0878296	0.130798
	-108	0.21582	0.25415	0.0984497	0.117188
	-107	0.164246	0.229919	0.0653076	0.127808
	-106	0.15033	0.249146	0.0770264	0.160156
	-105	0.159119	0.287292	0.113159	0.162048
	-104	0.145508	0.295105	0.12207	0.139526
	-103	0.134705	0.300232	0.117981	0.144531
	-102	0.133911	0.322571	0.112366	0.111572
	-101	0.10675	0.331482	0.0995483	0.103455
	-100	0.0780029	0.325195	0.0623779	0.0792236
	-99	0.0608521	0.30304	0.0273438	0.0809326
	-98	0.0455933	0.281677	0.00671387	0.0898438
	-97	0.0294189	0.263977	-0.0222778	0.0969238
	-96	0.0459595	0.259338	-0.015564	0.120728
	-95	0.0772095	0.262878	0.00860596	0.111267
	-94	0.0733032	0.260071	0.0370483	0.117554
	-93	0.0842896	0.27887	0.038208	0.11792
	-92	0.0799561	0.254883	0.0466919	0.112366
	-91	0.085022	0.23291	0.0535889	0.095459
	-90	0.0744629	0.195374	0.0543823	0.0722046
	-89	0.0722046	0.19165	0.032959	0.0898438
	-88	0.0733032	0.176758	0.0506592	0.0936279
	-87	0.0692749	0.149658	0.0543823	0.0634155
	-86	0.0645752	0.145874	0.0322266	0.0371704
	-85	0.0466919	0.129272	-0.00109863	0.03125
	-84	0.036499	0.0755615	-0.0106201	0.0284424
	-83	0.0368652	0.0314331	-0.0321655	0.0106201
	-82	0.0424805	0.0305176	-0.0440674	0.0117188
	-81	0.0545044	0.000610352	-0.0418701	-0.0165405
	-80	0.0684814	-0.0192871	-0.0196533	-0.00518799
	-79	0.0848389	-0.013916	0.0111694	-0.0165405
	-78	0.0993652	-0.0142822	0.0322266	-0.0418701
	-77	0.0755005	-0.026001	0.0303345	-0.0507813
	-76	0.0740356	-0.0200806	0.00878906	-0.0703125
	-75	0.0548706	-0.0407104	-0.00909424	-0.0714722
	-74	0.0447998	-0.0407104	-0.039978	-0.0515747
	-73	0.0502319	-0.0113525	-0.0410767	-0.0128174
	-72	0.0612183	0.0344238	-0.022644	0.0202637
	-71	0.0909424	0.0597534	-0.00311279	0.0342407
	-70	0.086853	0.0736694	0.0108032	0.0526123
	-69	0.0939331	0.0822144	0.0193481	0.0491333
	-68	0.0857544	0.103821	0.00372314	0.0291748
	-67	0.0822144	0.101013	-0.0185547	0.00964355
	-66	0.0744019	0.112366	-0.0302734	0.00463867
	-65	0.0751953	0.111633	-0.0391846	0
	-64	0.0768433	0.105713	-0.0410767	0.0128174
	-63	0.0932007	0.105713	-0.0117188	0.046875
	-62	0.0830078	0.0657349	0.00579834	0.0703125
	-61	0.0956421	0.0601196	-0.00793457	0.0136108
	-60	0.0147095	0.0206909	-0.0479126	0.022583
	-59	0.0168457	0.050293	-0.00604248	0.0291748
	-58	0.0240479	0.107178	0.0115356	0.0743408
	-57	0.0236206	0.0739136	0.0197754	0.0210571
	-56	0.0113525	0.0115967	-0.0670166	-0.124146
	-55	-0.0848999	-0.0436401	-0.141846	-0.193542
	-54	-0.186462	-0.0916138	-0.143372	-0.177795
	-53	-0.189819	-0.059082	-0.141907	-0.122986
	-52	-0.144348	-0.00592041	-0.138	-0.0910034
	-51	-0.133911	0.0130615	-0.16217	-0.086853
	-50	-0.122925	0.0443115	-0.185364	-0.104492
	-49	-0.132751	0.0480957	-0.18927	-0.149353
	-48	-0.174805	0.0189819	-0.234497	-0.170715
	-47	-0.182617	0.0022583	-0.239502	-0.148804
	-46	-0.163086	0.022522	-0.2005	-0.130798
	-45	-0.170898	0.0158691	-0.170715	-0.104187
	-44	-0.156799	0.0221558	-0.144531	-0.0909424
	-43	-0.134827	0.0597534	-0.113281	-0.0710449
	-42	-0.114197	0.0725708	-0.0812378	-0.0891113
	-41	-0.140808	0.0361328	-0.0872192	-0.0820313
	-40	-0.133728	0.0139771	-0.0879517	-0.0714111
	-39	-0.148254	-0.00427246	-0.0801392	-0.0710449
	-38	-0.145447	-0.000732422	-0.0808716	-0.0491333
	-37	-0.132996	0.0109863	-0.069519	-0.0385132
	-36	-0.143005	0.0427856	-0.0671387	-0.00299072
	-35	-0.0792236	0.0950928	-0.0350952	0.0254517
	-34	-0.0496826	0.109375	-0.0078125	0.0254517
	-33	-0.0603027	0.0874023	-0.0148926	0.0270996
	-32	-0.0472412	0.0500488	-0.0128174	0.0145264
	-31	-0.0563354	0.0335083	-0.00982666	-0.0165405
	-30	-0.0732422	0.0130615	-0.0274658	-0.024231
	-29	-0.0857544	0.00927734	-0.0418701	-0.0147095
	-28	-0.0958252	0.00891113	-0.0316162	0.0136108
	-27	-0.0721436	0.0803833	0.00616455	-0.0146484
	-26	-0.0838623	0.0822754	0.015625	-0.0078125
	-25	-0.0821533	0.090271	0.0262451	-0.0300903
	-24	-0.0856934	0.0655518	0.0450439	-0.0304565
	-23	-0.0966797	0.0620117	0.0731201	-0.0254517
	-22	-0.0821533	0.0372925	0.0977173	0.000915527
	-21	-0.0574951	0.0245972	0.105469	0.0346069
	-20	-0.0308838	0.0327759	0.127808	0.0477905
	-19	0.00109863	0.0405884	0.155518	0.0613403
	-18	0.0213623	0.0526733	0.166687	0.067688
	-17	0.0448608	0.0718384	0.158142	0.0578003
	-16	0.0346069	0.0717773	0.15033	0.0738525
	-15	0.053772	0.0839233	0.13269	0.0342407
	-14	0.0290527	0.0861206	0.095459	0.0167236
	-13	0.0119019	0.0638428	0.0400391	-0.00115967
	-12	-0.0119019	0.0353394	0.00970459	-0.0213623
	-11	-0.0368042	-0.0267334	-0.0105591	-0.03125
	-10	-0.0430908	-0.0281982	-0.00311279	-0.0324097
	-9	-0.055603	-0.0360718	-0.0137329	-0.0183716
	-8	-0.0591431	-0.0384521	-0.00201416	0.00463867
	-7	-0.0325317	0.00579834	0.0233154	0.0136108
	-6	-0.0302734	0.0139771	0.0357666	-0.0211792
	-5	-0.055603	-0.0161133	0.0186768	-0.022522
	-4	-0.046875	-0.0183716	-0.00201416	-0.0136108
	-3	-0.052063	-0.0227051	-0.0163574	-0.00891113
	-2	-0.0383301	-0.0230713	-0.0128174	0.0109253
	-1	-0.0290527	-0.0113525	-0.00109863	0
	0	0	0	0	-0.00109863
	1	0.0124512	0.00817871	-0.0109253	-0.0431519
	2	-0.00372314	-0.024353	-0.00793457	-0.105591
	3	-0.029541	-0.0622559	-0.0263672	-0.125
	4	-0.0516968	-0.0777588	-0.0274658	-0.15979
	5	-0.0747681	-0.0765991	-0.0203857	-0.181702
	6	-0.0741577	-0.0708618	-0.00366211	-0.12323
	7	-0.0214233	-0.0233154	0.0552368	-0.573914
	8	-0.462097	-0.0143433	0.0623169	-0.309631
	9	-0.171326	-0.0119629	-0.0256958	0.308594
	10	0.548096	-6.62701	-9.57715	-18.8463
	11	-1.55878	3.92023	4.15045	35.2761
	12	31.2763	50.078	50.6436	63.3646
	13	62.5308	72.5901	72.5902	78.8907
	14	78.7518	83.7506	83.4582	86.4598
	15	86.688	89.4511	88.8903	90.3623
	16	90.7625	92.4739	91.749	92.498
	17	93.088	94.1789	93.5153	93.8274
	18	94.3868	95.1135	94.536	94.6349
	19	95.2842	95.7765	95.206	95.0702
	20	95.7792	96.1539	95.5905	95.3212
	21	96.0789	96.4421	95.8104	95.6728
	22	96.3406	96.6528	96.0123	95.837
	23	96.548	96.7561	96.1688	95.8913
	24	96.6892	96.8937	96.2935	95.9874
	25	96.7383	96.9738	96.3962	96.1502
	26	96.8173	97.0927	96.5044	96.2071
	27	96.835	97.1253	96.5516	96.2322
	28	96.8964	97.1404	96.5825	96.2288
	29	96.9507	97.176	96.5938	96.2264
	30	96.9901	97.1981	96.6058	96.2656
	31	97.0354	97.197	96.6198	96.3142
	32	97.0575	97.2067	96.6196	96.4188
	33	97.07	97.2092	96.642	96.418
	34	97.0892	97.2096	96.6635	96.4593
	35	97.1064	97.1599	96.66	96.5002
	36	97.1436	97.1606	96.6927	96.5468
	37	97.1613	97.2117	96.7543	96.5529
	38	97.173	97.2474	96.7761	96.5477
	39	97.2031	97.2903	96.8371	96.5423
	40	97.2191	97.28	96.8784	96.6014
	41	97.2241	97.2655	96.9299	96.5966
	42	97.2515	97.2642	96.9388	96.7093
	43	97.2714	97.2852	96.9603	96.7999
	44	97.3109	97.298	97.0005	96.8097
	45	97.3358	97.3008	96.9896	96.8363
	46	97.3263	97.2797	96.937	96.8251
	47	97.3624	97.2774	96.9269	96.8008
	48	97.3553	97.2628	96.9788	96.7623
	49	97.3722	97.2921	97.0633	96.7875
	50	97.391	97.3198	97.1096	96.8461
	51	97.4191	97.3809	97.1343	96.9095
	52	97.4113	97.3713	97.1167	96.8937
	53	97.418	97.384	97.1196	96.9075
	54	97.4044	97.3799	97.1048	96.9778
	55	97.3915	97.3729	97.1099	96.9753
	56	97.3819	97.3732	97.157	96.9495
	57	97.3767	97.3732	97.1685	96.971
	58	97.4072	97.3661	97.181	97.0579
	59	97.4171	97.3898	97.1868	97.1019
	60	97.4354	97.4139	97.2037	97.1259
	61	97.4483	97.4311	97.2455	97.1646
	62	97.4632	97.4921	97.3066	97.1834
	63	97.4613	97.4995	97.3472	97.1983
	64	97.4539	97.5098	97.359	97.2022
	65	97.426	97.5003	97.3649	97.2289
	66	97.4382	97.5215	97.3969	97.2879
	67	97.4241	97.5038	97.3828	97.3181
	68	97.4065	97.5219	97.3793	97.3074
	69	97.3778	97.5616	97.3601	97.2996
	70	97.3428	97.5668	96.8417	45.5984
	71	97.5349	88.8994	78.4451	92.62
	72	97.8336	103.229	105.049	105.177
	73	97.9189	108.285	112.783	112.373
	74	97.9365	110.974	116.35	114.742
	75	97.9794	112.588	118.189	115.585
	76	98.0237	113.732	119.392	115.98
	77	98.0855	114.634	120.33	116.23
	78	98.1218	115.344	121.036	116.428
	79	98.1131	115.904	121.533	116.597
	80	98.0508	116.494	122.003	116.728
	81	98.0369	116.924	122.445	116.885
	82	98.0372	117.282	122.794	117.003
	83	98.0302	117.622	123.123	117.119
	84	98.0404	117.919	123.429	117.27
	85	98.0818	118.197	123.685	117.382
	86	98.0869	118.409	123.903	117.504
	87	98.0823	118.677	124.13	117.665
	88	98.045	118.878	124.311	117.858
	89	98.0322	119.066	124.515	118.035
	90	98.0396	119.239	124.709	118.179
	91	98.0685	119.451	124.898	118.308
	92	98.0391	119.614	125.044	118.437
	93	98.0745	119.761	125.21	118.52
	94	98.0869	119.843	125.33	118.607
	95	98.0798	119.927	125.45	118.671
	96	98.0626	120.003	125.541	118.759
	97	98.0685	120.079	125.642	118.817
	98	98.0693	120.157	125.732	118.902
	99	98.0586	120.252	125.862	118.97
	100	98.0546	120.361	125.979	119.026
	101	98.0608	120.495	126.065	119.089
	102	98.0643	120.62	126.163	119.154
	103	98.0519	120.678	126.237	119.24
	104	98.0655	120.747	126.357	119.308
	105	98.0744	120.828	126.425	119.397
	106	98.0828	120.894	126.502	119.452
	107	98.0695	120.911	126.563	119.515
	108	98.0944	120.999	126.647	119.553
	109	98.0925	121.023	126.686	119.609
	110	98.1146	121.098	126.752	119.622
	111	98.1005	121.131	126.797	119.657
	112	98.1046	121.203	126.858	119.684
	113	98.0909	121.242	126.896	119.699
	114	98.0655	121.281	126.931	119.722
	115	98.0644	121.304	126.992	119.764
	116	98.0609	121.32	127.047	119.83
	117	98.0733	121.332	127.121	119.871
	118	98.1053	121.352	127.205	119.919
	119	98.1271	121.374	127.241	119.94
	120	98.1377	121.409	127.256	119.956
	121	98.1572	121.444	127.265	119.939
	122	98.1466	121.472	127.285	119.975
	123	98.1427	121.533	127.334	119.98
	124	98.1012	121.547	127.361	119.988
	125	98.0696	121.576	127.388	120.05
	126	98.03	121.624	127.41	119.797
	127	97.6779	121.744	127.514	119.935
	128	97.6272	121.57	127.484	120.28
	129	98.0231	121.656	127.472	120.338
	130	98.0625	121.64	127.447	120.244
	131	98.0229	121.568	127.309	164.402
	132	99.5005	128.944	139.32	75.24
	133	92.7966	103.237	104.07	103.111
	134	86.1396	100.067	103.799	93.3936
	135	79.8535	92.0377	95.2374	86.0692
	136	74.4398	85.5113	88.2784	80.091
	137	69.6406	79.8715	82.4334	75.0684
	138	65.4172	74.9623	77.2181	70.5407
	139	61.6629	70.597	72.6568	66.5688
	140	58.1996	66.6958	68.5649	62.9951
	141	55.0919	63.0989	65.0322	59.7458
	142	52.1815	59.9466	61.736	56.7989
	143	49.5508	56.8958	58.6349	54.0625
	144	47.1155	54.1107	55.7755	51.5305
	145	44.8332	51.5904	53.2346	49.2234
	146	42.6534	49.2809	50.7939	47.0632
	147	40.6553	47.0579	48.5192	45.0618
	148	38.8261	45.0117	46.3849	43.167
	149	37.037	43.0511	44.4552	41.3692
	150	35.4631	41.2007	42.6183	39.6427
	151	34.0441	39.4028	40.8105	37.9922
	152	32.5644	37.8215	39.1707	36.5394
	153	31.1812	36.3608	37.6183	35.152
	154	29.8972	34.9648	36.1422	33.8192
	155	28.6819	33.609	34.716	32.4933
	156	27.5674	32.352	33.4441	31.2883
	157	26.5361	31.1234	32.2022	30.1708
	158	25.4874	29.9496	31.08	29.0863
	159	24.5112	28.7983	29.9991	28.064
	160	23.6069	27.7823	28.8932	27.1105
	161	22.7053	26.8019	27.9085	26.1707
	162	21.8162	25.835	26.9613	25.2841
	163	21.0158	24.9847	26.0071	24.3402
	164	20.2365	24.1511	25.1456	23.5744
	165	19.6213	23.348	24.2333	22.7985
	166	18.9158	22.5421	23.4188	22.0802
	167	18.2346	21.7729	22.5995	21.3888
	168	17.5886	21.0644	21.83	20.6895
	169	16.9135	20.3549	21.1859	19.9715
	170	16.2956	19.7256	20.5211	19.2785
	171	15.7365	19.0737	19.8503	18.7188
	172	15.1447	18.4526	19.2277	18.2198
	173	14.7158	17.8109	18.6546	17.6503
	174	14.2967	17.264	18.1812	17.207
	175	13.8432	16.7991	17.5948	16.6893
	176	13.4167	16.2902	17.1375	16.1719
	177	13.0257	15.8237	16.668	15.6893
	178	12.6116	15.4124	16.128	15.2394
	179	12.2003	14.9703	15.618	14.7839
	180	11.8252	14.5049	15.2491	14.3535
	181	11.4061	14.0549	14.871	13.9669
	182	11.0342	13.6312	14.4011	13.5614
	183	10.7335	13.2417	13.9697	13.1505
	184	10.41	12.8438	13.5917	12.7493
	185	10.0549	12.4703	13.1823	12.3895
	186	9.6944	12.1144	12.7432	12.0845
	187	9.3988	11.7586	12.3538	11.7597
	188	9.1308	11.4582	12.0378	11.418
	189	8.84674	11.1304	11.7225	11.1191
	190	8.60266	10.7991	11.4394	10.8796
	191	8.38	10.5179	11.1641	10.7081
	192	8.18079	10.2785	10.9258	10.535
	193	7.98425	10.0432	10.666	10.25
	194	7.77643	9.80304	10.4052	9.92859
	195	7.56439	9.54022	10.1669	9.67822
	196	7.3479	9.28949	9.92621	9.4693
	197	7.17761	9.11139	9.69775	9.20129
	198	6.98273	8.94104	9.43866	8.92114
	199	6.80658	8.69366	9.20892	8.70392
	200	6.59399	8.45148	8.99988	8.54126
	201	6.4436	8.27216	8.83002	8.34656
	202	6.25671	8.08411	8.58484	8.15869
	203	6.09656	7.90442	8.33673	7.99988
	204	5.95093	7.70801	8.19592	7.80566
	205	5.82629	7.53351	8.04285	7.56738
	206	5.68256	7.33618	7.87488	7.38
	207	5.51581	7.16351	7.65143	7.23828
	208	5.39642	7.03241	7.47656	7.10046
	209	5.26398	6.9046	7.32813	6.95911
	210	5.1347	6.7876	7.19812	6.77936
	211	5.04596	6.64288	7.04169	6.63055
	212	4.9444	6.52179	6.90143	6.50037
	213	4.85565	6.39008	6.80878	6.37109
	214	4.73456	6.26117	6.6814	6.22339
	215	4.61774	6.16315	6.58185	6.09564
	216	4.48145	6.03613	6.44318	5.97192
	217	4.38391	5.94476	6.30457	5.84766
	218	4.26117	5.8421	6.16113	5.74219
	219	4.13654	5.72565	6.05151	5.66095
	220	4.03613	5.57556	5.91986	5.53851
	221	3.94556	5.42322	5.78931	5.46765
	222	3.87225	5.32538	5.68237	5.35938
	223	3.77252	5.19476	5.58002	5.26245
	224	3.68732	5.12225	5.52924	5.13953
	225	3.6347	5.03241	5.44128	5.03943
	226	3.55304	4.95001	5.336	4.94287
	227	3.49127	4.86237	5.21838	4.83148
	228	3.40442	4.77014	5.09528	4.75635
	229	3.33875	4.68457	4.9917	4.68457
	230	3.27441	4.55676	4.87207	4.62207
	231	3.22473	4.46936	4.81665	4.57404
	232	3.18457	4.40796	4.75061	4.47253
	233	3.11426	4.34509	4.69019	4.42108
	234	3.05487	4.30524	4.65143	4.36829
	235	3.00299	4.24353	4.56476	4.30859
	236	2.95331	4.20148	4.48907	4.24609
	237	2.92096	4.15851	4.45313	4.15033
	238	2.87408	4.0863	4.36798	4.06995
	239	2.8045	4.01245	4.28705	3.99609
	240	2.74982	3.94293	4.22845	3.9317
	241	2.6955	3.91052	4.16986	3.87811
	242	2.68378	3.85101	4.10736	3.84076
	243	2.65887	3.79486	4.04877	3.8114
	244	2.6369	3.75616	3.99017	3.75818
	245	2.6319	3.69794	3.9472	3.71173
	246	2.59399	3.61353	3.90033	3.63782
	247	2.54095	3.55695	3.84375	3.55859
	248	2.49054	3.50116	3.78705	3.48999
	249	2.43622	3.43011	3.75079	3.43286
	250	2.4046	3.37152	3.69928	3.39655
	251	2.37219	3.35785	3.65625	3.33984
	252	2.3233	3.29022	3.61609	3.29889
	253	2.30078	3.22974	3.55396	3.26764
	254	2.28235	3.22894	3.50671	3.18042
	255	2.23273	3.17413	3.43829	3.11456
	256	2.1886	3.12927	3.38672	3.10638
	257	2.17371	3.09131	3.36646	3.07031
	258	2.16315	3.05975	3.33075	3.02026
	259	2.1189	3.0296	3.30249	2.99127
	260	2.09583	2.99243	3.25287	2.98047
	261	2.07629	2.9729	3.24915	2.93158
	262	2.04675	2.95929	3.19202	2.91205
	263	2.01587	2.96399	3.15411	2.89954
	264	2.00299	2.95367	3.13	2.90417
	265	1.99402	2.96393	3.12183	2.87708
	266	1.9613	2.95074	3.0871	2.87109
	267	1.97455	2.91833	3.04877	2.80267
	268	1.94165	2.85071	2.96082	2.76953
	269	1.94324	2.80188	2.93823	2.70032
	270	1.92487	2.73193	2.8819	2.63483
	271	1.91833	2.71722	2.82422	2.60901
	272	1.89508	2.68268	2.82184	2.5625
	273	1.86627	2.66705	2.80267	2.56067
	274	1.84137	2.63342	2.78558	2.5567
	275	1.81232	2.61945	2.78595	2.57123
	276	1.8125	2.61444	2.77924	2.57941
	277	1.80115	2.60498	2.79803	2.57031
	278	1.80969	2.57257	2.78705	2.52136
	279	1.80151	2.53424	2.77106	2.50183
	280	1.80377	2.51044	2.75018	2.46277
	281	1.78424	2.48346	2.71246	2.43268
	282	1.75092	2.48273	2.68976	2.4198
	283	1.73566	2.47021	2.65533	2.41125
	284	1.71393	2.43787	2.61908	2.37372
	285	1.64624	2.41907	2.56976	2.341
	286	1.63043	2.41058	2.55975	2.30261
	287	1.62372	2.37219	2.52216	2.26434
	288	1.59863	2.33618	2.49133	2.17017
	289	1.55487	2.28461	2.45111	2.12
	290	1.55188	2.25336	2.40814	2.10046
	291	1.54297	2.26178	2.39142	2.08911
	292	1.5058	2.25226	2.33893	2.09583
	293	1.47028	2.27106	2.3371	2.11029
	294	1.47266	2.2746	2.31128	2.1369
	295	1.50391	2.28186	2.29993	2.12891
	296	1.51471	2.27252	2.26935	2.10156
	297	1.50409	2.25409	2.26154	2.06439
	298	1.50769	2.21619	2.24915	2.05078
	299	1.51007	2.19257	2.24799	2.04205
	300	1.53613	2.18311	2.25934	2.01355
	301	1.53534	2.1507	2.24646	2.00464
	302	1.51544	2.14172	2.23901	1.97974
	303	1.49591	2.13043	2.20313	1.98639
	304	1.47284	2.10175	2.17767	1.95386
	305	1.45685	2.09283	2.19293	1.91833
	306	1.42596	2.06305	2.16034	1.90198
	307	1.39545	2.06049	2.15887	1.87927
	308	1.37592	2.05133	2.1416	1.87073
	309	1.367	2.02325	2.12872	1.86139
	310	1.37799	2.04333	2.1297	1.83984
	311	1.36737	2.02216	2.08893	1.87982
	312	1.38397	2.03131	2.10236	1.85974
	313	1.39282	2.00336	2.0694	1.85938
	314	1.3819	1.99945	2.08002	1.84875
	315	1.34003	1.9682	2.0694	1.84058
	316	1.31512	1.94995	2.05841	1.82922
	317	1.30487	1.92242	2.0506	1.79169
	318	1.28333	1.9104	2.04602	1.77142
	319	1.27441	1.89478	2.04358	1.77826
	320	1.28503	1.90161	2.03986	1.76599
	321	1.31158	1.89008	2.03625	1.76245
	322	1.31732	1.89642	2.03979	1.73944
	323	1.29431	1.88342	2.01788	1.71875
	324	1.26361	1.85382	1.96954	1.71173
	325	1.25116	1.83319	1.95593	1.70111
	326	1.23157	1.81665	1.92578	1.68439
	327	1.23517	1.79248	1.91687	1.69177
	328	1.25153	1.77295	1.91022	1.70905
	329	1.28308	1.76282	1.91333	1.72937
	330	1.3233	1.78943	1.91595	1.70978
	331	1.31622	1.78235	1.90106	1.69843
	332	1.28644	1.77179	1.85846	1.66608
	333	1.24017	1.75818	1.82611	1.64935
	334	1.20502	1.75317	1.83954	1.63879
	335	1.18121	1.74963	1.80695	1.62109
	336	1.16205	1.74164	1.79095	1.62573
	337	1.15887	1.71582	1.80231	1.63281
	338	1.18195	1.68658	1.80975	1.63708
	339	1.2121	1.68121	1.79694	1.63153
	340	1.2041	1.67139	1.79877	1.61401
	341	1.21667	1.66595	1.79169	1.59021
	342	1.21503	1.66443	1.77142	1.58405
	343	1.2511	1.68597	1.77844	1.60046
	344	1.25409	1.70074	1.76752	1.6004
	345	1.22827	1.70032	1.742	1.6192
	346	1.22638	1.7121	1.72137	1.63281
	347	1.21613	1.70367	1.72174	1.63208
	348	1.1955	1.6944	1.71283	1.62189
	349	1.18457	1.68384	1.703	1.62146
	350	1.17206	1.69012	1.7041	1.59766
	351	1.16205	1.68384	1.7002	1.56213
	352	1.16199	1.67096	1.69122	1.53052
	353	1.15533	1.70239	1.70184	1.54895
	354	1.16132	1.72809	1.73553	1.55786
	355	1.16705	1.74634	1.7597	1.55841
	356	1.15814	1.74335	1.75952	1.55078
	357	1.15643	1.74554	1.71985	1.56921
	358	1.14362	1.75226	1.71765	1.55896
	359	1.14178	1.75153	1.69739	1.54858
	360	1.16132	1.73755	1.66803	1.51953
	361	1.13971	1.71991	1.65625	1.51001
	362	1.1319	1.73083	1.64752	1.48828
	363	1.10455	1.70074	1.63861	1.50952
	364	1.11053	1.67377	1.65704	1.48047
	365	1.10535	1.63696	1.6405	1.47974
	366	1.08502	1.59509	1.6297	1.46576
	367	1.10858	1.58557	1.64844	1.49628
	368	1.14063	1.60864	1.66687	1.4989
	369	1.16779	1.61163	1.6496	1.53723
	370	1.19366	1.62933	1.64642	1.55859
	371	1.20038	1.65942	1.66876	1.5675
	372	1.19623	1.64008	1.64862	1.57385
	373	1.1795	1.59473	1.63153	1.56494
	374	1.18121	1.56793	1.61444	1.56921
	375	1.17657	1.55194	1.61798	1.53198
	376	1.15723	1.54132	1.59845	1.54297
	377	1.15369	1.55304	1.61908	1.55005
	378	1.1756	1.57257	1.64844	1.55188
	379	1.18488	1.58258	1.66907	1.54285
	380	1.19818	1.60071	1.69128	1.54315
	381	1.2052	1.61273	1.7002	1.5672
	382	1.22363	1.61945	1.69629	1.57886
	383	1.24481	1.6308	1.71039	1.61047
	384	1.258	1.66443	1.72644	1.61401
	385	1.24799	1.66333	1.70221	1.62817
	386	1.26208	1.68829	1.72772	1.59875
	387	1.24518	1.6944	1.72137	1.57178
	388	1.21466	1.68378	1.71356	1.55188
	389	1.17487	1.66522	1.68268	1.52533
	390	1.18658	1.66748	1.66858	1.51172
	391	1.18658	1.67413	1.67096	1.48865
	392	1.17523	1.64587	1.64362	1.4978
	393	1.1933	1.64178	1.6297	1.51953
	394	1.21283	1.65295	1.64844	1.52142
	395	1.24518	1.65521	1.63788	1.54486
	396	1.26581	1.65833	1.66571	1.56079
	397	1.24701	1.63525	1.64679	1.56586
	398	1.2381	1.6377	1.64807	1.55969
	399	1.23273	1.62054	1.63861	1.55078
	400	1.21393	1.60181	1.62616	1.54016
	401	1.18451	1.59991	1.60919	1.53015
	402	1.16125	1.60974	1.57721	1.52063
	403	1.16125	1.64099	1.57611	1.52655
	404	1.18787	1.66052	1.60547	1.55042
	405	1.19122	1.68268	1.61871	1.52844
	406	1.18268	1.66071	1.60065	1.54498
	407	1.19049	1.66315	1.59955	1.5556
	408	1.20691	1.66321	1.59845	1.5578
	409	1.20441	1.64398	1.60065	1.53986
	410	1.21655	1.63232	1.58191	1.52063
	411	1.22754	1.62927	1.56049	1.52307
	412	1.23816	1.65051	1.56647	1.50299
	413	1.25409	1.66052	1.57892	1.51062
	414	1.25409	1.66052	1.59174	1.48267
	415	1.22748	1.6499	1.5694	1.50592
	416	1.24518	1.67023	1.58783	1.51062
	417	1.25299	1.66132	1.61444	1.50983
	418	1.25226	1.68005	1.61517	1.52826
	419	1.26251	1.67896	1.63641
