# Supplementary material for: Identification of PCPE-2 as the endogenous specific inhibitor of human BMP-1/tolloid-like proteinases
Source: Nat Commun. 2023 Dec 4;14:8020. doi: 10.1038/s41467-023-43401-0 (PMC10696041; doi:10.1038/s41467-023-43401-0)
Supplement: Supplementary file 4 — Source Data [file 41467_2023_43401_MOESM4_ESM.zip › Source data/Fig5c.xlsx]

## Sheet: Feuil1
Fig. 5c		Response (RU)					% Binding / WT
	Time (s)	WT	F87A	R150A	K46A/E197A/R220A		WT	F87A	R150A	K46A/E197A/R220A
	-56	-0.0516357	-0.0285645	-0.0078125	0.00500488		100	4.09243	80.9809	32.0382
	-55	0.00463867	-0.0438232	0.00109863	0.0411377		100	0.786608	115.377	11.3068
	-54	0.0178223	-0.0395508	0.0057373	0.0322266
	-53	0.0568848	-0.036377	0.000244141	0.0528564
	-52	0.0736084	-0.0296631	-0.00964355	0.067749
	-51	0.0743408	-0.0114746	0.0247803	0.0926514
	-50	0.0672607	-0.0395508	0.0515137	0.11145
	-49	0.100342	-0.0473633	0.0909424	0.125732
	-48	0.0823975	-0.0345459	0.135376	0.104736
	-47	0.0612793	-0.0203857	0.153442	0.0997314
	-46	0.0351563	-0.00830078	0.171875	0.071167
	-45	0.00561523	0.00744629	0.147705	0.0498047
	-44	-0.0808105	-0.0217285	0.128662	0.0125732
	-43	-0.113281	-0.09375	0.0683594	-0.0183105
	-42	-0.113281	-0.15271	-0.00195313	-0.0175781
	-41	-0.108398	-0.160522	-0.00622559	-0.0166016
	-40	-0.106689	-0.19043	-0.0290527	-0.0324707
	-39	-0.0577393	-0.21814	-0.0496826	-0.00317383
	-38	-0.0494385	-0.22583	-0.0355225	0.0169678
	-37	-0.020752	-0.22876	-0.0262451	0.0272217
	-36	-0.00012207	-0.199707	0.00708008	0.0377197
	-35	0.0488281	-0.179077	0.0230713	0.0635986
	-34	0.0665283	-0.142578	0.067749	0.0625
	-33	0.0782471	-0.111694	0.0939941	0.067749
	-32	0.0849609	-0.069458	0.107544	0.0986328
	-31	0.0739746	-0.0687256	0.119995	0.107178
	-30	0.0656738	-0.0831299	0.110962	0.0848389
	-29	0.0683594	-0.0804443	0.0955811	0.0706787
	-28	0.0595703	-0.120117	0.0861816	0.0526123
	-27	0.0701904	-0.128296	0.0876465	0.0174561
	-26	0.0596924	-0.130127	0.0549316	-0.0270996
	-25	0.0650635	-0.128296	0.0721436	-0.0306396
	-24	0.0843506	-0.114624	0.088501	-0.0349121
	-23	0.095459	-0.0997314	0.102661	-0.0355225
	-22	0.0985107	-0.0910645	0.0996094	-0.0227051
	-21	0.0917969	-0.0786133	0.101563	0.00317383
	-20	0.0793457	-0.078125	0.121094	0.0109863
	-19	0.0324707	-0.0941162	0.123047	-0.0155029
	-18	0.0230713	-0.13562	0.0898438	-0.00891113
	-17	0.00817871	-0.157837	0.105347	0.0106201
	-16	0.0289307	-0.151489	0.117065	0.0456543
	-15	0.0128174	-0.13916	0.140625	0.043335
	-14	0.0186768	-0.149292	0.129272	0.0543213
	-13	-0.0125732	-0.138306	0.150024	0.043335
	-12	-0.0509033	-0.151245	0.137939	-0.0020752
	-11	-0.0917969	-0.150757	0.0800781	-0.0379639
	-10	-0.0980225	-0.169189	0.0488281	-0.0539551
	-9	-0.0878906	-0.17627	0.03479	-0.0402832
	-8	-0.110107	-0.147339	0.0264893	-0.0516357
	-7	-0.0760498	-0.108643	0.0147705	-0.024292
	-6	-0.0499268	-0.0715332	0.0241699	-0.0137939
	-5	-0.00268555	-0.020752	0.0422363	0.0280762
	-4	-0.00622559	0.00744629	0.0429688	0.0273438
	-3	-0.0289307	0.000854492	0.0223389	0.00585938
	-2	0.00585938	-0.0227051	-0.015625	-0.00158691
	-1	0	-0.00317383	-0.0078125	0
	0	0.010498	0	0	0.00268555
	1	0.0316162	0.0130615	0.00109863	-0.0214844
	2	0.0612793	0.00646973	0.0164795	-0.0422363
	3	0.0800781	0.0134277	0.0234375	-0.0457764
	4	0.0800781	0.0123291	0.0410156	-0.0770264
	5	0.0812988	0.0280762	0.0274658	-0.057373
	6	0.167603	0.00268555	0.00390625	0.0406494
	7	0.086792	0.0865479	0.1073	0.0855713
	8	-0.625977	0.0605469	0.162109	-0.490479
	9	0.690918	0.0135498	0.127441	0.706909
	10	-5.07385	-4.4447	-4.77893	-7.44666
	11	3.31445	2.99341	3.0929	3.70166
	12	2.70386	2.55505	2.73621	1.61096
	13	3.55493	3.45508	3.75696	1.93958
	14	4.37012	4.21387	4.55603	2.21924
	15	5.06689	4.89832	5.28711	2.43628
	16	5.60754	5.51306	5.87976	2.63171
	17	6.14429	6.02893	6.43762	2.82117
	18	6.56543	6.54346	6.97253	3.03137
	19	6.99207	6.95874	7.45349	3.21155
	20	7.47668	7.34741	7.9043	3.38025
	21	7.8584	7.70972	8.302	3.54004
	22	8.27747	8.0282	8.70044	3.74194
	23	8.65857	8.34741	9.07227	3.89905
	24	9.02002	8.61731	9.39673	4.00171
	25	9.32227	8.89893	9.68542	4.1095
	26	9.5929	9.20374	9.98254	4.25403
	27	9.83899	9.453	10.3177	4.36267
	28	10.1494	9.64124	10.6962	4.47192
	29	10.3748	9.86694	10.959	4.5625
	30	10.5544	10.0747	11.1387	4.6283
	31	10.7939	10.2466	11.3114	4.73474
	32	11.033	10.4099	11.5392	4.77454
	33	11.244	10.5367	11.7568	4.85474
	34	11.4628	10.7352	12.0061	4.97119
	35	11.6917	10.9778	12.2302	5.1178
	36	11.8805	11.2157	12.4193	5.20239
	37	12.0382	11.363	12.5723	5.29224
	38	12.1848	11.4841	12.7511	5.36963
	39	12.3113	11.5935	12.9315	5.41931
	40	12.429	11.7018	13.0731	5.40088
	41	12.5977	11.8406	13.1896	5.40942
	42	12.7511	11.9635	13.3486	5.42419
	43	12.8906	12.074	13.4534	5.46228
	44	12.991	12.1772	13.6152	5.46301
	45	13.1132	12.2323	13.7246	5.52197
	46	13.2598	12.3639	13.8269	5.57471
	47	13.3995	12.5135	13.9485	5.68103
	48	13.572	12.6627	14.0809	5.7561
	49	13.699	12.8492	14.2362	5.79285
	50	13.8154	12.9409	14.3982	5.87769
	51	13.9111	13.0184	14.5189	5.90649
	52	14.0481	13.059	14.6237	5.96606
	53	14.1642	13.1455	14.7434	6.01611
	54	14.2496	13.2565	14.8535	6.08215
	55	14.3583	13.3256	14.9325	6.14417
	56	14.4457	13.4069	15.0724	6.16052
	57	14.5164	13.4697	15.1965	6.20825
	58	14.6387	13.5691	15.2891	6.26331
	59	14.7214	13.6726	15.3984	6.28381
	60	14.8319	13.7448	15.4858	6.28357
	61	14.9222	13.8463	15.5753	6.27991
	62	14.994	13.906	15.6399	6.30884
	63	15.1102	13.9971	15.7227	6.41406
	64	15.1788	14.0267	15.8192	6.43774
	65	15.2605	14.0466	15.9102	6.46594
	66	15.35	14.1128	16.0099	6.42151
	67	15.452	14.1818	16.1133	6.45874
	68	15.5402	14.3264	16.2051	6.51904
	69	15.6151	14.4131	16.259	6.59875
	70	15.6425	14.4869	16.3134	6.59387
	71	15.7101	14.5095	16.3457	6.56763
	72	15.7694	14.5181	16.4054	6.6167
	73	15.8457	14.5875	16.4764	6.66138
	74	15.9395	14.6814	16.589	6.73438
	75	16.0518	14.767	16.7156	6.79907
	76	16.1368	14.8993	16.8271	6.81897
	77	16.2239	14.998	16.9028	6.83997
	78	16.3082	15.078	16.9677	6.86609
	79	16.4083	15.1323	17.0153	6.88025
	80	16.4491	15.1948	17.1008	6.89465
	81	16.5011	15.2157	17.1384	6.91846
	82	16.5608	15.229	17.1874	6.96411
	83	16.6385	15.2736	17.2534	6.97485
	84	16.7448	15.3267	17.3406	7.06824
	85	16.7959	15.4098	17.4308	7.11902
	86	16.864	15.4399	17.5046	7.21204
	87	16.9222	15.52	17.6062	7.25647
	88	16.9891	15.5692	17.6831	7.32886
	89	17.0082	15.649	17.7809	7.29822
	90	17.0503	15.7014	17.8331	7.29004
	91	17.0626	15.7863	17.8972	7.25281
	92	17.1041	15.8447	17.9425	7.23364
	93	17.1534	15.8657	17.9639	7.21191
	94	17.2012	15.8953	18.0164	7.23938
	95	17.2891	15.8768	18.0547	7.26965
	96	17.3948	15.9058	18.1426	7.31738
	97	17.4677	15.9318	18.2324	7.35876
	98	17.5488	15.9703	18.3204	7.39502
	99	17.286	16.1519	18.4412	7.13135
	100	24.2581	21.623	24.1316	15.9189
	101	12.1002	10.9358	13.2712	0.355469
	102	16.0427	14.5074	16.9971	6.41882
	103	15.4395	13.7842	16.2383	6.10925
	104	14.871	13.2214	15.6035	5.83496
	105	14.4004	12.7285	15.0792	5.62573
	106	13.9734	12.2816	14.6794	5.45313
	107	13.576	11.8516	14.2659	5.31714
	108	13.2131	11.5105	13.8728	5.18115
	109	12.8936	11.2126	13.5571	5.07495
	110	12.6436	10.9138	13.2458	4.93848
	111	12.3612	10.6627	12.941	4.75842
	112	12.0703	10.3932	12.674	4.64575
	113	11.793	10.1609	12.4406	4.55664
	114	11.5695	9.94788	12.2234	4.46667
	115	11.3475	9.75476	11.9463	4.39368
	116	11.1093	9.55237	11.7101	4.30566
	117	10.8798	9.35132	11.5116	4.20691
	118	10.6582	9.14014	11.285	4.11523
	119	10.4421	8.93909	11.1024	4.02344
	120	10.2484	8.78198	10.8761	3.89966
	121	10.109	8.59766	10.6758	3.8396
	122	9.94946	8.42139	10.4922	3.74219
	123	9.83789	8.276	10.3026	3.69348
	124	9.66467	8.15234	10.1848	3.61816
	125	9.48157	8.01343	10.0448	3.56433
	126	9.32739	7.84045	9.89246	3.51453
	127	9.22546	7.68127	9.82129	3.4707
	128	9.11133	7.58301	9.73376	3.44226
	129	9.00867	7.52625	9.62976	3.38989
	130	8.84778	7.42847	9.5	3.34546
	131	8.74548	7.31799	9.32495	3.29333
	132	8.6394	7.20972	9.20239	3.23804
	133	8.51868	7.09229	9.05444	3.18567
	134	8.41528	6.97046	8.92798	3.1366
	135	8.29736	6.8905	8.80078	3.07581
	136	8.18872	6.8031	8.68921	3.0636
	137	8.08716	6.72327	8.6062	3.02454
	138	7.98987	6.64758	8.5199	2.98328
	139	7.90149	6.56018	8.44214	2.93286
	140	7.81055	6.42249	8.35645	2.86328
	141	7.70117	6.34766	8.2666	2.79407
	142	7.60742	6.2594	8.18079	2.76343
	143	7.51624	6.20007	8.11292	2.71777
	144	7.42029	6.14514	8.02637	2.68469
	145	7.35144	6.08667	7.94067	2.66479
	146	7.30847	5.98096	7.84558	2.65344
	147	7.24915	5.88184	7.79797	2.64368
	148	7.18835	5.82996	7.73315	2.64417
	149	7.15356	5.8031	7.66296	2.64453
	150	7.06799	5.7323	7.59692	2.61523
	151	6.98828	5.67847	7.53015	2.62903
	152	6.91418	5.64917	7.44824	2.61145
	153	6.8407	5.56799	7.36462	2.56714
	154	6.79517	5.50085	7.32202	2.55286
	155	6.7572	5.46777	7.28333	2.54333
	156	6.7334	5.4071	7.23083	2.54077
	157	6.67773	5.38647	7.18042	2.53345
	158	6.6394	5.3468	7.14954	2.53381
	159	6.57935	5.34106	7.07483	2.52454
	160	6.4967	5.3418	7.02454	2.49683
	161	6.4115	5.29358	6.96558	2.44824
	162	6.32288	5.28113	6.92114	2.42651
	163	6.23621	5.26514	6.86401	2.38782
	164	6.1748	5.203	6.77271	2.34448
	165	6.14441	5.13232	6.70789	2.33521
	166	6.09802	5.08472	6.63281	2.30786
	167	6.10034	4.98743	6.55969	2.32117
	168	6.05664	4.95068	6.53125	2.28125
	169	6.02222	4.8894	6.46875	2.24683
	170	5.98828	4.82104	6.43433	2.23706
	171	5.92883	4.75146	6.43762	2.19238
	172	5.85144	4.6842	6.41882	2.15735
	173	5.797	4.63159	6.38098	2.125
	174	5.75085	4.58008	6.33594	2.10547
	175	5.70935	4.55347	6.28699	2.11438
	176	5.65125	4.54468	6.255	2.11609
	177	5.60547	4.54834	6.20886	2.1438
	178	5.54883	4.54993	6.19434	2.13464
	179	5.49988	4.52295	6.16309	2.11511
	180	5.43347	4.49097	6.12	2.05188
	181	5.40747	4.42175	6.04297	2.03406
	182	5.40112	4.38928	5.97083	2.00586
	183	5.38794	4.36023	5.90833	1.97192
	184	5.40247	4.31836	5.86926	1.95911
	185	5.3739	4.29846	5.87524	1.94922
	186	5.31726	4.28113	5.83984	1.95276
	187	5.23901	4.27185	5.80151	1.90527
	188	5.18164	4.22253	5.7323	1.86792
	189	5.12219	4.2019	5.6748	1.81665
	190	5.09961	4.17261	5.60535	1.80542
	191	5.04285	4.1571	5.57141	1.76746
	192	5.00513	4.11023	5.52417	1.72974
	193	4.995	4.05554	5.46802	1.73914
	194	4.95117	4.03589	5.44922	1.75024
	195	4.92773	3.98206	5.43958	1.77161
	196	4.92981	3.95105	5.42456	1.76965
	197	4.92773	3.96631	5.3866	1.79187
	198	4.93164	3.95496	5.37415	1.79407
	199	4.91711	3.9519	5.38391	1.81433
	200	4.92749	3.9342	5.34167	1.83948
	201	4.90161	3.90198	5.35242	1.85474
	202	4.8938	3.88965	5.34082	1.87122
	203	4.86877	3.88489	5.3335	1.88452
	204	4.79883	3.90283	5.3291	1.8501
	205	4.76965	3.86633	5.29004	1.83484
	206	4.73425	3.88049	5.25208	1.80579
	207	4.67407	3.86206	5.22375	1.75586
	208	4.6217	3.79663	5.15454	1.72266
	209	4.56238	3.75342	5.09717	1.69421
	210	4.49829	3.7019	5.04602	1.68408
	211	4.44324	3.66223	5.0011	1.6825
	212	4.41882	3.61707	4.96399	1.6814
	213	4.38867	3.63904	4.92151	1.67297
	214	4.38867	3.65186	4.90417	1.67065
	215	4.38977	3.66589	4.86633	1.66516
	216	4.39624	3.67664	4.81433	1.65625
	217	4.39783	3.64404	4.76172	1.63098
	218	4.39856	3.61206	4.7533	1.62317
	219	4.39746	3.5918	4.72742	1.63806
	220	4.35559	3.57715	4.72949	1.63953
	221	4.34851	3.55835	4.74109	1.65698
	222	4.35852	3.52112	4.74927	1.68469
	223	4.35071	3.49988	4.7334	1.70313
	224	4.32617	3.47034	4.72449	1.67188
	225	4.31909	3.41003	4.69922	1.65234
	226	4.29358	3.3717	4.67078	1.64636
	227	4.26086	3.33264	4.62573	1.63464
	228	4.25903	3.33862	4.57605	1.64929
	229	4.22571	3.35315	4.58411	1.64209
	230	4.22644	3.33191	4.56958	1.63354
	231	4.17847	3.33789	4.5686	1.58984
	232	4.1759	3.30029	4.51514	1.5791
	233	4.11987	3.2782	4.47974	1.55359
	234	4.08899	3.25159	4.44495	1.54529
	235	4.07886	3.19128	4.39563	1.56787
	236	4.04224	3.18042	4.35547	1.57056
	237	4.03796	3.13354	4.31372	1.55652
	238	4.07056	3.1394	4.297	1.59668
	239	4.09473	3.18127	4.32605	1.61658
	240	4.10669	3.21082	4.32825	1.62524
	241	4.12781	3.21875	4.32556	1.64905
	242	4.08496	3.24963	4.32898	1.61438
	243	4.04272	3.23901	4.27795	1.59253
	244	4.01074	3.2262	4.26355	1.55896
	245	3.95679	3.21558	4.26282	1.51819
	246	3.92883	3.17249	4.21387	1.49329
	247	3.88782	3.1582	4.19922	1.48511
	248	3.85815	3.14014	4.19739	1.46484
	249	3.81946	3.10034	4.15234	1.42761
	250	3.79175	3.07019	4.10046	1.38586
	251	3.7793	3.03003	4.04407	1.40051
	252	3.75806	3.01648	4.03015	1.37219
	253	3.76648	2.95459	4.01282	1.37183
	254	3.76953	2.90308	4	1.38
	255	3.76062	2.87878	3.99817	1.42358
	256	3.76404	2.87463	3.9928	1.44055
	257	3.76831	2.88586	3.99731	1.45032
	258	3.75183	2.89905	3.96094	1.46167
	259	3.76086	2.93201	3.96094	1.49036
	260	3.75977	2.97668	3.97974	1.46851
	261	3.74097	2.95264	3.94788	1.43652
	262	3.74023	2.90686	3.8877	1.42371
	263	3.72778	2.88159	3.83496	1.40417
	264	3.69617	2.85852	3.79089	1.37292
	265	3.64966	2.84998	3.73425	1.33777
	266	3.62866	2.83191	3.71204	1.35437
	267	3.62549	2.86023	3.73511	1.38318
	268	3.6123	2.90515	3.7699	1.40588
	269	3.58899	2.92554	3.77026	1.41443
	270	3.56616	2.91003	3.75293	1.41296
	271	3.55945	2.88049	3.72156	1.40234
	272	3.5293	2.86096	3.66199	1.37573
	273	3.49915	2.84253	3.61511	1.37146
	274	3.46204	2.80957	3.59094	1.3573
	275	3.45972	2.77405	3.59973	1.32983
	276	3.46008	2.76123	3.60229	1.32019
	277	3.45435	2.77686	3.6073	1.32141
	278	3.4248	2.7804	3.64856	1.30005
	279	3.42285	2.74805	3.63806	1.3114
	280	3.41699	2.7583	3.62183	1.3291
	281	3.4115	2.77112	3.61401	1.34888
	282	3.41492	2.76672	3.63013	1.36816
	283	3.4707	2.78491	3.63599	1.41406
	284	3.48035	2.80237	3.65503	1.41016
	285	3.44128	2.79956	3.64246	1.38281
	286	3.42664	2.75183	3.62109	1.35046
	287	3.39966	2.73706	3.60046	1.32349
	288	3.3645	2.71155	3.56067	1.27844
	289	3.34851	2.65015	3.53455	1.26953
	290	3.30945	2.62097	3.51575	1.25464
	291	3.27856	2.61096	3.50171	1.23438
	292	3.27466	2.59326	3.46484	1.22974
	293	3.29492	2.58789	3.46021	1.23047
	294	3.28467	2.60815	3.46985	1.24573
	295	3.29529	2.61389	3.45386	1.23682
	296	3.30664	2.62769	3.4563	1.24109
	297	3.34058	2.62097	3.45911	1.28125
	298	3.33191	2.62952	3.49426	1.27991
	299	3.33289	2.61743	3.49182	1.27917
	300	3.32471	2.59363	3.48157	1.27454
	301	3.33484	2.56555	3.48047	1.29163
	302	3.31836	2.56274	3.47266	1.2677
	303	3.33008	2.54175	3.44324	1.26941
	304	3.33276	2.55237	3.42188	1.27527
	305	3.36133	2.55457	3.39246	1.27527
	306	3.37024	2.59143	3.40234	1.28235
	307	3.37891	2.61023	3.41016	1.29297
	308	3.36731	2.63794	3.44141	1.30286
	309	3.34961	2.65002	3.4054	1.2998
	310	3.32141	2.63757	3.37183	1.28992
	311	3.29089	2.62854	3.34375	1.27966
	312	3.2616	2.60034	3.31543	1.28381
	313	3.25085	2.56592	3.26355	1.28137
	314	3.26501	2.53992	3.25281	1.29041
	315	3.23633	2.52856	3.25635	1.28479
	316	3.21655	2.47888	3.26135	1.26099
	317	3.1958	2.4519	3.24109	1.24219
	318	3.15991	2.427	3.229	1.19421
	319	3.13794	2.40002	3.19031	1.18286
	320	3.10925	2.3905	3.15344	1.15601
	321	3.11987	2.37244	3.13074	1.14246
	322	3.10852	2.40186	3.11902	1.16589
	323	3.11914	2.4342	3.11597	1.1925
	324	3.12097	2.453	3.12109	1.20496
	325	3.11206	2.42957	3.12219	1.22266
	326	3.09888	2.41956	3.12573	1.21484
	327	3.07727	2.4082	3.11963	1.21094
	328	3.09143	2.3894	3.11011	1.20203
	329	3.05103	2.38049	3.13171	1.17578
	330	3.0304	2.35498	3.13391	1.16333
	331	3.03711	2.38086	3.14453	1.16821
	332	3.01831	2.40039	3.15051	1.17163
	333	3.03284	2.40784	3.15833	1.19153
	334	3.05981	2.43127	3.16187	1.23254
	335	3.10071	2.46362	3.18176	1.26563
	336	3.08972	2.50085	3.19775	1.24597
	337	3.08191	2.46155	3.15979	1.22864
	338	3.0741	2.44238	3.15344	1.21851
	339	3.04993	2.39697	3.11511	1.21667
	340	3.04175	2.36707	3.09094	1.21558
	341	3.00977	2.34399	3.06323	1.24146
	342	2.9856	2.32019	3.0614	1.23328
	343	2.93835	2.31909	3.0636	1.21484
	344	2.89673	2.29956	3.03125	1.17578
	345	2.83606	2.25159	3.01099	1.14099
	346	2.77222	2.2168	2.94922	1.09912
	347	2.76013	2.17065	2.85535	1.0647
	348	2.75867	2.15222	2.80371	1.0437
	349	2.75281	2.13831	2.79187	1.06067
	350	2.76868	2.14819	2.81848	1.08203
	351	2.76868	2.15112	2.87	1.08594
	352	2.76648	2.15222	2.88989	1.09973
	353	2.73926	2.16248	2.90015	1.08899
	354	2.6991	2.13696	2.87927	1.03589
	355	2.68555	2.09509	2.82141	1.0188
	356	2.677	2.05066	2.79968	1.02942
	357	2.65295	2.05945	2.76282	1.01819
	358	2.64648	2.04956	2.75183	1.02527
	359	2.63354	2.03784	2.7312	1.00964
	360	2.63623	2.03552	2.72644	0.98645
	361	2.6405	2.06824	2.72168	0.970459
	362	2.62878	2.07019	2.72449	0.916138
	363	2.62451	2.03186	2.71094	0.903076
	364	2.56348	2.00342	2.70203	0.865112
	365	2.56335	1.94128	2.68286	0.871216
	366	2.57654	1.92236	2.66187	0.879028
	367	2.57922	1.91992	2.64697	0.89856
	368	2.59851	1.92957	2.66614	0.950073
	369	2.61023	1.98206	2.6825	0.954834
	370	2.61914	2.01331	2.6825	0.991455
	371	2.64575	2.06128	2.67896	1.00293
	372	2.63159	2.07129	2.71094	0.995117
	373	2.61804	2.06311	2.69324	0.97229
	374	2.6106	2.06091	2.65308	0.982544
	375	2.5907	2.05273	2.63098	0.960205
	376	2.53638	2.02417	2.61145	0.948486
	377	2.5293	1.97766	2.57849	0.961548
	378	2.51868	1.97888	2.56104	0.959473
	379	2.52722	1.97449	2.56885	0.971558
	380	2.55334	1.99878	2.59766	0.974487
	381	2.54236	2.02405	2.63538	0.924927
	382	2.5249	2.03821	2.6272	0.898315
	383	2.48669	2.06567	2.62952	0.893555
	384	2.48438	2.05774	2.64172	0.876831
	385	2.47363	2.00586	2.64172	0.86792
	386	2.46655	1.97998	2.65234	0.897339
	387	2.50684	1.97217	2.6842	0.950562
	388	2.49731	1.98914	2.69067	0.960205
	389	2.49133	1.99622	2.68787	0.983276
	390	2.49524	1.99097	2.67969	0.986206
	391	2.50659	2.02698	2.67859	0.993286
	392	2.49524	2.01648	2.65906	0.960938
	393	2.49097	1.97742	2.61646	0.963745
	394	2.48315	1.93909	2.58984	0.953125
	395	2.50513	1.91284	2.5614	0.970825
	396	2.49207	1.9071	2.55676	0.970825
	397	2.47961	1.88159	2.54297	0.953125
	398	2.47925	1.86987	2.51355	0.935425
	399	2.43835	1.86389	2.50293	0.933594
	400	2.38794	1.88159	2.52136	0.933594
	401	2.35742	1.8905	2.53308	0.928955
	402	2.36133	1.90894	2.55261	0.934326
	403	2.37903	1.90295	2.57141	0.918701
	404	2.38867	1.87451	2.57202	0.89563
	405	2.37976	1.87097	2.58728	0.854614
	406	2.36316	1.89221	2.59082	0.852173
	407	2.33826	1.89624	2.61328	0.827148
	408	2.34741	1.87878	2.59094	0.83313
	409	2.34961	1.87061	2.6051	0.873901
	410	2.32727	1.86206	2.62036	0.882813
	411	2.29773	1.83862	2.61121	0.856812
	412	2.28906	1.78003	2.58911	0.861938
	413	2.29419	1.76917	2.5719	0.841187
	414	2.26233	1.78638	2.55786	0.803589
	415	2.25378	1.78357	2.52417	0.785156
	416	2.2804	1.80164	2.49329	0.786255
	417	2.28223	1.84143	2.47339	0.7948
	418	2.29175	1.84363	2.44434	0.83667
	419	2.2793	1.85498	2.44604	0.849487
	420	2.27747	1.86316	2.46411	0.868286
	421	2.26758	1.89331	2.47083	0.863525
	422	2.24341	1.90112	2.48047	0.853394
	423	2.24768	1.9071	2.50513	0.846313
	424	2.26086	1.89832	2.52026	0.856567
	425	2.23157	1.86987	2.54297	0.86145
	426	2.24402	1.85034	2.52722	0.891479
	427	2.22876	1.88049	2.53699	0.89856
	428	2.21277	1.85059	2.4834	0.879028
	429	2.19641	1.83264	2.4425	0.863281
	430	2.20386	1.82092	2.44031	0.82605
	431	2.17773	1.79175	2.41406	0.8125
	432	2.16614	1.7428	2.40942	0.783936
	433	2.16382	1.71057	2.41577	0.763672
	434	2.1759	1.68042	2.44934	0.771484
	435	2.1604	1.6687	2.43872	0.759888
	436	2.19238	1.6571	2.41016	0.784058
	437	2.20776	1.70264	2.43323	0.776367
	438	2.17773	1.73682	2.40723	0.755737
	439	2.16016	1.72156	2.34473	0.742432
	440	2.16321	1.72241	2.3241	0.717407
	441	2.17773	1.73389	2.30835	0.734375
	442	2.2019	1.71082	2.28833	0.749268
	443	2.20605	1.69617	2.28015	0.765259
	444	2.203	1.68115	2.28516	0.745361
	445	2.18945	1.64221	2.26099	0.777588
	446	2.16992	1.6427	2.24988	0.752808
	447	2.15222	1.61877	2.22083	0.763794
	448	2.12805	1.61804	2.20422	0.791138
	449	2.16101	1.61987	2.23047	0.853271
	450	2.18591	1.66956	2.27307	0.893799
	451	2.2196	1.68945	2.32068	0.92395
	452	2.18237	1.69019	2.37036	0.912231
	453	2.13513	1.64221	2.33557	0.878174
	454	2.12976	1.59961	2.28052	0.865112
	455	2.08081	1.57019	2.2511	0.825684
	456	2.10583	1.54321	2.2135	0.844849
	457	2.1062	1.58899	2.20496	0.883911
	458	2.10559	1.61462	2.20215	0.895264
	459	2.08679	1.66284	2.20911	0.875732
	460	2.11731	1.67249	2.20203	0.854736
	461	2.09363	1.69019	2.2373	0.823486
	462	2.04797	1.68347	2.25122	0.79187
	463	2.06836	1.65967	2.20703	0.753906
	464	2.05066	1.66602	2.20703	0.741455
	465	2.07898	1.6394	2.21094	0.761719
	466	2.06836	1.63831	2.21277	0.78125
	467	2.0907	1.6582	2.20105	0.81604
	468	2.11475	1.65186	2.21558	0.853027
	469	2.13354	1.67957	2.26282	0.883545
	470	2.1405	1.66968	2.25012	0.891724
	471	2.13159	1.70264	2.26428	0.904785
	472	2.13684	1.69482	2.24866	0.911499
	473	2.14087	1.69055	2.24329	0.885864
	474	2.13477	1.73206	2.23743	0.869263
	475	2.11877	1.7168	2.23047	0.813232
	476	2.10962	1.69971	2.22937	0.758057
	477	2.10925	1.68347	2.22095	0.748779
	478	2.06311	1.68237	2.23047	0.698242
	479	2.0144	1.61389	2.16382	0.694946
	480	2.00305	1.57092	2.15125	0.73645
	481	1.99023	1.57483	2.13281	0.763794
	482	1.95544	1.57214	2.12976	0.790405
	483	1.9834	1.578	2.099	0.829468
	484	1.98914	1.63831	2.12793	0.853271
	485	1.99133	1.63159	2.13281	0.866089
	486	1.97253	1.62268	2.13281	0.868286
	487	1.95483	1.56238	2.12402	0.837769
	488	1.953	1.54175	2.11694	0.813599
	489	1.953	1.53589	2.11511	0.779907
	490	1.94128	1.54956	2.0896	0.747925
	491	1.94153	1.56311	2.08496	0.727661
	492	1.94653	1.58362	2.09558	0.750366
	493	1.97205	1.59961	2.09875	0.762573
	494	2.00647	1.63159	2.10156	0.774292
	495	1.97778	1.65381	2.13367	0.755005
	496	1.9696	1.65149	2.15234	0.755859
	497	1.96179	1.65186	2.17188	0.736206
	498	1.95825	1.63342	2.16016	0.722656
	499	1.95251	1.61987	2.1825	0.721924
	500	1.93311	1.60742	2.13989	0.694946
	501	1.99426	1.57092	2.11218	0.768555
	502	2.05994	1.58752	2.11328	0.827515
	503	2.02808	1.6062	2.09985	0.824219
	504	2.02063	1.58191	2.0752	0.835083
	505	2.01819	1.56323	2.08984	0.882446
	506	2.04456	1.62366	2.09644	0.869995
	507	1.68652	1.67065	2.04114	0.59375
	508	1.7146	1.56604	1.99426	0.612671
	509	1.68152	1.45593	1.96289	0.560669
	510	2.07935	1.32312	1.90344	0.968628
	511	0.550781	1.27429	1.66272	-0.44043
	512	1.24133	1.37451	1.81738	0.299072
	513	1.74194	1.39539	1.8877	0.615479
	514	1.70349	1.38818	1.96777	0.619141
	515	2.10193	1.35803	1.96484	1.04224
	516	2.25781	1.39661	1.86438	1.08459
	517	1.99268	1.4751	2.02368	0.86499
	518	1.94214	1.42285	2.07446	0.827637
	519	1.88672	1.40784	2.09363	0.80188
	520	1.81592	1.39124	2.0575	0.738525
	521		1.46729	2.02979
