# Supplementary material for: Identification of PCPE-2 as the endogenous specific inhibitor of human BMP-1/tolloid-like proteinases
Source: Nat Commun. 2023 Dec 4;14:8020. doi: 10.1038/s41467-023-43401-0 (PMC10696041; doi:10.1038/s41467-023-43401-0)
Supplement: Supplementary file 4 — Source Data [file 41467_2023_43401_MOESM4_ESM.zip › Source data/Fig5d.xlsx]

## Sheet: Feuil1
Fig. 5d		Response (RU)					% Binding / WT
	Time (s)	WT	F87A	R150A	K46A/E197A/R220A		WT	F87A	R150A	K46A/E197A/R220A
	-56	-0.0386887	-0.138741	0.0586014	-0.0868454		100	97.5772	100.523	49.2074
	-55	0.00255585	-0.121086	0.031105	-0.115311		100	71.3808	81.8497	31.8408
	-54	0.0380859	-0.0961456	0.0485382	-0.127785
	-53	0.0262222	-0.0914841	0.0401993	-0.130936
	-52	0.0226898	-0.0766144	0.0535736	-0.114937
	-51	0.0120926	-0.0732498	0.0617599	-0.112312
	-50	-0.00278473	-0.0830917	0.0526657	-0.140564
	-49	-0.0286255	-0.103745	0.0480042	-0.14875
	-48	-0.00481415	-0.120277	0.0604782	-0.100212
	-47	-0.0220871	-0.11808	0.0290756	0.157722
	-46	-0.095192	-0.102684	0.0371933	-0.458344
	-45	-0.035965	-0.0645752	0.0450134	-0.202103
	-44	-0.00413513	-0.0240326	0.0823517	-0.0125885
	-43	0.0274963	-0.02771	0.086853	-0.0544662
	-42	0.0580063	-0.0507736	0.0496597	-0.0791855
	-41	0.0736923	-0.0319901	0.0195389	-0.0975876
	-40	0.0578995	-0.0159836	0.00466156	-0.175873
	-39	-0.0408783	-0.0917053	-0.10524	-0.223442
	-38	0.0330582	0.0725021	-0.0632401	-0.152252
	-37	-0.0377197	0.0672302	-0.0342407	-0.163002
	-36	-0.151375	-0.0598068	-0.0390549	-0.180748
	-35	-0.163536	-0.0801468	-0.0293655	-0.260529
	-34	-0.167603	-0.0790253	0.00300598	-0.174721
	-33	-0.131538	-0.0334854	0.00563812	-0.119812
	-32	-0.0736847	0.0282593	0.0214081	-0.0753403
	-31	-0.0739975	0.0350113	0.0303574	-0.08181
	-30	-0.0700912	0.0271988	0.0448532	-0.103378
	-29	-0.0853424	-0.00570679	0.0108185	-0.0946579
	-28	-0.0887222	-0.0168991	0.00669098	-0.101723
	-27	-0.1166	-0.0564957	7.62939e-06	-0.112312
	-26	-0.127785	-0.073616	-0.0293655	-0.108406
	-25	-0.136345	-0.111549	-0.0148697	-0.111183
	-24	-0.137474	-0.135735	-0.0176468	-0.141312
	-23	-0.16835	-0.144684	-0.0262146	-0.161217
	-22	-0.191032	-0.186516	-0.037178	-0.173691
	-21	-0.191788	-0.189529	-0.0496521	-0.173164
	-20	-0.192162	-0.178932	-0.040184	-0.195099
	-19	-0.179321	-0.170746	-0.0503998	-0.189156
	-18	-0.153847	-0.141747	-0.0636215	-0.183754
	-17	-0.116814	-0.125893	-0.0585861	-0.169624
	-16	-0.0894699	-0.101555	-0.0429611	-0.150627
	-15	-0.0797806	-0.106743	-0.0488968	-0.132973
	-14	-0.0751266	-0.124397	-0.0488968	-0.152122
	-13	-0.08535	-0.156029	-0.0595016	-0.128532
	-12	-0.0892563	-0.159935	-0.0594864	-0.152496
	-11	-0.105103	-0.191559	-0.0918732	-0.147316
	-10	-0.0545273	-0.156776	-0.0412979	-0.164963
	-9	-0.0503998	-0.145432	-0.0425873	-0.156242
	-8	-0.0351486	-0.175179	-0.0519028	-0.123116
	-7	-0.0905228	-0.158272	-0.0401688	-0.0951996
	-6	-0.113602	-0.072937	-0.023056	-0.0713806
	-5	-0.0541534	0.0157928	0.0106049	-0.0589066
	-4	0.000160217	0.0320053	-0.00592804	-0.0438766
	-3	0.0150375	0.0398331	-0.00110626	-0.0504074
	-2	0.0161514	0.0115738	0.00519562	-0.0426025
	-1	0.00668335	-0.0211792	-0.00186157	-8.88178e-16
	0	-1.77636e-15	-1.95399e-14	-1.33227e-15	0.0429688
	1	-0.00556946	-0.00202942	-0.00984192	0.0625076
	2	-0.0145035	0.0121078	-0.00705719	0.0850296
	3	-0.0286331	0.0147171	-0.0157776	0.0920868
	4	-0.0191498	0.0225372	-0.023056	0.0632553
	5	-0.0338821	-0.00908661	-0.0236435	0.0558167
	6	-0.0229034	0.0225372	-0.0279312	-0.0240326
	7	-0.0639954	-0.0293579	-0.0546799	0.169655
	8	0.0229111	-0.05056	0.0420685	0.213379
	9	-0.041687	-0.0364838	0.00263214	0.174782
	10	-4.88816	-12.1568	-27.3599	-11.3865
	11	10.9166	4.54339	16.8904	5.06718
	12	16.1633	-1.09184	12.0171	0.96669
	13	20.6048	-1.06093	16.0665	1.68131
	14	23.2268	-0.983467	18.5184	2.3565
	15	24.7348	-0.947334	20.0852	2.89143
	16	25.6903	-0.897682	21.2771	3.30385
	17	26.2583	-0.874023	22.0802	3.61522
	18	26.6407	-0.823242	22.7375	3.85831
	19	26.9485	-0.769684	23.447	4.05271
	20	27.2425	-0.711235	23.964	4.20303
	21	27.4544	-0.70005	24.3849	4.35425
	22	27.6873	-0.679245	24.7749	4.49134
	23	27.9064	-0.670311	25.1154	4.61785
	24	28.0745	-0.677742	25.4072	4.74134
	25	28.1586	-0.636864	25.6345	4.87302
	26	28.2609	-0.597435	25.8555	5.00269
	27	28.4015	-0.543488	26.0778	5.13474
	28	28.5635	-0.514656	26.2673	5.23834
	29	28.7131	-0.50795	26.4033	5.36927
	30	28.8147	-0.48806	26.551	5.47866
	31	28.9309	-0.47393	26.6745	5.57443
	32	29.0395	-0.470398	26.8285	5.65684
	33	29.1504	-0.429298	26.973	5.71693
	34	29.2555	-0.404739	27.0679	5.78019
	35	29.323	-0.384453	27.1538	5.82037
	36	29.3939	-0.375893	27.2288	5.89331
	37	29.4932	-0.34668	27.3123	5.95229
	38	29.626	-0.315796	27.3944	6.0274
	39	29.7232	-0.286964	27.4796	6.10425
	40	29.8474	-0.254211	27.5518	6.1835
	41	29.9101	-0.222961	27.6264	6.22256
	42	29.9433	-0.204178	27.674	6.29212
	43	29.9898	-0.210121	27.6993	6.36131
	44	30.0613	-0.192459	27.735	6.42884
	45	30.1039	-0.176842	27.7638	6.50156
	46	30.1649	-0.162338	27.7704	6.54378
	47	30.2038	-0.144684	27.7763	6.57338
	48	30.2158	-0.0996704	27.7966	6.58585
	49	30.2063	-0.105606	27.7834	6.62003
	50	30.2323	-0.0691833	27.7928	6.67787
	51	30.2688	-0.0529633	27.7755	6.72753
	52	30.3065	-0.0529556	27.7839	6.80378
	53	30.379	-0.0412369	27.7956	6.85735
	54	30.4336	-0.0419846	27.7979	6.92224
	55	30.4856	-0.0195313	27.7861	6.95612
	56	30.5394	-0.0117188	27.7939	7.003
	57	30.5857	-0.0117111	27.7822	7.07218
	58	30.6439	0.0243607	27.8034	7.13303
	59	30.6924	0.0567245	27.8252	7.18381
	60	30.6954	0.0887299	27.8369	7.21062
	61	30.7109	0.13192	27.8341	7.26179
	62	30.7256	0.174507	27.8365	7.29881
	63	30.7744	0.177505	27.7852	7.33119
	64	30.7991	0.154449	27.738	7.35147
	65	30.7615	0.115005	27.6846	7.38551
	66	30.7316	0.0993881	27.6749	7.39963
	67	30.7022	0.0782013	27.6533	7.44628
	68	30.6856	0.0943527	27.6639	7.46934
	69	30.6872	0.115913	27.6696	7.54057
	70	30.7338	0.173012	27.7279	7.60343
	71	30.7815	0.212822	27.75	7.66406
	72	30.8691	0.24295	27.7801	7.70612
	73	30.9221	0.253006	27.7707	7.75803
	74	30.9417	0.241295	27.7753	7.78019
	75	30.953	0.217323	27.7478	7.79694
	76	30.9623	0.205978	27.706	7.84584
	77	30.9867	0.211166	27.7006	7.87378
	78	30.9932	0.187195	27.6489	7.91804
	79	31.0274	0.210793	27.6327	7.95987
	80	31.0511	0.235352	27.6076	7.97941
	81	31.0527	0.240913	27.6131	7.98647
	82	31.0511	0.262703	27.6025	7.97865
	83	31.0628	0.246918	27.5752	8.00652
	84	31.0722	0.261574	27.5722	8.02568
	85	31.059	0.259689	27.5402	8.03425
	86	31.0665	0.249855	27.5251	8.08668
	87	31.0774	0.252632	27.5098	8.13896
	88	31.1068	0.271576	27.508	8.14753
	89	31.1087	0.268791	27.4715	8.18659
	90	31.1448	0.262474	27.4609	8.18681
	91	31.1626	0.267883	27.4398	8.16172
	92	31.161	0.241676	27.394	8.13009
	93	31.1461	0.211906	27.389	8.12115
	94	31.145	0.213943	27.3741	8.1189
	95	31.1286	0.192009	27.3425	8.12521
	96	31.1228	0.200348	27.3097	8.15421
	97	31.1319	0.210564	27.2958	8.13769
	98	31.1206	0.227699	27.2472	8.14753
	99	31.1641	0.248894	27.247	7.68472
	100	36.3631	11.4965	51.03	18.6842
	101	21.6452	-10.4341	1.24986	-2.30172
	102	22.3283	1.36316	22.4907	7.79937
	103	19.0732	1.41723	19.9172	7.10424
	104	16.873	1.40873	18.0428	6.57037
	105	15.1628	1.36133	16.6827	6.17509
	106	13.8108	1.30069	15.5917	5.88657
	107	12.8019	1.25864	14.7413	5.63582
	108	11.9606	1.21844	14.1289	5.42952
	109	11.2842	1.19704	13.5233	5.25878
	110	10.764	1.20298	12.9372	5.10868
	111	10.2232	1.17677	12.5333	4.97941
	112	9.80415	1.15331	12.1827	4.8689
	113	9.48122	1.13341	11.8804	4.79522
	114	9.18824	1.12298	11.6282	4.70019
	115	8.89211	1.10157	11.3895	4.65459
	116	8.66722	1.09879	11.1974	4.60156
	117	8.4825	1.07385	10.9805	4.55656
	118	8.28199	1.08016	10.7831	4.53651
	119	8.141	1.06867	10.6088	4.53687
	120	8.01006	1.07369	10.4537	4.51697
	121	7.87334	1.07445	10.2967	4.49075
	122	7.77644	1.08541	10.1444	4.47085
	123	7.66744	1.09397	10.0331	4.45725
	124	7.58353	1.10419	9.94254	4.43081
	125	7.50744	1.13598	9.84766	4.41315
	126	7.42893	1.16091	9.74723	4.3925
	127	7.34023	1.18045	9.61201	4.37334
	128	7.25037	1.17023	9.4593	4.36516
	129	7.16331	1.18045	9.33167	4.3155
	130	7.05116	1.18157	9.21207	4.29522
	131	6.98122	1.18383	9.12817	4.298
	132	6.91534	1.19089	9.04854	4.29484
	133	6.82662	1.18456	8.97079	4.27178
	134	6.76803	1.17284	8.88094	4.25653
	135	6.69254	1.12672	8.76361	4.26472
	136	6.62034	1.11013	8.66911	4.22678
	137	6.5398	1.09692	8.55154	4.16504
	138	6.46281	1.07701	8.42691	4.12988
	139	6.39919	1.06844	8.31754	4.09788
	140	6.33909	1.08797	8.24813	4.07332
	141	6.31175	1.10713	8.15514	4.05731
	142	6.28441	1.1317	8.09857	4.02756
	143	6.21356	1.11163	8.01953	4.01659
	144	6.16053	1.11201	7.92263	3.99353
	145	6.09322	1.10179	7.84804	4.00578
	146	6.04409	1.11201	7.77254	4.01284
	147	5.95072	1.0713	7.68826	4.01172
	148	5.89769	1.04245	7.62186	4.03049
	149	5.85322	1.01977	7.55508	4.02344
	150	5.7805	1.01248	7.48717	4.01374
	151	5.72709	0.989418	7.40829	4.03328
	152	5.72672	1.00369	7.37404	4.00803
	153	5.68209	1.01173	7.31138	3.96319
	154	5.63372	0.995354	7.24738	3.92894
	155	5.60374	1.00948	7.19548	3.95718
	156	5.59128	1.05673	7.18541	3.93547
	157	5.54034	1.05861	7.14064	3.90887
	158	5.50722	1.06514	7.07108	3.93584
	159	5.46838	1.07333	7.02067	3.92788
	160	5.40459	1.05642	6.93458	3.92862
	161	5.33615	1.03336	6.82407	3.94366
	162	5.30116	1.03277	6.76954	3.97935
	163	5.28944	1.02254	6.7141	3.99143
	164	5.26209	1.01247	6.68136	3.99406
	165	5.25819	1.02142	6.64063	4.00616
	166	5.26916	1.02532	6.59803	3.98646
	167	5.24331	1.02067	6.55079	3.97828
	168	5.2026	1.01083	6.48122	3.974
	169	5.14122	1.00969	6.39679	3.99241
	170	5.10772	1.02735	6.35548	4.00188
	171	5.07031	1.0387	6.30635	3.98534
	172	5.02216	1.05972	6.24648	3.9816
	173	4.99031	1.06049	6.20869	3.987
	174	4.97972	1.08076	6.19029	3.98272
	175	4.95072	1.09361	6.12891	3.97378
	176	4.92744	1.0752	6.07145	3.97971
	177	4.88725	1.07926	6.01879	3.98234
	178	4.85674	1.06829	5.94238	3.98032
	179	4.82941	1.08092	5.88545	3.97213
	180	4.80447	1.0852	5.82926	3.96469
	181	4.78607	1.06604	5.78983	3.97754
	182	4.79034	1.09338	5.76173	3.94906
	183	4.77193	1.06084	5.73808	3.94012
	184	4.7654	1.08001	5.7232	3.93269
	185	4.73678	1.09361	5.71297	3.94215
	186	4.72859	1.1172	5.71576	3.90646
	187	4.69403	1.12297	5.70329	3.8964
	188	4.62334	1.13169	5.67263	3.89362
	189	4.56084	1.11013	5.59248	3.88115
	190	4.50412	1.09691	5.53944	3.87409
	191	4.46319	1.08985	5.48829	3.88934
	192	4.43398	1.1012	5.45276	3.87634
	193	4.40106	1.09991	5.40347	3.87597
	194	4.3635	1.07482	5.35938	3.88303
	195	4.34322	1.08038	5.33632	3.90331
	196	4.31866	1.07482	5.29876	3.92562
	197	4.31249	1.08001	5.28869	3.93194
	198	4.327	1.09879	5.2582	3.94328
	199	4.31956	1.09766	5.23829	3.93547
	200	4.32828	1.10826	5.19998	3.93659
	201	4.33646	1.15716	5.16016	3.88693
	202	4.30746	1.14957	5.09879	3.85457
	203	4.27937	1.1492	5.04967	3.81903
	204	4.22078	1.12967	4.98529	3.814
	205	4.19622	1.12817	4.9466	3.81843
	206	4.16647	1.15513	4.93969	3.83887
	207	4.17594	1.19511	4.94323	3.86846
	208	4.17037	1.21613	4.94547	3.888
	209	4.15085	1.22229	4.92076	3.89768
	210	4.13634	1.22883	4.88673	3.8819
	211	4.09991	1.21267	4.83895	3.84471
	212	4.08037	1.18179	4.77164	3.80047
	213	4.02253	1.15369	4.69201	3.76884
	214	3.97603	1.13304	4.62019	3.75488
	215	3.93307	1.10029	4.5577	3.74519
	216	3.91054	1.10751	4.55042	3.73031
	217	3.87334	1.10938	4.53051	3.71597
	218	3.843	1.09338	4.51654	3.721
	219	3.859	1.0882	4.53442	3.72565
	220	3.85975	1.09954	4.5556	3.71859
	221	3.85381	1.10307	4.54072	3.6974
	222	3.84021	1.09285	4.50632	3.68659
	223	3.80822	1.06161	4.47469	3.68269
	224	3.766	1.04763	4.43826	3.70425
	225	3.75631	1.04801	4.42376	3.69253
	226	3.72506	1.03982	4.39085	3.70035
	227	3.69922	1.01436	4.33842	3.74699
	228	3.69772	1.01361	4.30266	3.76397
	229	3.689	1.03149	4.28239	3.77065
	230	3.70553	1.06236	4.26766	3.76081
	231	3.69569	1.10848	4.21876	3.782
	232	3.68082	1.15108	4.19923	3.79709
	233	3.67226	1.17751	4.18045	3.74706
	234	3.6488	1.16579	4.12726	3.73534
	235	3.62928	1.15145	4.09841	3.70522
	236	3.60696	1.13266	4.07925	3.71582
	237	3.60863	1.15144	4.08092	3.73032
	238	3.63019	1.18916	4.08611	3.76209
	239	3.69396	1.2286	4.1045	3.8255
	240	3.73303	1.26955	4.12329	3.8475
	241	3.76097	1.27516	4.13951	3.85104
	242	3.75037	1.2627	4.10473	3.81812
	243	3.72211	1.24204	4.08166	3.75081
	244	3.68193	1.22063	4.06956	3.71694
	245	3.63116	1.21876	4.04613	3.68382
	246	3.59022	1.19532	4.01563	3.67653
	247	3.56175	1.18045	3.99889	3.72004
	248	3.55041	1.17692	3.98942	3.75797
	249	3.53569	1.20517	3.95705	3.78162
	250	3.51878	1.23716	3.91091	3.79372
	251	3.51804	1.24182	3.85939	3.80393
	252	3.50834	1.24625	3.82122	3.80897
	253	3.51502	1.26766	3.7552	3.82031
	254	3.50909	1.27142	3.73529	3.83038
	255	3.48791	1.28036	3.71801	3.85118
	256	3.48047	1.29576	3.71651	3.86163
	257	3.45966	1.3222	3.70036	3.87409
	258	3.44086	1.34173	3.67504	3.85457
	259	3.40422	1.33467	3.65791	3.83765
	260	3.38041	1.31942	3.63598	3.84396
	261	3.40866	1.35901	3.65326	3.82796
	262	3.42112	1.37334	3.6395	3.80604
	263	3.39025	1.34954	3.61457	3.76772
	264	3.35975	1.33579	3.59579	3.753
	265	3.34022	1.31754	3.56641	3.73512
	266	3.33722	1.28983	3.54967	3.75204
	267	3.31287	1.25076	3.51173	3.74963
	268	3.30634	1.21711	3.49535	3.7775
	269	3.30709	1.23716	3.48641	3.77231
	270	3.30356	1.23717	3.50053	3.79409
	271	3.30154	1.23161	3.49145	3.77253
	272	3.25413	1.20892	3.45704	3.753
	273	3.22025	1.1972	3.45441	3.75878
	274	3.17323	1.19592	3.44404	3.74706
	275	3.15534	1.18645	3.42098	3.74038
	276	3.11366	1.14033	3.39251	3.70094
	277	3.061	1.12598	3.33466	3.67413
	278	3.02676	1.12373	3.30079	3.66593
	279	3.00315	1.12298	3.27067	3.65775
	280	3.02622	1.13598	3.2141	3.66984
	281	3.02065	1.15438	3.20516	3.65069
	282	3.02291	1.16985	3.16204	3.64362
	283	3.02178	1.17451	3.1395	3.62484
	284	3.01284	1.13845	3.12891	3.61627
	285	3.00075	1.10645	3.1105	3.60921
	286	2.97265	1.07595	3.09525	3.59081
	287	2.96056	1.08114	3.07256	3.58894
	288	2.94065	1.09954	3.07032	3.59397
	289	2.94772	1.11907	3.07294	3.60569
	290	2.9665	1.15032	3.06957	3.5975
	291	2.96131	1.15145	3.06251	3.59488
	292	2.94066	1.16092	3.04779	3.58128
	293	2.94697	1.16016	3.02473	3.58797
	294	2.95012	1.1501	3.00294	3.59502
	295	2.93713	1.13598	3.02247	3.6114
	296	2.92744	1.1395	3.01691	3.63003
	297	2.93487	1.12913	3.02622	3.68269
	298	2.94772	1.13154	3.01676	3.70004
	299	2.91315	1.11689	3.00451	3.69741
	300	2.891	1.10255	2.99129	3.68456
	301	2.86681	1.08113	2.95297	3.67953
	302	2.85268	1.08353	2.97341	3.61741
	303	2.84022	1.07813	2.97266	3.61628
	304	2.85119	1.10863	2.98867	3.61629
	305	2.83835	1.10045	2.95982	3.65534
	306	2.86065	1.13876	2.97559	3.67953
	307	2.86253	1.15311	2.96185	3.70538
	308	2.8774	1.1797	2.96148	3.73084
	309	2.88912	1.18938	2.97356	3.77232
	310	2.90791	1.21282	2.997	3.79019
	311	2.91722	1.22064	3.01842	3.82143
	312	2.90069	1.24017	3.04613	3.84562
	313	2.92225	1.25376	3.05079	3.83428
	314	2.91166	1.23536	3.04185	3.83315
	315	2.90865	1.26247	3.0411	3.81625
	316	2.88709	1.24129	3.00985	3.80378
	317	2.87815	1.24798	2.97469	3.77644
	318	2.89859	1.25858	2.95795	3.76472
	319	2.87853	1.24535	2.94141	3.76675
	320	2.90678	1.26653	2.94067	3.76563
	321	2.9146	1.27826	2.91611	3.75631
	322	2.9224	1.27735	2.92204	3.74406
	323	2.923	1.25301	2.92075	3.74444
	324	2.91947	1.22251	2.92782	3.72715
	325	2.88378	1.17735	2.90903	3.679
	326	2.84509	1.11801	2.87892	3.65609
	327	2.83428	1.1072	2.88357	3.66631
	328	2.84599	1.10645	2.89101	3.68546
	329	2.84135	1.1202	2.89138	3.67879
	330	2.86066	1.14026	2.89064	3.68584
	331	2.859	1.16723	2.8977	3.705
	332	2.86253	1.17264	2.88358	3.70018
	333	2.85193	1.15144	2.86238	3.6896
	334	2.81475	1.14326	2.79395	3.68847
	335	2.79334	1.14063	2.78126	3.69125
	336	2.79334	1.13544	2.75541	3.65759
	337	2.77568	1.1241	2.74445	3.64941
	338	2.77103	1.14176	2.73048	3.63769
	339	2.76119	1.17263	2.71095	3.62688
	340	2.75391	1.15424	2.70013	3.58615
	341	2.73775	1.15144	2.673	3.56549
	342	2.72137	1.15031	2.64063	3.5655
	343	2.72378	1.14439	2.60157	3.5655
	344	2.71912	1.14919	2.60638	3.56828
	345	2.71131	1.12298	2.59969	3.54822
	346	2.71243	1.11238	2.58391	3.55453
	347	2.70222	1.11201	2.5694	3.54709
	348	2.65459	1.10179	2.55379	3.54671
	349	2.64288	1.10494	2.55416	3.53815
	350	2.63432	1.09751	2.53704	3.53537
	351	2.61162	1.11238	2.53944	3.56325
	352	2.59894	1.11127	2.52119	3.57647
	353	2.58759	1.11517	2.50632	3.57256
	354	2.59705	1.1211	2.48528	3.59097
	355	2.606	1.10938	2.46613	3.56625
	356	2.57775	1.07926	2.42579	3.55582
	357	2.58015	1.05154	2.40198	3.55934
	358	2.57347	1.03201	2.3817	3.5601
	359	2.54838	1.02142	2.35586	3.57421
	360	2.56287	1.0402	2.37778	3.57031
	361	2.53944	1.07108	2.3808	3.58241
	362	2.54334	1.09879	2.36239	3.59563
	363	2.53351	1.11127	2.35345	3.57443
	364	2.52103	1.10066	2.34991	3.5564
	365	2.49166	1.09841	2.33782	3.53912
	366	2.47062	1.11088	2.32963	3.53131
	367	2.45184	1.11163	2.32851	3.51937
	368	2.43359	1.11291	2.31919	3.50412
	369	2.43044	1.11757	2.31566	3.49519
	370	2.42893	1.11013	2.29855	3.49406
	371	2.43991	1.11908	2.31732	3.46319
	372	2.43877	1.1172	2.31657	3.455
	373	2.44659	1.13042	2.29967	3.44553
	374	2.4429	1.13304	2.28944	3.41187
	375	2.42338	1.13732	2.27419	3.41428
	376	2.40775	1.15257	2.24648	3.40647
	377	2.39288	1.13267	2.21951	3.41428
	378	2.37056	1.10719	2.21988	3.41465
	379	2.36124	1.10253	2.21951	3.43307
	380	2.36681	1.10735	2.21876	3.43344
	381	2.37816	1.1003	2.21877	3.43922
	382	2.4016	1.11908	2.21877	3.45448
	383	2.39919	1.15739	2.22657	3.47753
	384	2.39175	1.18157	2.22063	3.45409
	385	2.38709	1.20591	2.23829	3.471
	386	2.35975	1.21598	2.2461	3.50278
	387	2.35007	1.23289	2.24889	3.45612
	388	2.29649	1.19441	2.22101	3.41593
	389	2.26171	1.13657	2.18044	3.40347
	390	2.25315	1.11239	2.1531	3.39565
	391	2.24181	1.09173	2.13207	3.39753
	392	2.25037	1.08466	2.14063	3.36928
	393	2.23662	1.08504	2.13469	3.38582
	394	2.23663	1.14064	2.16483	3.3635
	395	2.21951	1.15032	2.16242	3.37409
	396	2.221	1.15611	2.15145	3.36425
	397	2.21116	1.13454	2.13267	3.39062
	398	2.221	1.13192	2.11832	3.39287
	399	2.22025	1.12019	2.10938	3.42075
	400	2.22379	1.10901	2.09467	3.43006
	401	2.21131	1.10863	2.10638	3.4414
	402	2.21838	1.12778	2.12516	3.45312
	403	2.22971	1.18841	2.14469	3.46672
	404	2.23085	1.22154	2.16498	3.47678
	405	2.25503	1.23942	2.19028	3.47678
	406	2.2554	1.24129	2.19066	3.46694
	407	2.24444	1.23032	2.17692	3.45597
	408	2.22025	1.20373	2.14919	3.43756
	409	2.23083	1.17398	2.11945	3.41691
	410	2.20072	1.13454	2.07017	3.38378
	411	2.16909	1.08842	2.03463	3.40421
	412	2.17413	1.07444	2.05192	3.423
	413	2.17225	1.09248	2.04372	3.42412
	414	2.16165	1.11163	2.03351	3.40609
	415	2.14956	1.10142	2.02923	3.40534
	416	2.14175	1.09322	2.03201	3.37822
	417	2.12372	1.09097	2.02179	3.36501
	418	2.12741	1.08873	2.02029	3.35644
	419	2.13522	1.07926	2.02142	3.33337
	420	2.12927	1.06235	2.00301	3.35343
	421	2.15234	1.06513	1.99128	3.37185
	422	2.17744	1.07813	1.99091	3.39896
	423	2.20643	1.08204	1.9922	3.41106
	424	2.20644	1.07904	1.98454	3.39693
	425	2.18525	1.06973	1.97395	3.40121
	426	2.17519	1.08385	1.98935	3.391
