# Supplementary material for: Identification of PCPE-2 as the endogenous specific inhibitor of human BMP-1/tolloid-like proteinases
Source: Nat Commun. 2023 Dec 4;14:8020. doi: 10.1038/s41467-023-43401-0 (PMC10696041; doi:10.1038/s41467-023-43401-0)
Supplement: Supplementary file 4 — Source Data [file 41467_2023_43401_MOESM4_ESM.zip › Source data/model_Fig2d.pdb]

REMARK YASARA *************************************************************
REMARK YASARA *                                                           *
REMARK YASARA *                     Y  A  S  A  R  A                      *
REMARK YASARA *                                                           *
REMARK YASARA *   Yet Another Scientific Artificial Reality Application   *
REMARK YASARA *                                                           *
REMARK YASARA *            MOLECULE STRUCTURE FILE, PDB FORMAT            *
REMARK YASARA *                                                           *
REMARK YASARA * Just use YASARA every day to make your questions go away! *
REMARK YASARA *                                                           *
REMARK YASARA *                      www.YASARA.org                       *
REMARK YASARA *                                                           *
REMARK YASARA *************************************************************
REMARK YASARA
REMARK YASARA Written on:        Fri Sep 01 14:19:32 2023
REMARK YASARA Number of models: 2
REMARK YASARA Number of atoms:   18592
REMARK YASARA Please address questions or suggestions to: Eliza@yasara.org
REMARK YASARA
SEQRES   1 F   85  ASN THR ASP GLU ILE MET THR SER LEU LYS SER VAL ASN 
SEQRES   2 F   85  GLY GLN ILE GLU SER LEU ILE SER PRO ASP GLY SER ARG 
SEQRES   3 F   85  LYS ASN PRO ALA ARG ASN CYS ARG ASP LEU LYS PHE CYS 
SEQRES   4 F   85  HIS PRO GLU LEU LYS SER GLY GLU TYR TRP VAL ASP PRO 
SEQRES   5 F   85  ASN GLN GLY CYS LYS LEU ASP ALA ILE LYS VAL PHE CYS 
SEQRES   6 F   85  ASN MET GLU THR GLY GLU THR CYS ILE SER ALA ASN PRO 
SEQRES   7 F   85  LEU ASN VAL PRO ARG LYS HIS 
SEQRES   1 F  152  TRP TRP THR GLU SER SER ALA GLU LYS LYS HIS VAL TRP 
SEQRES   2 F  152  PHE GLY GLU SER MET ASP GLY GLY PHE GLN PHE SER TYR 
SEQRES   3 F  152  GLY ASN PRO GLU LEU PRO GLU ASP VAL LEU ASP VAL GLN 
SEQRES   4 F  152  LEU ALA PHE LEU ARG LEU LEU SER SER ARG ALA SER GLN 
SEQRES   5 F  152  GLN ILE THR TYR HIS CYS LYS ASN SER ILE ALA TYR MET 
SEQRES   6 F  152  ASP GLU ALA SER GLY ASN VAL LYS LYS ALA LEU LYS LEU 
SEQRES   7 F  152  MET GLY SER ASN GLU GLY GLU PHE LYS ALA GLU GLY ASN 
SEQRES   8 F  152  SER LYS PHE THR TYR THR VAL LEU GLU ASP GLY CYS THR 
SEQRES   9 F  152  LYS HIS THR GLY GLU TRP SER LYS THR VAL PHE GLU TYR 
SEQRES  10 F  152  ARG THR ARG LYS ALA VAL ARG LEU PRO ILE VAL ASP ILE 
SEQRES  11 F  152  ALA PRO TYR ASP ILE GLY GLY PRO ASP GLN GLU PHE GLY 
SEQRES  12 F  152  VAL ASP VAL GLY PRO VAL CYS PHE LEU 
SEQRES   1 G   95  ASP PHE LYS ILE ASN THR ASN GLU ILE MET THR SER LEU 
SEQRES   2 G   95  LYS SER VAL ASN GLY GLN ILE GLU SER LEU ILE SER PRO 
SEQRES   3 G   95  ASP GLY SER ARG LYS ASN PRO ALA ARG ASN CYS ARG ASP 
SEQRES   4 G   95  LEU LYS PHE CYS HIS PRO GLU LEU LYS SER GLY GLU TYR 
SEQRES   5 G   95  TRP VAL ASP PRO ASN GLN GLY CYS LYS LEU ASP ALA ILE 
SEQRES   6 G   95  LYS VAL PHE CYS ASN MET GLU THR GLY GLU THR CYS ILE 
SEQRES   7 G   95  SER ALA ASN PRO LEU ASN VAL PRO ARG LYS HIS TRP TRP 
SEQRES   8 G   95  THR GLU SER SER 
SEQRES   1 G   27  ALA GLU LYS LYS HIS VAL TRP PHE GLY GLU SER MET ASP 
SEQRES   2 G   27  GLY GLY PHE GLN PHE SER TYR GLY ASN PRO GLU LEU PRO 
SEQRES   3 G   27  GLU 
SEQRES   1 G  119  ASP VAL LEU ASP VAL GLN LEU ALA PHE LEU ARG LEU LEU 
SEQRES   2 G  119  SER SER ARG ALA SER GLN GLN ILE THR TYR HIS CYS LYS 
SEQRES   3 G  119  ASN SER ILE ALA TYR MET ASP GLU ALA SER GLY ASN VAL 
SEQRES   4 G  119  LYS LYS ALA LEU LYS LEU MET GLY SER GLN GLU GLY GLU 
SEQRES   5 G  119  PHE LYS ALA GLU GLY ASN SER LYS PHE THR TYR THR VAL 
SEQRES   6 G  119  LEU GLU ASP GLY CYS THR LYS HIS THR GLY GLU TRP SER 
SEQRES   7 G  119  LYS THR VAL PHE GLU TYR ARG THR ARG LYS ALA VAL ARG 
SEQRES   8 G  119  LEU PRO ILE VAL ASP ILE ALA PRO TYR ASP ILE GLY GLY 
SEQRES   9 G  119  PRO ASP GLN GLU PHE GLY VAL ASP VAL GLY PRO VAL CYS 
SEQRES  10 G  119  PHE LEU 
SEQRES   1 H  135  ASN THR ASP GLU ILE MET THR SER LEU LYS SER VAL ASN 
SEQRES   2 H  135  GLY GLN ILE GLU SER LEU ILE SER PRO ASP GLY SER ARG 
SEQRES   3 H  135  LYS ASN PRO ALA ARG ASN CYS ARG ASP LEU LYS PHE CYS 
SEQRES   4 H  135  HIS PRO GLU LEU LYS SER GLY GLU TYR TRP VAL ASP PRO 
SEQRES   5 H  135  ASN GLN GLY CYS LYS LEU ASP ALA ILE LYS VAL PHE CYS 
SEQRES   6 H  135  ASN MET GLU THR GLY GLU THR CYS ILE SER ALA ASN PRO 
SEQRES   7 H  135  LEU ASN VAL PRO ARG LYS HIS TRP TRP THR GLU SER SER 
SEQRES   8 H  135  ALA GLU LYS LYS HIS VAL TRP PHE GLY GLU SER MET ASP 
SEQRES   9 H  135  GLY GLY PHE GLN PHE SER TYR GLY ASN PRO GLU LEU PRO 
SEQRES  10 H  135  GLU ASP VAL LEU ASP VAL GLN LEU ALA PHE LEU ARG LEU 
SEQRES  11 H  135  LEU SER SER ARG ALA 
SEQRES   1 H   88  SER GLN GLN ILE THR TYR HIS CYS LYS ASN SER ILE ALA 
SEQRES   2 H   88  TYR MET ASP ASN ALA SER GLY ASN VAL LYS LYS ALA LEU 
SEQRES   3 H   88  LYS LEU MET GLY SER ASN GLU GLY GLU PHE LYS ALA GLU 
SEQRES   4 H   88  GLY ASN SER LYS PHE THR TYR THR VAL LEU GLU ASP GLY 
SEQRES   5 H   88  CYS THR LYS HIS THR GLY GLU TRP SER LYS THR VAL PHE 
SEQRES   6 H   88  GLU TYR ARG THR ARG LYS ALA VAL ARG LEU PRO ILE VAL 
SEQRES   7 H   88  ASP ILE ALA PRO TYR ASP ILE GLY GLY PRO 
SEQRES   1 H   14  ASP GLN GLU PHE GLY VAL ASP VAL GLY PRO VAL CYS PHE 
SEQRES   2 H   14  LEU 
SEQRES   1 A  256  LEU SER ARG GLN GLN SER PRO GLU ARG PRO VAL PHE THR 
SEQRES   2 A  256  CYS GLY GLY ILE LEU THR GLY GLU SER GLY PHE ILE GLY 
SEQRES   3 A  256  SER GLU GLY PHE PRO GLY VAL TYR PRO PRO ASN SER LYS 
SEQRES   4 A  256  CYS THR TRP LYS ILE THR VAL PRO GLU GLY LYS VAL VAL 
SEQRES   5 A  256  VAL LEU ASN PHE ARG PHE ILE ASP LEU GLU SER ASP ASN 
SEQRES   6 A  256  LEU CYS ARG TYR ASP PHE VAL ASP VAL TYR ASN GLY HIS 
SEQRES   7 A  256  ALA ASN GLY GLN ARG ILE GLY ARG PHE CYS GLY THR PHE 
SEQRES   8 A  256  ARG PRO GLY ALA LEU VAL SER SER GLY ASN LYS MET MET 
SEQRES   9 A  256  VAL GLN MET ILE SER ASP ALA ASN THR ALA GLY ASN GLY 
SEQRES  10 A  256  PHE MET ALA MET PHE SER ALA ALA GLU PRO ASN GLU ARG 
SEQRES  11 A  256  GLY ASP GLN TYR CYS GLY GLY LEU LEU ASP ARG PRO SER 
SEQRES  12 A  256  GLY SER PHE LYS THR PRO ASN TRP PRO ASP ARG ASP TYR 
SEQRES  13 A  256  PRO ALA GLY VAL THR CYS VAL TRP HIS ILE VAL ALA PRO 
SEQRES  14 A  256  LYS ASN GLN LEU ILE GLU LEU LYS PHE GLU LYS PHE ASP 
SEQRES  15 A  256  VAL GLU ARG ASP ASN TYR CYS ARG TYR ASP TYR VAL ALA 
SEQRES  16 A  256  VAL PHE ASN GLY GLY GLU VAL ASN ASP ALA ARG ARG ILE 
SEQRES  17 A  256  GLY LYS TYR CYS GLY ASP SER PRO PRO ALA PRO ILE VAL 
SEQRES  18 A  256  SER GLU ARG ASN GLU LEU LEU ILE GLN PHE LEU SER ASP 
SEQRES  19 A  256  LEU SER LEU THR ALA ASP GLY PHE ILE GLY HIS TYR ILE 
SEQRES  20 A  256  PHE ARG PRO LYS LYS LEU PRO THR THR 
SSBOND   0 CYS F   41    CYS F   73                                       2.02
SSBOND   1 CYS F   47    CYS H   64                                       2.03
SSBOND   2 CYS F   64    CYS G   47                                       2.02
SSBOND   3 CYS F   81    CYS F  243                                       2.04
SSBOND   4 CYS F  151    CYS F  196                                       2.02
SSBOND   5 CYS G   41    CYS G   73                                       2.03
SSBOND   6 CYS G   64    CYS H   47                                       2.02
SSBOND   7 CYS G   81    CYS G  243                                       2.04
SSBOND   8 CYS G  151    CYS G  196                                       2.03
SSBOND   9 CYS H   41    CYS H   73                                       2.03
SSBOND  10 CYS H   81    CYS H  243                                       2.04
SSBOND  11 CYS H  151    CYS H  196                                       2.02
SSBOND  12 CYS A   33    CYS A   59                                       2.03
SSBOND  13 CYS A   86    CYS A  107                                       2.06
SSBOND  14 CYS A  154    CYS A  181                                       2.04
SSBOND  15 CYS A  208    CYS A  231                                       2.05
LINK        CA    CA B   7                 OD1 ASP H  59                  2.40
LINK        CA    CA B   7                 OD2 ASP H  59                  2.40
LINK        CA    CA B   7                 OD1 ASN H  61                  2.52
LINK        CA    CA B   7                 O   GLN H  62                  2.21
LINK        CA    CA B   7                 O   CYS H  64                  2.33
LINK        CA    CA B   7                 OD1 ASP H  67                  2.25
LINK         OD2 ASP F  59                CA    CA F 246                  2.68
LINK         OD1 ASN F  61                CA    CA F 246                  2.58
LINK         O   GLN F  62                CA    CA F 246                  2.28
LINK         O   CYS F  64                CA    CA F 246                  2.35
LINK         OD1 ASP F  67                CA    CA F 246                  2.23
LINK         OD2 ASP F  67                CA    CA F 246                  2.90
LINK         OD2 ASP G  59                CA    CA G 246                  2.49
LINK         OD1 ASN G  61                CA    CA G 246                  2.62
LINK         O   GLN G  62                CA    CA G 246                  2.24
LINK         O   CYS G  64                CA    CA G 246                  2.20
LINK         OD1 ASP G  67                CA    CA G 246                  2.35
LINK         C   GLY H 120                 H   ASN H 121                  2.00
LINK         CG  ASP A 129                 N   ALA A 130                  3.23
MODEL        1
HETATM    1 CA    CA B   8      18.943  -4.388  23.263  1.00 93.61          CA
HETATM    2 CA    CA B   9       9.199 -15.630  42.603  1.00102.37          CA
HETATM    3 CA    CA B   7      -2.586 -24.140  10.373  1.00 72.37          CA
ATOM      4  N   ASN F   9      -4.442   5.763  38.183  1.00178.74           N
ATOM      5 1H   ASN F   9      -4.709   6.726  38.322  1.00178.74           H
ATOM      6 2H   ASN F   9      -5.277   5.218  38.001  1.00178.74           H
ATOM      7 3H   ASN F   9      -3.871   5.715  37.342  1.00178.74           H
ATOM      8  CA  ASN F   9      -3.724   5.227  39.359  1.00180.04           C
ATOM      9  HA  ASN F   9      -2.890   5.896  39.569  1.00180.04           H
ATOM     10  C   ASN F   9      -3.115   3.868  39.038  1.00177.18           C
ATOM     11  O   ASN F   9      -1.898   3.741  38.991  1.00179.35           O
ATOM     12  CB  ASN F   9      -4.617   5.167  40.618  1.00  0.00           C
ATOM     13 1HB  ASN F   9      -5.242   4.274  40.608  1.00  0.00           H
ATOM     14 2HB  ASN F   9      -3.987   5.119  41.506  1.00  0.00           H
ATOM     15  CG  ASN F   9      -5.530   6.379  40.721  1.00  0.00           C
ATOM     16  OD1 ASN F   9      -5.131   7.434  41.176  1.00  0.00           O
ATOM     17  ND2 ASN F   9      -6.735   6.299  40.200  1.00  0.00           N
ATOM     18 1HD2 ASN F   9      -7.339   7.100  40.284  1.00  0.00           H
ATOM     19 2HD2 ASN F   9      -7.033   5.448  39.713  1.00  0.00           H
ATOM     20  N   THR F  10      -3.957   2.863  38.805  1.00171.34           N
ATOM     21  H   THR F  10      -4.954   3.033  38.922  1.00171.34           H
ATOM     22  CA  THR F  10      -3.612   1.468  38.469  1.00164.14           C
ATOM     23  HA  THR F  10      -2.566   1.413  38.176  1.00164.14           H
ATOM     24  C   THR F  10      -4.434   0.967  37.273  1.00171.44           C
ATOM     25  O   THR F  10      -4.569  -0.229  37.032  1.00173.80           O
ATOM     26  CB  THR F  10      -3.832   0.556  39.692  1.00153.24           C
ATOM     27  HB  THR F  10      -3.861  -0.485  39.371  1.00153.24           H
ATOM     28  OG1 THR F  10      -5.026   0.855  40.389  1.00156.29           O
ATOM     29  HG1 THR F  10      -5.717   1.167  39.768  1.00156.29           H
ATOM     30  CG2 THR F  10      -2.692   0.692  40.700  1.00150.62           C
ATOM     31 1HG2 THR F  10      -2.871   0.021  41.540  1.00150.62           H
ATOM     32 2HG2 THR F  10      -2.636   1.717  41.067  1.00150.62           H
ATOM     33 3HG2 THR F  10      -1.748   0.426  40.226  1.00150.62           H
ATOM     34  N   ASP F  11      -5.011   1.888  36.509  1.00170.35           N
ATOM     35  H   ASP F  11      -4.678   2.845  36.607  1.00170.35           H
ATOM     36  CA  ASP F  11      -6.334   1.720  35.895  1.00163.84           C
ATOM     37  HA  ASP F  11      -6.700   0.709  36.080  1.00163.84           H
ATOM     38  C   ASP F  11      -6.209   1.921  34.379  1.00154.18           C
ATOM     39  O   ASP F  11      -6.647   1.100  33.574  1.00153.20           O
ATOM     40  CB  ASP F  11      -7.320   2.716  36.555  1.00  0.00           C
ATOM     41 1HB  ASP F  11      -7.296   3.655  36.000  1.00  0.00           H
ATOM     42 2HB  ASP F  11      -8.332   2.315  36.484  1.00  0.00           H
ATOM     43  CG  ASP F  11      -6.989   3.024  38.028  1.00  0.00           C
ATOM     44  OD1 ASP F  11      -6.807   2.084  38.830  1.00  0.00           O
ATOM     45  OD2 ASP F  11      -6.707   4.204  38.348  1.00  0.00           O
ATOM     46  N   GLU F  12      -5.420   2.933  34.021  1.00149.57           N
ATOM     47  H   GLU F  12      -5.114   3.533  34.780  1.00149.57           H
ATOM     48  CA  GLU F  12      -4.616   3.016  32.804  1.00139.14           C
ATOM     49  HA  GLU F  12      -5.268   3.134  31.937  1.00139.14           H
ATOM     50  C   GLU F  12      -3.779   1.737  32.630  1.00139.91           C
ATOM     51  O   GLU F  12      -3.713   1.176  31.540  1.00137.45           O
ATOM     52  CB  GLU F  12      -3.649   4.224  32.897  1.00  0.00           C
ATOM     53 1HB  GLU F  12      -2.729   3.923  33.400  1.00  0.00           H
ATOM     54 2HB  GLU F  12      -3.371   4.487  31.875  1.00  0.00           H
ATOM     55  CG  GLU F  12      -4.163   5.502  33.594  1.00  0.00           C
ATOM     56 1HG  GLU F  12      -3.617   6.348  33.171  1.00  0.00           H
ATOM     57 2HG  GLU F  12      -5.219   5.646  33.355  1.00  0.00           H
ATOM     58  CD  GLU F  12      -3.962   5.522  35.126  1.00  0.00           C
ATOM     59  OE1 GLU F  12      -3.822   6.616  35.713  1.00  0.00           O
ATOM     60  OE2 GLU F  12      -4.017   4.462  35.799  1.00  0.00           O
ATOM     61  N   ILE F  13      -3.184   1.245  33.726  1.00136.62           N
ATOM     62  H   ILE F  13      -3.306   1.763  34.585  1.00136.62           H
ATOM     63  CA  ILE F  13      -2.400   0.003  33.761  1.00130.37           C
ATOM     64  HA  ILE F  13      -1.671   0.036  32.950  1.00130.37           H
ATOM     65  C   ILE F  13      -3.288  -1.216  33.484  1.00130.24           C
ATOM     66  O   ILE F  13      -2.980  -1.979  32.573  1.00128.81           O
ATOM     67  CB  ILE F  13      -1.618  -0.100  35.095  1.00122.50           C
ATOM     68  HB  ILE F  13      -2.273   0.220  35.902  1.00122.50           H
ATOM     69  CG1 ILE F  13      -0.407   0.861  35.058  1.00132.43           C
ATOM     70 1HG1 ILE F  13       0.330   0.479  34.351  1.00132.43           H
ATOM     71 2HG1 ILE F  13      -0.738   1.836  34.700  1.00132.43           H
ATOM     72  CG2 ILE F  13      -1.165  -1.535  35.420  1.00119.77           C
ATOM     73 1HG2 ILE F  13      -0.634  -1.547  36.370  1.00119.77           H
ATOM     74 2HG2 ILE F  13      -0.520  -1.914  34.626  1.00119.77           H
ATOM     75 3HG2 ILE F  13      -2.024  -2.196  35.533  1.00119.77           H
ATOM     76  CD1 ILE F  13       0.279   1.088  36.413  1.00139.20           C
ATOM     77 1HD1 ILE F  13       1.056   1.844  36.297  1.00139.20           H
ATOM     78 2HD1 ILE F  13       0.746   0.171  36.770  1.00139.20           H
ATOM     79 3HD1 ILE F  13      -0.447   1.440  37.146  1.00139.20           H
ATOM     80  N   MET F  14      -4.394  -1.410  34.213  1.00121.16           N
ATOM     81  H   MET F  14      -4.587  -0.779  34.983  1.00121.16           H
ATOM     82  CA  MET F  14      -5.261  -2.588  34.031  1.00119.98           C
ATOM     83  HA  MET F  14      -4.632  -3.478  34.038  1.00119.98           H
ATOM     84  C   MET F  14      -6.001  -2.607  32.683  1.00108.90           C
ATOM     85  O   MET F  14      -6.164  -3.675  32.092  1.00101.18           O
ATOM     86  CB  MET F  14      -6.256  -2.700  35.196  1.00127.09           C
ATOM     87 1HB  MET F  14      -6.683  -1.718  35.405  1.00127.09           H
ATOM     88 2HB  MET F  14      -7.072  -3.366  34.916  1.00127.09           H
ATOM     89  CG  MET F  14      -5.593  -3.249  36.469  1.00131.57           C
ATOM     90 1HG  MET F  14      -4.734  -2.625  36.712  1.00131.57           H
ATOM     91 2HG  MET F  14      -6.304  -3.164  37.290  1.00131.57           H
ATOM     92  SD  MET F  14      -5.007  -4.968  36.396  1.00123.22           S
ATOM     93  CE  MET F  14      -6.569  -5.872  36.226  1.00187.68           C
ATOM     94 1HE  MET F  14      -6.371  -6.944  36.264  1.00187.68           H
ATOM     95 2HE  MET F  14      -7.036  -5.632  35.271  1.00187.68           H
ATOM     96 3HE  MET F  14      -7.241  -5.603  37.041  1.00187.68           H
ATOM     97  N   THR F  15      -6.405  -1.448  32.151  1.00103.50           N
ATOM     98  H   THR F  15      -6.267  -0.594  32.681  1.00103.50           H
ATOM     99  CA  THR F  15      -6.961  -1.356  30.787  1.00104.99           C
ATOM    100  HA  THR F  15      -7.719  -2.130  30.669  1.00104.99           H
ATOM    101  C   THR F  15      -5.895  -1.638  29.726  1.00105.54           C
ATOM    102  O   THR F  15      -6.119  -2.489  28.861  1.00116.87           O
ATOM    103  CB  THR F  15      -7.643  -0.007  30.517  1.00113.98           C
ATOM    104  HB  THR F  15      -7.876   0.054  29.453  1.00113.98           H
ATOM    105  OG1 THR F  15      -6.805   1.070  30.849  1.00119.44           O
ATOM    106  HG1 THR F  15      -6.808   1.158  31.817  1.00119.44           H
ATOM    107  CG2 THR F  15      -8.948   0.151  31.295  1.00111.30           C
ATOM    108 1HG2 THR F  15      -9.378   1.131  31.083  1.00111.30           H
ATOM    109 2HG2 THR F  15      -8.771   0.061  32.366  1.00111.30           H
ATOM    110 3HG2 THR F  15      -9.654  -0.618  30.983  1.00111.30           H
ATOM    111  N   SER F  16      -4.699  -1.043  29.839  1.00 95.18           N
ATOM    112  H   SER F  16      -4.579  -0.315  30.537  1.00 95.18           H
ATOM    113  CA  SER F  16      -3.557  -1.381  28.973  1.00 97.78           C
ATOM    114  HA  SER F  16      -3.825  -1.162  27.939  1.00 97.78           H
ATOM    115  C   SER F  16      -3.199  -2.864  29.057  1.00 99.99           C
ATOM    116  O   SER F  16      -2.910  -3.470  28.031  1.00104.34           O
ATOM    117  CB  SER F  16      -2.307  -0.566  29.316  1.00102.00           C
ATOM    118 1HB  SER F  16      -1.987  -0.783  30.336  1.00102.00           H
ATOM    119 2HB  SER F  16      -1.504  -0.840  28.629  1.00102.00           H
ATOM    120  OG  SER F  16      -2.569   0.812  29.186  1.00117.83           O
ATOM    121  HG  SER F  16      -3.028   1.092  30.000  1.00117.83           H
ATOM    122  N   LEU F  17      -3.295  -3.483  30.239  1.00 88.69           N
ATOM    123  H   LEU F  17      -3.482  -2.917  31.059  1.00 88.69           H
ATOM    124  CA  LEU F  17      -2.999  -4.900  30.436  1.00 87.17           C
ATOM    125  HA  LEU F  17      -1.987  -5.065  30.063  1.00 87.17           H
ATOM    126  C   LEU F  17      -3.927  -5.811  29.623  1.00100.28           C
ATOM    127  O   LEU F  17      -3.418  -6.759  29.027  1.00107.14           O
ATOM    128  CB  LEU F  17      -3.016  -5.246  31.937  1.00 87.06           C
ATOM    129 1HB  LEU F  17      -2.341  -4.571  32.466  1.00 87.06           H
ATOM    130 2HB  LEU F  17      -4.023  -5.084  32.318  1.00 87.06           H
ATOM    131  CG  LEU F  17      -2.607  -6.699  32.251  1.00 96.59           C
ATOM    132  HG  LEU F  17      -3.237  -7.389  31.692  1.00 96.59           H
ATOM    133  CD1 LEU F  17      -1.140  -6.963  31.902  1.00 86.22           C
ATOM    134 1HD1 LEU F  17      -0.852  -7.958  32.236  1.00 86.22           H
ATOM    135 2HD1 LEU F  17      -0.502  -6.227  32.390  1.00 86.22           H
ATOM    136 3HD1 LEU F  17      -0.995  -6.913  30.824  1.00 86.22           H
ATOM    137  CD2 LEU F  17      -2.817  -6.985  33.735  1.00 92.64           C
ATOM    138 1HD2 LEU F  17      -2.556  -8.020  33.952  1.00 92.64           H
ATOM    139 2HD2 LEU F  17      -3.863  -6.826  33.999  1.00 92.64           H
ATOM    140 3HD2 LEU F  17      -2.194  -6.323  34.329  1.00 92.64           H
ATOM    141  N   LYS F  18      -5.246  -5.554  29.527  1.00 98.09           N
ATOM    142  H   LYS F  18      -5.627  -4.763  30.038  1.00 98.09           H
ATOM    143  CA  LYS F  18      -6.105  -6.331  28.602  1.00103.68           C
ATOM    144  HA  LYS F  18      -5.643  -7.312  28.534  1.00103.68           H
ATOM    145  C   LYS F  18      -6.074  -5.843  27.147  1.00109.17           C
ATOM    146  O   LYS F  18      -6.444  -6.621  26.274  1.00113.52           O
ATOM    147  CB  LYS F  18      -7.519  -6.629  29.153  1.00  0.00           C
ATOM    148 1HB  LYS F  18      -7.422  -6.973  30.184  1.00  0.00           H
ATOM    149 2HB  LYS F  18      -8.132  -5.727  29.136  1.00  0.00           H
ATOM    150  CG  LYS F  18      -8.183  -7.748  28.308  1.00  0.00           C
ATOM    151 1HG  LYS F  18      -8.579  -7.303  27.395  1.00  0.00           H
ATOM    152 2HG  LYS F  18      -7.423  -8.480  28.031  1.00  0.00           H
ATOM    153  CD  LYS F  18      -9.327  -8.517  28.979  1.00  0.00           C
ATOM    154 1HD  LYS F  18      -8.967  -9.008  29.885  1.00  0.00           H
ATOM    155 2HD  LYS F  18     -10.110  -7.808  29.251  1.00  0.00           H
ATOM    156  CE  LYS F  18      -9.918  -9.560  28.007  1.00  0.00           C
ATOM    157 1HE  LYS F  18     -10.869  -9.915  28.412  1.00  0.00           H
ATOM    158 2HE  LYS F  18     -10.124  -9.064  27.054  1.00  0.00           H
ATOM    159  NZ  LYS F  18      -9.022 -10.724  27.773  1.00  0.00           N
ATOM    160 1HZ  LYS F  18      -9.342 -11.352  27.030  1.00  0.00           H
ATOM    161 2HZ  LYS F  18      -8.850 -11.279  28.596  1.00  0.00           H
ATOM    162 3HZ  LYS F  18      -8.107 -10.479  27.385  1.00  0.00           H
ATOM    163  N   SER F  19      -5.525  -4.666  26.833  1.00103.19           N
ATOM    164  H   SER F  19      -5.277  -4.021  27.573  1.00103.19           H
ATOM    165  CA  SER F  19      -5.062  -4.411  25.457  1.00 99.91           C
ATOM    166  HA  SER F  19      -5.880  -4.628  24.769  1.00 99.91           H
ATOM    167  C   SER F  19      -3.914  -5.372  25.124  1.00107.41           C
ATOM    168  O   SER F  19      -4.044  -6.211  24.238  1.00106.46           O
ATOM    169  CB  SER F  19      -4.669  -2.946  25.240  1.00 98.62           C
ATOM    170 1HB  SER F  19      -5.445  -2.303  25.658  1.00 98.62           H
ATOM    171 2HB  SER F  19      -3.723  -2.722  25.734  1.00 98.62           H
ATOM    172  OG  SER F  19      -4.560  -2.677  23.857  1.00104.92           O
ATOM    173  HG  SER F  19      -3.749  -3.091  23.500  1.00104.92           H
ATOM    174  N   VAL F  20      -2.859  -5.368  25.943  1.00105.31           N
ATOM    175  H   VAL F  20      -2.846  -4.661  26.670  1.00105.31           H
ATOM    176  CA  VAL F  20      -1.671  -6.231  25.836  1.00 84.77           C
ATOM    177  HA  VAL F  20      -1.170  -6.010  24.893  1.00 84.77           H
ATOM    178  C   VAL F  20      -2.019  -7.725  25.789  1.00 94.65           C
ATOM    179  O   VAL F  20      -1.532  -8.436  24.913  1.00 88.83           O
ATOM    180  CB  VAL F  20      -0.708  -5.868  26.990  1.00 80.61           C
ATOM    181  HB  VAL F  20      -1.290  -5.680  27.891  1.00 80.61           H
ATOM    182  CG1 VAL F  20       0.321  -6.939  27.354  1.00 72.07           C
ATOM    183 1HG1 VAL F  20       1.008  -6.545  28.101  1.00 72.07           H
ATOM    184 2HG1 VAL F  20       0.884  -7.220  26.470  1.00 72.07           H
ATOM    185 3HG1 VAL F  20      -0.178  -7.813  27.771  1.00 72.07           H
ATOM    186  CG2 VAL F  20       0.043  -4.580  26.633  1.00 79.47           C
ATOM    187 1HG2 VAL F  20       0.685  -4.276  27.459  1.00 79.47           H
ATOM    188 2HG2 VAL F  20      -0.662  -3.773  26.436  1.00 79.47           H
ATOM    189 3HG2 VAL F  20       0.661  -4.735  25.748  1.00 79.47           H
ATOM    190  N   ASN F  21      -2.900  -8.215  26.670  1.00103.02           N
ATOM    191  H   ASN F  21      -3.251  -7.597  27.388  1.00103.02           H
ATOM    192  CA  ASN F  21      -3.405  -9.589  26.582  1.00 99.68           C
ATOM    193  HA  ASN F  21      -2.555 -10.260  26.439  1.00 99.68           H
ATOM    194  C   ASN F  21      -4.298  -9.774  25.335  1.00100.49           C
ATOM    195  O   ASN F  21      -4.012 -10.652  24.530  1.00105.08           O
ATOM    196  CB  ASN F  21      -4.112 -10.017  27.886  1.00103.37           C
ATOM    197 1HB  ASN F  21      -4.834  -9.268  28.191  1.00103.37           H
ATOM    198 2HB  ASN F  21      -4.659 -10.936  27.680  1.00103.37           H
ATOM    199  CG  ASN F  21      -3.191 -10.344  29.053  1.00105.90           C
ATOM    200  OD1 ASN F  21      -2.964 -11.495  29.382  1.00119.33           O
ATOM    201  ND2 ASN F  21      -2.661  -9.367  29.746  1.00104.69           N
ATOM    202 1HD2 ASN F  21      -2.109  -9.628  30.553  1.00104.69           H
ATOM    203 2HD2 ASN F  21      -2.846  -8.404  29.502  1.00104.69           H
ATOM    204  N   GLY F  22      -5.315  -8.933  25.097  1.00 92.98           N
ATOM    205  H   GLY F  22      -5.470  -8.170  25.742  1.00 92.98           H
ATOM    206  CA  GLY F  22      -6.314  -9.106  24.027  1.00 86.92           C
ATOM    207 1HA  GLY F  22      -6.808 -10.068  24.151  1.00 86.92           H
ATOM    208 2HA  GLY F  22      -7.067  -8.326  24.140  1.00 86.92           H
ATOM    209  C   GLY F  22      -5.767  -9.020  22.595  1.00 99.42           C
ATOM    210  O   GLY F  22      -6.242  -9.719  21.689  1.00 92.54           O
ATOM    211  N   GLN F  23      -4.721  -8.218  22.388  1.00 97.45           N
ATOM    212  H   GLN F  23      -4.405  -7.641  23.162  1.00 97.45           H
ATOM    213  CA  GLN F  23      -3.937  -8.192  21.153  1.00 87.13           C
ATOM    214  HA  GLN F  23      -4.589  -7.946  20.315  1.00 87.13           H
ATOM    215  C   GLN F  23      -3.317  -9.568  20.870  1.00 93.06           C
ATOM    216  O   GLN F  23      -3.383 -10.038  19.737  1.00 86.37           O
ATOM    217  CB  GLN F  23      -2.839  -7.118  21.263  1.00 90.65           C
ATOM    218 1HB  GLN F  23      -2.300  -7.262  22.203  1.00 90.65           H
ATOM    219 2HB  GLN F  23      -2.129  -7.254  20.447  1.00 90.65           H
ATOM    220  CG  GLN F  23      -3.379  -5.675  21.204  1.00106.42           C
ATOM    221 1HG  GLN F  23      -3.641  -5.437  20.174  1.00106.42           H
ATOM    222 2HG  GLN F  23      -4.281  -5.581  21.807  1.00106.42           H
ATOM    223  CD  GLN F  23      -2.355  -4.656  21.704  1.00123.67           C
ATOM    224  OE1 GLN F  23      -2.540  -3.984  22.709  1.00135.54           O
ATOM    225  NE2 GLN F  23      -1.247  -4.533  21.011  1.00114.21           N
ATOM    226 1HE2 GLN F  23      -0.503  -3.897  21.311  1.00114.21           H
ATOM    227 2HE2 GLN F  23      -1.063  -5.086  20.200  1.00114.21           H
ATOM    228  N   ILE F  24      -2.771 -10.227  21.896  1.00 96.12           N
ATOM    229  H   ILE F  24      -2.803  -9.791  22.810  1.00 96.12           H
ATOM    230  CA  ILE F  24      -2.153 -11.555  21.811  1.00 91.43           C
ATOM    231  HA  ILE F  24      -1.658 -11.633  20.845  1.00 91.43           H
ATOM    232  C   ILE F  24      -3.188 -12.693  21.821  1.00 92.89           C
ATOM    233  O   ILE F  24      -3.036 -13.621  21.033  1.00 90.53           O
ATOM    234  CB  ILE F  24      -1.066 -11.668  22.908  1.00 92.91           C
ATOM    235  HB  ILE F  24      -1.482 -11.269  23.835  1.00 92.91           H
ATOM    236  CG1 ILE F  24       0.168 -10.801  22.551  1.00 90.09           C
ATOM    237 1HG1 ILE F  24      -0.163  -9.793  22.302  1.00 90.09           H
ATOM    238 2HG1 ILE F  24       0.800 -10.717  23.434  1.00 90.09           H
ATOM    239  CG2 ILE F  24      -0.641 -13.113  23.208  1.00 73.00           C
ATOM    240 1HG2 ILE F  24       0.201 -13.106  23.901  1.00 73.00           H
ATOM    241 2HG2 ILE F  24      -0.351 -13.624  22.288  1.00 73.00           H
ATOM    242 3HG2 ILE F  24      -1.473 -13.645  23.666  1.00 73.00           H
ATOM    243  CD1 ILE F  24       1.045 -11.322  21.400  1.00 86.62           C
ATOM    244 1HD1 ILE F  24       1.837 -10.603  21.191  1.00 86.62           H
ATOM    245 2HD1 ILE F  24       0.458 -11.456  20.492  1.00 86.62           H
ATOM    246 3HD1 ILE F  24       1.508 -12.269  21.678  1.00 86.62           H
ATOM    247  N   GLU F  25      -4.278 -12.615  22.595  1.00 92.74           N
ATOM    248  H   GLU F  25      -4.323 -11.850  23.260  1.00 92.74           H
ATOM    249  CA  GLU F  25      -5.400 -13.577  22.563  1.00 83.75           C
ATOM    250  HA  GLU F  25      -5.059 -14.554  22.909  1.00 83.75           H
ATOM    251  C   GLU F  25      -5.934 -13.749  21.132  1.00 89.72           C
ATOM    252  O   GLU F  25      -6.028 -14.863  20.611  1.00 73.82           O
ATOM    253  CB  GLU F  25      -6.562 -13.101  23.465  1.00 81.69           C
ATOM    254 1HB  GLU F  25      -6.814 -12.079  23.182  1.00 81.69           H
ATOM    255 2HB  GLU F  25      -7.438 -13.720  23.265  1.00 81.69           H
ATOM    256  CG  GLU F  25      -6.288 -13.146  24.976  1.00124.48           C
ATOM    257 1HG  GLU F  25      -6.389 -14.176  25.322  1.00124.48           H
ATOM    258 2HG  GLU F  25      -5.260 -12.839  25.170  1.00124.48           H
ATOM    259  CD  GLU F  25      -7.249 -12.235  25.767  1.00143.61           C
ATOM    260  OE1 GLU F  25      -8.492 -12.383  25.690  1.00152.62           O
ATOM    261  OE2 GLU F  25      -6.781 -11.347  26.517  1.00139.74           O
ATOM    262  N   SER F  26      -6.209 -12.624  20.465  1.00 90.20           N
ATOM    263  H   SER F  26      -6.062 -11.748  20.952  1.00 90.20           H
ATOM    264  CA  SER F  26      -6.705 -12.583  19.085  1.00 79.39           C
ATOM    265  HA  SER F  26      -7.395 -13.419  18.963  1.00 79.39           H
ATOM    266  C   SER F  26      -5.626 -12.790  18.006  1.00 98.13           C
ATOM    267  O   SER F  26      -5.948 -12.694  16.823  1.00 93.46           O
ATOM    268  CB  SER F  26      -7.524 -11.306  18.859  1.00 85.55           C
ATOM    269 1HB  SER F  26      -7.958 -11.343  17.859  1.00 85.55           H
ATOM    270 2HB  SER F  26      -8.345 -11.284  19.578  1.00 85.55           H
ATOM    271  OG  SER F  26      -6.761 -10.114  18.994  1.00121.26           O
ATOM    272  HG  SER F  26      -6.520 -10.014  19.935  1.00121.26           H
ATOM    273  N   LEU F  27      -4.370 -13.078  18.379  1.00 97.53           N
ATOM    274  H   LEU F  27      -4.171 -13.065  19.372  1.00 97.53           H
ATOM    275  CA  LEU F  27      -3.308 -13.592  17.492  1.00 97.97           C
ATOM    276  HA  LEU F  27      -3.646 -13.554  16.456  1.00 97.97           H
ATOM    277  C   LEU F  27      -2.979 -15.072  17.767  1.00 95.40           C
ATOM    278  O   LEU F  27      -2.624 -15.799  16.845  1.00 97.56           O
ATOM    279  CB  LEU F  27      -2.037 -12.728  17.629  1.00100.95           C
ATOM    280 1HB  LEU F  27      -1.799 -12.634  18.689  1.00100.95           H
ATOM    281 2HB  LEU F  27      -1.204 -13.247  17.153  1.00100.95           H
ATOM    282  CG  LEU F  27      -2.142 -11.322  17.011  1.00109.56           C
ATOM    283  HG  LEU F  27      -3.053 -10.833  17.350  1.00109.56           H
ATOM    284  CD1 LEU F  27      -0.942 -10.473  17.431  1.00115.71           C
ATOM    285 1HD1 LEU F  27      -1.034  -9.468  17.024  1.00115.71           H
ATOM    286 2HD1 LEU F  27      -0.016 -10.925  17.075  1.00115.71           H
ATOM    287 3HD1 LEU F  27      -0.910 -10.401  18.518  1.00115.71           H
ATOM    288  CD2 LEU F  27      -2.164 -11.363  15.481  1.00 98.06           C
ATOM    289 1HD2 LEU F  27      -2.189 -10.350  15.084  1.00 98.06           H
ATOM    290 2HD2 LEU F  27      -3.047 -11.898  15.133  1.00 98.06           H
ATOM    291 3HD2 LEU F  27      -1.274 -11.872  15.110  1.00 98.06           H
ATOM    292  N   ILE F  28      -3.148 -15.545  19.008  1.00 89.80           N
ATOM    293  H   ILE F  28      -3.371 -14.880  19.739  1.00 89.80           H
ATOM    294  CA  ILE F  28      -3.118 -16.974  19.367  1.00 90.75           C
ATOM    295  HA  ILE F  28      -2.191 -17.409  18.994  1.00 90.75           H
ATOM    296  C   ILE F  28      -4.267 -17.722  18.677  1.00 95.66           C
ATOM    297  O   ILE F  28      -4.083 -18.865  18.258  1.00104.48           O
ATOM    298  CB  ILE F  28      -3.158 -17.131  20.908  1.00 89.97           C
ATOM    299  HB  ILE F  28      -3.935 -16.472  21.299  1.00 89.97           H
ATOM    300  CG1 ILE F  28      -1.799 -16.705  21.510  1.00 91.09           C
ATOM    301 1HG1 ILE F  28      -1.039 -17.447  21.262  1.00 91.09           H
ATOM    302 2HG1 ILE F  28      -1.487 -15.757  21.071  1.00 91.09           H
ATOM    303  CG2 ILE F  28      -3.499 -18.569  21.353  1.00 74.45           C
ATOM    304 1HG2 ILE F  28      -3.503 -18.643  22.439  1.00 74.45           H
ATOM    305 2HG2 ILE F  28      -2.779 -19.273  20.938  1.00 74.45           H
ATOM    306 3HG2 ILE F  28      -4.500 -18.840  21.017  1.00 74.45           H
ATOM    307  CD1 ILE F  28      -1.836 -16.512  23.032  1.00 83.30           C
ATOM    308 1HD1 ILE F  28      -0.885 -16.098  23.360  1.00 83.30           H
ATOM    309 2HD1 ILE F  28      -1.987 -17.463  23.541  1.00 83.30           H
ATOM    310 3HD1 ILE F  28      -2.636 -15.821  23.300  1.00 83.30           H
ATOM    311  N   SER F  29      -5.422 -17.065  18.517  1.00 93.69           N
ATOM    312  H   SER F  29      -5.516 -16.164  18.976  1.00 93.69           H
ATOM    313  CA  SER F  29      -6.525 -17.518  17.667  1.00 86.90           C
ATOM    314  HA  SER F  29      -6.175 -18.328  17.029  1.00 86.90           H
ATOM    315  C   SER F  29      -7.017 -16.375  16.754  1.00 87.35           C
ATOM    316  O   SER F  29      -7.922 -15.627  17.146  1.00 95.66           O
ATOM    317  CB  SER F  29      -7.639 -18.115  18.531  1.00 92.07           C
ATOM    318 1HB  SER F  29      -7.242 -18.950  19.110  1.00 92.07           H
ATOM    319 2HB  SER F  29      -8.039 -17.358  19.208  1.00 92.07           H
ATOM    320  OG  SER F  29      -8.651 -18.576  17.668  1.00117.46           O
ATOM    321  HG  SER F  29      -9.267 -19.175  18.117  1.00117.46           H
ATOM    322  N   PRO F  30      -6.431 -16.210  15.545  1.00 88.48           N
ATOM    323  CA  PRO F  30      -6.760 -15.134  14.601  1.00 79.45           C
ATOM    324  HA  PRO F  30      -6.450 -14.188  15.037  1.00 79.45           H
ATOM    325  C   PRO F  30      -8.253 -15.064  14.271  1.00 83.42           C
ATOM    326  O   PRO F  30      -8.866 -16.079  13.947  1.00 82.85           O
ATOM    327  CB  PRO F  30      -5.904 -15.387  13.356  1.00 79.59           C
ATOM    328 1HB  PRO F  30      -6.427 -16.051  12.666  1.00 79.59           H
ATOM    329 2HB  PRO F  30      -5.626 -14.458  12.858  1.00 79.59           H
ATOM    330  CG  PRO F  30      -4.687 -16.109  13.929  1.00 68.23           C
ATOM    331 1HG  PRO F  30      -4.177 -16.710  13.175  1.00 68.23           H
ATOM    332 2HG  PRO F  30      -4.003 -15.384  14.373  1.00 68.23           H
ATOM    333  CD  PRO F  30      -5.305 -16.975  15.024  1.00 80.24           C
ATOM    334 1HD  PRO F  30      -5.671 -17.908  14.594  1.00 80.24           H
ATOM    335 2HD  PRO F  30      -4.561 -17.183  15.794  1.00 80.24           H
ATOM    336  N   ASP F  31      -8.847 -13.877  14.401  1.00 78.24           N
ATOM    337  H   ASP F  31      -8.265 -13.086  14.628  1.00 78.24           H
ATOM    338  CA  ASP F  31     -10.306 -13.684  14.417  1.00 80.49           C
ATOM    339  HA  ASP F  31     -10.753 -14.517  14.958  1.00 80.49           H
ATOM    340  C   ASP F  31     -10.993 -13.691  13.041  1.00 79.23           C
ATOM    341  O   ASP F  31     -12.214 -13.815  12.987  1.00 69.45           O
ATOM    342  CB  ASP F  31     -10.644 -12.409  15.208  1.00 74.85           C
ATOM    343 1HB  ASP F  31     -11.719 -12.228  15.164  1.00 74.85           H
ATOM    344 2HB  ASP F  31     -10.389 -12.589  16.255  1.00 74.85           H
ATOM    345  CG  ASP F  31      -9.907 -11.154  14.733  1.00 82.02           C
ATOM    346  OD1 ASP F  31      -9.925 -10.837  13.521  1.00 85.91           O
ATOM    347  OD2 ASP F  31      -9.289 -10.488  15.595  1.00 81.02           O
ATOM    348  N   GLY F  32     -10.251 -13.587  11.932  1.00 74.42           N
ATOM    349  H   GLY F  32      -9.255 -13.424  12.032  1.00 74.42           H
ATOM    350  CA  GLY F  32     -10.850 -13.590  10.589  1.00 79.72           C
ATOM    351 1HA  GLY F  32     -10.073 -13.787   9.853  1.00 79.72           H
ATOM    352 2HA  GLY F  32     -11.591 -14.386  10.527  1.00 79.72           H
ATOM    353  C   GLY F  32     -11.542 -12.279  10.198  1.00 81.61           C
ATOM    354  O   GLY F  32     -12.331 -12.249   9.255  1.00 87.77           O
ATOM    355  N   SER F  33     -11.270 -11.187  10.916  1.00 83.10           N
ATOM    356  H   SER F  33     -10.672 -11.299  11.730  1.00 83.10           H
ATOM    357  CA  SER F  33     -11.484  -9.824  10.419  1.00 79.58           C
ATOM    358  HA  SER F  33     -12.383  -9.799   9.803  1.00 79.58           H
ATOM    359  C   SER F  33     -10.286  -9.368   9.574  1.00 77.16           C
ATOM    360  O   SER F  33      -9.186  -9.903   9.713  1.00 84.38           O
ATOM    361  CB  SER F  33     -11.674  -8.871  11.604  1.00 82.89           C
ATOM    362 1HB  SER F  33     -12.039  -7.912  11.234  1.00 82.89           H
ATOM    363 2HB  SER F  33     -12.413  -9.283  12.293  1.00 82.89           H
ATOM    364  OG  SER F  33     -10.447  -8.663  12.278  1.00 82.84           O
ATOM    365  HG  SER F  33     -10.257  -9.492  12.787  1.00 82.84           H
ATOM    366  N   ARG F  34     -10.420  -8.284   8.792  1.00 74.96           N
ATOM    367  H   ARG F  34     -11.340  -7.882   8.681  1.00 74.96           H
ATOM    368  CA  ARG F  34      -9.269  -7.640   8.111  1.00 83.15           C
ATOM    369  HA  ARG F  34      -8.741  -8.427   7.569  1.00 83.15           H
ATOM    370  C   ARG F  34      -8.217  -7.052   9.083  1.00 92.45           C
ATOM    371  O   ARG F  34      -7.204  -6.526   8.638  1.00 96.65           O
ATOM    372  CB  ARG F  34      -9.759  -6.595   7.079  1.00 75.20           C
ATOM    373 1HB  ARG F  34     -10.771  -6.849   6.757  1.00 75.20           H
ATOM    374 2HB  ARG F  34      -9.787  -5.609   7.546  1.00 75.20           H
ATOM    375  CG  ARG F  34      -8.868  -6.555   5.820  1.00 83.02           C
ATOM    376 1HG  ARG F  34      -7.820  -6.447   6.100  1.00 83.02           H
ATOM    377 2HG  ARG F  34      -8.997  -7.501   5.295  1.00 83.02           H
ATOM    378  CD  ARG F  34      -9.245  -5.411   4.864  1.00 91.60           C
ATOM    379 1HD  ARG F  34     -10.324  -5.447   4.700  1.00 91.60           H
ATOM    380 2HD  ARG F  34      -8.989  -4.458   5.331  1.00 91.60           H
ATOM    381  NE  ARG F  34      -8.552  -5.526   3.562  1.00 98.16           N
ATOM    382  HE  ARG F  34      -7.673  -6.026   3.524  1.00 98.16           H
ATOM    383  CZ  ARG F  34      -8.984  -5.080   2.395  1.00113.01           C
ATOM    384  NH1 ARG F  34      -9.956  -4.229   2.272  1.00126.43           N
ATOM    385 1HH1 ARG F  34     -10.405  -3.847   3.077  1.00126.43           H
ATOM    386 2HH1 ARG F  34     -10.278  -4.044   1.323  1.00126.43           H
ATOM    387  NH2 ARG F  34      -8.501  -5.520   1.279  1.00106.74           N
ATOM    388 1HH2 ARG F  34      -7.940  -6.364   1.299  1.00106.74           H
ATOM    389 2HH2 ARG F  34      -8.952  -5.206   0.422  1.00106.74           H
ATOM    390  N   LYS F  35      -8.444  -7.122  10.407  1.00 86.39           N
ATOM    391  H   LYS F  35      -9.297  -7.581  10.700  1.00 86.39           H
ATOM    392  CA  LYS F  35      -7.482  -6.756  11.462  1.00 92.87           C
ATOM    393  HA  LYS F  35      -6.805  -6.004  11.051  1.00 92.87           H
ATOM    394  C   LYS F  35      -6.563  -7.923  11.854  1.00 93.08           C
ATOM    395  O   LYS F  35      -5.363  -7.679  11.963  1.00 93.16           O
ATOM    396  CB  LYS F  35      -8.239  -6.072  12.627  1.00107.96           C
ATOM    397 1HB  LYS F  35      -8.319  -5.014  12.369  1.00107.96           H
ATOM    398 2HB  LYS F  35      -9.263  -6.442  12.680  1.00107.96           H
ATOM    399  CG  LYS F  35      -7.611  -6.166  14.031  1.00123.72           C
ATOM    400 1HG  LYS F  35      -6.527  -6.256  13.960  1.00123.72           H
ATOM    401 2HG  LYS F  35      -7.830  -5.242  14.568  1.00123.72           H
ATOM    402  CD  LYS F  35      -8.198  -7.330  14.845  1.00135.96           C
ATOM    403 1HD  LYS F  35      -9.253  -7.128  15.042  1.00135.96           H
ATOM    404 2HD  LYS F  35      -8.137  -8.257  14.276  1.00135.96           H
ATOM    405  CE  LYS F  35      -7.452  -7.510  16.172  1.00138.17           C
ATOM    406 1HE  LYS F  35      -6.422  -7.797  15.946  1.00138.17           H
ATOM    407 2HE  LYS F  35      -7.437  -6.562  16.717  1.00138.17           H
ATOM    408  NZ  LYS F  35      -8.094  -8.562  16.992  1.00142.31           N
ATOM    409 1HZ  LYS F  35      -7.485  -8.924  17.722  1.00142.31           H
ATOM    410 2HZ  LYS F  35      -8.345  -9.361  16.402  1.00142.31           H
ATOM    411 3HZ  LYS F  35      -8.966  -8.255  17.393  1.00142.31           H
ATOM    412  N   ASN F  36      -7.068  -9.156  12.004  1.00 88.66           N
ATOM    413  H   ASN F  36      -8.065  -9.272  11.868  1.00 88.66           H
ATOM    414  CA  ASN F  36      -6.279 -10.389  12.218  1.00 83.79           C
ATOM    415  HA  ASN F  36      -5.252 -10.218  11.904  1.00 83.79           H
ATOM    416  C   ASN F  36      -6.799 -11.554  11.328  1.00 87.39           C
ATOM    417  O   ASN F  36      -7.381 -12.518  11.837  1.00100.77           O
ATOM    418  CB  ASN F  36      -6.223 -10.773  13.716  1.00 82.60           C
ATOM    419 1HB  ASN F  36      -7.232 -10.768  14.115  1.00 82.60           H
ATOM    420 2HB  ASN F  36      -5.852 -11.795  13.800  1.00 82.60           H
ATOM    421  CG  ASN F  36      -5.334  -9.928  14.616  1.00110.02           C
ATOM    422  OD1 ASN F  36      -4.536  -9.092  14.218  1.00131.43           O
ATOM    423  ND2 ASN F  36      -5.412 -10.143  15.903  1.00112.42           N
ATOM    424 1HD2 ASN F  36      -4.706  -9.729  16.488  1.00112.42           H
ATOM    425 2HD2 ASN F  36      -5.889 -10.985  16.215  1.00112.42           H
ATOM    426  N   PRO F  37      -6.610 -11.473   9.998  1.00 70.94           N
ATOM    427  CA  PRO F  37      -7.081 -12.475   9.045  1.00 80.32           C
ATOM    428  HA  PRO F  37      -8.107 -12.757   9.282  1.00 80.32           H
ATOM    429  C   PRO F  37      -6.198 -13.736   9.028  1.00 80.69           C
ATOM    430  O   PRO F  37      -4.972 -13.663   8.928  1.00 84.32           O
ATOM    431  CB  PRO F  37      -7.077 -11.760   7.691  1.00 84.86           C
ATOM    432 1HB  PRO F  37      -6.906 -12.447   6.867  1.00 84.86           H
ATOM    433 2HB  PRO F  37      -8.020 -11.229   7.554  1.00 84.86           H
ATOM    434  CG  PRO F  37      -5.938 -10.753   7.824  1.00 83.62           C
ATOM    435 1HG  PRO F  37      -4.982 -11.234   7.612  1.00 83.62           H
ATOM    436 2HG  PRO F  37      -6.089  -9.887   7.183  1.00 83.62           H
ATOM    437  CD  PRO F  37      -5.990 -10.362   9.293  1.00 79.05           C
ATOM    438 1HD  PRO F  37      -4.982 -10.191   9.660  1.00 79.05           H
ATOM    439 2HD  PRO F  37      -6.598  -9.464   9.399  1.00 79.05           H
ATOM    440  N   ALA F  38      -6.827 -14.913   9.078  1.00 73.65           N
ATOM    441  H   ALA F  38      -7.832 -14.902   9.148  1.00 73.65           H
ATOM    442  CA  ALA F  38      -6.164 -16.210   8.886  1.00 67.50           C
ATOM    443  HA  ALA F  38      -5.186 -16.184   9.370  1.00 67.50           H
ATOM    444  C   ALA F  38      -5.948 -16.546   7.391  1.00 75.46           C
ATOM    445  O   ALA F  38      -6.538 -15.898   6.525  1.00 67.54           O
ATOM    446  CB  ALA F  38      -7.024 -17.280   9.576  1.00 75.54           C
ATOM    447 1HB  ALA F  38      -7.185 -17.012  10.620  1.00 75.54           H
ATOM    448 2HB  ALA F  38      -6.522 -18.248   9.536  1.00 75.54           H
ATOM    449 3HB  ALA F  38      -7.990 -17.359   9.075  1.00 75.54           H
ATOM    450  N   ARG F  39      -5.176 -17.613   7.100  1.00 67.88           N
ATOM    451  H   ARG F  39      -4.611 -17.979   7.854  1.00 67.88           H
ATOM    452  CA  ARG F  39      -4.971 -18.187   5.747  1.00 73.27           C
ATOM    453  HA  ARG F  39      -4.332 -17.509   5.178  1.00 73.27           H
ATOM    454  C   ARG F  39      -6.285 -18.286   4.967  1.00 75.46           C
ATOM    455  O   ARG F  39      -6.423 -17.716   3.891  1.00 72.87           O
ATOM    456  CB  ARG F  39      -4.271 -19.574   5.849  1.00 75.52           C
ATOM    457 1HB  ARG F  39      -3.240 -19.426   6.177  1.00 75.52           H
ATOM    458 2HB  ARG F  39      -4.782 -20.164   6.613  1.00 75.52           H
ATOM    459  CG  ARG F  39      -4.268 -20.400   4.537  1.00 65.05           C
ATOM    460 1HG  ARG F  39      -5.292 -20.508   4.185  1.00 65.05           H
ATOM    461 2HG  ARG F  39      -3.702 -19.868   3.771  1.00 65.05           H
ATOM    462  CD  ARG F  39      -3.704 -21.828   4.689  1.00 54.73           C
ATOM    463 1HD  ARG F  39      -2.615 -21.787   4.633  1.00 54.73           H
ATOM    464 2HD  ARG F  39      -3.956 -22.209   5.677  1.00 54.73           H
ATOM    465  NE  ARG F  39      -4.236 -22.741   3.642  1.00 95.39           N
ATOM    466  HE  ARG F  39      -3.867 -22.652   2.709  1.00 95.39           H
ATOM    467  CZ  ARG F  39      -5.261 -23.583   3.752  1.00 87.15           C
ATOM    468  NH1 ARG F  39      -5.839 -23.859   4.884  1.00 53.47           N
ATOM    469 1HH1 ARG F  39      -5.507 -23.473   5.771  1.00 53.47           H
ATOM    470 2HH1 ARG F  39      -6.692 -24.386   4.866  1.00 53.47           H
ATOM    471  NH2 ARG F  39      -5.741 -24.177   2.697  1.00 99.40           N
ATOM    472 1HH2 ARG F  39      -5.266 -24.138   1.798  1.00 99.40           H
ATOM    473 2HH2 ARG F  39      -6.618 -24.706   2.738  1.00 99.40           H
ATOM    474  N   ASN F  40      -7.232 -19.061   5.487  1.00 73.47           N
ATOM    475  H   ASN F  40      -7.067 -19.497   6.380  1.00 73.47           H
ATOM    476  CA  ASN F  40      -8.520 -19.301   4.848  1.00 66.70           C
ATOM    477  HA  ASN F  40      -8.876 -18.352   4.445  1.00 66.70           H
ATOM    478  C   ASN F  40      -9.559 -19.778   5.878  1.00 65.84           C
ATOM    479  O   ASN F  40      -9.249 -19.962   7.061  1.00 76.01           O
ATOM    480  CB  ASN F  40      -8.325 -20.268   3.654  1.00 56.06           C
ATOM    481 1HB  ASN F  40      -9.076 -20.036   2.908  1.00 56.06           H
ATOM    482 2HB  ASN F  40      -7.369 -20.090   3.166  1.00 56.06           H
ATOM    483  CG  ASN F  40      -8.419 -21.748   3.975  1.00 66.10           C
ATOM    484  OD1 ASN F  40      -8.209 -22.186   5.096  1.00 71.11           O
ATOM    485  ND2 ASN F  40      -8.767 -22.542   2.994  1.00 80.32           N
ATOM    486 1HD2 ASN F  40      -8.723 -23.555   3.112  1.00 80.32           H
ATOM    487 2HD2 ASN F  40      -8.968 -22.178   2.081  1.00 80.32           H
ATOM    488  N   CYS F  41     -10.789 -20.013   5.425  1.00 61.50           N
ATOM    489  H   CYS F  41     -10.980 -19.914   4.434  1.00 61.50           H
ATOM    490  CA  CYS F  41     -11.899 -20.438   6.274  1.00 62.03           C
ATOM    491  HA  CYS F  41     -12.012 -19.708   7.071  1.00 62.03           H
ATOM    492  C   CYS F  41     -11.698 -21.825   6.925  1.00 71.42           C
ATOM    493  O   CYS F  41     -12.359 -22.122   7.922  1.00 76.10           O
ATOM    494  CB  CYS F  41     -13.179 -20.381   5.439  1.00 51.31           C
ATOM    495 1HB  CYS F  41     -13.092 -21.085   4.615  1.00 51.31           H
ATOM    496 2HB  CYS F  41     -14.025 -20.692   6.053  1.00 51.31           H
ATOM    497  SG  CYS F  41     -13.531 -18.756   4.721  1.00 80.07           S
ATOM    498  N   ARG F  42     -10.782 -22.671   6.422  1.00 72.74           N
ATOM    499  H   ARG F  42     -10.252 -22.375   5.612  1.00 72.74           H
ATOM    500  CA  ARG F  42     -10.515 -24.013   6.963  1.00 62.06           C
ATOM    501  HA  ARG F  42     -11.473 -24.394   7.310  1.00 62.06           H
ATOM    502  C   ARG F  42      -9.598 -24.011   8.187  1.00 61.00           C
ATOM    503  O   ARG F  42      -9.894 -24.726   9.149  1.00 78.15           O
ATOM    504  CB  ARG F  42      -9.987 -24.931   5.842  1.00 63.16           C
ATOM    505 1HB  ARG F  42     -10.673 -24.888   4.997  1.00 63.16           H
ATOM    506 2HB  ARG F  42      -9.017 -24.569   5.502  1.00 63.16           H
ATOM    507  CG  ARG F  42      -9.821 -26.398   6.270  1.00 57.61           C
ATOM    508 1HG  ARG F  42      -9.453 -26.973   5.419  1.00 57.61           H
ATOM    509 2HG  ARG F  42      -9.070 -26.455   7.060  1.00 57.61           H
ATOM    510  CD  ARG F  42     -11.131 -27.024   6.765  1.00 68.80           C
ATOM    511 1HD  ARG F  42     -11.629 -26.377   7.484  1.00 68.80           H
ATOM    512 2HD  ARG F  42     -11.805 -27.153   5.919  1.00 68.80           H
ATOM    513  NE  ARG F  42     -10.899 -28.325   7.400  1.00 74.95           N
ATOM    514  HE  ARG F  42     -10.887 -29.145   6.804  1.00 74.95           H
ATOM    515  CZ  ARG F  42     -10.723 -28.578   8.677  1.00 86.50           C
ATOM    516  NH1 ARG F  42     -10.599 -27.644   9.581  1.00 76.39           N
ATOM    517 1HH1 ARG F  42     -10.517 -26.680   9.276  1.00 76.39           H
ATOM    518 2HH1 ARG F  42     -10.433 -27.887  10.539  1.00 76.39           H
ATOM    519  NH2 ARG F  42     -10.661 -29.825   9.039  1.00 86.86           N
ATOM    520 1HH2 ARG F  42     -10.647 -30.496   8.263  1.00 86.86           H
ATOM    521 2HH2 ARG F  42     -10.476 -30.098   9.982  1.00 86.86           H
ATOM    522  N   ASP F  43      -8.540 -23.191   8.186  1.00 66.19           N
ATOM    523  H   ASP F  43      -8.330 -22.693   7.329  1.00 66.19           H
ATOM    524  CA  ASP F  43      -7.803 -22.841   9.415  1.00 78.51           C
ATOM    525  HA  ASP F  43      -7.509 -23.755   9.936  1.00 78.51           H
ATOM    526  C   ASP F  43      -8.713 -22.043  10.370  1.00 73.66           C
ATOM    527  O   ASP F  43      -8.746 -22.322  11.568  1.00 73.12           O
ATOM    528  CB  ASP F  43      -6.525 -22.026   9.109  1.00 94.32           C
ATOM    529 1HB  ASP F  43      -6.741 -21.307   8.316  1.00 94.32           H
ATOM    530 2HB  ASP F  43      -6.262 -21.439   9.989  1.00 94.32           H
ATOM    531  CG  ASP F  43      -5.297 -22.864   8.717  1.00108.37           C
ATOM    532  OD1 ASP F  43      -5.182 -23.160   7.510  1.00108.10           O
ATOM    533  OD2 ASP F  43      -4.424 -23.116   9.598  1.00119.22           O
ATOM    534  N   LEU F  44      -9.498 -21.085   9.855  1.00 79.38           N
ATOM    535  H   LEU F  44      -9.427 -20.874   8.864  1.00 79.38           H
ATOM    536  CA  LEU F  44     -10.357 -20.232  10.685  1.00 70.94           C
ATOM    537  HA  LEU F  44      -9.717 -19.778  11.442  1.00 70.94           H
ATOM    538  C   LEU F  44     -11.440 -21.024  11.439  1.00 76.78           C
ATOM    539  O   LEU F  44     -11.623 -20.776  12.628  1.00 93.05           O
ATOM    540  CB  LEU F  44     -10.946 -19.107   9.819  1.00 72.44           C
ATOM    541 1HB  LEU F  44     -10.136 -18.616   9.276  1.00 72.44           H
ATOM    542 2HB  LEU F  44     -11.618 -19.565   9.100  1.00 72.44           H
ATOM    543  CG  LEU F  44     -11.743 -18.035  10.584  1.00 75.77           C
ATOM    544  HG  LEU F  44     -12.589 -18.504  11.085  1.00 75.77           H
ATOM    545  CD1 LEU F  44     -10.901 -17.301  11.627  1.00 77.14           C
ATOM    546 1HD1 LEU F  44     -11.502 -16.520  12.096  1.00 77.14           H
ATOM    547 2HD1 LEU F  44     -10.027 -16.845  11.162  1.00 77.14           H
ATOM    548 3HD1 LEU F  44     -10.581 -17.988  12.407  1.00 77.14           H
ATOM    549  CD2 LEU F  44     -12.268 -16.999   9.589  1.00 72.33           C
ATOM    550 1HD2 LEU F  44     -12.899 -16.277  10.110  1.00 72.33           H
ATOM    551 2HD2 LEU F  44     -12.866 -17.488   8.821  1.00 72.33           H
ATOM    552 3HD2 LEU F  44     -11.440 -16.473   9.113  1.00 72.33           H
ATOM    553  N   LYS F  45     -12.078 -22.034  10.819  1.00 82.55           N
ATOM    554  H   LYS F  45     -11.946 -22.145   9.819  1.00 82.55           H
ATOM    555  CA  LYS F  45     -12.993 -22.960  11.521  1.00 74.15           C
ATOM    556  HA  LYS F  45     -13.811 -22.373  11.948  1.00 74.15           H
ATOM    557  C   LYS F  45     -12.308 -23.668  12.693  1.00 66.24           C
ATOM    558  O   LYS F  45     -12.944 -23.896  13.716  1.00 72.26           O
ATOM    559  CB  LYS F  45     -13.587 -24.001  10.543  1.00 71.90           C
ATOM    560 1HB  LYS F  45     -14.092 -23.478   9.728  1.00 71.90           H
ATOM    561 2HB  LYS F  45     -12.785 -24.611  10.125  1.00 71.90           H
ATOM    562  CG  LYS F  45     -14.608 -24.908  11.264  1.00 61.39           C
ATOM    563 1HG  LYS F  45     -14.128 -25.433  12.088  1.00 61.39           H
ATOM    564 2HG  LYS F  45     -15.384 -24.260  11.672  1.00 61.39           H
ATOM    565  CD  LYS F  45     -15.246 -25.990  10.376  1.00 71.04           C
ATOM    566 1HD  LYS F  45     -15.660 -25.535   9.477  1.00 71.04           H
ATOM    567 2HD  LYS F  45     -14.473 -26.687  10.053  1.00 71.04           H
ATOM    568  CE  LYS F  45     -16.348 -26.787  11.110  1.00 62.72           C
ATOM    569 1HE  LYS F  45     -16.841 -27.429  10.373  1.00 62.72           H
ATOM    570 2HE  LYS F  45     -15.890 -27.437  11.859  1.00 62.72           H
ATOM    571  NZ  LYS F  45     -17.362 -25.912  11.756  1.00 72.34           N
ATOM    572 1HZ  LYS F  45     -18.275 -26.362  11.875  1.00 72.34           H
ATOM    573 2HZ  LYS F  45     -17.570 -25.122  11.149  1.00 72.34           H
ATOM    574 3HZ  LYS F  45     -17.060 -25.544  12.643  1.00 72.34           H
ATOM    575  N   PHE F  46     -11.032 -24.030  12.556  1.00 74.73           N
ATOM    576  H   PHE F  46     -10.542 -23.759  11.715  1.00 74.73           H
ATOM    577  CA  PHE F  46     -10.290 -24.708  13.622  1.00 79.01           C
ATOM    578  HA  PHE F  46     -10.908 -25.526  13.996  1.00 79.01           H
ATOM    579  C   PHE F  46     -10.024 -23.777  14.818  1.00 87.04           C
ATOM    580  O   PHE F  46     -10.064 -24.227  15.957  1.00 82.83           O
ATOM    581  CB  PHE F  46      -8.987 -25.300  13.050  1.00 84.27           C
ATOM    582 1HB  PHE F  46      -8.971 -25.175  11.965  1.00 84.27           H
ATOM    583 2HB  PHE F  46      -8.132 -24.745  13.437  1.00 84.27           H
ATOM    584  CG  PHE F  46      -8.782 -26.770  13.367  1.00 85.36           C
ATOM    585  CD1 PHE F  46      -8.566 -27.697  12.328  1.00 84.33           C
ATOM    586  HD1 PHE F  46      -8.510 -27.353  11.305  1.00 84.33           H
ATOM    587  CD2 PHE F  46      -8.781 -27.216  14.703  1.00 89.48           C
ATOM    588  HD2 PHE F  46      -8.936 -26.517  15.513  1.00 89.48           H
ATOM    589  CE1 PHE F  46      -8.340 -29.054  12.621  1.00 76.39           C
ATOM    590  HE1 PHE F  46      -8.130 -29.759  11.831  1.00 76.39           H
ATOM    591  CE2 PHE F  46      -8.555 -28.572  14.995  1.00 99.07           C
ATOM    592  HE2 PHE F  46      -8.533 -28.904  16.024  1.00 99.07           H
ATOM    593  CZ  PHE F  46      -8.335 -29.491  13.956  1.00 85.35           C
ATOM    594  HZ  PHE F  46      -8.140 -30.529  14.189  1.00 85.35           H
ATOM    595  N   CYS F  47      -9.780 -22.487  14.565  1.00 84.89           N
ATOM    596  H   CYS F  47      -9.735 -22.201  13.596  1.00 84.89           H
ATOM    597  CA  CYS F  47      -9.522 -21.479  15.601  1.00 87.14           C
ATOM    598  HA  CYS F  47      -9.014 -21.956  16.440  1.00 87.14           H
ATOM    599  C   CYS F  47     -10.789 -20.830  16.189  1.00 84.56           C
ATOM    600  O   CYS F  47     -10.754 -20.382  17.336  1.00 78.71           O
ATOM    601  CB  CYS F  47      -8.574 -20.425  15.011  1.00 86.30           C
ATOM    602 1HB  CYS F  47      -8.707 -20.358  13.931  1.00 86.30           H
ATOM    603 2HB  CYS F  47      -8.819 -19.448  15.423  1.00 86.30           H
ATOM    604  SG  CYS F  47      -6.840 -20.777  15.392  1.00128.32           S
ATOM    605  N   HIS F  48     -11.884 -20.777  15.422  1.00 88.59           N
ATOM    606  H   HIS F  48     -11.800 -21.119  14.473  1.00 88.59           H
ATOM    607  CA  HIS F  48     -13.162 -20.156  15.794  1.00 77.24           C
ATOM    608  HA  HIS F  48     -13.220 -20.110  16.882  1.00 77.24           H
ATOM    609  C   HIS F  48     -14.383 -20.988  15.337  1.00 73.02           C
ATOM    610  O   HIS F  48     -15.156 -20.540  14.483  1.00 77.74           O
ATOM    611  CB  HIS F  48     -13.198 -18.708  15.277  1.00 78.13           C
ATOM    612 1HB  HIS F  48     -12.938 -18.679  14.217  1.00 78.13           H
ATOM    613 2HB  HIS F  48     -14.210 -18.331  15.393  1.00 78.13           H
ATOM    614  CG  HIS F  48     -12.312 -17.778  16.058  1.00 98.23           C
ATOM    615  ND1 HIS F  48     -12.563 -17.349  17.343  1.00102.83           N
ATOM    616  HD1 HIS F  48     -13.421 -17.572  17.866  1.00102.83           H
ATOM    617  CD2 HIS F  48     -11.096 -17.288  15.682  1.00 94.68           C
ATOM    618  HD2 HIS F  48     -10.600 -17.480  14.741  1.00 94.68           H
ATOM    619  CE1 HIS F  48     -11.511 -16.616  17.753  1.00107.52           C
ATOM    620  HE1 HIS F  48     -11.395 -16.183  18.740  1.00107.52           H
ATOM    621  NE2 HIS F  48     -10.606 -16.559  16.751  1.00104.75           N
ATOM    622  HE2 HIS F  48      -9.662 -16.172  16.819  1.00104.75           H
ATOM    623  N   PRO F  49     -14.573 -22.217  15.863  1.00 76.97           N
ATOM    624  CA  PRO F  49     -15.686 -23.099  15.488  1.00 73.16           C
ATOM    625  HA  PRO F  49     -15.684 -23.244  14.408  1.00 73.16           H
ATOM    626  C   PRO F  49     -17.075 -22.567  15.892  1.00 76.06           C
ATOM    627  O   PRO F  49     -18.091 -23.074  15.408  1.00 85.07           O
ATOM    628  CB  PRO F  49     -15.377 -24.433  16.179  1.00 69.33           C
ATOM    629 1HB  PRO F  49     -16.280 -24.984  16.445  1.00 69.33           H
ATOM    630 2HB  PRO F  49     -14.742 -25.038  15.532  1.00 69.33           H
ATOM    631  CG  PRO F  49     -14.586 -24.014  17.417  1.00 58.46           C
ATOM    632 1HG  PRO F  49     -15.269 -23.671  18.196  1.00 58.46           H
ATOM    633 2HG  PRO F  49     -13.950 -24.820  17.787  1.00 58.46           H
ATOM    634  CD  PRO F  49     -13.762 -22.839  16.901  1.00 60.40           C
ATOM    635 1HD  PRO F  49     -13.549 -22.147  17.718  1.00 60.40           H
ATOM    636 2HD  PRO F  49     -12.832 -23.206  16.465  1.00 60.40           H
ATOM    637  N   GLU F  50     -17.142 -21.550  16.755  1.00 76.45           N
ATOM    638  H   GLU F  50     -16.275 -21.201  17.160  1.00 76.45           H
ATOM    639  CA  GLU F  50     -18.363 -20.838  17.141  1.00 82.14           C
ATOM    640  HA  GLU F  50     -19.115 -21.583  17.400  1.00 82.14           H
ATOM    641  C   GLU F  50     -18.959 -19.989  16.005  1.00 70.70           C
ATOM    642  O   GLU F  50     -20.162 -19.733  16.016  1.00 85.00           O
ATOM    643  CB  GLU F  50     -18.110 -19.989  18.408  1.00 80.75           C
ATOM    644 1HB  GLU F  50     -19.092 -19.695  18.782  1.00 80.75           H
ATOM    645 2HB  GLU F  50     -17.663 -20.616  19.181  1.00 80.75           H
ATOM    646  CG  GLU F  50     -17.286 -18.688  18.265  1.00 79.53           C
ATOM    647 1HG  GLU F  50     -17.624 -18.130  17.390  1.00 79.53           H
ATOM    648 2HG  GLU F  50     -17.507 -18.069  19.137  1.00 79.53           H
ATOM    649  CD  GLU F  50     -15.759 -18.872  18.200  1.00 90.26           C
ATOM    650  OE1 GLU F  50     -15.286 -20.017  18.034  1.00 97.03           O
ATOM    651  OE2 GLU F  50     -15.031 -17.855  18.273  1.00 95.64           O
ATOM    652  N   LEU F  51     -18.161 -19.593  15.006  1.00 66.60           N
ATOM    653  H   LEU F  51     -17.190 -19.884  15.027  1.00 66.60           H
ATOM    654  CA  LEU F  51     -18.614 -18.814  13.846  1.00 84.15           C
ATOM    655  HA  LEU F  51     -19.278 -18.023  14.196  1.00 84.15           H
ATOM    656  C   LEU F  51     -19.408 -19.682  12.858  1.00 90.83           C
ATOM    657  O   LEU F  51     -19.088 -20.854  12.668  1.00104.55           O
ATOM    658  CB  LEU F  51     -17.400 -18.169  13.158  1.00 64.02           C
ATOM    659 1HB  LEU F  51     -16.740 -18.966  12.809  1.00 64.02           H
ATOM    660 2HB  LEU F  51     -17.747 -17.621  12.285  1.00 64.02           H
ATOM    661  CG  LEU F  51     -16.588 -17.209  14.046  1.00 76.64           C
ATOM    662  HG  LEU F  51     -16.251 -17.738  14.934  1.00 76.64           H
ATOM    663  CD1 LEU F  51     -15.358 -16.720  13.278  1.00 85.77           C
ATOM    664 1HD1 LEU F  51     -14.747 -16.085  13.920  1.00 85.77           H
ATOM    665 2HD1 LEU F  51     -15.659 -16.149  12.401  1.00 85.77           H
ATOM    666 3HD1 LEU F  51     -14.762 -17.573  12.958  1.00 85.77           H
ATOM    667  CD2 LEU F  51     -17.405 -15.998  14.498  1.00 61.75           C
ATOM    668 1HD2 LEU F  51     -16.756 -15.292  15.016  1.00 61.75           H
ATOM    669 2HD2 LEU F  51     -18.181 -16.317  15.194  1.00 61.75           H
ATOM    670 3HD2 LEU F  51     -17.864 -15.510  13.640  1.00 61.75           H
ATOM    671  N   LYS F  52     -20.457 -19.132  12.233  1.00 81.80           N
ATOM    672  H   LYS F  52     -20.616 -18.146  12.387  1.00 81.80           H
ATOM    673  CA  LYS F  52     -21.344 -19.831  11.270  1.00 80.33           C
ATOM    674  HA  LYS F  52     -20.945 -20.830  11.084  1.00 80.33           H
ATOM    675  C   LYS F  52     -21.327 -19.137   9.902  1.00 92.39           C
ATOM    676  O   LYS F  52     -20.788 -18.037   9.777  1.00 88.98           O
ATOM    677  CB  LYS F  52     -22.773 -20.011  11.839  1.00 75.75           C
ATOM    678 1HB  LYS F  52     -23.081 -19.121  12.390  1.00 75.75           H
ATOM    679 2HB  LYS F  52     -23.466 -20.130  11.005  1.00 75.75           H
ATOM    680  CG  LYS F  52     -22.923 -21.270  12.720  1.00 72.54           C
ATOM    681 1HG  LYS F  52     -23.981 -21.527  12.782  1.00 72.54           H
ATOM    682 2HG  LYS F  52     -22.422 -22.101  12.227  1.00 72.54           H
ATOM    683  CD  LYS F  52     -22.396 -21.095  14.154  1.00 95.36           C
ATOM    684 1HD  LYS F  52     -21.691 -20.272  14.186  1.00 95.36           H
ATOM    685 2HD  LYS F  52     -23.231 -20.801  14.792  1.00 95.36           H
ATOM    686  CE  LYS F  52     -21.726 -22.334  14.773  1.00109.76           C
ATOM    687 1HE  LYS F  52     -21.442 -22.069  15.796  1.00109.76           H
ATOM    688 2HE  LYS F  52     -22.445 -23.156  14.815  1.00109.76           H
ATOM    689  NZ  LYS F  52     -20.512 -22.759  14.036  1.00110.12           N
ATOM    690 1HZ  LYS F  52     -19.873 -23.305  14.604  1.00110.12           H
ATOM    691 2HZ  LYS F  52     -19.967 -21.966  13.716  1.00110.12           H
ATOM    692 3HZ  LYS F  52     -20.736 -23.287  13.189  1.00110.12           H
ATOM    693  N   SER F  53     -21.824 -19.812   8.863  1.00 85.27           N
ATOM    694  H   SER F  53     -22.229 -20.722   9.022  1.00 85.27           H
ATOM    695  CA  SER F  53     -21.566 -19.429   7.467  1.00 70.62           C
ATOM    696  HA  SER F  53     -20.487 -19.441   7.347  1.00 70.62           H
ATOM    697  C   SER F  53     -22.049 -18.011   7.125  1.00 65.56           C
ATOM    698  O   SER F  53     -23.198 -17.662   7.389  1.00 67.66           O
ATOM    699  CB  SER F  53     -22.153 -20.460   6.495  1.00 64.92           C
ATOM    700 1HB  SER F  53     -23.242 -20.451   6.561  1.00 64.92           H
ATOM    701 2HB  SER F  53     -21.852 -20.199   5.481  1.00 64.92           H
ATOM    702  OG  SER F  53     -21.665 -21.757   6.804  1.00 72.86           O
ATOM    703  HG  SER F  53     -21.846 -22.356   6.060  1.00 72.86           H
ATOM    704  N   GLY F  54     -21.163 -17.193   6.551  1.00 71.39           N
ATOM    705  H   GLY F  54     -20.269 -17.576   6.264  1.00 71.39           H
ATOM    706  CA  GLY F  54     -21.346 -15.744   6.398  1.00 71.43           C
ATOM    707 1HA  GLY F  54     -22.167 -15.548   5.709  1.00 71.43           H
ATOM    708 2HA  GLY F  54     -21.601 -15.311   7.366  1.00 71.43           H
ATOM    709  C   GLY F  54     -20.087 -15.044   5.871  1.00 75.15           C
ATOM    710  O   GLY F  54     -19.144 -15.713   5.448  1.00 84.13           O
ATOM    711  N   GLU F  55     -20.069 -13.707   5.877  1.00 69.49           N
ATOM    712  H   GLU F  55     -20.838 -13.210   6.298  1.00 69.49           H
ATOM    713  CA  GLU F  55     -18.893 -12.914   5.480  1.00 70.41           C
ATOM    714  HA  GLU F  55     -18.470 -13.366   4.584  1.00 70.41           H
ATOM    715  C   GLU F  55     -17.790 -12.902   6.550  1.00 78.45           C
ATOM    716  O   GLU F  55     -18.049 -12.586   7.710  1.00 79.81           O
ATOM    717  CB  GLU F  55     -19.292 -11.472   5.109  1.00 72.36           C
ATOM    718 1HB  GLU F  55     -19.885 -11.515   4.194  1.00 72.36           H
ATOM    719 2HB  GLU F  55     -19.902 -11.039   5.903  1.00 72.36           H
ATOM    720  CG  GLU F  55     -18.049 -10.583   4.891  1.00101.17           C
ATOM    721 1HG  GLU F  55     -17.572 -10.381   5.852  1.00101.17           H
ATOM    722 2HG  GLU F  55     -17.338 -11.130   4.267  1.00101.17           H
ATOM    723  CD  GLU F  55     -18.316  -9.245   4.204  1.00115.76           C
ATOM    724  OE1 GLU F  55     -19.381  -9.065   3.569  1.00 93.88           O
ATOM    725  OE2 GLU F  55     -17.379  -8.414   4.151  1.00128.38           O
ATOM    726  N   TYR F  56     -16.552 -13.142   6.112  1.00 85.99           N
ATOM    727  H   TYR F  56     -16.438 -13.333   5.122  1.00 85.99           H
ATOM    728  CA  TYR F  56     -15.313 -12.995   6.878  1.00 76.47           C
ATOM    729  HA  TYR F  56     -15.458 -12.232   7.644  1.00 76.47           H
ATOM    730  C   TYR F  56     -14.183 -12.518   5.944  1.00 81.65           C
ATOM    731  O   TYR F  56     -14.389 -12.295   4.748  1.00 80.21           O
ATOM    732  CB  TYR F  56     -14.971 -14.320   7.584  1.00 73.61           C
ATOM    733 1HB  TYR F  56     -14.741 -15.063   6.823  1.00 73.61           H
ATOM    734 2HB  TYR F  56     -14.074 -14.183   8.189  1.00 73.61           H
ATOM    735  CG  TYR F  56     -16.077 -14.851   8.482  1.00 81.62           C
ATOM    736  CD1 TYR F  56     -16.160 -14.445   9.828  1.00 87.43           C
ATOM    737  HD1 TYR F  56     -15.409 -13.784  10.241  1.00 87.43           H
ATOM    738  CD2 TYR F  56     -17.076 -15.682   7.942  1.00 84.18           C
ATOM    739  HD2 TYR F  56     -17.032 -15.940   6.895  1.00 84.18           H
ATOM    740  CE1 TYR F  56     -17.255 -14.851  10.617  1.00 86.52           C
ATOM    741  HE1 TYR F  56     -17.344 -14.511  11.636  1.00 86.52           H
ATOM    742  CE2 TYR F  56     -18.158 -16.112   8.733  1.00 99.07           C
ATOM    743  HE2 TYR F  56     -18.928 -16.735   8.309  1.00 99.07           H
ATOM    744  CZ  TYR F  56     -18.255 -15.683  10.073  1.00 93.60           C
ATOM    745  OH  TYR F  56     -19.303 -16.085  10.839  1.00 89.14           O
ATOM    746  HH  TYR F  56     -19.882 -16.689  10.349  1.00 89.14           H
ATOM    747  N   TRP F  57     -12.979 -12.326   6.481  1.00 85.25           N
ATOM    748  H   TRP F  57     -12.850 -12.508   7.471  1.00 85.25           H
ATOM    749  CA  TRP F  57     -11.830 -11.775   5.759  1.00 83.80           C
ATOM    750  HA  TRP F  57     -12.020 -11.811   4.686  1.00 83.80           H
ATOM    751  C   TRP F  57     -10.570 -12.610   6.023  1.00 80.05           C
ATOM    752  O   TRP F  57     -10.276 -12.985   7.159  1.00 85.57           O
ATOM    753  CB  TRP F  57     -11.668 -10.300   6.148  1.00 73.13           C
ATOM    754 1HB  TRP F  57     -11.724 -10.216   7.233  1.00 73.13           H
ATOM    755 2HB  TRP F  57     -10.672  -9.974   5.845  1.00 73.13           H
ATOM    756  CG  TRP F  57     -12.666  -9.357   5.532  1.00 92.60           C
ATOM    757  CD1 TRP F  57     -13.970  -9.220   5.874  1.00 87.88           C
ATOM    758  HD1 TRP F  57     -14.473  -9.788   6.647  1.00 87.88           H
ATOM    759  CD2 TRP F  57     -12.470  -8.459   4.399  1.00 94.66           C
ATOM    760  NE1 TRP F  57     -14.586  -8.302   5.040  1.00 82.47           N
ATOM    761  HE1 TRP F  57     -15.604  -8.187   4.980  1.00 82.47           H
ATOM    762  CE2 TRP F  57     -13.680  -7.737   4.170  1.00 88.04           C
ATOM    763  CE3 TRP F  57     -11.386  -8.182   3.541  1.00 82.38           C
ATOM    764  HE3 TRP F  57     -10.467  -8.741   3.649  1.00 82.38           H
ATOM    765  CZ2 TRP F  57     -13.781  -6.728   3.200  1.00 83.93           C
ATOM    766  HZ2 TRP F  57     -14.708  -6.188   3.082  1.00 83.93           H
ATOM    767  CZ3 TRP F  57     -11.493  -7.205   2.536  1.00 92.75           C
ATOM    768  HZ3 TRP F  57     -10.651  -7.039   1.881  1.00 92.75           H
ATOM    769  CH2 TRP F  57     -12.671  -6.449   2.385  1.00 91.32           C
ATOM    770  HH2 TRP F  57     -12.730  -5.681   1.624  1.00 91.32           H
ATOM    771  N   VAL F  58      -9.830 -12.929   4.959  1.00 67.91           N
ATOM    772  H   VAL F  58     -10.082 -12.534   4.056  1.00 67.91           H
ATOM    773  CA  VAL F  58      -8.720 -13.899   4.987  1.00 76.54           C
ATOM    774  HA  VAL F  58      -8.371 -14.000   6.014  1.00 76.54           H
ATOM    775  C   VAL F  58      -7.529 -13.406   4.171  1.00 80.34           C
ATOM    776  O   VAL F  58      -7.690 -12.720   3.167  1.00 69.05           O
ATOM    777  CB  VAL F  58      -9.164 -15.306   4.534  1.00 74.92           C
ATOM    778  HB  VAL F  58      -8.300 -15.964   4.576  1.00 74.92           H
ATOM    779  CG1 VAL F  58     -10.227 -15.897   5.472  1.00 69.66           C
ATOM    780 1HG1 VAL F  58     -10.481 -16.911   5.168  1.00 69.66           H
ATOM    781 2HG1 VAL F  58     -11.136 -15.296   5.447  1.00 69.66           H
ATOM    782 3HG1 VAL F  58      -9.843 -15.917   6.492  1.00 69.66           H
ATOM    783  CG2 VAL F  58      -9.693 -15.346   3.097  1.00 65.96           C
ATOM    784 1HG2 VAL F  58     -10.012 -16.355   2.847  1.00 65.96           H
ATOM    785 2HG2 VAL F  58      -8.905 -15.055   2.405  1.00 65.96           H
ATOM    786 3HG2 VAL F  58     -10.529 -14.658   2.988  1.00 65.96           H
ATOM    787  N   ASP F  59      -6.323 -13.757   4.603  1.00 80.57           N
ATOM    788  H   ASP F  59      -6.273 -14.401   5.385  1.00 80.57           H
ATOM    789  CA  ASP F  59      -5.055 -13.351   3.989  1.00 78.31           C
ATOM    790  HA  ASP F  59      -5.240 -12.785   3.075  1.00 78.31           H
ATOM    791  C   ASP F  59      -4.277 -14.626   3.624  1.00 78.41           C
ATOM    792  O   ASP F  59      -3.442 -15.061   4.416  1.00 87.47           O
ATOM    793  CB  ASP F  59      -4.299 -12.423   4.970  1.00 79.28           C
ATOM    794 1HB  ASP F  59      -4.995 -11.664   5.312  1.00 79.28           H
ATOM    795 2HB  ASP F  59      -3.990 -12.982   5.852  1.00 79.28           H
ATOM    796  CG  ASP F  59      -3.093 -11.694   4.362  1.00 91.22           C
ATOM    797  OD1 ASP F  59      -3.151 -11.335   3.177  1.00105.72           O
ATOM    798  OD2 ASP F  59      -2.110 -11.452   5.065  1.00 77.32           O
ATOM    799  N   PRO F  60      -4.591 -15.314   2.508  1.00 77.27           N
ATOM    800  CA  PRO F  60      -4.009 -16.622   2.195  1.00 75.34           C
ATOM    801  HA  PRO F  60      -4.184 -17.286   3.037  1.00 75.34           H
ATOM    802  C   PRO F  60      -2.490 -16.625   1.979  1.00 78.30           C
ATOM    803  O   PRO F  60      -1.851 -17.625   2.306  1.00 85.57           O
ATOM    804  CB  PRO F  60      -4.802 -17.171   1.004  1.00 66.75           C
ATOM    805 1HB  PRO F  60      -4.161 -17.636   0.257  1.00 66.75           H
ATOM    806 2HB  PRO F  60      -5.535 -17.892   1.364  1.00 66.75           H
ATOM    807  CG  PRO F  60      -5.526 -15.959   0.426  1.00 64.32           C
ATOM    808 1HG  PRO F  60      -4.884 -15.489  -0.311  1.00 64.32           H
ATOM    809 2HG  PRO F  60      -6.482 -16.227  -0.021  1.00 64.32           H
ATOM    810  CD  PRO F  60      -5.704 -15.029   1.619  1.00 67.16           C
ATOM    811 1HD  PRO F  60      -5.713 -13.989   1.294  1.00 67.16           H
ATOM    812 2HD  PRO F  60      -6.636 -15.271   2.130  1.00 67.16           H
ATOM    813  N   ASN F  61      -1.881 -15.519   1.538  1.00 70.06           N
ATOM    814  H   ASN F  61      -2.454 -14.731   1.241  1.00 70.06           H
ATOM    815  CA  ASN F  61      -0.423 -15.332   1.591  1.00 73.54           C
ATOM    816  HA  ASN F  61       0.048 -16.264   1.272  1.00 73.54           H
ATOM    817  C   ASN F  61       0.116 -15.034   3.011  1.00 82.40           C
ATOM    818  O   ASN F  61       1.325 -15.096   3.243  1.00 94.02           O
ATOM    819  CB  ASN F  61      -0.009 -14.236   0.589  1.00 80.68           C
ATOM    820 1HB  ASN F  61       1.072 -14.167   0.575  1.00 80.68           H
ATOM    821 2HB  ASN F  61      -0.351 -14.533  -0.402  1.00 80.68           H
ATOM    822  CG  ASN F  61      -0.541 -12.841   0.885  1.00 86.36           C
ATOM    823  OD1 ASN F  61      -1.180 -12.616   1.881  1.00100.23           O
ATOM    824  ND2 ASN F  61      -0.304 -11.927  -0.028  1.00 70.25           N
ATOM    825 1HD2 ASN F  61      -0.751 -11.010   0.065  1.00 70.25           H
ATOM    826 2HD2 ASN F  61       0.183 -12.164  -0.871  1.00 70.25           H
ATOM    827  N   GLN F  62      -0.763 -14.724   3.966  1.00 89.89           N
ATOM    828  H   GLN F  62      -1.736 -14.706   3.689  1.00 89.89           H
ATOM    829  CA  GLN F  62      -0.483 -14.209   5.310  1.00 76.96           C
ATOM    830  HA  GLN F  62      -1.414 -13.786   5.682  1.00 76.96           H
ATOM    831  C   GLN F  62       0.463 -12.994   5.251  1.00 81.73           C
ATOM    832  O   GLN F  62       0.197 -12.088   4.488  1.00 60.76           O
ATOM    833  CB  GLN F  62      -0.108 -15.352   6.281  1.00 63.21           C
ATOM    834 1HB  GLN F  62       0.804 -15.824   5.918  1.00 63.21           H
ATOM    835 2HB  GLN F  62       0.103 -14.935   7.267  1.00 63.21           H
ATOM    836  CG  GLN F  62      -1.190 -16.446   6.446  1.00 55.37           C
ATOM    837 1HG  GLN F  62      -1.631 -16.698   5.482  1.00 55.37           H
ATOM    838 2HG  GLN F  62      -0.701 -17.345   6.822  1.00 55.37           H
ATOM    839  CD  GLN F  62      -2.302 -16.081   7.434  1.00 83.59           C
ATOM    840  OE1 GLN F  62      -2.526 -16.769   8.419  1.00100.54           O
ATOM    841  NE2 GLN F  62      -3.039 -15.019   7.225  1.00 88.49           N
ATOM    842 1HE2 GLN F  62      -3.672 -14.696   7.949  1.00 88.49           H
ATOM    843 2HE2 GLN F  62      -3.039 -14.591   6.306  1.00 88.49           H
ATOM    844  N   GLY F  63       1.528 -12.964   6.064  1.00 77.93           N
ATOM    845  H   GLY F  63       1.652 -13.714   6.725  1.00 77.93           H
ATOM    846  CA  GLY F  63       2.471 -11.847   6.119  1.00 67.18           C
ATOM    847 1HA  GLY F  63       3.286 -12.097   6.798  1.00 67.18           H
ATOM    848 2HA  GLY F  63       2.882 -11.680   5.124  1.00 67.18           H
ATOM    849  C   GLY F  63       1.818 -10.556   6.620  1.00 80.82           C
ATOM    850  O   GLY F  63       1.359 -10.485   7.758  1.00 89.32           O
ATOM    851  N   CYS F  64       1.786  -9.520   5.777  1.00 87.42           N
ATOM    852  H   CYS F  64       2.078  -9.688   4.824  1.00 87.42           H
ATOM    853  CA  CYS F  64       1.032  -8.304   6.091  1.00 93.96           C
ATOM    854  HA  CYS F  64       1.241  -8.050   7.132  1.00 93.96           H
ATOM    855  C   CYS F  64      -0.479  -8.527   5.963  1.00101.06           C
ATOM    856  O   CYS F  64      -0.958  -9.104   5.019  1.00111.96           O
ATOM    857  CB  CYS F  64       1.468  -7.109   5.243  1.00 83.65           C
ATOM    858 1HB  CYS F  64       2.545  -6.969   5.331  1.00 83.65           H
ATOM    859 2HB  CYS F  64       1.224  -7.286   4.199  1.00 83.65           H
ATOM    860  SG  CYS F  64       0.633  -5.583   5.730  1.00117.22           S
ATOM    861  N   LYS F  65      -1.242  -8.006   6.925  1.00 99.33           N
ATOM    862  H   LYS F  65      -0.772  -7.513   7.669  1.00 99.33           H
ATOM    863  CA  LYS F  65      -2.671  -8.319   7.091  1.00 97.92           C
ATOM    864  HA  LYS F  65      -2.840  -9.352   6.771  1.00 97.92           H
ATOM    865  C   LYS F  65      -3.631  -7.472   6.236  1.00 97.55           C
ATOM    866  O   LYS F  65      -4.833  -7.717   6.245  1.00115.16           O
ATOM    867  CB  LYS F  65      -2.985  -8.217   8.592  1.00109.75           C
ATOM    868 1HB  LYS F  65      -2.755  -7.208   8.935  1.00109.75           H
ATOM    869 2HB  LYS F  65      -4.050  -8.388   8.745  1.00109.75           H
ATOM    870  CG  LYS F  65      -2.175  -9.256   9.401  1.00112.92           C
ATOM    871 1HG  LYS F  65      -2.436 -10.253   9.043  1.00112.92           H
ATOM    872 2HG  LYS F  65      -1.104  -9.112   9.252  1.00112.92           H
ATOM    873  CD  LYS F  65      -2.460  -9.192  10.904  1.00109.69           C
ATOM    874 1HD  LYS F  65      -3.536  -9.240  11.042  1.00109.69           H
ATOM    875 2HD  LYS F  65      -2.014 -10.063  11.389  1.00109.69           H
ATOM    876  CE  LYS F  65      -1.907  -7.921  11.559  1.00111.19           C
ATOM    877 1HE  LYS F  65      -0.849  -8.065  11.800  1.00111.19           H
ATOM    878 2HE  LYS F  65      -1.975  -7.089  10.852  1.00111.19           H
ATOM    879  NZ  LYS F  65      -2.685  -7.589  12.772  1.00108.99           N
ATOM    880 1HZ  LYS F  65      -2.317  -6.770  13.230  1.00108.99           H
ATOM    881 2HZ  LYS F  65      -2.727  -8.370  13.417  1.00108.99           H
ATOM    882 3HZ  LYS F  65      -3.661  -7.432  12.521  1.00108.99           H
ATOM    883  N   LEU F  66      -3.131  -6.440   5.550  1.00 96.04           N
ATOM    884  H   LEU F  66      -2.131  -6.329   5.545  1.00 96.04           H
ATOM    885  CA  LEU F  66      -3.956  -5.422   4.880  1.00102.11           C
ATOM    886  HA  LEU F  66      -4.859  -5.259   5.470  1.00102.11           H
ATOM    887  C   LEU F  66      -4.442  -5.834   3.481  1.00107.22           C
ATOM    888  O   LEU F  66      -5.578  -5.534   3.117  1.00119.82           O
ATOM    889  CB  LEU F  66      -3.166  -4.101   4.818  1.00117.44           C
ATOM    890 1HB  LEU F  66      -2.244  -4.277   4.262  1.00117.44           H
ATOM    891 2HB  LEU F  66      -3.753  -3.369   4.262  1.00117.44           H
ATOM    892  CG  LEU F  66      -2.810  -3.502   6.194  1.00124.20           C
ATOM    893  HG  LEU F  66      -2.251  -4.232   6.780  1.00124.20           H
ATOM    894  CD1 LEU F  66      -1.924  -2.273   6.007  1.00131.50           C
ATOM    895 1HD1 LEU F  66      -1.665  -1.847   6.976  1.00131.50           H
ATOM    896 2HD1 LEU F  66      -2.439  -1.520   5.411  1.00131.50           H
ATOM    897 3HD1 LEU F  66      -1.002  -2.559   5.504  1.00131.50           H
ATOM    898  CD2 LEU F  66      -4.052  -3.084   6.984  1.00118.11           C
ATOM    899 1HD2 LEU F  66      -3.750  -2.597   7.912  1.00118.11           H
ATOM    900 2HD2 LEU F  66      -4.650  -3.958   7.239  1.00118.11           H
ATOM    901 3HD2 LEU F  66      -4.651  -2.389   6.395  1.00118.11           H
ATOM    902  N   ASP F  67      -3.622  -6.565   2.722  1.00109.51           N
ATOM    903  H   ASP F  67      -2.763  -6.910   3.132  1.00109.51           H
ATOM    904  CA  ASP F  67      -3.947  -7.098   1.389  1.00105.02           C
ATOM    905  HA  ASP F  67      -4.433  -6.307   0.817  1.00105.02           H
ATOM    906  C   ASP F  67      -4.930  -8.289   1.428  1.00 98.21           C
ATOM    907  O   ASP F  67      -5.214  -8.900   0.396  1.00 97.84           O
ATOM    908  CB  ASP F  67      -2.653  -7.488   0.647  1.00 98.06           C
ATOM    909 1HB  ASP F  67      -2.905  -7.726  -0.386  1.00 98.06           H
ATOM    910 2HB  ASP F  67      -1.988  -6.624   0.632  1.00 98.06           H
ATOM    911  CG  ASP F  67      -1.903  -8.675   1.263  1.00107.75           C
ATOM    912  OD1 ASP F  67      -2.030  -8.862   2.478  1.00119.40           O
ATOM    913  OD2 ASP F  67      -1.227  -9.387   0.497  1.00101.52           O
ATOM    914  N   ALA F  68      -5.459  -8.615   2.609  1.00 82.38           N
ATOM    915  H   ALA F  68      -5.120  -8.116   3.415  1.00 82.38           H
ATOM    916  CA  ALA F  68      -6.473  -9.634   2.836  1.00 78.54           C
ATOM    917  HA  ALA F  68      -6.043 -10.607   2.590  1.00 78.54           H
ATOM    918  C   ALA F  68      -7.729  -9.422   1.973  1.00 85.01           C
ATOM    919  O   ALA F  68      -8.155  -8.287   1.725  1.00 94.16           O
ATOM    920  CB  ALA F  68      -6.819  -9.614   4.325  1.00 79.24           C
ATOM    921 1HB  ALA F  68      -5.910  -9.758   4.903  1.00 79.24           H
ATOM    922 2HB  ALA F  68      -7.534 -10.401   4.561  1.00 79.24           H
ATOM    923 3HB  ALA F  68      -7.238  -8.646   4.589  1.00 79.24           H
ATOM    924  N   ILE F  69      -8.336 -10.530   1.552  1.00 84.46           N
ATOM    925  H   ILE F  69      -7.976 -11.409   1.908  1.00 84.46           H
ATOM    926  CA  ILE F  69      -9.501 -10.600   0.667  1.00 85.03           C
ATOM    927  HA  ILE F  69      -9.610  -9.629   0.184  1.00 85.03           H
ATOM    928  C   ILE F  69     -10.811 -10.859   1.424  1.00 84.80           C
ATOM    929  O   ILE F  69     -10.848 -11.460   2.501  1.00 85.63           O
ATOM    930  CB  ILE F  69      -9.277 -11.640  -0.456  1.00 83.90           C
ATOM    931  HB  ILE F  69     -10.216 -11.735  -1.006  1.00 83.90           H
ATOM    932  CG1 ILE F  69      -8.908 -13.034   0.098  1.00 82.57           C
ATOM    933 1HG1 ILE F  69      -7.882 -13.024   0.469  1.00 82.57           H
ATOM    934 2HG1 ILE F  69      -9.570 -13.270   0.930  1.00 82.57           H
ATOM    935  CG2 ILE F  69      -8.223 -11.120  -1.448  1.00 78.95           C
ATOM    936 1HG2 ILE F  69      -8.085 -11.822  -2.269  1.00 78.95           H
ATOM    937 2HG2 ILE F  69      -7.273 -10.965  -0.938  1.00 78.95           H
ATOM    938 3HG2 ILE F  69      -8.559 -10.171  -1.864  1.00 78.95           H
ATOM    939  CD1 ILE F  69      -9.048 -14.160  -0.930  1.00 75.25           C
ATOM    940 1HD1 ILE F  69      -8.863 -15.116  -0.441  1.00 75.25           H
ATOM    941 2HD1 ILE F  69      -8.328 -14.035  -1.738  1.00 75.25           H
ATOM    942 3HD1 ILE F  69     -10.058 -14.156  -1.336  1.00 75.25           H
ATOM    943  N   LYS F  70     -11.905 -10.395   0.817  1.00 79.91           N
ATOM    944  H   LYS F  70     -11.757  -9.960  -0.088  1.00 79.91           H
ATOM    945  CA  LYS F  70     -13.297 -10.505   1.268  1.00 86.18           C
ATOM    946  HA  LYS F  70     -13.342 -10.414   2.355  1.00 86.18           H
ATOM    947  C   LYS F  70     -13.878 -11.859   0.854  1.00 81.82           C
ATOM    948  O   LYS F  70     -13.875 -12.175  -0.337  1.00 84.34           O
ATOM    949  CB  LYS F  70     -14.053  -9.338   0.609  1.00 87.00           C
ATOM    950 1HB  LYS F  70     -13.450  -8.441   0.742  1.00 87.00           H
ATOM    951 2HB  LYS F  70     -14.139  -9.515  -0.465  1.00 87.00           H
ATOM    952  CG  LYS F  70     -15.442  -9.053   1.188  1.00 83.98           C
ATOM    953 1HG  LYS F  70     -16.115  -9.882   0.970  1.00 83.98           H
ATOM    954 2HG  LYS F  70     -15.358  -8.943   2.269  1.00 83.98           H
ATOM    955  CD  LYS F  70     -15.993  -7.748   0.576  1.00 87.87           C
ATOM    956 1HD  LYS F  70     -15.201  -6.998   0.554  1.00 87.87           H
ATOM    957 2HD  LYS F  70     -16.315  -7.930  -0.451  1.00 87.87           H
ATOM    958  CE  LYS F  70     -17.143  -7.168   1.402  1.00 97.81           C
ATOM    959 1HE  LYS F  70     -16.793  -7.056   2.434  1.00 97.81           H
ATOM    960 2HE  LYS F  70     -17.411  -6.177   1.027  1.00 97.81           H
ATOM    961  NZ  LYS F  70     -18.324  -8.053   1.402  1.00100.65           N
ATOM    962 1HZ  LYS F  70     -18.875  -7.910   2.254  1.00100.65           H
ATOM    963 2HZ  LYS F  70     -18.042  -9.011   1.561  1.00100.65           H
ATOM    964 3HZ  LYS F  70     -18.905  -7.972   0.585  1.00100.65           H
ATOM    965  N   VAL F  71     -14.398 -12.645   1.797  1.00 85.14           N
ATOM    966  H   VAL F  71     -14.388 -12.339   2.767  1.00 85.14           H
ATOM    967  CA  VAL F  71     -14.889 -14.009   1.522  1.00 72.69           C
ATOM    968  HA  VAL F  71     -15.090 -14.096   0.455  1.00 72.69           H
ATOM    969  C   VAL F  71     -16.205 -14.318   2.224  1.00 84.55           C
ATOM    970  O   VAL F  71     -16.470 -13.857   3.330  1.00 85.17           O
ATOM    971  CB  VAL F  71     -13.842 -15.092   1.867  1.00 66.80           C
ATOM    972  HB  VAL F  71     -14.283 -16.066   1.653  1.00 66.80           H
ATOM    973  CG1 VAL F  71     -12.604 -14.956   0.977  1.00 72.96           C
ATOM    974 1HG1 VAL F  71     -11.929 -15.792   1.144  1.00 72.96           H
ATOM    975 2HG1 VAL F  71     -12.077 -14.027   1.193  1.00 72.96           H
ATOM    976 3HG1 VAL F  71     -12.918 -14.954  -0.063  1.00 72.96           H
ATOM    977  CG2 VAL F  71     -13.400 -15.103   3.336  1.00 65.01           C
ATOM    978 1HG2 VAL F  71     -12.718 -15.934   3.508  1.00 65.01           H
ATOM    979 2HG2 VAL F  71     -14.262 -15.226   3.990  1.00 65.01           H
ATOM    980 3HG2 VAL F  71     -12.895 -14.169   3.583  1.00 65.01           H
ATOM    981  N   PHE F  72     -17.021 -15.166   1.602  1.00 79.77           N
ATOM    982  H   PHE F  72     -16.725 -15.515   0.697  1.00 79.77           H
ATOM    983  CA  PHE F  72     -17.994 -15.969   2.332  1.00 82.99           C
ATOM    984  HA  PHE F  72     -18.373 -15.404   3.183  1.00 82.99           H
ATOM    985  C   PHE F  72     -17.287 -17.228   2.848  1.00 75.74           C
ATOM    986  O   PHE F  72     -16.786 -18.022   2.051  1.00 91.56           O
ATOM    987  CB  PHE F  72     -19.182 -16.301   1.421  1.00 79.58           C
ATOM    988 1HB  PHE F  72     -19.678 -15.368   1.146  1.00 79.58           H
ATOM    989 2HB  PHE F  72     -18.812 -16.748   0.498  1.00 79.58           H
ATOM    990  CG  PHE F  72     -20.210 -17.234   2.037  1.00 84.66           C
ATOM    991  CD1 PHE F  72     -21.263 -16.709   2.810  1.00 89.13           C
ATOM    992  HD1 PHE F  72     -21.324 -15.645   2.988  1.00 89.13           H
ATOM    993  CD2 PHE F  72     -20.132 -18.624   1.822  1.00 78.01           C
ATOM    994  HD2 PHE F  72     -19.322 -19.039   1.239  1.00 78.01           H
ATOM    995  CE1 PHE F  72     -22.247 -17.564   3.339  1.00 71.68           C
ATOM    996  HE1 PHE F  72     -23.061 -17.157   3.924  1.00 71.68           H
ATOM    997  CE2 PHE F  72     -21.117 -19.479   2.348  1.00 75.59           C
ATOM    998  HE2 PHE F  72     -21.068 -20.542   2.161  1.00 75.59           H
ATOM    999  CZ  PHE F  72     -22.180 -18.947   3.098  1.00 64.94           C
ATOM   1000  HZ  PHE F  72     -22.950 -19.601   3.483  1.00 64.94           H
ATOM   1001  N   CYS F  73     -17.243 -17.437   4.162  1.00 69.80           N
ATOM   1002  H   CYS F  73     -17.713 -16.772   4.767  1.00 69.80           H
ATOM   1003  CA  CYS F  73     -16.870 -18.741   4.705  1.00 81.38           C
ATOM   1004  HA  CYS F  73     -16.164 -19.232   4.037  1.00 81.38           H
ATOM   1005  C   CYS F  73     -18.110 -19.624   4.814  1.00 84.77           C
ATOM   1006  O   CYS F  73     -19.041 -19.278   5.545  1.00 80.49           O
ATOM   1007  CB  CYS F  73     -16.205 -18.616   6.081  1.00 69.93           C
ATOM   1008 1HB  CYS F  73     -16.889 -18.108   6.758  1.00 69.93           H
ATOM   1009 2HB  CYS F  73     -16.059 -19.622   6.474  1.00 69.93           H
ATOM   1010  SG  CYS F  73     -14.601 -17.781   6.135  1.00 85.76           S
ATOM   1011  N   ASN F  74     -18.093 -20.807   4.199  1.00 76.10           N
ATOM   1012  H   ASN F  74     -17.294 -21.042   3.616  1.00 76.10           H
ATOM   1013  CA  ASN F  74     -18.999 -21.880   4.599  1.00 75.41           C
ATOM   1014  HA  ASN F  74     -19.969 -21.439   4.827  1.00 75.41           H
ATOM   1015  C   ASN F  74     -18.455 -22.535   5.882  1.00 71.05           C
ATOM   1016  O   ASN F  74     -17.768 -23.552   5.840  1.00 74.76           O
ATOM   1017  CB  ASN F  74     -19.197 -22.872   3.444  1.00 71.45           C
ATOM   1018 1HB  ASN F  74     -19.392 -22.341   2.514  1.00 71.45           H
ATOM   1019 2HB  ASN F  74     -18.295 -23.460   3.325  1.00 71.45           H
ATOM   1020  CG  ASN F  74     -20.358 -23.816   3.706  1.00 76.98           C
ATOM   1021  OD1 ASN F  74     -21.209 -23.569   4.555  1.00 79.44           O
ATOM   1022  ND2 ASN F  74     -20.444 -24.903   2.978  1.00 70.49           N
ATOM   1023 1HD2 ASN F  74     -21.199 -25.535   3.169  1.00 70.49           H
ATOM   1024 2HD2 ASN F  74     -19.712 -25.152   2.306  1.00 70.49           H
ATOM   1025  N   MET F  75     -18.692 -21.905   7.034  1.00 68.70           N
ATOM   1026  H   MET F  75     -19.296 -21.095   7.000  1.00 68.70           H
ATOM   1027  CA  MET F  75     -18.013 -22.209   8.302  1.00 71.53           C
ATOM   1028  HA  MET F  75     -16.939 -22.117   8.140  1.00 71.53           H
ATOM   1029  C   MET F  75     -18.221 -23.624   8.854  1.00 68.11           C
ATOM   1030  O   MET F  75     -17.523 -23.987   9.796  1.00 83.18           O
ATOM   1031  CB  MET F  75     -18.426 -21.193   9.376  1.00 70.57           C
ATOM   1032 1HB  MET F  75     -19.504 -21.070   9.339  1.00 70.57           H
ATOM   1033 2HB  MET F  75     -18.168 -21.577  10.362  1.00 70.57           H
ATOM   1034  CG  MET F  75     -17.736 -19.838   9.226  1.00 78.61           C
ATOM   1035 1HG  MET F  75     -17.902 -19.445   8.224  1.00 78.61           H
ATOM   1036 2HG  MET F  75     -18.192 -19.151   9.940  1.00 78.61           H
ATOM   1037  SD  MET F  75     -15.957 -19.920   9.578  1.00 82.13           S
ATOM   1038  CE  MET F  75     -15.612 -18.168   9.861  1.00111.50           C
ATOM   1039 1HE  MET F  75     -14.664 -18.065  10.381  1.00111.50           H
ATOM   1040 2HE  MET F  75     -16.393 -17.727  10.476  1.00111.50           H
ATOM   1041 3HE  MET F  75     -15.561 -17.643   8.910  1.00111.50           H
ATOM   1042  N   GLU F  76     -19.123 -24.446   8.307  1.00 71.39           N
ATOM   1043  H   GLU F  76     -19.695 -24.098   7.551  1.00 71.39           H
ATOM   1044  CA  GLU F  76     -19.237 -25.861   8.699  1.00 79.47           C
ATOM   1045  HA  GLU F  76     -18.816 -25.978   9.687  1.00 79.47           H
ATOM   1046  C   GLU F  76     -18.384 -26.826   7.864  1.00 86.04           C
ATOM   1047  O   GLU F  76     -17.903 -27.816   8.412  1.00 89.33           O
ATOM   1048  CB  GLU F  76     -20.707 -26.287   8.821  1.00 86.83           C
ATOM   1049 1HB  GLU F  76     -21.193 -26.202   7.848  1.00 86.83           H
ATOM   1050 2HB  GLU F  76     -20.733 -27.336   9.120  1.00 86.83           H
ATOM   1051  CG  GLU F  76     -21.506 -25.473   9.861  1.00111.41           C
ATOM   1052 1HG  GLU F  76     -21.776 -24.518   9.403  1.00111.41           H
ATOM   1053 2HG  GLU F  76     -22.436 -26.001  10.079  1.00111.41           H
ATOM   1054  CD  GLU F  76     -20.759 -25.191  11.182  1.00134.59           C
ATOM   1055  OE1 GLU F  76     -20.025 -26.070  11.693  1.00139.59           O
ATOM   1056  OE2 GLU F  76     -20.868 -24.056  11.695  1.00143.37           O
ATOM   1057  N   THR F  77     -18.089 -26.516   6.598  1.00 76.88           N
ATOM   1058  H   THR F  77     -18.468 -25.668   6.193  1.00 76.88           H
ATOM   1059  CA  THR F  77     -17.086 -27.253   5.802  1.00 82.30           C
ATOM   1060  HA  THR F  77     -17.033 -28.287   6.144  1.00 82.30           H
ATOM   1061  C   THR F  77     -15.684 -26.653   5.946  1.00 83.28           C
ATOM   1062  O   THR F  77     -14.692 -27.379   5.958  1.00 73.38           O
ATOM   1063  CB  THR F  77     -17.469 -27.273   4.314  1.00 77.46           C
ATOM   1064  HB  THR F  77     -16.704 -27.819   3.759  1.00 77.46           H
ATOM   1065  OG1 THR F  77     -17.539 -25.959   3.817  1.00 79.83           O
ATOM   1066  HG1 THR F  77     -17.884 -26.012   2.899  1.00 79.83           H
ATOM   1067  CG2 THR F  77     -18.820 -27.942   4.065  1.00 73.11           C
ATOM   1068 1HG2 THR F  77     -19.000 -28.009   2.992  1.00 73.11           H
ATOM   1069 2HG2 THR F  77     -19.621 -27.364   4.526  1.00 73.11           H
ATOM   1070 3HG2 THR F  77     -18.813 -28.947   4.485  1.00 73.11           H
ATOM   1071  N   GLY F  78     -15.595 -25.327   6.080  1.00 88.00           N
ATOM   1072  H   GLY F  78     -16.468 -24.814   6.051  1.00 88.00           H
ATOM   1073  CA  GLY F  78     -14.366 -24.545   5.948  1.00 72.16           C
ATOM   1074 1HA  GLY F  78     -14.420 -23.694   6.626  1.00 72.16           H
ATOM   1075 2HA  GLY F  78     -13.509 -25.155   6.230  1.00 72.16           H
ATOM   1076  C   GLY F  78     -14.117 -24.004   4.533  1.00 78.82           C
ATOM   1077  O   GLY F  78     -13.053 -23.430   4.306  1.00 91.92           O
ATOM   1078  N   GLU F  79     -15.055 -24.156   3.587  1.00 84.63           N
ATOM   1079  H   GLU F  79     -15.914 -24.645   3.818  1.00 84.63           H
ATOM   1080  CA  GLU F  79     -14.893 -23.626   2.223  1.00 66.85           C
ATOM   1081  HA  GLU F  79     -13.952 -24.012   1.826  1.00 66.85           H
ATOM   1082  C   GLU F  79     -14.800 -22.088   2.216  1.00 67.66           C
ATOM   1083  O   GLU F  79     -15.606 -21.379   2.824  1.00 74.18           O
ATOM   1084  CB  GLU F  79     -16.016 -24.086   1.274  1.00 80.80           C
ATOM   1085 1HB  GLU F  79     -16.968 -23.814   1.717  1.00 80.80           H
ATOM   1086 2HB  GLU F  79     -15.936 -23.528   0.344  1.00 80.80           H
ATOM   1087  CG  GLU F  79     -16.006 -25.584   0.921  1.00 85.34           C
ATOM   1088 1HG  GLU F  79     -15.276 -25.756   0.127  1.00 85.34           H
ATOM   1089 2HG  GLU F  79     -15.685 -26.160   1.791  1.00 85.34           H
ATOM   1090  CD  GLU F  79     -17.398 -26.092   0.502  1.00 85.26           C
ATOM   1091  OE1 GLU F  79     -18.339 -25.926   1.321  1.00 82.25           O
ATOM   1092  OE2 GLU F  79     -17.523 -26.675  -0.601  1.00101.87           O
ATOM   1093  N   THR F  80     -13.798 -21.584   1.498  1.00 60.69           N
ATOM   1094  H   THR F  80     -13.173 -22.255   1.065  1.00 60.69           H
ATOM   1095  CA  THR F  80     -13.411 -20.171   1.396  1.00 54.14           C
ATOM   1096  HA  THR F  80     -13.881 -19.599   2.193  1.00 54.14           H
ATOM   1097  C   THR F  80     -13.874 -19.603   0.062  1.00 68.67           C
ATOM   1098  O   THR F  80     -13.170 -19.748  -0.937  1.00 80.74           O
ATOM   1099  CB  THR F  80     -11.881 -20.047   1.520  1.00 72.04           C
ATOM   1100  HB  THR F  80     -11.408 -20.524   0.661  1.00 72.04           H
ATOM   1101  OG1 THR F  80     -11.438 -20.715   2.678  1.00 65.12           O
ATOM   1102  HG1 THR F  80     -11.647 -21.651   2.544  1.00 65.12           H
ATOM   1103  CG2 THR F  80     -11.398 -18.600   1.586  1.00 64.42           C
ATOM   1104 1HG2 THR F  80     -10.314 -18.578   1.675  1.00 64.42           H
ATOM   1105 2HG2 THR F  80     -11.848 -18.092   2.437  1.00 64.42           H
ATOM   1106 3HG2 THR F  80     -11.669 -18.080   0.668  1.00 64.42           H
ATOM   1107  N   CYS F  81     -15.067 -19.012   0.024  1.00 82.70           N
ATOM   1108  H   CYS F  81     -15.594 -18.912   0.885  1.00 82.70           H
ATOM   1109  CA  CYS F  81     -15.739 -18.616  -1.211  1.00 80.42           C
ATOM   1110  HA  CYS F  81     -15.323 -19.197  -2.024  1.00 80.42           H
ATOM   1111  C   CYS F  81     -15.547 -17.129  -1.564  1.00 80.61           C
ATOM   1112  O   CYS F  81     -15.815 -16.237  -0.759  1.00 99.42           O
ATOM   1113  CB  CYS F  81     -17.214 -19.009  -1.120  1.00 76.43           C
ATOM   1114 1HB  CYS F  81     -17.650 -18.478  -0.278  1.00 76.43           H
ATOM   1115 2HB  CYS F  81     -17.730 -18.682  -2.021  1.00 76.43           H
ATOM   1116  SG  CYS F  81     -17.535 -20.782  -0.893  1.00106.21           S
ATOM   1117  N   ILE F  82     -15.131 -16.868  -2.805  1.00 76.76           N
ATOM   1118  H   ILE F  82     -14.943 -17.669  -3.399  1.00 76.76           H
ATOM   1119  CA  ILE F  82     -14.851 -15.553  -3.394  1.00 79.60           C
ATOM   1120  HA  ILE F  82     -15.001 -14.772  -2.647  1.00 79.60           H
ATOM   1121  C   ILE F  82     -15.815 -15.323  -4.565  1.00 82.76           C
ATOM   1122  O   ILE F  82     -15.828 -16.098  -5.523  1.00 87.98           O
ATOM   1123  CB  ILE F  82     -13.382 -15.491  -3.883  1.00 79.15           C
ATOM   1124  HB  ILE F  82     -13.248 -16.282  -4.624  1.00 79.15           H
ATOM   1125  CG1 ILE F  82     -12.361 -15.721  -2.747  1.00 83.63           C
ATOM   1126 1HG1 ILE F  82     -12.239 -14.799  -2.179  1.00 83.63           H
ATOM   1127 2HG1 ILE F  82     -12.717 -16.494  -2.067  1.00 83.63           H
ATOM   1128  CG2 ILE F  82     -13.086 -14.141  -4.567  1.00 74.86           C
ATOM   1129 1HG2 ILE F  82     -12.052 -14.106  -4.909  1.00 74.86           H
ATOM   1130 2HG2 ILE F  82     -13.256 -13.324  -3.865  1.00 74.86           H
ATOM   1131 3HG2 ILE F  82     -13.725 -14.008  -5.439  1.00 74.86           H
ATOM   1132  CD1 ILE F  82     -10.990 -16.183  -3.256  1.00 84.00           C
ATOM   1133 1HD1 ILE F  82     -10.355 -16.411  -2.402  1.00 84.00           H
ATOM   1134 2HD1 ILE F  82     -10.515 -15.399  -3.845  1.00 84.00           H
ATOM   1135 3HD1 ILE F  82     -11.102 -17.082  -3.861  1.00 84.00           H
ATOM   1136  N   SER F  83     -16.609 -14.252  -4.516  1.00 80.61           N
ATOM   1137  H   SER F  83     -16.610 -13.680  -3.686  1.00 80.61           H
ATOM   1138  CA  SER F  83     -17.520 -13.877  -5.607  1.00 84.73           C
ATOM   1139  HA  SER F  83     -18.183 -14.717  -5.812  1.00 84.73           H
ATOM   1140  C   SER F  83     -16.782 -13.522  -6.899  1.00 92.80           C
ATOM   1141  O   SER F  83     -15.749 -12.845  -6.869  1.00 89.98           O
ATOM   1142  CB  SER F  83     -18.389 -12.678  -5.216  1.00 80.31           C
ATOM   1143 1HB  SER F  83     -17.757 -11.801  -5.064  1.00 80.31           H
ATOM   1144 2HB  SER F  83     -19.093 -12.468  -6.022  1.00 80.31           H
ATOM   1145  OG  SER F  83     -19.104 -12.958  -4.027  1.00 93.01           O
ATOM   1146  HG  SER F  83     -19.836 -12.338  -3.954  1.00 93.01           H
ATOM   1147  N   ALA F  84     -17.368 -13.902  -8.037  1.00100.45           N
ATOM   1148  H   ALA F  84     -18.205 -14.461  -7.993  1.00100.45           H
ATOM   1149  CA  ALA F  84     -17.038 -13.306  -9.326  1.00 94.67           C
ATOM   1150  HA  ALA F  84     -15.960 -13.374  -9.482  1.00 94.67           H
ATOM   1151  C   ALA F  84     -17.431 -11.818  -9.369  1.00106.38           C
ATOM   1152  O   ALA F  84     -18.259 -11.346  -8.589  1.00 97.39           O
ATOM   1153  CB  ALA F  84     -17.736 -14.100 -10.431  1.00 77.63           C
ATOM   1154 1HB  ALA F  84     -17.502 -15.158 -10.332  1.00 77.63           H
ATOM   1155 2HB  ALA F  84     -17.399 -13.755 -11.409  1.00 77.63           H
ATOM   1156 3HB  ALA F  84     -18.813 -13.972 -10.355  1.00 77.63           H
ATOM   1157  N   ASN F  85     -16.838 -11.080 -10.301  1.00129.85           N
ATOM   1158  H   ASN F  85     -16.104 -11.526 -10.842  1.00129.85           H
ATOM   1159  CA  ASN F  85     -16.928  -9.629 -10.418  1.00140.29           C
ATOM   1160  HA  ASN F  85     -17.903  -9.282 -10.077  1.00140.29           H
ATOM   1161  C   ASN F  85     -16.721  -9.261 -11.911  1.00147.02           C
ATOM   1162  O   ASN F  85     -15.654  -9.581 -12.449  1.00151.64           O
ATOM   1163  CB  ASN F  85     -15.851  -9.067  -9.461  1.00141.72           C
ATOM   1164 1HB  ASN F  85     -16.024  -9.469  -8.463  1.00141.72           H
ATOM   1165 2HB  ASN F  85     -14.862  -9.390  -9.777  1.00141.72           H
ATOM   1166  CG  ASN F  85     -15.845  -7.558  -9.339  1.00149.42           C
ATOM   1167  OD1 ASN F  85     -16.515  -6.846 -10.067  1.00158.67           O
ATOM   1168  ND2 ASN F  85     -15.119  -7.024  -8.385  1.00147.00           N
ATOM   1169 1HD2 ASN F  85     -15.105  -6.021  -8.341  1.00147.00           H
ATOM   1170 2HD2 ASN F  85     -14.567  -7.594  -7.753  1.00147.00           H
ATOM   1171  N   PRO F  86     -17.706  -8.675 -12.630  1.00147.74           N
ATOM   1172  CA  PRO F  86     -19.000  -8.125 -12.175  1.00145.05           C
ATOM   1173  HA  PRO F  86     -18.802  -7.474 -11.323  1.00145.05           H
ATOM   1174  C   PRO F  86     -20.116  -9.112 -11.760  1.00135.67           C
ATOM   1175  O   PRO F  86     -21.250  -8.681 -11.568  1.00151.55           O
ATOM   1176  CB  PRO F  86     -19.504  -7.248 -13.336  1.00153.32           C
ATOM   1177 1HB  PRO F  86     -20.199  -7.812 -13.962  1.00153.32           H
ATOM   1178 2HB  PRO F  86     -19.982  -6.338 -12.972  1.00153.32           H
ATOM   1179  CG  PRO F  86     -18.255  -6.937 -14.151  1.00158.18           C
ATOM   1180 1HG  PRO F  86     -18.490  -6.724 -15.195  1.00158.18           H
ATOM   1181 2HG  PRO F  86     -17.705  -6.112 -13.694  1.00158.18           H
ATOM   1182  CD  PRO F  86     -17.469  -8.231 -14.000  1.00155.00           C
ATOM   1183 1HD  PRO F  86     -17.847  -8.982 -14.693  1.00155.00           H
ATOM   1184 2HD  PRO F  86     -16.413  -8.042 -14.198  1.00155.00           H
ATOM   1185  N   LEU F  87     -19.833 -10.415 -11.628  1.00112.96           N
ATOM   1186  H   LEU F  87     -18.883 -10.694 -11.811  1.00112.96           H
ATOM   1187  CA  LEU F  87     -20.777 -11.503 -11.292  1.00113.84           C
ATOM   1188  HA  LEU F  87     -20.177 -12.408 -11.201  1.00113.84           H
ATOM   1189  C   LEU F  87     -21.833 -11.823 -12.369  1.00112.42           C
ATOM   1190  O   LEU F  87     -21.908 -12.969 -12.807  1.00 99.90           O
ATOM   1191  CB  LEU F  87     -21.419 -11.263  -9.906  1.00114.79           C
ATOM   1192 1HB  LEU F  87     -20.671 -10.884  -9.211  1.00114.79           H
ATOM   1193 2HB  LEU F  87     -22.169 -10.479 -10.009  1.00114.79           H
ATOM   1194  CG  LEU F  87     -22.090 -12.522  -9.313  1.00112.39           C
ATOM   1195  HG  LEU F  87     -22.225 -13.279 -10.083  1.00112.39           H
ATOM   1196  CD1 LEU F  87     -21.242 -13.109  -8.182  1.00109.57           C
ATOM   1197 1HD1 LEU F  87     -21.706 -14.024  -7.817  1.00109.57           H
ATOM   1198 2HD1 LEU F  87     -21.148 -12.389  -7.371  1.00109.57           H
ATOM   1199 3HD1 LEU F  87     -20.254 -13.350  -8.568  1.00109.57           H
ATOM   1200  CD2 LEU F  87     -23.466 -12.189  -8.733  1.00111.97           C
ATOM   1201 1HD2 LEU F  87     -23.915 -13.089  -8.313  1.00111.97           H
ATOM   1202 2HD2 LEU F  87     -24.115 -11.821  -9.528  1.00111.97           H
ATOM   1203 3HD2 LEU F  87     -23.375 -11.427  -7.959  1.00111.97           H
ATOM   1204  N   ASN F  88     -22.645 -10.849 -12.787  1.00117.01           N
ATOM   1205  H   ASN F  88     -22.489  -9.918 -12.418  1.00117.01           H
ATOM   1206  CA  ASN F  88     -23.695 -11.033 -13.793  1.00121.30           C
ATOM   1207  HA  ASN F  88     -23.947 -12.094 -13.839  1.00121.30           H
ATOM   1208  C   ASN F  88     -23.249 -10.612 -15.207  1.00121.18           C
ATOM   1209  O   ASN F  88     -22.628  -9.566 -15.402  1.00124.50           O
ATOM   1210  CB  ASN F  88     -24.977 -10.299 -13.354  1.00129.99           C
ATOM   1211 1HB  ASN F  88     -25.368 -10.758 -12.446  1.00129.99           H
ATOM   1212 2HB  ASN F  88     -24.748  -9.252 -13.155  1.00129.99           H
ATOM   1213  CG  ASN F  88     -26.049 -10.353 -14.433  1.00142.68           C
ATOM   1214  OD1 ASN F  88     -26.251  -9.411 -15.184  1.00148.52           O
ATOM   1215  ND2 ASN F  88     -26.726 -11.460 -14.603  1.00146.20           N
ATOM   1216 1HD2 ASN F  88     -27.366 -11.499 -15.370  1.00146.20           H
ATOM   1217 2HD2 ASN F  88     -26.653 -12.245 -13.946  1.00146.20           H
ATOM   1218  N   VAL F  89     -23.651 -11.406 -16.199  1.00118.12           N
ATOM   1219  H   VAL F  89     -24.100 -12.270 -15.918  1.00118.12           H
ATOM   1220  CA  VAL F  89     -23.740 -11.061 -17.621  1.00118.89           C
ATOM   1221  HA  VAL F  89     -23.128 -10.185 -17.823  1.00118.89           H
ATOM   1222  C   VAL F  89     -25.214 -10.776 -17.959  1.00124.68           C
ATOM   1223  O   VAL F  89     -26.029 -11.705 -17.897  1.00121.34           O
ATOM   1224  CB  VAL F  89     -23.199 -12.205 -18.496  1.00113.89           C
ATOM   1225  HB  VAL F  89     -23.750 -13.115 -18.274  1.00113.89           H
ATOM   1226  CG1 VAL F  89     -23.376 -11.911 -19.990  1.00109.10           C
ATOM   1227 1HG1 VAL F  89     -22.899 -12.692 -20.581  1.00109.10           H
ATOM   1228 2HG1 VAL F  89     -22.931 -10.948 -20.236  1.00109.10           H
ATOM   1229 3HG1 VAL F  89     -24.434 -11.894 -20.249  1.00109.10           H
ATOM   1230  CG2 VAL F  89     -21.720 -12.469 -18.199  1.00108.09           C
ATOM   1231 1HG2 VAL F  89     -21.339 -13.240 -18.868  1.00108.09           H
ATOM   1232 2HG2 VAL F  89     -21.603 -12.816 -17.172  1.00108.09           H
ATOM   1233 3HG2 VAL F  89     -21.146 -11.553 -18.334  1.00108.09           H
ATOM   1234  N   PRO F  90     -25.580  -9.535 -18.337  1.00136.97           N
ATOM   1235  CA  PRO F  90     -26.964  -9.171 -18.641  1.00136.47           C
ATOM   1236  HA  PRO F  90     -27.552  -9.328 -17.735  1.00136.47           H
ATOM   1237  C   PRO F  90     -27.594  -9.977 -19.786  1.00132.03           C
ATOM   1238  O   PRO F  90     -26.909 -10.481 -20.676  1.00123.93           O
ATOM   1239  CB  PRO F  90     -26.939  -7.673 -18.956  1.00142.66           C
ATOM   1240 1HB  PRO F  90     -26.736  -7.514 -20.017  1.00142.66           H
ATOM   1241 2HB  PRO F  90     -27.869  -7.182 -18.665  1.00142.66           H
ATOM   1242  CG  PRO F  90     -25.755  -7.172 -18.133  1.00149.36           C
ATOM   1243 1HG  PRO F  90     -25.338  -6.249 -18.536  1.00149.36           H
ATOM   1244 2HG  PRO F  90     -26.060  -7.038 -17.093  1.00149.36           H
ATOM   1245  CD  PRO F  90     -24.766  -8.331 -18.230  1.00146.96           C
ATOM   1246 1HD  PRO F  90     -24.149  -8.225 -19.123  1.00146.96           H
ATOM   1247 2HD  PRO F  90     -24.141  -8.344 -17.336  1.00146.96           H
ATOM   1248  N   ARG F  91     -28.928 -10.061 -19.796  1.00133.33           N
ATOM   1249  H   ARG F  91     -29.435  -9.569 -19.076  1.00133.33           H
ATOM   1250  CA  ARG F  91     -29.692 -10.736 -20.858  1.00138.19           C
ATOM   1251  HA  ARG F  91     -29.228 -11.699 -21.065  1.00138.19           H
ATOM   1252  C   ARG F  91     -29.687  -9.935 -22.169  1.00145.90           C
ATOM   1253  O   ARG F  91     -30.166  -8.806 -22.183  1.00152.23           O
ATOM   1254  CB  ARG F  91     -31.134 -10.982 -20.389  1.00137.80           C
ATOM   1255 1HB  ARG F  91     -31.564 -10.050 -20.018  1.00137.80           H
ATOM   1256 2HB  ARG F  91     -31.724 -11.300 -21.249  1.00137.80           H
ATOM   1257  CG  ARG F  91     -31.220 -12.063 -19.301  1.00138.54           C
ATOM   1258 1HG  ARG F  91     -30.727 -12.971 -19.652  1.00138.54           H
ATOM   1259 2HG  ARG F  91     -30.722 -11.720 -18.393  1.00138.54           H
ATOM   1260  CD  ARG F  91     -32.691 -12.368 -18.997  1.00142.16           C
ATOM   1261 1HD  ARG F  91     -33.161 -11.472 -18.589  1.00142.16           H
ATOM   1262 2HD  ARG F  91     -33.188 -12.624 -19.934  1.00142.16           H
ATOM   1263  NE  ARG F  91     -32.838 -13.482 -18.042  1.00150.62           N
ATOM   1264  HE  ARG F  91     -32.017 -13.770 -17.522  1.00150.62           H
ATOM   1265  CZ  ARG F  91     -33.937 -14.169 -17.801  1.00151.25           C
ATOM   1266  NH1 ARG F  91     -35.066 -13.906 -18.396  1.00146.83           N
ATOM   1267 1HH1 ARG F  91     -35.062 -13.231 -19.141  1.00146.83           H
ATOM   1268 2HH1 ARG F  91     -35.871 -14.481 -18.247  1.00146.83           H
ATOM   1269  NH2 ARG F  91     -33.912 -15.152 -16.952  1.00151.22           N
ATOM   1270 1HH2 ARG F  91     -33.027 -15.360 -16.496  1.00151.22           H
ATOM   1271 2HH2 ARG F  91     -34.729 -15.697 -16.756  1.00151.22           H
ATOM   1272  N   LYS F  92     -29.165 -10.533 -23.249  1.00148.20           N
ATOM   1273  H   LYS F  92     -28.703 -11.422 -23.084  1.00148.20           H
ATOM   1274  CA  LYS F  92     -29.357 -10.157 -24.673  1.00150.44           C
ATOM   1275  HA  LYS F  92     -30.429 -10.102 -24.879  1.00150.44           H
ATOM   1276  C   LYS F  92     -28.757 -11.243 -25.585  1.00158.64           C
ATOM   1277  O   LYS F  92     -28.202 -12.218 -25.082  1.00168.71           O
ATOM   1278  CB  LYS F  92     -28.731  -8.780 -24.989  1.00148.30           C
ATOM   1279 1HB  LYS F  92     -28.966  -8.541 -26.027  1.00148.30           H
ATOM   1280 2HB  LYS F  92     -29.200  -8.004 -24.383  1.00148.30           H
ATOM   1281  CG  LYS F  92     -27.209  -8.725 -24.784  1.00146.38           C
ATOM   1282 1HG  LYS F  92     -26.989  -8.518 -23.736  1.00146.38           H
ATOM   1283 2HG  LYS F  92     -26.771  -9.691 -25.036  1.00146.38           H
ATOM   1284  CD  LYS F  92     -26.558  -7.661 -25.678  1.00147.61           C
ATOM   1285 1HD  LYS F  92     -26.914  -7.788 -26.702  1.00147.61           H
ATOM   1286 2HD  LYS F  92     -26.814  -6.661 -25.324  1.00147.61           H
ATOM   1287  CE  LYS F  92     -25.045  -7.875 -25.640  1.00148.54           C
ATOM   1288 1HE  LYS F  92     -24.651  -7.489 -24.695  1.00148.54           H
ATOM   1289 2HE  LYS F  92     -24.859  -8.952 -25.661  1.00148.54           H
ATOM   1290  NZ  LYS F  92     -24.348  -7.264 -26.791  1.00151.25           N
ATOM   1291 1HZ  LYS F  92     -23.339  -7.385 -26.689  1.00151.25           H
ATOM   1292 2HZ  LYS F  92     -24.526  -6.273 -26.847  1.00151.25           H
ATOM   1293 3HZ  LYS F  92     -24.623  -7.724 -27.650  1.00151.25           H
ATOM   1294  N   HIS F  93     -28.761 -11.094 -26.918  1.00162.56           N
ATOM   1295  H   HIS F  93     -29.235 -10.295 -27.311  1.00162.56           H
ATOM   1296  CA  HIS F  93     -27.835 -11.885 -27.759  1.00165.29           C
ATOM   1297  HA  HIS F  93     -27.795 -12.890 -27.336  1.00165.29           H
ATOM   1298  C   HIS F  93     -26.408 -11.334 -27.634  1.00159.07           C
ATOM   1299  O   HIS F  93     -26.190 -10.124 -27.720  1.00161.87           O
ATOM   1300  CB  HIS F  93     -28.347 -12.101 -29.201  1.00183.09           C
ATOM   1301 1HB  HIS F  93     -27.925 -13.042 -29.560  1.00183.09           H
ATOM   1302 2HB  HIS F  93     -29.429 -12.253 -29.173  1.00183.09           H
ATOM   1303  CG  HIS F  93     -28.016 -11.069 -30.258  1.00203.35           C
ATOM   1304  ND1 HIS F  93     -28.905 -10.602 -31.211  1.00209.84           N
ATOM   1305  HD1 HIS F  93     -29.882 -10.893 -31.291  1.00209.84           H
ATOM   1306  CD2 HIS F  93     -26.762 -10.683 -30.658  1.00203.46           C
ATOM   1307  HD2 HIS F  93     -25.808 -10.975 -30.231  1.00203.46           H
ATOM   1308  CE1 HIS F  93     -28.210  -9.914 -32.142  1.00208.79           C
ATOM   1309  HE1 HIS F  93     -28.618  -9.493 -33.055  1.00208.79           H
ATOM   1310  NE2 HIS F  93     -26.903  -9.943 -31.812  1.00204.62           N
ATOM   1311  HE2 HIS F  93     -26.110  -9.635 -32.386  1.00204.62           H
TER    1312      HIS F  93 
ATOM   1313  N   TRP F  94     -25.435 -12.224 -27.444  1.00151.90           N
ATOM   1314  H   TRP F  94     -25.701 -13.187 -27.301  1.00151.90           H
ATOM   1315  CA  TRP F  94     -24.023 -11.868 -27.224  1.00141.13           C
ATOM   1316  HA  TRP F  94     -23.927 -10.785 -27.158  1.00141.13           H
ATOM   1317  C   TRP F  94     -23.072 -12.274 -28.352  1.00126.09           C
ATOM   1318  O   TRP F  94     -21.887 -11.982 -28.256  1.00115.76           O
ATOM   1319  CB  TRP F  94     -23.568 -12.436 -25.879  1.00130.89           C
ATOM   1320 1HB  TRP F  94     -23.828 -13.489 -25.838  1.00130.89           H
ATOM   1321 2HB  TRP F  94     -22.482 -12.361 -25.803  1.00130.89           H
ATOM   1322  CG  TRP F  94     -24.129 -11.734 -24.689  1.00122.48           C
ATOM   1323  CD1 TRP F  94     -25.160 -12.150 -23.920  1.00107.04           C
ATOM   1324  HD1 TRP F  94     -25.724 -13.067 -24.058  1.00107.04           H
ATOM   1325  CD2 TRP F  94     -23.692 -10.462 -24.125  1.00123.36           C
ATOM   1326  NE1 TRP F  94     -25.389 -11.222 -22.924  1.00109.48           N
ATOM   1327  HE1 TRP F  94     -26.108 -11.324 -22.208  1.00109.48           H
ATOM   1328  CE2 TRP F  94     -24.509 -10.167 -22.995  1.00121.72           C
ATOM   1329  CE3 TRP F  94     -22.680  -9.531 -24.452  1.00122.19           C
ATOM   1330  HE3 TRP F  94     -22.021  -9.729 -25.288  1.00122.19           H
ATOM   1331  CZ2 TRP F  94     -24.333  -9.012 -22.221  1.00130.75           C
ATOM   1332  HZ2 TRP F  94     -24.966  -8.836 -21.364  1.00130.75           H
ATOM   1333  CZ3 TRP F  94     -22.493  -8.372 -23.674  1.00131.27           C
ATOM   1334  HZ3 TRP F  94     -21.701  -7.680 -23.924  1.00131.27           H
ATOM   1335  CH2 TRP F  94     -23.309  -8.112 -22.560  1.00135.31           C
ATOM   1336  HH2 TRP F  94     -23.136  -7.229 -21.958  1.00135.31           H
ATOM   1337  N   TRP F  95     -23.566 -12.910 -29.413  1.00115.86           N
ATOM   1338  H   TRP F  95     -24.554 -13.090 -29.462  1.00115.86           H
ATOM   1339  CA  TRP F  95     -22.798 -13.166 -30.631  1.00122.59           C
ATOM   1340  HA  TRP F  95     -21.951 -12.484 -30.669  1.00122.59           H
ATOM   1341  C   TRP F  95     -23.659 -12.886 -31.858  1.00144.46           C
ATOM   1342  O   TRP F  95     -24.876 -13.104 -31.809  1.00146.20           O
ATOM   1343  CB  TRP F  95     -22.249 -14.592 -30.603  1.00110.76           C
ATOM   1344 1HB  TRP F  95     -21.704 -14.740 -29.674  1.00110.76           H
ATOM   1345 2HB  TRP F  95     -23.099 -15.268 -30.595  1.00110.76           H
ATOM   1346  CG  TRP F  95     -21.351 -14.996 -31.728  1.00113.37           C
ATOM   1347  CD1 TRP F  95     -21.437 -16.163 -32.405  1.00113.84           C
ATOM   1348  HD1 TRP F  95     -22.173 -16.938 -32.242  1.00113.84           H
ATOM   1349  CD2 TRP F  95     -20.183 -14.303 -32.282  1.00113.37           C
ATOM   1350  NE1 TRP F  95     -20.434 -16.232 -33.347  1.00110.21           N
ATOM   1351  HE1 TRP F  95     -20.375 -16.991 -34.031  1.00110.21           H
ATOM   1352  CE2 TRP F  95     -19.654 -15.099 -33.343  1.00116.06           C
ATOM   1353  CE3 TRP F  95     -19.531 -13.076 -32.023  1.00102.67           C
ATOM   1354  HE3 TRP F  95     -19.890 -12.424 -31.242  1.00102.67           H
ATOM   1355  CZ2 TRP F  95     -18.565 -14.690 -34.125  1.00114.98           C
ATOM   1356  HZ2 TRP F  95     -18.215 -15.318 -34.930  1.00114.98           H
ATOM   1357  CZ3 TRP F  95     -18.413 -12.673 -32.778  1.00106.18           C
ATOM   1358  HZ3 TRP F  95     -17.919 -11.738 -32.545  1.00106.18           H
ATOM   1359  CH2 TRP F  95     -17.935 -13.470 -33.832  1.00119.11           C
ATOM   1360  HH2 TRP F  95     -17.084 -13.142 -34.412  1.00119.11           H
ATOM   1361  N   THR F  96     -23.047 -12.411 -32.943  1.00155.85           N
ATOM   1362  H   THR F  96     -22.048 -12.244 -32.888  1.00155.85           H
ATOM   1363  CA  THR F  96     -23.748 -11.948 -34.147  1.00156.71           C
ATOM   1364  HA  THR F  96     -24.791 -12.260 -34.101  1.00156.71           H
ATOM   1365  C   THR F  96     -23.145 -12.560 -35.413  1.00150.78           C
ATOM   1366  O   THR F  96     -22.090 -12.141 -35.875  1.00153.28           O
ATOM   1367  CB  THR F  96     -23.742 -10.409 -34.206  1.00160.85           C
ATOM   1368  HB  THR F  96     -22.716 -10.038 -34.191  1.00160.85           H
ATOM   1369  OG1 THR F  96     -24.450  -9.875 -33.105  1.00166.38           O
ATOM   1370  HG1 THR F  96     -23.881  -9.972 -32.311  1.00166.38           H
ATOM   1371  CG2 THR F  96     -24.461  -9.865 -35.442  1.00161.85           C
ATOM   1372 1HG2 THR F  96     -24.519  -8.778 -35.379  1.00161.85           H
ATOM   1373 2HG2 THR F  96     -25.466 -10.282 -35.506  1.00161.85           H
ATOM   1374 3HG2 THR F  96     -23.902 -10.123 -36.342  1.00161.85           H
ATOM   1375  N   GLU F  97     -23.857 -13.522 -36.002  1.00152.36           N
ATOM   1376  H   GLU F  97     -24.694 -13.835 -35.529  1.00152.36           H
ATOM   1377  CA  GLU F  97     -23.503 -14.184 -37.269  1.00150.78           C
ATOM   1378  HA  GLU F  97     -22.616 -13.724 -37.709  1.00150.78           H
ATOM   1379  C   GLU F  97     -24.642 -14.107 -38.297  1.00175.23           C
ATOM   1380  O   GLU F  97     -24.410 -13.859 -39.476  1.00180.43           O
ATOM   1381  CB  GLU F  97     -23.229 -15.683 -37.041  1.00  0.00           C
ATOM   1382 1HB  GLU F  97     -24.165 -16.125 -36.698  1.00  0.00           H
ATOM   1383 2HB  GLU F  97     -22.980 -16.135 -38.001  1.00  0.00           H
ATOM   1384  CG  GLU F  97     -22.122 -16.054 -36.045  1.00  0.00           C
ATOM   1385 1HG  GLU F  97     -21.157 -15.750 -36.455  1.00  0.00           H
ATOM   1386 2HG  GLU F  97     -22.297 -15.505 -35.120  1.00  0.00           H
ATOM   1387  CD  GLU F  97     -22.114 -17.564 -35.723  1.00  0.00           C
ATOM   1388  OE1 GLU F  97     -23.197 -18.182 -35.800  1.00  0.00           O
ATOM   1389  OE2 GLU F  97     -21.043 -18.103 -35.345  1.00  0.00           O
ATOM   1390  N   SER F  98     -25.876 -14.408 -37.862  1.00192.11           N
ATOM   1391  H   SER F  98     -25.990 -14.543 -36.865  1.00192.11           H
ATOM   1392  CA  SER F  98     -27.007 -14.789 -38.728  1.00199.79           C
ATOM   1393  HA  SER F  98     -27.784 -15.167 -38.065  1.00199.79           H
ATOM   1394  C   SER F  98     -26.705 -15.951 -39.706  1.00196.41           C
ATOM   1395  O   SER F  98     -27.364 -16.087 -40.738  1.00191.27           O
ATOM   1396  CB  SER F  98     -27.596 -13.557 -39.427  1.00  0.00           C
ATOM   1397 1HB  SER F  98     -27.734 -12.757 -38.700  1.00  0.00           H
ATOM   1398 2HB  SER F  98     -26.917 -13.216 -40.211  1.00  0.00           H
ATOM   1399  OG  SER F  98     -28.849 -13.889 -39.989  1.00  0.00           O
ATOM   1400  HG  SER F  98     -28.678 -14.605 -40.620  1.00  0.00           H
ATOM   1401  N   SER F  99     -25.703 -16.780 -39.389  1.00191.30           N
ATOM   1402  H   SER F  99     -25.224 -16.622 -38.516  1.00191.30           H
ATOM   1403  CA  SER F  99     -25.235 -17.898 -40.216  1.00174.34           C
ATOM   1404  HA  SER F  99     -25.214 -17.571 -41.256  1.00174.34           H
ATOM   1405  C   SER F  99     -26.137 -19.138 -40.126  1.00181.03           C
ATOM   1406  O   SER F  99     -26.851 -19.338 -39.143  1.00165.00           O
ATOM   1407  CB  SER F  99     -23.799 -18.249 -39.808  1.00  0.00           C
ATOM   1408 1HB  SER F  99     -23.164 -17.369 -39.921  1.00  0.00           H
ATOM   1409 2HB  SER F  99     -23.790 -18.562 -38.762  1.00  0.00           H
ATOM   1410  OG  SER F  99     -23.281 -19.290 -40.609  1.00  0.00           O
ATOM   1411  HG  SER F  99     -22.694 -19.811 -40.023  1.00  0.00           H
ATOM   1412  N   ALA F 100     -26.060 -20.003 -41.141  1.00193.02           N
ATOM   1413  H   ALA F 100     -25.408 -19.784 -41.878  1.00193.02           H
ATOM   1414  CA  ALA F 100     -26.640 -21.349 -41.125  1.00198.00           C
ATOM   1415  HA  ALA F 100     -27.632 -21.300 -40.671  1.00198.00           H
ATOM   1416  C   ALA F 100     -25.815 -22.371 -40.306  1.00194.96           C
ATOM   1417  O   ALA F 100     -26.318 -23.444 -39.985  1.00187.72           O
ATOM   1418  CB  ALA F 100     -26.796 -21.807 -42.581  1.00198.07           C
ATOM   1419 1HB  ALA F 100     -27.419 -21.100 -43.129  1.00198.07           H
ATOM   1420 2HB  ALA F 100     -27.271 -22.789 -42.603  1.00198.07           H
ATOM   1421 3HB  ALA F 100     -25.817 -21.878 -43.058  1.00198.07           H
ATOM   1422  N   GLU F 101     -24.558 -22.056 -39.975  1.00195.21           N
ATOM   1423  H   GLU F 101     -24.211 -21.147 -40.253  1.00195.21           H
ATOM   1424  CA  GLU F 101     -23.653 -22.899 -39.177  1.00189.86           C
ATOM   1425  HA  GLU F 101     -24.261 -23.474 -38.477  1.00189.86           H
ATOM   1426  C   GLU F 101     -22.702 -22.005 -38.353  1.00184.44           C
ATOM   1427  O   GLU F 101     -22.282 -20.946 -38.824  1.00184.55           O
ATOM   1428  CB  GLU F 101     -22.913 -23.888 -40.102  1.00  0.00           C
ATOM   1429 1HB  GLU F 101     -23.545 -24.098 -40.966  1.00  0.00           H
ATOM   1430 2HB  GLU F 101     -21.993 -23.436 -40.476  1.00  0.00           H
ATOM   1431  CG  GLU F 101     -22.612 -25.243 -39.444  1.00  0.00           C
ATOM   1432 1HG  GLU F 101     -23.520 -25.627 -38.974  1.00  0.00           H
ATOM   1433 2HG  GLU F 101     -22.323 -25.948 -40.226  1.00  0.00           H
ATOM   1434  CD  GLU F 101     -21.481 -25.165 -38.418  1.00  0.00           C
ATOM   1435  OE1 GLU F 101     -21.762 -25.204 -37.195  1.00  0.00           O
ATOM   1436  OE2 GLU F 101     -20.302 -25.024 -38.815  1.00  0.00           O
ATOM   1437  N   LYS F 102     -22.409 -22.390 -37.107  1.00173.81           N
ATOM   1438  H   LYS F 102     -22.569 -23.363 -36.862  1.00173.81           H
ATOM   1439  CA  LYS F 102     -22.075 -21.472 -35.998  1.00159.32           C
ATOM   1440  HA  LYS F 102     -21.686 -20.531 -36.397  1.00159.32           H
ATOM   1441  C   LYS F 102     -21.019 -22.051 -35.060  1.00147.54           C
ATOM   1442  O   LYS F 102     -20.864 -23.272 -35.010  1.00146.32           O
ATOM   1443  CB  LYS F 102     -23.362 -21.144 -35.232  1.00150.39           C
ATOM   1444 1HB  LYS F 102     -23.121 -20.449 -34.425  1.00150.39           H
ATOM   1445 2HB  LYS F 102     -24.053 -20.649 -35.915  1.00150.39           H
ATOM   1446  CG  LYS F 102     -24.036 -22.393 -34.640  1.00140.92           C
ATOM   1447 1HG  LYS F 102     -24.374 -23.060 -35.433  1.00140.92           H
ATOM   1448 2HG  LYS F 102     -23.321 -22.923 -34.011  1.00140.92           H
ATOM   1449  CD  LYS F 102     -25.221 -22.018 -33.761  1.00137.90           C
ATOM   1450 1HD  LYS F 102     -25.564 -22.912 -33.240  1.00137.90           H
ATOM   1451 2HD  LYS F 102     -24.881 -21.287 -33.029  1.00137.90           H
ATOM   1452  CE  LYS F 102     -26.386 -21.414 -34.537  1.00144.05           C
ATOM   1453 1HE  LYS F 102     -26.015 -20.591 -35.157  1.00144.05           H
ATOM   1454 2HE  LYS F 102     -26.836 -22.173 -35.182  1.00144.05           H
ATOM   1455  NZ  LYS F 102     -27.362 -20.894 -33.564  1.00148.16           N
ATOM   1456 1HZ  LYS F 102     -28.165 -20.446 -33.992  1.00148.16           H
ATOM   1457 2HZ  LYS F 102     -26.926 -20.158 -33.017  1.00148.16           H
ATOM   1458 3HZ  LYS F 102     -27.694 -21.607 -32.914  1.00148.16           H
ATOM   1459  N   LYS F 103     -20.230 -21.226 -34.362  1.00135.58           N
ATOM   1460  H   LYS F 103     -20.419 -20.227 -34.416  1.00135.58           H
ATOM   1461  CA  LYS F 103     -19.043 -21.717 -33.619  1.00133.67           C
ATOM   1462  HA  LYS F 103     -19.067 -22.805 -33.622  1.00133.67           H
ATOM   1463  C   LYS F 103     -19.039 -21.348 -32.127  1.00131.02           C
ATOM   1464  O   LYS F 103     -19.605 -20.336 -31.733  1.00144.30           O
ATOM   1465  CB  LYS F 103     -17.731 -21.283 -34.314  1.00131.12           C
ATOM   1466 1HB  LYS F 103     -17.500 -20.269 -33.984  1.00131.12           H
ATOM   1467 2HB  LYS F 103     -16.932 -21.922 -33.937  1.00131.12           H
ATOM   1468  CG  LYS F 103     -17.639 -21.271 -35.861  1.00141.51           C
ATOM   1469 1HG  LYS F 103     -18.134 -20.367 -36.220  1.00141.51           H
ATOM   1470 2HG  LYS F 103     -16.583 -21.163 -36.113  1.00141.51           H
ATOM   1471  CD  LYS F 103     -18.193 -22.450 -36.690  1.00151.06           C
ATOM   1472 1HD  LYS F 103     -19.253 -22.280 -36.864  1.00151.06           H
ATOM   1473 2HD  LYS F 103     -17.735 -22.425 -37.680  1.00151.06           H
ATOM   1474  CE  LYS F 103     -17.978 -23.846 -36.088  1.00156.73           C
ATOM   1475 1HE  LYS F 103     -17.009 -24.228 -36.415  1.00156.73           H
ATOM   1476 2HE  LYS F 103     -17.972 -23.769 -35.000  1.00156.73           H
ATOM   1477  NZ  LYS F 103     -19.065 -24.772 -36.489  1.00157.22           N
ATOM   1478 1HZ  LYS F 103     -18.943 -25.720 -36.174  1.00157.22           H
ATOM   1479 2HZ  LYS F 103     -19.222 -24.800 -37.501  1.00157.22           H
ATOM   1480 3HZ  LYS F 103     -19.976 -24.455 -36.151  1.00157.22           H
ATOM   1481  N   HIS F 104     -18.332 -22.148 -31.311  1.00105.84           N
ATOM   1482  H   HIS F 104     -17.970 -23.003 -31.701  1.00105.84           H
ATOM   1483  CA  HIS F 104     -18.078 -21.920 -29.873  1.00110.39           C
ATOM   1484  HA  HIS F 104     -19.026 -21.686 -29.393  1.00110.39           H
ATOM   1485  C   HIS F 104     -17.148 -20.725 -29.582  1.00114.70           C
ATOM   1486  O   HIS F 104     -16.045 -20.888 -29.045  1.00117.00           O
ATOM   1487  CB  HIS F 104     -17.512 -23.189 -29.215  1.00106.82           C
ATOM   1488 1HB  HIS F 104     -16.580 -23.463 -29.711  1.00106.82           H
ATOM   1489 2HB  HIS F 104     -17.279 -22.956 -28.177  1.00106.82           H
ATOM   1490  CG  HIS F 104     -18.405 -24.397 -29.195  1.00116.50           C
ATOM   1491  ND1 HIS F 104     -18.511 -25.360 -30.200  1.00114.75           N
ATOM   1492  CD2 HIS F 104     -19.131 -24.798 -28.116  1.00119.34           C
ATOM   1493  HD2 HIS F 104     -19.228 -24.276 -27.176  1.00119.34           H
ATOM   1494  CE1 HIS F 104     -19.298 -26.325 -29.690  1.00114.17           C
ATOM   1495  HE1 HIS F 104     -19.593 -27.222 -30.218  1.00114.17           H
ATOM   1496  NE2 HIS F 104     -19.678 -26.013 -28.437  1.00115.64           N
ATOM   1497  HE2 HIS F 104     -20.285 -26.560 -27.828  1.00115.64           H
ATOM   1498  N   VAL F 105     -17.584 -19.526 -29.960  1.00114.42           N
ATOM   1499  H   VAL F 105     -18.498 -19.481 -30.401  1.00114.42           H
ATOM   1500  CA  VAL F 105     -16.889 -18.258 -29.700  1.00110.10           C
ATOM   1501  HA  VAL F 105     -15.834 -18.399 -29.933  1.00110.10           H
ATOM   1502  C   VAL F 105     -16.982 -17.889 -28.210  1.00104.67           C
ATOM   1503  O   VAL F 105     -17.973 -18.189 -27.547  1.00108.11           O
ATOM   1504  CB  VAL F 105     -17.430 -17.159 -30.639  1.00108.10           C
ATOM   1505  HB  VAL F 105     -18.491 -16.999 -30.447  1.00108.10           H
ATOM   1506  CG1 VAL F 105     -16.689 -15.833 -30.470  1.00111.06           C
ATOM   1507 1HG1 VAL F 105     -17.117 -15.084 -31.138  1.00111.06           H
ATOM   1508 2HG1 VAL F 105     -15.634 -15.963 -30.710  1.00111.06           H
ATOM   1509 3HG1 VAL F 105     -16.798 -15.469 -29.451  1.00111.06           H
ATOM   1510  CG2 VAL F 105     -17.238 -17.584 -32.104  1.00 89.71           C
ATOM   1511 1HG2 VAL F 105     -17.482 -16.756 -32.765  1.00 89.71           H
ATOM   1512 2HG2 VAL F 105     -17.909 -18.405 -32.348  1.00 89.71           H
ATOM   1513 3HG2 VAL F 105     -16.206 -17.884 -32.283  1.00 89.71           H
ATOM   1514  N   TRP F 106     -15.918 -17.294 -27.663  1.00 97.51           N
ATOM   1515  H   TRP F 106     -15.152 -17.041 -28.265  1.00 97.51           H
ATOM   1516  CA  TRP F 106     -15.828 -16.872 -26.259  1.00 96.94           C
ATOM   1517  HA  TRP F 106     -16.280 -17.620 -25.612  1.00 96.94           H
ATOM   1518  C   TRP F 106     -16.530 -15.542 -25.981  1.00103.09           C
ATOM   1519  O   TRP F 106     -16.321 -14.571 -26.711  1.00114.97           O
ATOM   1520  CB  TRP F 106     -14.360 -16.703 -25.878  1.00 92.21           C
ATOM   1521 1HB  TRP F 106     -13.923 -16.056 -26.634  1.00 92.21           H
ATOM   1522 2HB  TRP F 106     -14.306 -16.180 -24.924  1.00 92.21           H
ATOM   1523  CG  TRP F 106     -13.521 -17.935 -25.752  1.00100.35           C
ATOM   1524  CD1 TRP F 106     -12.348 -18.147 -26.391  1.00 99.34           C
ATOM   1525  HD1 TRP F 106     -11.890 -17.444 -27.081  1.00 99.34           H
ATOM   1526  CD2 TRP F 106     -13.682 -19.058 -24.832  1.00106.58           C
ATOM   1527  NE1 TRP F 106     -11.780 -19.324 -25.947  1.00100.45           N
ATOM   1528  HE1 TRP F 106     -10.828 -19.588 -26.167  1.00100.45           H
ATOM   1529  CE2 TRP F 106     -12.565 -19.928 -24.989  1.00107.52           C
ATOM   1530  CE3 TRP F 106     -14.639 -19.418 -23.859  1.00101.79           C
ATOM   1531  HE3 TRP F 106     -15.456 -18.739 -23.664  1.00101.79           H
ATOM   1532  CZ2 TRP F 106     -12.427 -21.108 -24.250  1.00106.18           C
ATOM   1533  HZ2 TRP F 106     -11.542 -21.715 -24.366  1.00106.18           H
ATOM   1534  CZ3 TRP F 106     -14.535 -20.625 -23.140  1.00102.57           C
ATOM   1535  HZ3 TRP F 106     -15.283 -20.876 -22.401  1.00102.57           H
ATOM   1536  CH2 TRP F 106     -13.434 -21.477 -23.343  1.00101.96           C
ATOM   1537  HH2 TRP F 106     -13.329 -22.383 -22.762  1.00101.96           H
ATOM   1538  N   PHE F 107     -17.262 -15.483 -24.866  1.00103.25           N
ATOM   1539  H   PHE F 107     -17.343 -16.322 -24.304  1.00103.25           H
ATOM   1540  CA  PHE F 107     -17.947 -14.290 -24.369  1.00107.90           C
ATOM   1541  HA  PHE F 107     -18.681 -13.979 -25.106  1.00107.90           H
ATOM   1542  C   PHE F 107     -16.996 -13.106 -24.139  1.00123.82           C
ATOM   1543  O   PHE F 107     -17.258 -12.008 -24.628  1.00129.15           O
ATOM   1544  CB  PHE F 107     -18.716 -14.654 -23.091  1.00103.76           C
ATOM   1545 1HB  PHE F 107     -19.541 -15.317 -23.354  1.00103.76           H
ATOM   1546 2HB  PHE F 107     -18.052 -15.205 -22.425  1.00103.76           H
ATOM   1547  CG  PHE F 107     -19.268 -13.458 -22.340  1.00106.21           C
ATOM   1548  CD1 PHE F 107     -20.321 -12.703 -22.886  1.00109.85           C
ATOM   1549  HD1 PHE F 107     -20.764 -12.987 -23.829  1.00109.85           H
ATOM   1550  CD2 PHE F 107     -18.693 -13.067 -21.115  1.00101.14           C
ATOM   1551  HD2 PHE F 107     -17.871 -13.629 -20.691  1.00101.14           H
ATOM   1552  CE1 PHE F 107     -20.781 -11.556 -22.218  1.00111.45           C
ATOM   1553  HE1 PHE F 107     -21.584 -10.972 -22.629  1.00111.45           H
ATOM   1554  CE2 PHE F 107     -19.166 -11.924 -20.448  1.00103.89           C
ATOM   1555  HE2 PHE F 107     -18.728 -11.623 -19.507  1.00103.89           H
ATOM   1556  CZ  PHE F 107     -20.197 -11.157 -21.007  1.00108.84           C
ATOM   1557  HZ  PHE F 107     -20.545 -10.268 -20.500  1.00108.84           H
ATOM   1558  N   GLY F 108     -15.896 -13.320 -23.417  1.00126.22           N
ATOM   1559  H   GLY F 108     -15.722 -14.257 -23.058  1.00126.22           H
ATOM   1560  CA  GLY F 108     -14.927 -12.274 -23.102  1.00128.09           C
ATOM   1561 1HA  GLY F 108     -15.439 -11.327 -22.948  1.00128.09           H
ATOM   1562 2HA  GLY F 108     -14.427 -12.555 -22.181  1.00128.09           H
ATOM   1563  C   GLY F 108     -13.875 -12.071 -24.190  1.00127.70           C
ATOM   1564  O   GLY F 108     -13.667 -10.949 -24.642  1.00134.13           O
ATOM   1565  N   GLU F 109     -13.239 -13.152 -24.643  1.00132.29           N
ATOM   1566  H   GLU F 109     -13.400 -14.025 -24.142  1.00132.29           H
ATOM   1567  CA  GLU F 109     -12.141 -13.107 -25.624  1.00144.04           C
ATOM   1568  HA  GLU F 109     -11.393 -12.395 -25.272  1.00144.04           H
ATOM   1569  C   GLU F 109     -12.587 -12.654 -27.037  1.00135.54           C
ATOM   1570  O   GLU F 109     -11.736 -12.358 -27.876  1.00130.81           O
ATOM   1571  CB  GLU F 109     -11.481 -14.505 -25.683  1.00165.41           C
ATOM   1572 1HB  GLU F 109     -11.487 -14.961 -24.692  1.00165.41           H
ATOM   1573 2HB  GLU F 109     -12.106 -15.123 -26.314  1.00165.41           H
ATOM   1574  CG  GLU F 109     -10.063 -14.612 -26.277  1.00190.54           C
ATOM   1575 1HG  GLU F 109      -9.900 -15.661 -26.538  1.00190.54           H
ATOM   1576 2HG  GLU F 109     -10.006 -14.050 -27.209  1.00190.54           H
ATOM   1577  CD  GLU F 109      -8.931 -14.190 -25.327  1.00193.30           C
ATOM   1578  OE1 GLU F 109      -9.064 -14.431 -24.105  1.00193.72           O
ATOM   1579  OE2 GLU F 109      -7.913 -13.678 -25.842  1.00194.17           O
ATOM   1580  N   SER F 110     -13.888 -12.664 -27.387  1.00126.94           N
ATOM   1581  H   SER F 110     -14.566 -12.965 -26.700  1.00126.94           H
ATOM   1582  CA  SER F 110     -14.302 -12.539 -28.806  1.00113.92           C
ATOM   1583  HA  SER F 110     -13.636 -11.831 -29.298  1.00113.92           H
ATOM   1584  C   SER F 110     -15.725 -12.032 -29.130  1.00116.40           C
ATOM   1585  O   SER F 110     -16.044 -11.943 -30.314  1.00138.03           O
ATOM   1586  CB  SER F 110     -14.116 -13.904 -29.490  1.00 99.26           C
ATOM   1587 1HB  SER F 110     -14.728 -14.638 -28.968  1.00 99.26           H
ATOM   1588 2HB  SER F 110     -14.442 -13.843 -30.529  1.00 99.26           H
ATOM   1589  OG  SER F 110     -12.770 -14.346 -29.474  1.00113.74           O
ATOM   1590  HG  SER F 110     -12.250 -13.669 -29.005  1.00113.74           H
ATOM   1591  N   MET F 111     -16.596 -11.711 -28.164  1.00109.18           N
ATOM   1592  H   MET F 111     -16.287 -11.751 -27.203  1.00109.18           H
ATOM   1593  CA  MET F 111     -18.047 -11.517 -28.408  1.00125.30           C
ATOM   1594  HA  MET F 111     -18.254 -11.690 -29.465  1.00125.30           H
ATOM   1595  C   MET F 111     -18.583 -10.095 -28.152  1.00129.63           C
ATOM   1596  O   MET F 111     -17.844  -9.216 -27.716  1.00129.58           O
ATOM   1597  CB  MET F 111     -18.806 -12.590 -27.615  1.00129.74           C
ATOM   1598 1HB  MET F 111     -18.170 -12.943 -26.818  1.00129.74           H
ATOM   1599 2HB  MET F 111     -19.703 -12.187 -27.149  1.00129.74           H
ATOM   1600  CG  MET F 111     -19.167 -13.768 -28.523  1.00137.12           C
ATOM   1601 1HG  MET F 111     -20.005 -13.475 -29.151  1.00137.12           H
ATOM   1602 2HG  MET F 111     -18.323 -13.954 -29.184  1.00137.12           H
ATOM   1603  SD  MET F 111     -19.557 -15.334 -27.694  1.00135.13           S
ATOM   1604  CE  MET F 111     -21.022 -14.895 -26.736  1.00 81.86           C
ATOM   1605 1HE  MET F 111     -21.328 -15.765 -26.157  1.00 81.86           H
ATOM   1606 2HE  MET F 111     -21.827 -14.606 -27.409  1.00 81.86           H
ATOM   1607 3HE  MET F 111     -20.790 -14.071 -26.064  1.00 81.86           H
ATOM   1608  N   ASP F 112     -19.874  -9.870 -28.462  1.00135.52           N
ATOM   1609  H   ASP F 112     -20.392 -10.678 -28.792  1.00135.52           H
ATOM   1610  CA  ASP F 112     -20.572  -8.578 -28.648  1.00140.92           C
ATOM   1611  HA  ASP F 112     -20.066  -8.062 -29.466  1.00140.92           H
ATOM   1612  C   ASP F 112     -20.550  -7.618 -27.426  1.00132.26           C
ATOM   1613  O   ASP F 112     -21.596  -7.308 -26.842  1.00128.13           O
ATOM   1614  CB  ASP F 112     -22.045  -8.801 -29.092  1.00140.37           C
ATOM   1615 1HB  ASP F 112     -22.590  -9.231 -28.250  1.00140.37           H
ATOM   1616 2HB  ASP F 112     -22.486  -7.823 -29.294  1.00140.37           H
ATOM   1617  CG  ASP F 112     -22.335  -9.686 -30.313  1.00128.24           C
ATOM   1618  OD1 ASP F 112     -21.405 -10.170 -30.985  1.00120.72           O
ATOM   1619  OD2 ASP F 112     -23.545  -9.897 -30.581  1.00131.76           O
ATOM   1620  N   GLY F 113     -19.376  -7.120 -27.037  1.00131.15           N
ATOM   1621  H   GLY F 113     -18.552  -7.492 -27.500  1.00131.15           H
ATOM   1622  CA  GLY F 113     -19.165  -6.288 -25.847  1.00134.54           C
ATOM   1623 1HA  GLY F 113     -18.218  -5.761 -25.956  1.00134.54           H
ATOM   1624 2HA  GLY F 113     -19.962  -5.548 -25.768  1.00134.54           H
ATOM   1625  C   GLY F 113     -19.105  -7.075 -24.532  1.00124.31           C
ATOM   1626  O   GLY F 113     -19.486  -6.536 -23.493  1.00114.96           O
ATOM   1627  N   GLY F 114     -18.704  -8.352 -24.574  1.00119.56           N
ATOM   1628  H   GLY F 114     -18.370  -8.720 -25.455  1.00119.56           H
ATOM   1629  CA  GLY F 114     -18.528  -9.184 -23.378  1.00115.52           C
ATOM   1630 1HA  GLY F 114     -19.361  -9.016 -22.696  1.00115.52           H
ATOM   1631 2HA  GLY F 114     -18.549 -10.233 -23.662  1.00115.52           H
ATOM   1632  C   GLY F 114     -17.227  -8.903 -22.611  1.00130.09           C
ATOM   1633  O   GLY F 114     -16.478  -7.983 -22.937  1.00135.48           O
ATOM   1634  N   PHE F 115     -16.965  -9.683 -21.559  1.00131.18           N
ATOM   1635  H   PHE F 115     -17.603 -10.438 -21.343  1.00131.18           H
ATOM   1636  CA  PHE F 115     -15.822  -9.491 -20.655  1.00121.26           C
ATOM   1637  HA  PHE F 115     -14.960  -9.167 -21.241  1.00121.26           H
ATOM   1638  C   PHE F 115     -15.434 -10.787 -19.934  1.00117.94           C
ATOM   1639  O   PHE F 115     -16.280 -11.629 -19.651  1.00127.30           O
ATOM   1640  CB  PHE F 115     -16.148  -8.395 -19.625  1.00110.82           C
ATOM   1641 1HB  PHE F 115     -15.355  -8.359 -18.876  1.00110.82           H
ATOM   1642 2HB  PHE F 115     -16.140  -7.433 -20.139  1.00110.82           H
ATOM   1643  CG  PHE F 115     -17.485  -8.555 -18.920  1.00105.28           C
ATOM   1644  CD1 PHE F 115     -17.623  -9.422 -17.817  1.00103.16           C
ATOM   1645  HD1 PHE F 115     -16.768  -9.980 -17.457  1.00103.16           H
ATOM   1646  CD2 PHE F 115     -18.606  -7.846 -19.393  1.00107.32           C
ATOM   1647  HD2 PHE F 115     -18.509  -7.188 -20.247  1.00107.32           H
ATOM   1648  CE1 PHE F 115     -18.877  -9.579 -17.196  1.00105.04           C
ATOM   1649  HE1 PHE F 115     -18.991 -10.251 -16.358  1.00105.04           H
ATOM   1650  CE2 PHE F 115     -19.853  -7.989 -18.761  1.00103.89           C
ATOM   1651  HE2 PHE F 115     -20.708  -7.435 -19.123  1.00103.89           H
ATOM   1652  CZ  PHE F 115     -19.987  -8.853 -17.661  1.00107.77           C
ATOM   1653  HZ  PHE F 115     -20.945  -8.959 -17.172  1.00107.77           H
ATOM   1654  N   GLN F 116     -14.156 -10.938 -19.588  1.00111.22           N
ATOM   1655  H   GLN F 116     -13.495 -10.214 -19.820  1.00111.22           H
ATOM   1656  CA  GLN F 116     -13.695 -12.053 -18.754  1.00110.85           C
ATOM   1657  HA  GLN F 116     -14.299 -12.932 -18.988  1.00110.85           H
ATOM   1658  C   GLN F 116     -13.921 -11.781 -17.259  1.00109.64           C
ATOM   1659  O   GLN F 116     -13.947 -10.633 -16.805  1.00112.23           O
ATOM   1660  CB  GLN F 116     -12.241 -12.404 -19.098  1.00107.32           C
ATOM   1661 1HB  GLN F 116     -11.629 -11.501 -19.130  1.00107.32           H
ATOM   1662 2HB  GLN F 116     -11.844 -13.070 -18.334  1.00107.32           H
ATOM   1663  CG  GLN F 116     -12.210 -13.122 -20.457  1.00107.67           C
ATOM   1664 1HG  GLN F 116     -12.880 -13.980 -20.417  1.00107.67           H
ATOM   1665 2HG  GLN F 116     -12.564 -12.437 -21.223  1.00107.67           H
ATOM   1666  CD  GLN F 116     -10.842 -13.607 -20.911  1.00111.98           C
ATOM   1667  OE1 GLN F 116      -9.814 -13.287 -20.332  1.00108.83           O
ATOM   1668  NE2 GLN F 116     -10.828 -14.361 -21.985  1.00109.58           N
ATOM   1669 1HE2 GLN F 116      -9.959 -14.448 -22.523  1.00109.58           H
ATOM   1670 2HE2 GLN F 116     -11.709 -14.648 -22.411  1.00109.58           H
ATOM   1671  N   PHE F 117     -14.136 -12.844 -16.487  1.00111.48           N
ATOM   1672  H   PHE F 117     -14.079 -13.762 -16.916  1.00111.48           H
ATOM   1673  CA  PHE F 117     -14.569 -12.750 -15.092  1.00110.14           C
ATOM   1674  HA  PHE F 117     -15.236 -11.893 -15.001  1.00110.14           H
ATOM   1675  C   PHE F 117     -13.387 -12.511 -14.142  1.00 99.02           C
ATOM   1676  O   PHE F 117     -12.483 -13.340 -14.043  1.00 96.57           O
ATOM   1677  CB  PHE F 117     -15.383 -14.003 -14.725  1.00112.44           C
ATOM   1678 1HB  PHE F 117     -14.697 -14.847 -14.643  1.00112.44           H
ATOM   1679 2HB  PHE F 117     -15.839 -13.854 -13.746  1.00112.44           H
ATOM   1680  CG  PHE F 117     -16.475 -14.359 -15.725  1.00118.88           C
ATOM   1681  CD1 PHE F 117     -17.380 -13.378 -16.180  1.00115.59           C
ATOM   1682  HD1 PHE F 117     -17.325 -12.369 -15.801  1.00115.59           H
ATOM   1683  CD2 PHE F 117     -16.558 -15.667 -16.242  1.00122.33           C
ATOM   1684  HD2 PHE F 117     -15.864 -16.424 -15.906  1.00122.33           H
ATOM   1685  CE1 PHE F 117     -18.341 -13.697 -17.155  1.00116.93           C
ATOM   1686  HE1 PHE F 117     -19.016 -12.935 -17.515  1.00116.93           H
ATOM   1687  CE2 PHE F 117     -17.525 -15.989 -17.212  1.00114.09           C
ATOM   1688  HE2 PHE F 117     -17.576 -16.993 -17.609  1.00114.09           H
ATOM   1689  CZ  PHE F 117     -18.413 -15.002 -17.673  1.00112.51           C
ATOM   1690  HZ  PHE F 117     -19.152 -15.240 -18.425  1.00112.51           H
ATOM   1691  N   SER F 118     -13.409 -11.382 -13.427  1.00 92.08           N
ATOM   1692  H   SER F 118     -14.204 -10.767 -13.539  1.00 92.08           H
ATOM   1693  CA  SER F 118     -12.512 -11.111 -12.294  1.00 97.70           C
ATOM   1694  HA  SER F 118     -11.580 -11.657 -12.445  1.00 97.70           H
ATOM   1695  C   SER F 118     -13.135 -11.610 -10.980  1.00 97.52           C
ATOM   1696  O   SER F 118     -14.304 -11.999 -10.960  1.00 91.20           O
ATOM   1697  CB  SER F 118     -12.159  -9.619 -12.246  1.00105.78           C
ATOM   1698 1HB  SER F 118     -11.269  -9.485 -11.630  1.00105.78           H
ATOM   1699 2HB  SER F 118     -11.934  -9.265 -13.253  1.00105.78           H
ATOM   1700  OG  SER F 118     -13.202  -8.846 -11.692  1.00121.37           O
ATOM   1701  HG  SER F 118     -14.039  -9.055 -12.143  1.00121.37           H
ATOM   1702  N   TYR F 119     -12.378 -11.622  -9.877  1.00 90.80           N
ATOM   1703  H   TYR F 119     -11.442 -11.245  -9.916  1.00 90.80           H
ATOM   1704  CA  TYR F 119     -12.808 -12.236  -8.612  1.00 76.02           C
ATOM   1705  HA  TYR F 119     -13.898 -12.279  -8.587  1.00 76.02           H
ATOM   1706  C   TYR F 119     -12.367 -11.429  -7.394  1.00 90.29           C
ATOM   1707  O   TYR F 119     -11.201 -11.063  -7.276  1.00 99.94           O
ATOM   1708  CB  TYR F 119     -12.285 -13.679  -8.524  1.00 70.66           C
ATOM   1709 1HB  TYR F 119     -11.221 -13.699  -8.763  1.00 70.66           H
ATOM   1710 2HB  TYR F 119     -12.398 -14.039  -7.502  1.00 70.66           H
ATOM   1711  CG  TYR F 119     -13.033 -14.614  -9.446  1.00 77.30           C
ATOM   1712  CD1 TYR F 119     -12.676 -14.701 -10.805  1.00 69.51           C
ATOM   1713  HD1 TYR F 119     -11.808 -14.177 -11.182  1.00 69.51           H
ATOM   1714  CD2 TYR F 119     -14.158 -15.308  -8.963  1.00 80.52           C
ATOM   1715  HD2 TYR F 119     -14.431 -15.242  -7.918  1.00 80.52           H
ATOM   1716  CE1 TYR F 119     -13.492 -15.410 -11.700  1.00 78.29           C
ATOM   1717  HE1 TYR F 119     -13.236 -15.450 -12.749  1.00 78.29           H
ATOM   1718  CE2 TYR F 119     -14.958 -16.048  -9.851  1.00 92.72           C
ATOM   1719  HE2 TYR F 119     -15.826 -16.577  -9.489  1.00 92.72           H
ATOM   1720  CZ  TYR F 119     -14.646 -16.066 -11.228  1.00 89.63           C
ATOM   1721  OH  TYR F 119     -15.418 -16.763 -12.096  1.00 91.64           O
ATOM   1722  HH  TYR F 119     -14.926 -16.953 -12.914  1.00 91.64           H
ATOM   1723  N   GLY F 120     -13.293 -11.214  -6.458  1.00 89.85           N
ATOM   1724  H   GLY F 120     -14.225 -11.586  -6.614  1.00 89.85           H
ATOM   1725  CA  GLY F 120     -13.016 -10.546  -5.188  1.00 91.07           C
ATOM   1726 1HA  GLY F 120     -13.821 -10.762  -4.486  1.00 91.07           H
ATOM   1727 2HA  GLY F 120     -12.098 -10.964  -4.771  1.00 91.07           H
ATOM   1728  C   GLY F 120     -12.863  -9.020  -5.272  1.00104.96           C
ATOM   1729  O   GLY F 120     -13.613  -8.331  -5.968  1.00114.88           O
ATOM   1730  N   ASN F 121     -11.940  -8.511  -4.454  1.00102.10           N
ATOM   1731  H   ASN F 121     -11.361  -9.174  -3.961  1.00102.10           H
ATOM   1732  CA  ASN F 121     -11.790  -7.115  -4.037  1.00105.97           C
ATOM   1733  HA  ASN F 121     -12.727  -6.782  -3.592  1.00105.97           H
ATOM   1734  C   ASN F 121     -11.393  -6.137  -5.164  1.00119.93           C
ATOM   1735  O   ASN F 121     -10.242  -6.169  -5.602  1.00134.57           O
ATOM   1736  CB  ASN F 121     -10.727  -7.104  -2.928  1.00108.73           C
ATOM   1737 1HB  ASN F 121      -9.841  -7.638  -3.255  1.00108.73           H
ATOM   1738 2HB  ASN F 121     -10.420  -6.082  -2.724  1.00108.73           H
ATOM   1739  CG  ASN F 121     -11.227  -7.742  -1.656  1.00105.60           C
ATOM   1740  OD1 ASN F 121     -11.374  -8.951  -1.560  1.00105.00           O
ATOM   1741  ND2 ASN F 121     -11.526  -6.959  -0.655  1.00111.08           N
ATOM   1742 1HD2 ASN F 121     -11.819  -7.370   0.213  1.00111.08           H
ATOM   1743 2HD2 ASN F 121     -11.340  -5.956  -0.747  1.00111.08           H
ATOM   1744  N   PRO F 122     -12.273  -5.205  -5.585  1.00119.25           N
ATOM   1745  CA  PRO F 122     -11.927  -4.186  -6.578  1.00126.99           C
ATOM   1746  HA  PRO F 122     -11.456  -4.653  -7.443  1.00126.99           H
ATOM   1747  C   PRO F 122     -10.964  -3.111  -6.042  1.00127.59           C
ATOM   1748  O   PRO F 122     -10.421  -2.344  -6.833  1.00136.09           O
ATOM   1749  CB  PRO F 122     -13.268  -3.576  -6.996  1.00129.40           C
ATOM   1750 1HB  PRO F 122     -13.170  -2.543  -7.333  1.00129.40           H
ATOM   1751 2HB  PRO F 122     -13.717  -4.189  -7.779  1.00129.40           H
ATOM   1752  CG  PRO F 122     -14.104  -3.681  -5.722  1.00119.74           C
ATOM   1753 1HG  PRO F 122     -13.853  -2.860  -5.049  1.00119.74           H
ATOM   1754 2HG  PRO F 122     -15.172  -3.690  -5.937  1.00119.74           H
ATOM   1755  CD  PRO F 122     -13.638  -5.003  -5.114  1.00115.34           C
ATOM   1756 1HD  PRO F 122     -13.678  -4.935  -4.026  1.00115.34           H
ATOM   1757 2HD  PRO F 122     -14.270  -5.817  -5.470  1.00115.34           H
ATOM   1758  N   GLU F 123     -10.750  -3.022  -4.722  1.00113.72           N
ATOM   1759  H   GLU F 123     -11.264  -3.629  -4.088  1.00113.72           H
ATOM   1760  CA  GLU F 123      -9.786  -2.097  -4.112  1.00110.84           C
ATOM   1761  HA  GLU F 123      -9.672  -1.251  -4.791  1.00110.84           H
ATOM   1762  C   GLU F 123      -8.364  -2.677  -3.959  1.00120.44           C
ATOM   1763  O   GLU F 123      -7.472  -1.984  -3.470  1.00126.87           O
ATOM   1764  CB  GLU F 123     -10.364  -1.513  -2.806  1.00105.79           C
ATOM   1765 1HB  GLU F 123      -9.899  -0.537  -2.661  1.00105.79           H
ATOM   1766 2HB  GLU F 123     -11.432  -1.328  -2.935  1.00105.79           H
ATOM   1767  CG  GLU F 123     -10.145  -2.296  -1.498  1.00119.70           C
ATOM   1768 1HG  GLU F 123      -9.074  -2.410  -1.324  1.00119.70           H
ATOM   1769 2HG  GLU F 123     -10.529  -1.683  -0.679  1.00119.70           H
ATOM   1770  CD  GLU F 123     -10.812  -3.675  -1.399  1.00127.18           C
ATOM   1771  OE1 GLU F 123     -11.678  -4.041  -2.223  1.00128.85           O
ATOM   1772  OE2 GLU F 123     -10.466  -4.398  -0.429  1.00124.31           O
ATOM   1773  N   LEU F 124      -8.130  -3.927  -4.383  1.00117.59           N
ATOM   1774  H   LEU F 124      -8.882  -4.419  -4.850  1.00117.59           H
ATOM   1775  CA  LEU F 124      -6.797  -4.539  -4.440  1.00108.60           C
ATOM   1776  HA  LEU F 124      -6.117  -3.928  -3.851  1.00108.60           H
ATOM   1777  C   LEU F 124      -6.250  -4.587  -5.883  1.00117.70           C
ATOM   1778  O   LEU F 124      -7.023  -4.749  -6.827  1.00119.65           O
ATOM   1779  CB  LEU F 124      -6.826  -5.948  -3.819  1.00 94.74           C
ATOM   1780 1HB  LEU F 124      -7.565  -6.543  -4.359  1.00 94.74           H
ATOM   1781 2HB  LEU F 124      -5.852  -6.414  -3.973  1.00 94.74           H
ATOM   1782  CG  LEU F 124      -7.153  -5.993  -2.314  1.00 89.49           C
ATOM   1783  HG  LEU F 124      -8.149  -5.588  -2.141  1.00 89.49           H
ATOM   1784  CD1 LEU F 124      -7.129  -7.445  -1.837  1.00 84.40           C
ATOM   1785 1HD1 LEU F 124      -7.488  -7.507  -0.811  1.00 84.40           H
ATOM   1786 2HD1 LEU F 124      -6.115  -7.839  -1.880  1.00 84.40           H
ATOM   1787 3HD1 LEU F 124      -7.767  -8.055  -2.471  1.00 84.40           H
ATOM   1788  CD2 LEU F 124      -6.145  -5.209  -1.468  1.00 94.10           C
ATOM   1789 1HD2 LEU F 124      -6.337  -5.378  -0.409  1.00 94.10           H
ATOM   1790 2HD2 LEU F 124      -6.250  -4.141  -1.662  1.00 94.10           H
ATOM   1791 3HD2 LEU F 124      -5.130  -5.527  -1.702  1.00 94.10           H
ATOM   1792  N   PRO F 125      -4.918  -4.503  -6.084  1.00114.15           N
ATOM   1793  CA  PRO F 125      -4.301  -4.749  -7.388  1.00107.01           C
ATOM   1794  HA  PRO F 125      -4.662  -3.992  -8.086  1.00107.01           H
ATOM   1795  C   PRO F 125      -4.621  -6.144  -7.943  1.00106.94           C
ATOM   1796  O   PRO F 125      -4.691  -7.121  -7.199  1.00112.55           O
ATOM   1797  CB  PRO F 125      -2.793  -4.571  -7.181  1.00107.78           C
ATOM   1798 1HB  PRO F 125      -2.332  -5.532  -6.950  1.00107.78           H
ATOM   1799 2HB  PRO F 125      -2.315  -4.127  -8.054  1.00107.78           H
ATOM   1800  CG  PRO F 125      -2.703  -3.659  -5.959  1.00109.54           C
ATOM   1801 1HG  PRO F 125      -1.770  -3.803  -5.413  1.00109.54           H
ATOM   1802 2HG  PRO F 125      -2.810  -2.619  -6.272  1.00109.54           H
ATOM   1803  CD  PRO F 125      -3.916  -4.067  -5.124  1.00106.54           C
ATOM   1804 1HD  PRO F 125      -3.661  -4.891  -4.459  1.00106.54           H
ATOM   1805 2HD  PRO F 125      -4.261  -3.209  -4.545  1.00106.54           H
ATOM   1806  N   GLU F 126      -4.738  -6.260  -9.265  1.00114.15           N
ATOM   1807  H   GLU F 126      -4.683  -5.425  -9.826  1.00114.15           H
ATOM   1808  CA  GLU F 126      -5.089  -7.517  -9.941  1.00125.92           C
ATOM   1809  HA  GLU F 126      -6.046  -7.863  -9.552  1.00125.92           H
ATOM   1810  C   GLU F 126      -4.086  -8.654  -9.665  1.00139.26           C
ATOM   1811  O   GLU F 126      -4.488  -9.783  -9.388  1.00151.89           O
ATOM   1812  CB  GLU F 126      -5.283  -7.199 -11.434  1.00129.39           C
ATOM   1813 1HB  GLU F 126      -6.136  -6.524 -11.512  1.00129.39           H
ATOM   1814 2HB  GLU F 126      -4.416  -6.654 -11.812  1.00129.39           H
ATOM   1815  CG  GLU F 126      -5.574  -8.412 -12.330  1.00145.39           C
ATOM   1816 1HG  GLU F 126      -6.271  -9.077 -11.815  1.00145.39           H
ATOM   1817 2HG  GLU F 126      -6.070  -8.051 -13.234  1.00145.39           H
ATOM   1818  CD  GLU F 126      -4.314  -9.177 -12.757  1.00160.70           C
ATOM   1819  OE1 GLU F 126      -4.383 -10.411 -12.927  1.00164.10           O
ATOM   1820  OE2 GLU F 126      -3.239  -8.566 -12.947  1.00166.53           O
ATOM   1821  N   ASP F 127      -2.784  -8.365  -9.608  1.00133.54           N
ATOM   1822  H   ASP F 127      -2.476  -7.423  -9.797  1.00133.54           H
ATOM   1823  CA  ASP F 127      -1.784  -9.361  -9.215  1.00127.49           C
ATOM   1824  HA  ASP F 127      -2.054 -10.311  -9.678  1.00127.49           H
ATOM   1825  C   ASP F 127      -1.738  -9.600  -7.694  1.00123.40           C
ATOM   1826  O   ASP F 127      -1.170 -10.595  -7.250  1.00126.60           O
ATOM   1827  CB  ASP F 127      -0.402  -8.981  -9.761  1.00133.01           C
ATOM   1828 1HB  ASP F 127       0.276  -9.816  -9.592  1.00133.01           H
ATOM   1829 2HB  ASP F 127      -0.479  -8.843 -10.841  1.00133.01           H
ATOM   1830  CG  ASP F 127       0.225  -7.725  -9.156  1.00148.34           C
ATOM   1831  OD1 ASP F 127       1.457  -7.581  -9.308  1.00155.42           O
ATOM   1832  OD2 ASP F 127      -0.482  -6.868  -8.585  1.00149.40           O
ATOM   1833  N   VAL F 128      -2.305  -8.727  -6.851  1.00116.91           N
ATOM   1834  H   VAL F 128      -2.777  -7.929  -7.260  1.00116.91           H
ATOM   1835  CA  VAL F 128      -2.543  -9.032  -5.423  1.00111.50           C
ATOM   1836  HA  VAL F 128      -1.676  -9.543  -5.008  1.00111.50           H
ATOM   1837  C   VAL F 128      -3.690 -10.027  -5.291  1.00 99.90           C
ATOM   1838  O   VAL F 128      -3.549 -11.001  -4.551  1.00 87.24           O
ATOM   1839  CB  VAL F 128      -2.770  -7.760  -4.580  1.00107.25           C
ATOM   1840  HB  VAL F 128      -3.498  -7.118  -5.067  1.00107.25           H
ATOM   1841  CG1 VAL F 128      -3.284  -8.054  -3.167  1.00103.45           C
ATOM   1842 1HG1 VAL F 128      -3.378  -7.123  -2.609  1.00103.45           H
ATOM   1843 2HG1 VAL F 128      -2.598  -8.722  -2.643  1.00103.45           H
ATOM   1844 3HG1 VAL F 128      -4.269  -8.519  -3.209  1.00103.45           H
ATOM   1845  CG2 VAL F 128      -1.456  -6.984  -4.425  1.00113.86           C
ATOM   1846 1HG2 VAL F 128      -1.647  -6.046  -3.906  1.00113.86           H
ATOM   1847 2HG2 VAL F 128      -1.038  -6.752  -5.405  1.00113.86           H
ATOM   1848 3HG2 VAL F 128      -0.747  -7.566  -3.836  1.00113.86           H
ATOM   1849  N   LEU F 129      -4.768  -9.850  -6.064  1.00 89.33           N
ATOM   1850  H   LEU F 129      -4.806  -9.031  -6.662  1.00 89.33           H
ATOM   1851  CA  LEU F 129      -5.817 -10.862  -6.191  1.00 88.57           C
ATOM   1852  HA  LEU F 129      -6.232 -11.055  -5.201  1.00 88.57           H
ATOM   1853  C   LEU F 129      -5.232 -12.192  -6.684  1.00100.60           C
ATOM   1854  O   LEU F 129      -5.558 -13.226  -6.108  1.00112.71           O
ATOM   1855  CB  LEU F 129      -6.950 -10.375  -7.116  1.00 86.92           C
ATOM   1856 1HB  LEU F 129      -6.541 -10.196  -8.108  1.00 86.92           H
ATOM   1857 2HB  LEU F 129      -7.686 -11.174  -7.216  1.00 86.92           H
ATOM   1858  CG  LEU F 129      -7.673  -9.099  -6.650  1.00 84.64           C
ATOM   1859  HG  LEU F 129      -6.948  -8.315  -6.441  1.00 84.64           H
ATOM   1860  CD1 LEU F 129      -8.611  -8.600  -7.748  1.00 83.22           C
ATOM   1861 1HD1 LEU F 129      -9.073  -7.664  -7.435  1.00 83.22           H
ATOM   1862 2HD1 LEU F 129      -9.387  -9.338  -7.944  1.00 83.22           H
ATOM   1863 3HD1 LEU F 129      -8.049  -8.417  -8.662  1.00 83.22           H
ATOM   1864  CD2 LEU F 129      -8.493  -9.361  -5.387  1.00 76.31           C
ATOM   1865 1HD2 LEU F 129      -9.050  -8.459  -5.149  1.00 76.31           H
ATOM   1866 2HD2 LEU F 129      -7.836  -9.600  -4.553  1.00 76.31           H
ATOM   1867 3HD2 LEU F 129      -9.194 -10.178  -5.559  1.00 76.31           H
ATOM   1868  N   ASP F 130      -4.331 -12.190  -7.674  1.00 82.19           N
ATOM   1869  H   ASP F 130      -4.173 -11.325  -8.183  1.00 82.19           H
ATOM   1870  CA  ASP F 130      -3.684 -13.425  -8.139  1.00 84.22           C
ATOM   1871  HA  ASP F 130      -4.474 -14.167  -8.259  1.00 84.22           H
ATOM   1872  C   ASP F 130      -2.670 -14.019  -7.145  1.00 89.92           C
ATOM   1873  O   ASP F 130      -2.611 -15.234  -7.054  1.00 97.79           O
ATOM   1874  CB  ASP F 130      -3.059 -13.241  -9.523  1.00 99.79           C
ATOM   1875 1HB  ASP F 130      -3.749 -12.656 -10.133  1.00 99.79           H
ATOM   1876 2HB  ASP F 130      -2.132 -12.673  -9.421  1.00 99.79           H
ATOM   1877  CG  ASP F 130      -2.776 -14.558 -10.275  1.00116.15           C
ATOM   1878  OD1 ASP F 130      -3.369 -15.620  -9.958  1.00122.88           O
ATOM   1879  OD2 ASP F 130      -1.985 -14.473 -11.247  1.00123.15           O
ATOM   1880  N   VAL F 131      -1.926 -13.253  -6.330  1.00 83.13           N
ATOM   1881  H   VAL F 131      -1.940 -12.247  -6.455  1.00 83.13           H
ATOM   1882  CA  VAL F 131      -1.128 -13.853  -5.225  1.00 80.80           C
ATOM   1883  HA  VAL F 131      -0.478 -14.623  -5.643  1.00 80.80           H
ATOM   1884  C   VAL F 131      -2.040 -14.562  -4.222  1.00 89.72           C
ATOM   1885  O   VAL F 131      -1.790 -15.709  -3.848  1.00 74.66           O
ATOM   1886  CB  VAL F 131      -0.228 -12.826  -4.499  1.00 78.61           C
ATOM   1887  HB  VAL F 131      -0.800 -11.917  -4.307  1.00 78.61           H
ATOM   1888  CG1 VAL F 131       0.331 -13.331  -3.159  1.00 79.19           C
ATOM   1889 1HG1 VAL F 131       1.043 -12.609  -2.757  1.00 79.19           H
ATOM   1890 2HG1 VAL F 131       0.836 -14.287  -3.308  1.00 79.19           H
ATOM   1891 3HG1 VAL F 131      -0.481 -13.455  -2.444  1.00 79.19           H
ATOM   1892  CG2 VAL F 131       0.986 -12.476  -5.356  1.00 73.48           C
ATOM   1893 1HG2 VAL F 131       1.618 -11.752  -4.841  1.00 73.48           H
ATOM   1894 2HG2 VAL F 131       0.644 -12.036  -6.282  1.00 73.48           H
ATOM   1895 3HG2 VAL F 131       1.568 -13.372  -5.572  1.00 73.48           H
ATOM   1896  N   GLN F 132      -3.120 -13.897  -3.803  1.00 94.47           N
ATOM   1897  H   GLN F 132      -3.296 -12.968  -4.174  1.00 94.47           H
ATOM   1898  CA  GLN F 132      -4.064 -14.453  -2.831  1.00 78.64           C
ATOM   1899  HA  GLN F 132      -3.499 -14.800  -1.966  1.00 78.64           H
ATOM   1900  C   GLN F 132      -4.800 -15.678  -3.397  1.00 80.35           C
ATOM   1901  O   GLN F 132      -4.926 -16.704  -2.723  1.00 75.33           O
ATOM   1902  CB  GLN F 132      -5.049 -13.356  -2.387  1.00 68.68           C
ATOM   1903 1HB  GLN F 132      -5.569 -12.982  -3.270  1.00 68.68           H
ATOM   1904 2HB  GLN F 132      -5.797 -13.786  -1.721  1.00 68.68           H
ATOM   1905  CG  GLN F 132      -4.386 -12.160  -1.677  1.00 71.68           C
ATOM   1906 1HG  GLN F 132      -3.512 -11.817  -2.224  1.00 71.68           H
ATOM   1907 2HG  GLN F 132      -5.098 -11.336  -1.664  1.00 71.68           H
ATOM   1908  CD  GLN F 132      -3.940 -12.445  -0.249  1.00 82.72           C
ATOM   1909  OE1 GLN F 132      -3.397 -13.491   0.074  1.00 80.89           O
ATOM   1910  NE2 GLN F 132      -4.141 -11.510   0.643  1.00 82.68           N
ATOM   1911 1HE2 GLN F 132      -3.703 -11.614   1.559  1.00 82.68           H
ATOM   1912 2HE2 GLN F 132      -4.536 -10.612   0.390  1.00 82.68           H
ATOM   1913  N   LEU F 133      -5.222 -15.612  -4.664  1.00 70.09           N
ATOM   1914  H   LEU F 133      -5.114 -14.735  -5.163  1.00 70.09           H
ATOM   1915  CA  LEU F 133      -5.759 -16.760  -5.383  1.00 73.09           C
ATOM   1916  HA  LEU F 133      -6.544 -17.208  -4.774  1.00 73.09           H
ATOM   1917  C   LEU F 133      -4.697 -17.845  -5.570  1.00 81.77           C
ATOM   1918  O   LEU F 133      -5.028 -18.993  -5.348  1.00 91.08           O
ATOM   1919  CB  LEU F 133      -6.364 -16.337  -6.734  1.00 73.13           C
ATOM   1920 1HB  LEU F 133      -5.640 -15.709  -7.250  1.00 73.13           H
ATOM   1921 2HB  LEU F 133      -6.519 -17.223  -7.350  1.00 73.13           H
ATOM   1922  CG  LEU F 133      -7.706 -15.589  -6.615  1.00 72.94           C
ATOM   1923  HG  LEU F 133      -7.643 -14.825  -5.841  1.00 72.94           H
ATOM   1924  CD1 LEU F 133      -8.047 -14.912  -7.942  1.00103.97           C
ATOM   1925 1HD1 LEU F 133      -8.977 -14.353  -7.842  1.00103.97           H
ATOM   1926 2HD1 LEU F 133      -8.150 -15.656  -8.733  1.00103.97           H
ATOM   1927 3HD1 LEU F 133      -7.255 -14.211  -8.208  1.00103.97           H
ATOM   1928  CD2 LEU F 133      -8.854 -16.544  -6.267  1.00 71.61           C
ATOM   1929 1HD2 LEU F 133      -9.793 -15.992  -6.241  1.00 71.61           H
ATOM   1930 2HD2 LEU F 133      -8.687 -16.990  -5.288  1.00 71.61           H
ATOM   1931 3HD2 LEU F 133      -8.926 -17.333  -7.017  1.00 71.61           H
ATOM   1932  N   ALA F 134      -3.443 -17.552  -5.921  1.00 73.12           N
ATOM   1933  H   ALA F 134      -3.204 -16.586  -6.109  1.00 73.12           H
ATOM   1934  CA  ALA F 134      -2.404 -18.561  -6.155  1.00 68.31           C
ATOM   1935  HA  ALA F 134      -2.747 -19.229  -6.944  1.00 68.31           H
ATOM   1936  C   ALA F 134      -2.135 -19.424  -4.915  1.00 76.68           C
ATOM   1937  O   ALA F 134      -2.067 -20.648  -5.038  1.00 68.63           O
ATOM   1938  CB  ALA F 134      -1.120 -17.888  -6.655  1.00 60.06           C
ATOM   1939 1HB  ALA F 134      -1.316 -17.366  -7.592  1.00 60.06           H
ATOM   1940 2HB  ALA F 134      -0.360 -18.647  -6.840  1.00 60.06           H
ATOM   1941 3HB  ALA F 134      -0.746 -17.181  -5.913  1.00 60.06           H
ATOM   1942  N   PHE F 135      -2.075 -18.822  -3.719  1.00 66.22           N
ATOM   1943  H   PHE F 135      -2.111 -17.807  -3.683  1.00 66.22           H
ATOM   1944  CA  PHE F 135      -2.029 -19.580  -2.463  1.00 75.48           C
ATOM   1945  HA  PHE F 135      -1.145 -20.220  -2.474  1.00 75.48           H
ATOM   1946  C   PHE F 135      -3.239 -20.517  -2.323  1.00 85.79           C
ATOM   1947  O   PHE F 135      -3.056 -21.702  -2.064  1.00 91.09           O
ATOM   1948  CB  PHE F 135      -1.918 -18.631  -1.257  1.00 81.23           C
ATOM   1949 1HB  PHE F 135      -2.418 -17.686  -1.478  1.00 81.23           H
ATOM   1950 2HB  PHE F 135      -2.440 -19.081  -0.412  1.00 81.23           H
ATOM   1951  CG  PHE F 135      -0.491 -18.361  -0.819  1.00 72.24           C
ATOM   1952  CD1 PHE F 135       0.291 -17.400  -1.482  1.00 66.53           C
ATOM   1953  HD1 PHE F 135      -0.120 -16.839  -2.309  1.00 66.53           H
ATOM   1954  CD2 PHE F 135       0.068 -19.099   0.243  1.00 58.94           C
ATOM   1955  HD2 PHE F 135      -0.531 -19.832   0.764  1.00 58.94           H
ATOM   1956  CE1 PHE F 135       1.625 -17.190  -1.093  1.00 79.88           C
ATOM   1957  HE1 PHE F 135       2.226 -16.478  -1.636  1.00 79.88           H
ATOM   1958  CE2 PHE F 135       1.404 -18.891   0.629  1.00 63.33           C
ATOM   1959  HE2 PHE F 135       1.829 -19.474   1.431  1.00 63.33           H
ATOM   1960  CZ  PHE F 135       2.187 -17.939  -0.045  1.00 72.45           C
ATOM   1961  HZ  PHE F 135       3.222 -17.797   0.228  1.00 72.45           H
ATOM   1962  N   LEU F 136      -4.467 -20.038  -2.549  1.00 79.70           N
ATOM   1963  H   LEU F 136      -4.571 -19.061  -2.799  1.00 79.70           H
ATOM   1964  CA  LEU F 136      -5.664 -20.890  -2.486  1.00 76.17           C
ATOM   1965  HA  LEU F 136      -5.645 -21.447  -1.549  1.00 76.17           H
ATOM   1966  C   LEU F 136      -5.725 -21.948  -3.608  1.00 80.76           C
ATOM   1967  O   LEU F 136      -6.157 -23.073  -3.368  1.00 74.56           O
ATOM   1968  CB  LEU F 136      -6.919 -20.000  -2.509  1.00 77.25           C
ATOM   1969 1HB  LEU F 136      -6.889 -19.376  -3.403  1.00 77.25           H
ATOM   1970 2HB  LEU F 136      -7.788 -20.646  -2.590  1.00 77.25           H
ATOM   1971  CG  LEU F 136      -7.108 -19.099  -1.276  1.00 67.48           C
ATOM   1972  HG  LEU F 136      -6.220 -18.487  -1.132  1.00 67.48           H
ATOM   1973  CD1 LEU F 136      -8.302 -18.173  -1.501  1.00 67.80           C
ATOM   1974 1HD1 LEU F 136      -8.446 -17.536  -0.629  1.00 67.80           H
ATOM   1975 2HD1 LEU F 136      -9.206 -18.759  -1.669  1.00 67.80           H
ATOM   1976 3HD1 LEU F 136      -8.109 -17.540  -2.367  1.00 67.80           H
ATOM   1977  CD2 LEU F 136      -7.368 -19.899   0.005  1.00 68.30           C
ATOM   1978 1HD2 LEU F 136      -7.566 -19.212   0.827  1.00 68.30           H
ATOM   1979 2HD2 LEU F 136      -6.491 -20.494   0.257  1.00 68.30           H
ATOM   1980 3HD2 LEU F 136      -8.226 -20.556  -0.131  1.00 68.30           H
ATOM   1981  N   ARG F 137      -5.275 -21.617  -4.820  1.00 82.24           N
ATOM   1982  H   ARG F 137      -4.946 -20.664  -4.918  1.00 82.24           H
ATOM   1983  CA  ARG F 137      -5.302 -22.447  -6.035  1.00 79.23           C
ATOM   1984  HA  ARG F 137      -6.274 -22.934  -6.115  1.00 79.23           H
ATOM   1985  C   ARG F 137      -4.275 -23.577  -6.017  1.00 80.46           C
ATOM   1986  O   ARG F 137      -4.517 -24.614  -6.626  1.00 76.53           O
ATOM   1987  CB  ARG F 137      -5.084 -21.545  -7.269  1.00 76.01           C
ATOM   1988 1HB  ARG F 137      -4.249 -20.868  -7.093  1.00 76.01           H
ATOM   1989 2HB  ARG F 137      -4.813 -22.169  -8.112  1.00 76.01           H
ATOM   1990  CG  ARG F 137      -6.342 -20.745  -7.648  1.00 75.68           C
ATOM   1991 1HG  ARG F 137      -7.191 -21.426  -7.621  1.00 75.68           H
ATOM   1992 2HG  ARG F 137      -6.544 -19.960  -6.926  1.00 75.68           H
ATOM   1993  CD  ARG F 137      -6.311 -20.144  -9.058  1.00 79.34           C
ATOM   1994 1HD  ARG F 137      -6.362 -20.982  -9.755  1.00 79.34           H
ATOM   1995 2HD  ARG F 137      -7.225 -19.562  -9.187  1.00 79.34           H
ATOM   1996  NE  ARG F 137      -5.168 -19.258  -9.380  1.00 91.48           N
ATOM   1997  HE  ARG F 137      -4.920 -18.531  -8.730  1.00 91.48           H
ATOM   1998  CZ  ARG F 137      -4.629 -19.157 -10.588  1.00 77.43           C
ATOM   1999  NH1 ARG F 137      -4.850 -20.061 -11.505  1.00 70.47           N
ATOM   2000 1HH1 ARG F 137      -5.433 -20.859 -11.295  1.00 70.47           H
ATOM   2001 2HH1 ARG F 137      -4.576 -19.927 -12.467  1.00 70.47           H
ATOM   2002  NH2 ARG F 137      -3.877 -18.145 -10.911  1.00 86.11           N
ATOM   2003 1HH2 ARG F 137      -3.742 -17.326 -10.303  1.00 86.11           H
ATOM   2004 2HH2 ARG F 137      -3.513 -18.055 -11.836  1.00 86.11           H
ATOM   2005  N   LEU F 138      -3.139 -23.390  -5.345  1.00 76.83           N
ATOM   2006  H   LEU F 138      -2.966 -22.469  -4.958  1.00 76.83           H
ATOM   2007  CA  LEU F 138      -2.094 -24.411  -5.212  1.00 74.75           C
ATOM   2008  HA  LEU F 138      -2.246 -25.190  -5.960  1.00 74.75           H
ATOM   2009  C   LEU F 138      -2.116 -25.132  -3.856  1.00 77.62           C
ATOM   2010  O   LEU F 138      -1.708 -26.289  -3.788  1.00 79.84           O
ATOM   2011  CB  LEU F 138      -0.730 -23.751  -5.479  1.00 66.72           C
ATOM   2012 1HB  LEU F 138      -0.651 -22.846  -4.876  1.00 66.72           H
ATOM   2013 2HB  LEU F 138       0.058 -24.427  -5.154  1.00 66.72           H
ATOM   2014  CG  LEU F 138      -0.516 -23.413  -6.967  1.00 77.94           C
ATOM   2015  HG  LEU F 138      -1.447 -23.059  -7.410  1.00 77.94           H
ATOM   2016  CD1 LEU F 138       0.528 -22.315  -7.141  1.00 64.88           C
ATOM   2017 1HD1 LEU F 138       0.691 -22.116  -8.199  1.00 64.88           H
ATOM   2018 2HD1 LEU F 138       1.468 -22.615  -6.678  1.00 64.88           H
ATOM   2019 3HD1 LEU F 138       0.164 -21.403  -6.671  1.00 64.88           H
ATOM   2020  CD2 LEU F 138      -0.032 -24.641  -7.742  1.00 76.28           C
ATOM   2021 1HD2 LEU F 138       0.058 -24.396  -8.800  1.00 76.28           H
ATOM   2022 2HD2 LEU F 138      -0.743 -25.459  -7.630  1.00 76.28           H
ATOM   2023 3HD2 LEU F 138       0.939 -24.961  -7.365  1.00 76.28           H
ATOM   2024  N   LEU F 139      -2.591 -24.480  -2.789  1.00 74.29           N
ATOM   2025  H   LEU F 139      -2.898 -23.522  -2.911  1.00 74.29           H
ATOM   2026  CA  LEU F 139      -2.487 -24.960  -1.405  1.00 69.24           C
ATOM   2027  HA  LEU F 139      -2.097 -25.979  -1.425  1.00 69.24           H
ATOM   2028  C   LEU F 139      -3.861 -25.083  -0.725  1.00 72.86           C
ATOM   2029  O   LEU F 139      -4.062 -24.675   0.425  1.00 74.66           O
ATOM   2030  CB  LEU F 139      -1.467 -24.115  -0.622  1.00 54.90           C
ATOM   2031 1HB  LEU F 139      -1.892 -23.132  -0.424  1.00 54.90           H
ATOM   2032 2HB  LEU F 139      -1.313 -24.601   0.337  1.00 54.90           H
ATOM   2033  CG  LEU F 139      -0.098 -23.942  -1.306  1.00 73.39           C
ATOM   2034  HG  LEU F 139      -0.216 -23.572  -2.324  1.00 73.39           H
ATOM   2035  CD1 LEU F 139       0.752 -22.930  -0.551  1.00 68.33           C
ATOM   2036 1HD1 LEU F 139       1.666 -22.753  -1.110  1.00 68.33           H
ATOM   2037 2HD1 LEU F 139       0.999 -23.316   0.433  1.00 68.33           H
ATOM   2038 3HD1 LEU F 139       0.212 -21.989  -0.458  1.00 68.33           H
ATOM   2039  CD2 LEU F 139       0.666 -25.265  -1.329  1.00 82.62           C
ATOM   2040 1HD2 LEU F 139       1.681 -25.102  -1.680  1.00 82.62           H
ATOM   2041 2HD2 LEU F 139       0.179 -25.968  -2.001  1.00 82.62           H
ATOM   2042 3HD2 LEU F 139       0.697 -25.680  -0.325  1.00 82.62           H
ATOM   2043  N   SER F 140      -4.793 -25.694  -1.461  1.00 77.77           N
ATOM   2044  H   SER F 140      -4.530 -25.975  -2.395  1.00 77.77           H
ATOM   2045  CA  SER F 140      -6.077 -26.198  -0.967  1.00 63.32           C
ATOM   2046  HA  SER F 140      -6.096 -26.151   0.121  1.00 63.32           H
ATOM   2047  C   SER F 140      -6.277 -27.651  -1.392  1.00 74.44           C
ATOM   2048  O   SER F 140      -5.959 -28.037  -2.518  1.00 97.96           O
ATOM   2049  CB  SER F 140      -7.257 -25.369  -1.469  1.00 70.97           C
ATOM   2050 1HB  SER F 140      -7.317 -25.434  -2.556  1.00 70.97           H
ATOM   2051 2HB  SER F 140      -8.175 -25.772  -1.046  1.00 70.97           H
ATOM   2052  OG  SER F 140      -7.109 -24.020  -1.087  1.00 87.53           O
ATOM   2053  HG  SER F 140      -6.652 -23.600  -1.836  1.00 87.53           H
ATOM   2054  N   SER F 141      -6.847 -28.444  -0.491  1.00 78.61           N
ATOM   2055  H   SER F 141      -7.154 -27.999   0.371  1.00 78.61           H
ATOM   2056  CA  SER F 141      -7.220 -29.848  -0.698  1.00 81.38           C
ATOM   2057  HA  SER F 141      -6.356 -30.413  -1.050  1.00 81.38           H
ATOM   2058  C   SER F 141      -8.352 -30.002  -1.717  1.00 79.33           C
ATOM   2059  O   SER F 141      -8.341 -30.904  -2.562  1.00 99.24           O
ATOM   2060  CB  SER F 141      -7.678 -30.424   0.647  1.00 83.48           C
ATOM   2061 1HB  SER F 141      -7.993 -31.458   0.499  1.00 83.48           H
ATOM   2062 2HB  SER F 141      -6.839 -30.430   1.340  1.00 83.48           H
ATOM   2063  OG  SER F 141      -8.764 -29.684   1.200  1.00 81.42           O
ATOM   2064  HG  SER F 141      -8.492 -28.762   1.390  1.00 81.42           H
ATOM   2065  N   ARG F 142      -9.344 -29.110  -1.652  1.00 77.08           N
ATOM   2066  H   ARG F 142      -9.269 -28.404  -0.927  1.00 77.08           H
ATOM   2067  CA  ARG F 142     -10.579 -29.160  -2.439  1.00 68.05           C
ATOM   2068  HA  ARG F 142     -10.397 -29.756  -3.333  1.00 68.05           H
ATOM   2069  C   ARG F 142     -10.949 -27.749  -2.898  1.00 75.53           C
ATOM   2070  O   ARG F 142     -10.672 -26.774  -2.202  1.00 67.00           O
ATOM   2071  CB  ARG F 142     -11.715 -29.833  -1.630  1.00 66.09           C
ATOM   2072 1HB  ARG F 142     -12.051 -29.138  -0.860  1.00 66.09           H
ATOM   2073 2HB  ARG F 142     -12.554 -30.020  -2.301  1.00 66.09           H
ATOM   2074  CG  ARG F 142     -11.321 -31.163  -0.943  1.00 93.37           C
ATOM   2075 1HG  ARG F 142     -10.925 -31.859  -1.682  1.00 93.37           H
ATOM   2076 2HG  ARG F 142     -10.544 -30.963  -0.207  1.00 93.37           H
ATOM   2077  CD  ARG F 142     -12.494 -31.827  -0.208  1.00118.84           C
ATOM   2078 1HD  ARG F 142     -13.080 -31.047   0.281  1.00118.84           H
ATOM   2079 2HD  ARG F 142     -13.137 -32.322  -0.937  1.00118.84           H
ATOM   2080  NE  ARG F 142     -12.029 -32.814   0.795  1.00141.52           N
ATOM   2081  HE  ARG F 142     -11.354 -33.521   0.511  1.00141.52           H
ATOM   2082  CZ  ARG F 142     -12.273 -32.814   2.093  1.00149.30           C
ATOM   2083  NH1 ARG F 142     -13.024 -31.951   2.707  1.00145.25           N
ATOM   2084 1HH1 ARG F 142     -13.421 -31.183   2.203  1.00145.25           H
ATOM   2085 2HH1 ARG F 142     -12.971 -31.954   3.720  1.00145.25           H
ATOM   2086  NH2 ARG F 142     -11.723 -33.689   2.862  1.00153.79           N
ATOM   2087 1HH2 ARG F 142     -11.023 -34.296   2.433  1.00153.79           H
ATOM   2088 2HH2 ARG F 142     -11.735 -33.500   3.858  1.00153.79           H
ATOM   2089  N   ALA F 143     -11.580 -27.643  -4.062  1.00 60.04           N
ATOM   2090  H   ALA F 143     -11.727 -28.483  -4.607  1.00 60.04           H
ATOM   2091  CA  ALA F 143     -12.087 -26.381  -4.597  1.00 58.37           C
ATOM   2092  HA  ALA F 143     -12.373 -25.748  -3.758  1.00 58.37           H
ATOM   2093  C   ALA F 143     -13.335 -26.593  -5.461  1.00 71.07           C
ATOM   2094  O   ALA F 143     -13.567 -27.698  -5.959  1.00 78.09           O
ATOM   2095  CB  ALA F 143     -10.971 -25.684  -5.382  1.00 64.04           C
ATOM   2096 1HB  ALA F 143     -10.129 -25.497  -4.717  1.00 64.04           H
ATOM   2097 2HB  ALA F 143     -11.326 -24.726  -5.765  1.00 64.04           H
ATOM   2098 3HB  ALA F 143     -10.654 -26.309  -6.216  1.00 64.04           H
ATOM   2099  N   SER F 144     -14.138 -25.547  -5.661  1.00 54.83           N
ATOM   2100  H   SER F 144     -13.900 -24.663  -5.219  1.00 54.83           H
ATOM   2101  CA  SER F 144     -15.386 -25.641  -6.430  1.00 64.82           C
ATOM   2102  HA  SER F 144     -15.185 -26.256  -7.303  1.00 64.82           H
ATOM   2103  C   SER F 144     -15.930 -24.306  -6.931  1.00 77.10           C
ATOM   2104  O   SER F 144     -15.632 -23.267  -6.356  1.00 85.68           O
ATOM   2105  CB  SER F 144     -16.471 -26.314  -5.587  1.00 64.72           C
ATOM   2106 1HB  SER F 144     -17.409 -26.318  -6.142  1.00 64.72           H
ATOM   2107 2HB  SER F 144     -16.175 -27.345  -5.395  1.00 64.72           H
ATOM   2108  OG  SER F 144     -16.672 -25.662  -4.349  1.00 77.78           O
ATOM   2109  HG  SER F 144     -16.989 -24.767  -4.506  1.00 77.78           H
ATOM   2110  N   GLN F 145     -16.775 -24.335  -7.963  1.00 68.30           N
ATOM   2111  H   GLN F 145     -16.988 -25.235  -8.382  1.00 68.30           H
ATOM   2112  CA  GLN F 145     -17.513 -23.172  -8.468  1.00 62.65           C
ATOM   2113  HA  GLN F 145     -17.803 -22.549  -7.621  1.00 62.65           H
ATOM   2114  C   GLN F 145     -18.794 -23.603  -9.202  1.00 72.75           C
ATOM   2115  O   GLN F 145     -18.808 -24.646  -9.852  1.00 81.94           O
ATOM   2116  CB  GLN F 145     -16.600 -22.345  -9.390  1.00 67.46           C
ATOM   2117 1HB  GLN F 145     -15.713 -22.047  -8.830  1.00 67.46           H
ATOM   2118 2HB  GLN F 145     -16.283 -22.955 -10.237  1.00 67.46           H
ATOM   2119  CG  GLN F 145     -17.301 -21.082  -9.912  1.00 74.47           C
ATOM   2120 1HG  GLN F 145     -18.045 -21.353 -10.659  1.00 74.47           H
ATOM   2121 2HG  GLN F 145     -17.813 -20.588  -9.088  1.00 74.47           H
ATOM   2122  CD  GLN F 145     -16.351 -20.078 -10.543  1.00 79.55           C
ATOM   2123  OE1 GLN F 145     -15.252 -20.390 -10.973  1.00 85.71           O
ATOM   2124  NE2 GLN F 145     -16.762 -18.841 -10.641  1.00 78.48           N
ATOM   2125 1HE2 GLN F 145     -16.174 -18.174 -11.123  1.00 78.48           H
ATOM   2126 2HE2 GLN F 145     -17.644 -18.554 -10.225  1.00 78.48           H
ATOM   2127  N   GLN F 146     -19.845 -22.782  -9.135  1.00 67.94           N
ATOM   2128  H   GLN F 146     -19.741 -21.927  -8.609  1.00 67.94           H
ATOM   2129  CA  GLN F 146     -21.086 -22.929  -9.911  1.00 69.08           C
ATOM   2130  HA  GLN F 146     -21.047 -23.844 -10.501  1.00 69.08           H
ATOM   2131  C   GLN F 146     -21.264 -21.758 -10.892  1.00 79.77           C
ATOM   2132  O   GLN F 146     -20.762 -20.661 -10.645  1.00 90.13           O
ATOM   2133  CB  GLN F 146     -22.287 -23.030  -8.957  1.00 64.43           C
ATOM   2134 1HB  GLN F 146     -22.293 -22.154  -8.305  1.00 64.43           H
ATOM   2135 2HB  GLN F 146     -23.209 -23.030  -9.541  1.00 64.43           H
ATOM   2136  CG  GLN F 146     -22.256 -24.307  -8.101  1.00 73.47           C
ATOM   2137 1HG  GLN F 146     -22.343 -25.169  -8.760  1.00 73.47           H
ATOM   2138 2HG  GLN F 146     -21.310 -24.381  -7.566  1.00 73.47           H
ATOM   2139  CD  GLN F 146     -23.379 -24.376  -7.070  1.00 84.28           C
ATOM   2140  OE1 GLN F 146     -24.095 -23.424  -6.804  1.00 76.70           O
ATOM   2141  NE2 GLN F 146     -23.563 -25.506  -6.430  1.00 85.60           N
ATOM   2142 1HE2 GLN F 146     -24.343 -25.555  -5.804  1.00 85.60           H
ATOM   2143 2HE2 GLN F 146     -22.960 -26.305  -6.639  1.00 85.60           H
ATOM   2144  N   ILE F 147     -21.993 -21.963 -11.991  1.00 71.14           N
ATOM   2145  H   ILE F 147     -22.348 -22.902 -12.161  1.00 71.14           H
ATOM   2146  CA  ILE F 147     -22.295 -20.926 -12.993  1.00 74.73           C
ATOM   2147  HA  ILE F 147     -22.382 -19.974 -12.468  1.00 74.73           H
ATOM   2148  C   ILE F 147     -23.658 -21.196 -13.649  1.00 82.55           C
ATOM   2149  O   ILE F 147     -23.925 -22.302 -14.123  1.00 86.44           O
ATOM   2150  CB  ILE F 147     -21.117 -20.784 -13.993  1.00100.54           C
ATOM   2151  HB  ILE F 147     -20.228 -20.551 -13.404  1.00100.54           H
ATOM   2152  CG1 ILE F 147     -21.336 -19.620 -14.982  1.00102.68           C
ATOM   2153 1HG1 ILE F 147     -22.114 -19.884 -15.700  1.00102.68           H
ATOM   2154 2HG1 ILE F 147     -21.674 -18.745 -14.430  1.00102.68           H
ATOM   2155  CG2 ILE F 147     -20.827 -22.078 -14.773  1.00 92.85           C
ATOM   2156 1HG2 ILE F 147     -19.889 -21.996 -15.319  1.00 92.85           H
ATOM   2157 2HG2 ILE F 147     -21.630 -22.262 -15.485  1.00 92.85           H
ATOM   2158 3HG2 ILE F 147     -20.737 -22.921 -14.087  1.00 92.85           H
ATOM   2159  CD1 ILE F 147     -20.057 -19.238 -15.744  1.00 93.72           C
ATOM   2160 1HD1 ILE F 147     -20.237 -18.351 -16.349  1.00 93.72           H
ATOM   2161 2HD1 ILE F 147     -19.751 -20.043 -16.409  1.00 93.72           H
ATOM   2162 3HD1 ILE F 147     -19.251 -19.026 -15.042  1.00 93.72           H
ATOM   2163  N   THR F 148     -24.540 -20.192 -13.651  1.00 82.10           N
ATOM   2164  H   THR F 148     -24.249 -19.293 -13.276  1.00 82.10           H
ATOM   2165  CA  THR F 148     -25.938 -20.322 -14.101  1.00 86.62           C
ATOM   2166  HA  THR F 148     -26.175 -21.374 -14.257  1.00 86.62           H
ATOM   2167  C   THR F 148     -26.154 -19.585 -15.415  1.00 91.57           C
ATOM   2168  O   THR F 148     -26.126 -18.358 -15.456  1.00 93.44           O
ATOM   2169  CB  THR F 148     -26.919 -19.802 -13.041  1.00 76.44           C
ATOM   2170  HB  THR F 148     -26.745 -18.741 -12.871  1.00 76.44           H
ATOM   2171  OG1 THR F 148     -26.712 -20.490 -11.829  1.00 89.34           O
ATOM   2172  HG1 THR F 148     -25.982 -20.057 -11.380  1.00 89.34           H
ATOM   2173  CG2 THR F 148     -28.381 -20.001 -13.447  1.00 81.52           C
ATOM   2174 1HG2 THR F 148     -29.026 -19.776 -12.597  1.00 81.52           H
ATOM   2175 2HG2 THR F 148     -28.548 -21.030 -13.766  1.00 81.52           H
ATOM   2176 3HG2 THR F 148     -28.636 -19.326 -14.263  1.00 81.52           H
ATOM   2177  N   TYR F 149     -26.390 -20.326 -16.495  1.00 91.83           N
ATOM   2178  H   TYR F 149     -26.494 -21.327 -16.361  1.00 91.83           H
ATOM   2179  CA  TYR F 149     -26.718 -19.790 -17.816  1.00 93.27           C
ATOM   2180  HA  TYR F 149     -26.196 -18.844 -17.971  1.00 93.27           H
ATOM   2181  C   TYR F 149     -28.231 -19.546 -17.918  1.00100.19           C
ATOM   2182  O   TYR F 149     -29.019 -20.479 -17.779  1.00108.70           O
ATOM   2183  CB  TYR F 149     -26.220 -20.798 -18.861  1.00 86.48           C
ATOM   2184 1HB  TYR F 149     -25.184 -21.051 -18.626  1.00 86.48           H
ATOM   2185 2HB  TYR F 149     -26.800 -21.718 -18.767  1.00 86.48           H
ATOM   2186  CG  TYR F 149     -26.258 -20.341 -20.307  1.00 96.47           C
ATOM   2187  CD1 TYR F 149     -25.181 -19.602 -20.832  1.00 94.46           C
ATOM   2188  HD1 TYR F 149     -24.367 -19.297 -20.190  1.00 94.46           H
ATOM   2189  CD2 TYR F 149     -27.320 -20.726 -21.148  1.00103.89           C
ATOM   2190  HD2 TYR F 149     -28.153 -21.280 -20.739  1.00103.89           H
ATOM   2191  CE1 TYR F 149     -25.156 -19.271 -22.200  1.00104.47           C
ATOM   2192  HE1 TYR F 149     -24.343 -18.692 -22.610  1.00104.47           H
ATOM   2193  CE2 TYR F 149     -27.281 -20.427 -22.526  1.00 99.14           C
ATOM   2194  HE2 TYR F 149     -28.068 -20.762 -23.187  1.00 99.14           H
ATOM   2195  CZ  TYR F 149     -26.193 -19.703 -23.055  1.00105.22           C
ATOM   2196  OH  TYR F 149     -26.126 -19.412 -24.381  1.00106.33           O
ATOM   2197  HH  TYR F 149     -26.891 -19.707 -24.897  1.00106.33           H
ATOM   2198  N   HIS F 150     -28.652 -18.301 -18.146  1.00 97.63           N
ATOM   2199  H   HIS F 150     -27.936 -17.600 -18.299  1.00 97.63           H
ATOM   2200  CA  HIS F 150     -30.017 -17.941 -18.555  1.00102.17           C
ATOM   2201  HA  HIS F 150     -30.737 -18.649 -18.143  1.00102.17           H
ATOM   2202  C   HIS F 150     -30.087 -17.985 -20.082  1.00 96.43           C
ATOM   2203  O   HIS F 150     -29.165 -17.504 -20.729  1.00 98.08           O
ATOM   2204  CB  HIS F 150     -30.397 -16.508 -18.131  1.00100.98           C
ATOM   2205 1HB  HIS F 150     -29.746 -15.811 -18.660  1.00100.98           H
ATOM   2206 2HB  HIS F 150     -31.412 -16.322 -18.482  1.00100.98           H
ATOM   2207  CG  HIS F 150     -30.350 -16.114 -16.674  1.00112.61           C
ATOM   2208  ND1 HIS F 150     -31.124 -15.072 -16.144  1.00111.49           N
ATOM   2209  CD2 HIS F 150     -29.446 -16.509 -15.731  1.00118.41           C
ATOM   2210  HD2 HIS F 150     -28.643 -17.223 -15.847  1.00118.41           H
ATOM   2211  CE1 HIS F 150     -30.674 -14.881 -14.891  1.00101.53           C
ATOM   2212  HE1 HIS F 150     -31.022 -14.121 -14.202  1.00101.53           H
ATOM   2213  NE2 HIS F 150     -29.684 -15.738 -14.618  1.00110.09           N
ATOM   2214  HE2 HIS F 150     -29.133 -15.710 -13.752  1.00110.09           H
ATOM   2215  N   CYS F 151     -31.190 -18.432 -20.675  1.00 87.22           N
ATOM   2216  H   CYS F 151     -31.942 -18.807 -20.106  1.00 87.22           H
ATOM   2217  CA  CYS F 151     -31.332 -18.538 -22.132  1.00 96.55           C
ATOM   2218  HA  CYS F 151     -30.605 -17.898 -22.633  1.00 96.55           H
ATOM   2219  C   CYS F 151     -32.727 -18.141 -22.624  1.00111.87           C
ATOM   2220  O   CYS F 151     -33.719 -18.372 -21.934  1.00112.79           O
ATOM   2221  CB  CYS F 151     -31.054 -19.985 -22.540  1.00 89.97           C
ATOM   2222 1HB  CYS F 151     -31.151 -20.083 -23.622  1.00 89.97           H
ATOM   2223 2HB  CYS F 151     -30.032 -20.240 -22.265  1.00 89.97           H
ATOM   2224  SG  CYS F 151     -32.186 -21.151 -21.749  1.00146.72           S
ATOM   2225  N   LYS F 152     -32.795 -17.607 -23.846  1.00125.15           N
ATOM   2226  H   LYS F 152     -31.912 -17.359 -24.283  1.00125.15           H
ATOM   2227  CA  LYS F 152     -33.976 -17.663 -24.721  1.00129.68           C
ATOM   2228  HA  LYS F 152     -34.865 -17.887 -24.128  1.00129.68           H
ATOM   2229  C   LYS F 152     -33.791 -18.847 -25.682  1.00128.86           C
ATOM   2230  O   LYS F 152     -33.454 -19.942 -25.240  1.00140.81           O
ATOM   2231  CB  LYS F 152     -34.168 -16.271 -25.349  1.00130.10           C
ATOM   2232 1HB  LYS F 152     -34.256 -15.564 -24.525  1.00130.10           H
ATOM   2233 2HB  LYS F 152     -33.274 -16.014 -25.918  1.00130.10           H
ATOM   2234  CG  LYS F 152     -35.388 -16.116 -26.276  1.00145.06           C
ATOM   2235 1HG  LYS F 152     -35.038 -16.179 -27.307  1.00145.06           H
ATOM   2236 2HG  LYS F 152     -36.094 -16.932 -26.119  1.00145.06           H
ATOM   2237  CD  LYS F 152     -36.123 -14.784 -26.065  1.00153.88           C
ATOM   2238 1HD  LYS F 152     -36.940 -14.943 -25.360  1.00153.88           H
ATOM   2239 2HD  LYS F 152     -35.454 -14.034 -25.644  1.00153.88           H
ATOM   2240  CE  LYS F 152     -36.687 -14.257 -27.384  1.00157.11           C
ATOM   2241 1HE  LYS F 152     -37.171 -15.074 -27.927  1.00157.11           H
ATOM   2242 2HE  LYS F 152     -37.441 -13.496 -27.167  1.00157.11           H
ATOM   2243  NZ  LYS F 152     -35.609 -13.661 -28.204  1.00156.04           N
ATOM   2244 1HZ  LYS F 152     -35.963 -13.368 -29.115  1.00156.04           H
ATOM   2245 2HZ  LYS F 152     -34.889 -14.339 -28.429  1.00156.04           H
ATOM   2246 3HZ  LYS F 152     -35.173 -12.872 -27.722  1.00156.04           H
ATOM   2247  N   ASN F 153     -33.924 -18.640 -26.990  1.00109.89           N
ATOM   2248  H   ASN F 153     -34.215 -17.724 -27.287  1.00109.89           H
ATOM   2249  CA  ASN F 153     -33.615 -19.615 -28.035  1.00119.55           C
ATOM   2250  HA  ASN F 153     -34.044 -20.579 -27.751  1.00119.55           H
ATOM   2251  C   ASN F 153     -32.094 -19.848 -28.165  1.00127.97           C
ATOM   2252  O   ASN F 153     -31.471 -19.440 -29.141  1.00139.94           O
ATOM   2253  CB  ASN F 153     -34.308 -19.146 -29.333  1.00128.76           C
ATOM   2254 1HB  ASN F 153     -34.047 -18.109 -29.548  1.00128.76           H
ATOM   2255 2HB  ASN F 153     -33.973 -19.759 -30.169  1.00128.76           H
ATOM   2256  CG  ASN F 153     -35.820 -19.289 -29.251  1.00129.64           C
ATOM   2257  OD1 ASN F 153     -36.328 -20.212 -28.640  1.00132.35           O
ATOM   2258  ND2 ASN F 153     -36.593 -18.400 -29.824  1.00126.21           N
ATOM   2259 1HD2 ASN F 153     -37.590 -18.578 -29.832  1.00126.21           H
ATOM   2260 2HD2 ASN F 153     -36.214 -17.538 -30.225  1.00126.21           H
ATOM   2261  N   SER F 154     -31.477 -20.468 -27.156  1.00118.96           N
ATOM   2262  H   SER F 154     -32.039 -20.717 -26.347  1.00118.96           H
ATOM   2263  CA  SER F 154     -30.042 -20.772 -27.098  1.00118.02           C
ATOM   2264  HA  SER F 154     -29.677 -20.983 -28.104  1.00118.02           H
ATOM   2265  C   SER F 154     -29.792 -22.007 -26.226  1.00114.13           C
ATOM   2266  O   SER F 154     -29.909 -21.946 -25.000  1.00118.78           O
ATOM   2267  CB  SER F 154     -29.273 -19.556 -26.564  1.00110.77           C
ATOM   2268 1HB  SER F 154     -29.445 -18.700 -27.218  1.00110.77           H
ATOM   2269 2HB  SER F 154     -29.629 -19.308 -25.563  1.00110.77           H
ATOM   2270  OG  SER F 154     -27.886 -19.830 -26.511  1.00109.12           O
ATOM   2271  HG  SER F 154     -27.588 -19.985 -27.430  1.00109.12           H
ATOM   2272  N   ILE F 155     -29.478 -23.141 -26.858  1.00101.99           N
ATOM   2273  H   ILE F 155     -29.413 -23.121 -27.870  1.00101.99           H
ATOM   2274  CA  ILE F 155     -29.195 -24.403 -26.161  1.00 95.19           C
ATOM   2275  HA  ILE F 155     -30.003 -24.566 -25.453  1.00 95.19           H
ATOM   2276  C   ILE F 155     -27.891 -24.309 -25.357  1.00 99.06           C
ATOM   2277  O   ILE F 155     -26.843 -23.966 -25.906  1.00 96.91           O
ATOM   2278  CB  ILE F 155     -29.171 -25.601 -27.137  1.00 93.38           C
ATOM   2279  HB  ILE F 155     -28.372 -25.430 -27.861  1.00 93.38           H
ATOM   2280  CG1 ILE F 155     -30.483 -25.764 -27.940  1.00 95.77           C
ATOM   2281 1HG1 ILE F 155     -30.612 -24.916 -28.608  1.00 95.77           H
ATOM   2282 2HG1 ILE F 155     -30.405 -26.653 -28.566  1.00 95.77           H
ATOM   2283  CG2 ILE F 155     -28.839 -26.907 -26.389  1.00102.68           C
ATOM   2284 1HG2 ILE F 155     -28.968 -27.762 -27.049  1.00102.68           H
ATOM   2285 2HG2 ILE F 155     -29.501 -27.036 -25.531  1.00102.68           H
ATOM   2286 3HG2 ILE F 155     -27.806 -26.897 -26.039  1.00102.68           H
ATOM   2287  CD1 ILE F 155     -31.751 -25.894 -27.095  1.00 95.77           C
ATOM   2288 1HD1 ILE F 155     -32.597 -26.113 -27.746  1.00 95.77           H
ATOM   2289 2HD1 ILE F 155     -31.951 -24.967 -26.557  1.00 95.77           H
ATOM   2290 3HD1 ILE F 155     -31.626 -26.709 -26.387  1.00 95.77           H
ATOM   2291  N   ALA F 156     -27.951 -24.640 -24.062  1.00 99.61           N
ATOM   2292  H   ALA F 156     -28.849 -24.932 -23.693  1.00 99.61           H
ATOM   2293  CA  ALA F 156     -26.804 -24.543 -23.152  1.00 93.04           C
ATOM   2294  HA  ALA F 156     -26.123 -23.773 -23.521  1.00 93.04           H
ATOM   2295  C   ALA F 156     -26.000 -25.848 -23.019  1.00 88.08           C
ATOM   2296  O   ALA F 156     -24.770 -25.805 -22.945  1.00 83.51           O
ATOM   2297  CB  ALA F 156     -27.313 -24.099 -21.780  1.00 90.94           C
ATOM   2298 1HB  ALA F 156     -27.969 -23.239 -21.900  1.00 90.94           H
ATOM   2299 2HB  ALA F 156     -26.472 -23.818 -21.147  1.00 90.94           H
ATOM   2300 3HB  ALA F 156     -27.862 -24.912 -21.306  1.00 90.94           H
ATOM   2301  N   TYR F 157     -26.687 -26.996 -22.970  1.00 99.76           N
ATOM   2302  H   TYR F 157     -27.697 -26.947 -23.007  1.00 99.76           H
ATOM   2303  CA  TYR F 157     -26.090 -28.312 -22.721  1.00 93.32           C
ATOM   2304  HA  TYR F 157     -25.050 -28.281 -23.034  1.00 93.32           H
ATOM   2305  C   TYR F 157     -26.738 -29.400 -23.593  1.00 93.06           C
ATOM   2306  O   TYR F 157     -26.219 -29.674 -24.678  1.00 90.41           O
ATOM   2307  CB  TYR F 157     -26.055 -28.589 -21.209  1.00 78.53           C
ATOM   2308 1HB  TYR F 157     -25.422 -27.833 -20.745  1.00 78.53           H
ATOM   2309 2HB  TYR F 157     -27.046 -28.437 -20.793  1.00 78.53           H
ATOM   2310  CG  TYR F 157     -25.535 -29.950 -20.779  1.00 76.31           C
ATOM   2311  CD1 TYR F 157     -24.151 -30.215 -20.794  1.00 79.52           C
ATOM   2312  HD1 TYR F 157     -23.464 -29.462 -21.153  1.00 79.52           H
ATOM   2313  CD2 TYR F 157     -26.427 -30.926 -20.291  1.00 70.46           C
ATOM   2314  HD2 TYR F 157     -27.488 -30.723 -20.259  1.00 70.46           H
ATOM   2315  CE1 TYR F 157     -23.665 -31.446 -20.307  1.00 83.10           C
ATOM   2316  HE1 TYR F 157     -22.608 -31.656 -20.277  1.00 83.10           H
ATOM   2317  CE2 TYR F 157     -25.947 -32.160 -19.817  1.00 68.51           C
ATOM   2318  HE2 TYR F 157     -26.639 -32.895 -19.436  1.00 68.51           H
ATOM   2319  CZ  TYR F 157     -24.561 -32.419 -19.819  1.00 78.89           C
ATOM   2320  OH  TYR F 157     -24.085 -33.597 -19.341  1.00 80.77           O
ATOM   2321  HH  TYR F 157     -24.781 -34.126 -18.953  1.00 80.77           H
ATOM   2322  N   MET F 158     -27.861 -29.999 -23.182  1.00100.26           N
ATOM   2323  H   MET F 158     -28.307 -29.683 -22.322  1.00100.26           H
ATOM   2324  CA  MET F 158     -28.578 -30.994 -23.988  1.00 88.25           C
ATOM   2325  HA  MET F 158     -27.851 -31.596 -24.527  1.00 88.25           H
ATOM   2326  C   MET F 158     -29.491 -30.326 -25.020  1.00 94.80           C
ATOM   2327  O   MET F 158     -30.358 -29.537 -24.672  1.00101.46           O
ATOM   2328  CB  MET F 158     -29.375 -31.943 -23.082  1.00 85.46           C
ATOM   2329 1HB  MET F 158     -28.715 -32.362 -22.321  1.00 85.46           H
ATOM   2330 2HB  MET F 158     -30.162 -31.379 -22.581  1.00 85.46           H
ATOM   2331  CG  MET F 158     -29.997 -33.095 -23.887  1.00 86.12           C
ATOM   2332 1HG  MET F 158     -30.528 -32.699 -24.752  1.00 86.12           H
ATOM   2333 2HG  MET F 158     -29.189 -33.728 -24.254  1.00 86.12           H
ATOM   2334  SD  MET F 158     -31.160 -34.139 -22.969  1.00117.76           S
ATOM   2335  CE  MET F 158     -32.582 -33.013 -22.901  1.00191.20           C
ATOM   2336 1HE  MET F 158     -33.424 -33.518 -22.428  1.00191.20           H
ATOM   2337 2HE  MET F 158     -32.862 -32.713 -23.911  1.00191.20           H
ATOM   2338 3HE  MET F 158     -32.325 -32.127 -22.320  1.00191.20           H
ATOM   2339  N   ASP F 159     -29.351 -30.692 -26.291  1.00 95.37           N
ATOM   2340  H   ASP F 159     -28.641 -31.375 -26.523  1.00 95.37           H
ATOM   2341  CA  ASP F 159     -30.332 -30.379 -27.328  1.00 90.23           C
ATOM   2342  HA  ASP F 159     -30.777 -29.398 -27.147  1.00 90.23           H
ATOM   2343  C   ASP F 159     -31.453 -31.428 -27.347  1.00102.95           C
ATOM   2344  O   ASP F 159     -31.217 -32.574 -27.732  1.00 98.63           O
ATOM   2345  CB  ASP F 159     -29.606 -30.348 -28.677  1.00102.62           C
ATOM   2346 1HB  ASP F 159     -28.827 -29.587 -28.643  1.00102.62           H
ATOM   2347 2HB  ASP F 159     -29.121 -31.310 -28.853  1.00102.62           H
ATOM   2348  CG  ASP F 159     -30.542 -30.042 -29.844  1.00118.43           C
ATOM   2349  OD1 ASP F 159     -31.623 -29.460 -29.627  1.00122.77           O
ATOM   2350  OD2 ASP F 159     -30.124 -30.323 -30.989  1.00121.53           O
ATOM   2351  N   GLU F 160     -32.679 -31.056 -26.978  1.00111.39           N
ATOM   2352  H   GLU F 160     -32.827 -30.096 -26.680  1.00111.39           H
ATOM   2353  CA  GLU F 160     -33.857 -31.930 -27.076  1.00110.17           C
ATOM   2354  HA  GLU F 160     -33.623 -32.875 -26.586  1.00110.17           H
ATOM   2355  C   GLU F 160     -34.206 -32.277 -28.534  1.00131.18           C
ATOM   2356  O   GLU F 160     -34.618 -33.406 -28.796  1.00141.44           O
ATOM   2357  CB  GLU F 160     -35.026 -31.289 -26.304  1.00122.03           C
ATOM   2358 1HB  GLU F 160     -34.721 -31.213 -25.259  1.00122.03           H
ATOM   2359 2HB  GLU F 160     -35.196 -30.276 -26.665  1.00122.03           H
ATOM   2360  CG  GLU F 160     -36.357 -32.063 -26.347  1.00147.48           C
ATOM   2361 1HG  GLU F 160     -36.174 -33.121 -26.543  1.00147.48           H
ATOM   2362 2HG  GLU F 160     -36.808 -31.997 -25.354  1.00147.48           H
ATOM   2363  CD  GLU F 160     -37.361 -31.492 -27.363  1.00159.13           C
ATOM   2364  OE1 GLU F 160     -36.964 -30.855 -28.366  1.00168.35           O
ATOM   2365  OE2 GLU F 160     -38.591 -31.588 -27.134  1.00149.92           O
ATOM   2366  N   ALA F 161     -33.913 -31.397 -29.503  1.00131.56           N
ATOM   2367  H   ALA F 161     -33.454 -30.527 -29.251  1.00131.56           H
ATOM   2368  CA  ALA F 161     -34.106 -31.672 -30.932  1.00126.18           C
ATOM   2369  HA  ALA F 161     -35.088 -32.133 -31.047  1.00126.18           H
ATOM   2370  C   ALA F 161     -33.079 -32.672 -31.514  1.00119.83           C
ATOM   2371  O   ALA F 161     -33.135 -33.006 -32.699  1.00113.55           O
ATOM   2372  CB  ALA F 161     -34.120 -30.341 -31.694  1.00123.82           C
ATOM   2373 1HB  ALA F 161     -34.848 -29.665 -31.245  1.00123.82           H
ATOM   2374 2HB  ALA F 161     -34.391 -30.520 -32.735  1.00123.82           H
ATOM   2375 3HB  ALA F 161     -33.132 -29.882 -31.661  1.00123.82           H
ATOM   2376  N   SER F 162     -32.151 -33.167 -30.688  1.00114.41           N
ATOM   2377  H   SER F 162     -32.123 -32.777 -29.755  1.00114.41           H
ATOM   2378  CA  SER F 162     -31.191 -34.225 -31.027  1.00114.76           C
ATOM   2379  HA  SER F 162     -31.566 -34.756 -31.902  1.00114.76           H
ATOM   2380  C   SER F 162     -31.041 -35.284 -29.912  1.00116.30           C
ATOM   2381  O   SER F 162     -30.331 -36.276 -30.077  1.00120.69           O
ATOM   2382  CB  SER F 162     -29.865 -33.554 -31.415  1.00126.06           C
ATOM   2383 1HB  SER F 162     -30.077 -32.710 -32.075  1.00126.06           H
ATOM   2384 2HB  SER F 162     -29.375 -33.174 -30.517  1.00126.06           H
ATOM   2385  OG  SER F 162     -28.990 -34.435 -32.098  1.00128.82           O
ATOM   2386  HG  SER F 162     -29.445 -34.737 -32.891  1.00128.82           H
ATOM   2387  N   GLY F 163     -31.712 -35.103 -28.768  1.00104.75           N
ATOM   2388  H   GLY F 163     -32.276 -34.268 -28.684  1.00104.75           H
ATOM   2389  CA  GLY F 163     -31.662 -35.983 -27.597  1.00103.51           C
ATOM   2390 1HA  GLY F 163     -32.380 -35.616 -26.864  1.00103.51           H
ATOM   2391 2HA  GLY F 163     -31.963 -36.987 -27.896  1.00103.51           H
ATOM   2392  C   GLY F 163     -30.298 -36.084 -26.897  1.00103.28           C
ATOM   2393  O   GLY F 163     -30.070 -37.057 -26.180  1.00110.99           O
ATOM   2394  N   ASN F 164     -29.358 -35.155 -27.124  1.00 85.58           N
ATOM   2395  H   ASN F 164     -29.622 -34.320 -27.635  1.00 85.58           H
ATOM   2396  CA  ASN F 164     -27.970 -35.293 -26.653  1.00 80.50           C
ATOM   2397  HA  ASN F 164     -28.002 -35.737 -25.656  1.00 80.50           H
ATOM   2398  C   ASN F 164     -27.217 -33.951 -26.510  1.00 85.61           C
ATOM   2399  O   ASN F 164     -27.687 -32.902 -26.939  1.00 90.31           O
ATOM   2400  CB  ASN F 164     -27.219 -36.273 -27.579  1.00 92.24           C
ATOM   2401 1HB  ASN F 164     -26.309 -36.611 -27.085  1.00 92.24           H
ATOM   2402 2HB  ASN F 164     -27.829 -37.154 -27.774  1.00 92.24           H
ATOM   2403  CG  ASN F 164     -26.815 -35.638 -28.893  1.00104.65           C
ATOM   2404  OD1 ASN F 164     -25.791 -34.981 -28.976  1.00105.63           O
ATOM   2405  ND2 ASN F 164     -27.589 -35.794 -29.934  1.00110.45           N
ATOM   2406 1HD2 ASN F 164     -27.413 -35.246 -30.760  1.00110.45           H
ATOM   2407 2HD2 ASN F 164     -28.495 -36.244 -29.844  1.00110.45           H
ATOM   2408  N   VAL F 165     -26.024 -33.987 -25.908  1.00 78.13           N
ATOM   2409  H   VAL F 165     -25.674 -34.887 -25.618  1.00 78.13           H
ATOM   2410  CA  VAL F 165     -25.226 -32.804 -25.516  1.00 93.77           C
ATOM   2411  HA  VAL F 165     -25.910 -32.082 -25.082  1.00 93.77           H
ATOM   2412  C   VAL F 165     -24.524 -32.041 -26.654  1.00102.13           C
ATOM   2413  O   VAL F 165     -23.790 -31.092 -26.384  1.00 91.66           O
ATOM   2414  CB  VAL F 165     -24.218 -33.162 -24.401  1.00 91.90           C
ATOM   2415  HB  VAL F 165     -23.693 -32.256 -24.098  1.00 91.90           H
ATOM   2416  CG1 VAL F 165     -24.935 -33.696 -23.156  1.00 95.37           C
ATOM   2417 1HG1 VAL F 165     -24.206 -33.855 -22.361  1.00 95.37           H
ATOM   2418 2HG1 VAL F 165     -25.436 -34.641 -23.365  1.00 95.37           H
ATOM   2419 3HG1 VAL F 165     -25.665 -32.962 -22.813  1.00 95.37           H
ATOM   2420  CG2 VAL F 165     -23.170 -34.186 -24.857  1.00 77.93           C
ATOM   2421 1HG2 VAL F 165     -22.465 -34.369 -24.045  1.00 77.93           H
ATOM   2422 2HG2 VAL F 165     -22.612 -33.796 -25.709  1.00 77.93           H
ATOM   2423 3HG2 VAL F 165     -23.639 -35.129 -25.135  1.00 77.93           H
ATOM   2424  N   LYS F 166     -24.708 -32.387 -27.937  1.00109.61           N
ATOM   2425  H   LYS F 166     -25.312 -33.179 -28.134  1.00109.61           H
ATOM   2426  CA  LYS F 166     -23.937 -31.799 -29.062  1.00101.98           C
ATOM   2427  HA  LYS F 166     -22.932 -31.607 -28.680  1.00101.98           H
ATOM   2428  C   LYS F 166     -24.394 -30.398 -29.517  1.00 96.93           C
ATOM   2429  O   LYS F 166     -24.333 -30.063 -30.697  1.00 99.81           O
ATOM   2430  CB  LYS F 166     -23.755 -32.832 -30.190  1.00100.77           C
ATOM   2431 1HB  LYS F 166     -24.725 -33.217 -30.507  1.00100.77           H
ATOM   2432 2HB  LYS F 166     -23.264 -32.369 -31.048  1.00100.77           H
ATOM   2433  CG  LYS F 166     -22.851 -33.964 -29.670  1.00108.57           C
ATOM   2434 1HG  LYS F 166     -21.869 -33.539 -29.460  1.00108.57           H
ATOM   2435 2HG  LYS F 166     -23.253 -34.359 -28.737  1.00108.57           H
ATOM   2436  CD  LYS F 166     -22.688 -35.135 -30.646  1.00128.52           C
ATOM   2437 1HD  LYS F 166     -23.674 -35.460 -30.982  1.00128.52           H
ATOM   2438 2HD  LYS F 166     -22.102 -34.821 -31.511  1.00128.52           H
ATOM   2439  CE  LYS F 166     -22.006 -36.311 -29.929  1.00138.58           C
ATOM   2440 1HE  LYS F 166     -22.645 -36.605 -29.092  1.00138.58           H
ATOM   2441 2HE  LYS F 166     -21.927 -37.160 -30.613  1.00138.58           H
ATOM   2442  NZ  LYS F 166     -20.668 -35.946 -29.405  1.00139.70           N
ATOM   2443 1HZ  LYS F 166     -20.341 -36.579 -28.671  1.00139.70           H
ATOM   2444 2HZ  LYS F 166     -20.716 -35.094 -28.837  1.00139.70           H
ATOM   2445 3HZ  LYS F 166     -19.960 -35.820 -30.108  1.00139.70           H
ATOM   2446  N   LYS F 167     -24.796 -29.563 -28.553  1.00 89.70           N
ATOM   2447  H   LYS F 167     -24.886 -29.984 -27.637  1.00 89.70           H
ATOM   2448  CA  LYS F 167     -24.826 -28.084 -28.620  1.00 81.04           C
ATOM   2449  HA  LYS F 167     -24.189 -27.760 -29.445  1.00 81.04           H
ATOM   2450  C   LYS F 167     -24.225 -27.420 -27.360  1.00 93.14           C
ATOM   2451  O   LYS F 167     -24.262 -26.198 -27.232  1.00 98.66           O
ATOM   2452  CB  LYS F 167     -26.257 -27.585 -28.901  1.00 81.82           C
ATOM   2453 1HB  LYS F 167     -26.939 -28.035 -28.180  1.00 81.82           H
ATOM   2454 2HB  LYS F 167     -26.284 -26.502 -28.768  1.00 81.82           H
ATOM   2455  CG  LYS F 167     -26.736 -27.900 -30.328  1.00 85.04           C
ATOM   2456 1HG  LYS F 167     -25.993 -27.540 -31.040  1.00 85.04           H
ATOM   2457 2HG  LYS F 167     -26.840 -28.979 -30.444  1.00 85.04           H
ATOM   2458  CD  LYS F 167     -28.086 -27.228 -30.633  1.00103.53           C
ATOM   2459 1HD  LYS F 167     -28.865 -27.674 -30.014  1.00103.53           H
ATOM   2460 2HD  LYS F 167     -28.025 -26.169 -30.382  1.00103.53           H
ATOM   2461  CE  LYS F 167     -28.483 -27.340 -32.111  1.00109.77           C
ATOM   2462 1HE  LYS F 167     -29.422 -26.795 -32.249  1.00109.77           H
ATOM   2463 2HE  LYS F 167     -27.714 -26.856 -32.719  1.00109.77           H
ATOM   2464  NZ  LYS F 167     -28.661 -28.748 -32.539  1.00107.83           N
ATOM   2465 1HZ  LYS F 167     -28.958 -28.828 -33.499  1.00107.83           H
ATOM   2466 2HZ  LYS F 167     -29.382 -29.205 -31.973  1.00107.83           H
ATOM   2467 3HZ  LYS F 167     -27.825 -29.294 -32.384  1.00107.83           H
ATOM   2468  N   ALA F 168     -23.654 -28.207 -26.442  1.00 79.72           N
ATOM   2469  H   ALA F 168     -23.644 -29.206 -26.590  1.00 79.72           H
ATOM   2470  CA  ALA F 168     -23.192 -27.749 -25.137  1.00 76.23           C
ATOM   2471  HA  ALA F 168     -24.049 -27.293 -24.649  1.00 76.23           H
ATOM   2472  C   ALA F 168     -22.075 -26.695 -25.184  1.00 76.25           C
ATOM   2473  O   ALA F 168     -21.241 -26.675 -26.096  1.00 98.70           O
ATOM   2474  CB  ALA F 168     -22.753 -28.961 -24.307  1.00 98.19           C
ATOM   2475 1HB  ALA F 168     -23.574 -29.671 -24.208  1.00 98.19           H
ATOM   2476 2HB  ALA F 168     -22.460 -28.633 -23.311  1.00 98.19           H
ATOM   2477 3HB  ALA F 168     -21.909 -29.454 -24.790  1.00 98.19           H
ATOM   2478  N   LEU F 169     -22.048 -25.833 -24.164  1.00 71.16           N
ATOM   2479  H   LEU F 169     -22.805 -25.891 -23.489  1.00 71.16           H
ATOM   2480  CA  LEU F 169     -21.053 -24.770 -24.005  1.00 78.30           C
ATOM   2481  HA  LEU F 169     -20.866 -24.372 -25.002  1.00 78.30           H
ATOM   2482  C   LEU F 169     -19.682 -25.254 -23.494  1.00 81.79           C
ATOM   2483  O   LEU F 169     -19.569 -26.284 -22.825  1.00 87.22           O
ATOM   2484  CB  LEU F 169     -21.664 -23.620 -23.174  1.00 83.84           C
ATOM   2485 1HB  LEU F 169     -20.975 -22.774 -23.184  1.00 83.84           H
ATOM   2486 2HB  LEU F 169     -22.564 -23.308 -23.703  1.00 83.84           H
ATOM   2487  CG  LEU F 169     -22.097 -23.881 -21.719  1.00 84.19           C
ATOM   2488  HG  LEU F 169     -22.634 -24.825 -21.653  1.00 84.19           H
ATOM   2489  CD1 LEU F 169     -20.936 -23.902 -20.725  1.00 77.38           C
ATOM   2490 1HD1 LEU F 169     -21.328 -24.004 -19.712  1.00 77.38           H
ATOM   2491 2HD1 LEU F 169     -20.359 -22.982 -20.799  1.00 77.38           H
ATOM   2492 3HD1 LEU F 169     -20.292 -24.756 -20.910  1.00 77.38           H
ATOM   2493  CD2 LEU F 169     -23.037 -22.740 -21.317  1.00 78.84           C
ATOM   2494 1HD2 LEU F 169     -23.257 -22.789 -20.253  1.00 78.84           H
ATOM   2495 2HD2 LEU F 169     -23.974 -22.830 -21.867  1.00 78.84           H
ATOM   2496 3HD2 LEU F 169     -22.582 -21.778 -21.547  1.00 78.84           H
ATOM   2497  N   LYS F 170     -18.633 -24.476 -23.782  1.00 70.32           N
ATOM   2498  H   LYS F 170     -18.823 -23.672 -24.370  1.00 70.32           H
ATOM   2499  CA  LYS F 170     -17.317 -24.536 -23.123  1.00 75.98           C
ATOM   2500  HA  LYS F 170     -17.148 -25.548 -22.750  1.00 75.98           H
ATOM   2501  C   LYS F 170     -17.268 -23.571 -21.933  1.00 91.56           C
ATOM   2502  O   LYS F 170     -17.928 -22.529 -21.951  1.00 96.46           O
ATOM   2503  CB  LYS F 170     -16.162 -24.158 -24.074  1.00 94.80           C
ATOM   2504 1HB  LYS F 170     -16.038 -23.079 -24.022  1.00 94.80           H
ATOM   2505 2HB  LYS F 170     -15.243 -24.600 -23.682  1.00 94.80           H
ATOM   2506  CG  LYS F 170     -16.307 -24.554 -25.555  1.00115.72           C
ATOM   2507 1HG  LYS F 170     -16.433 -25.635 -25.625  1.00115.72           H
ATOM   2508 2HG  LYS F 170     -17.187 -24.071 -25.977  1.00115.72           H
ATOM   2509  CD  LYS F 170     -15.080 -24.137 -26.387  1.00111.27           C
ATOM   2510 1HD  LYS F 170     -14.203 -24.636 -25.974  1.00111.27           H
ATOM   2511 2HD  LYS F 170     -15.217 -24.481 -27.413  1.00111.27           H
ATOM   2512  CE  LYS F 170     -14.850 -22.614 -26.394  1.00114.25           C
ATOM   2513 1HE  LYS F 170     -15.676 -22.120 -26.914  1.00114.25           H
ATOM   2514 2HE  LYS F 170     -14.834 -22.252 -25.363  1.00114.25           H
ATOM   2515  NZ  LYS F 170     -13.568 -22.243 -27.025  1.00119.18           N
ATOM   2516 1HZ  LYS F 170     -13.375 -21.264 -26.862  1.00119.18           H
ATOM   2517 2HZ  LYS F 170     -13.580 -22.424 -28.017  1.00119.18           H
ATOM   2518 3HZ  LYS F 170     -12.813 -22.781 -26.586  1.00119.18           H
ATOM   2519  N   LEU F 171     -16.392 -23.858 -20.976  1.00 81.45           N
ATOM   2520  H   LEU F 171     -15.893 -24.738 -21.055  1.00 81.45           H
ATOM   2521  CA  LEU F 171     -15.897 -22.918 -19.964  1.00 76.64           C
ATOM   2522  HA  LEU F 171     -16.315 -21.925 -20.135  1.00 76.64           H
ATOM   2523  C   LEU F 171     -14.370 -22.805 -20.090  1.00 81.34           C
ATOM   2524  O   LEU F 171     -13.721 -23.784 -20.460  1.00 71.87           O
ATOM   2525  CB  LEU F 171     -16.305 -23.398 -18.557  1.00 83.19           C
ATOM   2526 1HB  LEU F 171     -15.811 -24.351 -18.377  1.00 83.19           H
ATOM   2527 2HB  LEU F 171     -15.925 -22.689 -17.821  1.00 83.19           H
ATOM   2528  CG  LEU F 171     -17.818 -23.586 -18.334  1.00 80.75           C
ATOM   2529  HG  LEU F 171     -18.227 -24.247 -19.098  1.00 80.75           H
ATOM   2530  CD1 LEU F 171     -18.074 -24.230 -16.972  1.00 74.88           C
ATOM   2531 1HD1 LEU F 171     -19.145 -24.380 -16.830  1.00 74.88           H
ATOM   2532 2HD1 LEU F 171     -17.690 -23.594 -16.178  1.00 74.88           H
ATOM   2533 3HD1 LEU F 171     -17.582 -25.200 -16.920  1.00 74.88           H
ATOM   2534  CD2 LEU F 171     -18.564 -22.254 -18.377  1.00 65.79           C
ATOM   2535 1HD2 LEU F 171     -19.627 -22.422 -18.205  1.00 65.79           H
ATOM   2536 2HD2 LEU F 171     -18.435 -21.792 -19.352  1.00 65.79           H
ATOM   2537 3HD2 LEU F 171     -18.177 -21.584 -17.611  1.00 65.79           H
ATOM   2538  N   MET F 172     -13.788 -21.644 -19.788  1.00 82.24           N
ATOM   2539  H   MET F 172     -14.381 -20.864 -19.523  1.00 82.24           H
ATOM   2540  CA  MET F 172     -12.332 -21.465 -19.695  1.00 80.82           C
ATOM   2541  HA  MET F 172     -11.831 -22.295 -20.195  1.00 80.82           H
ATOM   2542  C   MET F 172     -11.896 -21.457 -18.228  1.00 87.68           C
ATOM   2543  O   MET F 172     -12.497 -20.746 -17.423  1.00 91.61           O
ATOM   2544  CB  MET F 172     -11.911 -20.169 -20.405  1.00 90.10           C
ATOM   2545 1HB  MET F 172     -12.371 -20.115 -21.388  1.00 90.10           H
ATOM   2546 2HB  MET F 172     -12.265 -19.317 -19.827  1.00 90.10           H
ATOM   2547  CG  MET F 172     -10.394 -20.054 -20.582  1.00 82.64           C
ATOM   2548 1HG  MET F 172     -10.177 -19.062 -20.980  1.00 82.64           H
ATOM   2549 2HG  MET F 172      -9.907 -20.136 -19.610  1.00 82.64           H
ATOM   2550  SD  MET F 172      -9.674 -21.282 -21.708  1.00127.36           S
ATOM   2551  CE  MET F 172      -7.946 -20.748 -21.638  1.00144.46           C
ATOM   2552 1HE  MET F 172      -7.335 -21.413 -22.248  1.00144.46           H
ATOM   2553 2HE  MET F 172      -7.601 -20.778 -20.605  1.00144.46           H
ATOM   2554 3HE  MET F 172      -7.863 -19.729 -22.018  1.00144.46           H
ATOM   2555  N   GLY F 173     -10.855 -22.211 -17.875  1.00 88.01           N
ATOM   2556  H   GLY F 173     -10.390 -22.760 -18.591  1.00 88.01           H
ATOM   2557  CA  GLY F 173     -10.258 -22.225 -16.537  1.00 88.86           C
ATOM   2558 1HA  GLY F 173     -11.005 -21.962 -15.787  1.00 88.86           H
ATOM   2559 2HA  GLY F 173      -9.908 -23.232 -16.317  1.00 88.86           H
ATOM   2560  C   GLY F 173      -9.064 -21.279 -16.396  1.00 96.95           C
ATOM   2561  O   GLY F 173      -8.399 -20.936 -17.376  1.00104.63           O
ATOM   2562  N   SER F 174      -8.727 -20.913 -15.158  1.00 98.41           N
ATOM   2563  H   SER F 174      -9.300 -21.286 -14.406  1.00 98.41           H
ATOM   2564  CA  SER F 174      -7.578 -20.062 -14.781  1.00 99.11           C
ATOM   2565  HA  SER F 174      -7.587 -19.185 -15.429  1.00 99.11           H
ATOM   2566  C   SER F 174      -6.198 -20.733 -14.970  1.00 98.21           C
ATOM   2567  O   SER F 174      -5.237 -20.419 -14.262  1.00104.58           O
ATOM   2568  CB  SER F 174      -7.757 -19.566 -13.338  1.00 93.60           C
ATOM   2569 1HB  SER F 174      -7.862 -20.416 -12.661  1.00 93.60           H
ATOM   2570 2HB  SER F 174      -6.887 -18.980 -13.043  1.00 93.60           H
ATOM   2571  OG  SER F 174      -8.888 -18.730 -13.243  1.00 77.95           O
ATOM   2572  HG  SER F 174      -9.693 -19.266 -13.371  1.00 77.95           H
ATOM   2573  N   ASN F 175      -6.093 -21.677 -15.909  1.00 95.18           N
ATOM   2574  H   ASN F 175      -6.917 -21.828 -16.478  1.00 95.18           H
ATOM   2575  CA  ASN F 175      -4.983 -22.619 -16.073  1.00 89.36           C
ATOM   2576  HA  ASN F 175      -4.127 -22.256 -15.502  1.00 89.36           H
ATOM   2577  C   ASN F 175      -4.497 -22.775 -17.529  1.00102.41           C
ATOM   2578  O   ASN F 175      -3.814 -23.753 -17.821  1.00 99.88           O
ATOM   2579  CB  ASN F 175      -5.416 -23.974 -15.479  1.00 77.96           C
ATOM   2580 1HB  ASN F 175      -4.558 -24.645 -15.446  1.00 77.96           H
ATOM   2581 2HB  ASN F 175      -5.762 -23.824 -14.459  1.00 77.96           H
ATOM   2582  CG  ASN F 175      -6.521 -24.633 -16.292  1.00100.36           C
ATOM   2583  OD1 ASN F 175      -7.696 -24.515 -16.001  1.00120.42           O
ATOM   2584  ND2 ASN F 175      -6.191 -25.332 -17.350  1.00 74.78           N
ATOM   2585 1HD2 ASN F 175      -6.951 -25.647 -17.924  1.00 74.78           H
ATOM   2586 2HD2 ASN F 175      -5.237 -25.279 -17.690  1.00 74.78           H
ATOM   2587  N   GLU F 176      -4.877 -21.870 -18.439  1.00 99.73           N
ATOM   2588  H   GLU F 176      -5.434 -21.090 -18.122  1.00 99.73           H
ATOM   2589  CA  GLU F 176      -4.629 -21.993 -19.892  1.00107.33           C
ATOM   2590  HA  GLU F 176      -5.109 -21.134 -20.361  1.00107.33           H
ATOM   2591  C   GLU F 176      -5.316 -23.227 -20.535  1.00113.17           C
ATOM   2592  O   GLU F 176      -4.731 -23.894 -21.383  1.00119.89           O
ATOM   2593  CB  GLU F 176      -3.120 -21.876 -20.246  1.00112.78           C
ATOM   2594 1HB  GLU F 176      -2.601 -22.783 -19.934  1.00112.78           H
ATOM   2595 2HB  GLU F 176      -3.036 -21.802 -21.331  1.00112.78           H
ATOM   2596  CG  GLU F 176      -2.393 -20.668 -19.626  1.00125.53           C
ATOM   2597 1HG  GLU F 176      -2.925 -19.755 -19.903  1.00125.53           H
ATOM   2598 2HG  GLU F 176      -2.418 -20.752 -18.536  1.00125.53           H
ATOM   2599  CD  GLU F 176      -0.926 -20.554 -20.088  1.00144.93           C
ATOM   2600  OE1 GLU F 176      -0.021 -20.520 -19.219  1.00141.01           O
ATOM   2601  OE2 GLU F 176      -0.658 -20.463 -21.307  1.00155.31           O
ATOM   2602  N   GLY F 177      -6.557 -23.557 -20.138  1.00115.01           N
ATOM   2603  H   GLY F 177      -7.034 -22.978 -19.462  1.00115.01           H
ATOM   2604  CA  GLY F 177      -7.303 -24.696 -20.699  1.00104.92           C
ATOM   2605 1HA  GLY F 177      -7.176 -24.696 -21.782  1.00104.92           H
ATOM   2606 2HA  GLY F 177      -6.878 -25.625 -20.320  1.00104.92           H
ATOM   2607  C   GLY F 177      -8.811 -24.691 -20.408  1.00105.30           C
ATOM   2608  O   GLY F 177      -9.297 -23.908 -19.595  1.00119.56           O
ATOM   2609  N   GLU F 178      -9.551 -25.571 -21.091  1.00106.00           N
ATOM   2610  H   GLU F 178      -9.070 -26.223 -21.690  1.00106.00           H
ATOM   2611  CA  GLU F 178     -11.024 -25.567 -21.171  1.00 98.70           C
ATOM   2612  HA  GLU F 178     -11.394 -24.613 -20.794  1.00 98.70           H
ATOM   2613  C   GLU F 178     -11.708 -26.691 -20.361  1.00 89.64           C
ATOM   2614  O   GLU F 178     -11.171 -27.794 -20.230  1.00 98.04           O
ATOM   2615  CB  GLU F 178     -11.459 -25.698 -22.645  1.00106.05           C
ATOM   2616 1HB  GLU F 178     -11.137 -26.675 -23.010  1.00106.05           H
ATOM   2617 2HB  GLU F 178     -12.549 -25.667 -22.692  1.00106.05           H
ATOM   2618  CG  GLU F 178     -10.907 -24.610 -23.584  1.00113.67           C
ATOM   2619 1HG  GLU F 178     -11.235 -23.640 -23.210  1.00113.67           H
ATOM   2620 2HG  GLU F 178      -9.816 -24.631 -23.573  1.00113.67           H
ATOM   2621  CD  GLU F 178     -11.385 -24.806 -25.035  1.00122.43           C
ATOM   2622  OE1 GLU F 178     -11.387 -25.961 -25.520  1.00128.47           O
ATOM   2623  OE2 GLU F 178     -11.821 -23.824 -25.680  1.00116.04           O
ATOM   2624  N   PHE F 179     -12.947 -26.450 -19.911  1.00 75.27           N
ATOM   2625  H   PHE F 179     -13.315 -25.516 -20.048  1.00 75.27           H
ATOM   2626  CA  PHE F 179     -13.891 -27.466 -19.413  1.00 74.40           C
ATOM   2627  HA  PHE F 179     -13.379 -28.428 -19.373  1.00 74.40           H
ATOM   2628  C   PHE F 179     -15.085 -27.596 -20.378  1.00 81.73           C
ATOM   2629  O   PHE F 179     -15.499 -26.614 -21.004  1.00 83.67           O
ATOM   2630  CB  PHE F 179     -14.399 -27.157 -17.989  1.00 77.13           C
ATOM   2631 1HB  PHE F 179     -15.279 -26.524 -18.086  1.00 77.13           H
ATOM   2632 2HB  PHE F 179     -14.732 -28.090 -17.535  1.00 77.13           H
ATOM   2633  CG  PHE F 179     -13.455 -26.465 -17.017  1.00 69.71           C
ATOM   2634  CD1 PHE F 179     -12.078 -26.765 -16.980  1.00 65.21           C
ATOM   2635  HD1 PHE F 179     -11.670 -27.530 -17.624  1.00 65.21           H
ATOM   2636  CD2 PHE F 179     -13.974 -25.480 -16.153  1.00 67.06           C
ATOM   2637  HD2 PHE F 179     -15.031 -25.259 -16.151  1.00 67.06           H
ATOM   2638  CE1 PHE F 179     -11.219 -26.029 -16.143  1.00 75.37           C
ATOM   2639  HE1 PHE F 179     -10.154 -26.208 -16.163  1.00 75.37           H
ATOM   2640  CE2 PHE F 179     -13.121 -24.767 -15.296  1.00 71.29           C
ATOM   2641  HE2 PHE F 179     -13.516 -24.004 -14.643  1.00 71.29           H
ATOM   2642  CZ  PHE F 179     -11.743 -25.028 -15.308  1.00 71.70           C
ATOM   2643  HZ  PHE F 179     -11.088 -24.445 -14.681  1.00 71.70           H
ATOM   2644  N   LYS F 180     -15.645 -28.805 -20.520  1.00 87.21           N
ATOM   2645  H   LYS F 180     -15.318 -29.550 -19.919  1.00 87.21           H
ATOM   2646  CA  LYS F 180     -16.663 -29.160 -21.535  1.00 91.74           C
ATOM   2647  HA  LYS F 180     -17.267 -28.282 -21.771  1.00 91.74           H
ATOM   2648  C   LYS F 180     -17.624 -30.245 -21.033  1.00 92.47           C
ATOM   2649  O   LYS F 180     -17.328 -30.909 -20.042  1.00 85.22           O
ATOM   2650  CB  LYS F 180     -15.955 -29.645 -22.820  1.00 76.40           C
ATOM   2651 1HB  LYS F 180     -15.267 -30.451 -22.559  1.00 76.40           H
ATOM   2652 2HB  LYS F 180     -16.694 -30.040 -23.519  1.00 76.40           H
ATOM   2653  CG  LYS F 180     -15.179 -28.533 -23.540  1.00 87.09           C
ATOM   2654 1HG  LYS F 180     -15.872 -27.742 -23.828  1.00 87.09           H
ATOM   2655 2HG  LYS F 180     -14.432 -28.120 -22.863  1.00 87.09           H
ATOM   2656  CD  LYS F 180     -14.431 -29.037 -24.778  1.00 95.69           C
ATOM   2657 1HD  LYS F 180     -13.745 -29.833 -24.482  1.00 95.69           H
ATOM   2658 2HD  LYS F 180     -15.134 -29.415 -25.524  1.00 95.69           H
ATOM   2659  CE  LYS F 180     -13.654 -27.837 -25.322  1.00115.98           C
ATOM   2660 1HE  LYS F 180     -14.347 -27.132 -25.789  1.00115.98           H
ATOM   2661 2HE  LYS F 180     -13.192 -27.316 -24.476  1.00115.98           H
ATOM   2662  NZ  LYS F 180     -12.574 -28.200 -26.266  1.00120.66           N
ATOM   2663 1HZ  LYS F 180     -11.985 -27.362 -26.353  1.00120.66           H
ATOM   2664 2HZ  LYS F 180     -12.923 -28.463 -27.175  1.00120.66           H
ATOM   2665 3HZ  LYS F 180     -11.976 -28.913 -25.876  1.00120.66           H
ATOM   2666  N   ALA F 181     -18.719 -30.459 -21.765  1.00 80.38           N
ATOM   2667  H   ALA F 181     -18.937 -29.806 -22.499  1.00 80.38           H
ATOM   2668  CA  ALA F 181     -19.596 -31.628 -21.629  1.00 77.73           C
ATOM   2669  HA  ALA F 181     -19.853 -31.771 -20.577  1.00 77.73           H
ATOM   2670  C   ALA F 181     -18.957 -32.934 -22.144  1.00 84.92           C
ATOM   2671  O   ALA F 181     -19.265 -34.011 -21.648  1.00 96.80           O
ATOM   2672  CB  ALA F 181     -20.872 -31.340 -22.427  1.00 66.95           C
ATOM   2673 1HB  ALA F 181     -21.365 -30.452 -22.036  1.00 66.95           H
ATOM   2674 2HB  ALA F 181     -21.552 -32.189 -22.345  1.00 66.95           H
ATOM   2675 3HB  ALA F 181     -20.634 -31.191 -23.481  1.00 66.95           H
ATOM   2676  N   GLU F 182     -18.067 -32.837 -23.138  1.00 82.46           N
ATOM   2677  H   GLU F 182     -17.837 -31.921 -23.484  1.00 82.46           H
ATOM   2678  CA  GLU F 182     -17.405 -33.972 -23.790  1.00 87.72           C
ATOM   2679  HA  GLU F 182     -17.541 -34.868 -23.181  1.00 87.72           H
ATOM   2680  C   GLU F 182     -15.895 -33.724 -23.925  1.00 88.99           C
ATOM   2681  O   GLU F 182     -15.445 -32.585 -24.086  1.00 89.19           O
ATOM   2682  CB  GLU F 182     -18.011 -34.243 -25.180  1.00 85.63           C
ATOM   2683 1HB  GLU F 182     -17.918 -33.346 -25.794  1.00 85.63           H
ATOM   2684 2HB  GLU F 182     -17.431 -35.036 -25.654  1.00 85.63           H
ATOM   2685  CG  GLU F 182     -19.481 -34.681 -25.149  1.00 94.99           C
ATOM   2686 1HG  GLU F 182     -19.591 -35.521 -24.459  1.00 94.99           H
ATOM   2687 2HG  GLU F 182     -20.098 -33.854 -24.791  1.00 94.99           H
ATOM   2688  CD  GLU F 182     -19.944 -35.102 -26.549  1.00108.13           C
ATOM   2689  OE1 GLU F 182     -19.874 -36.304 -26.899  1.00101.19           O
ATOM   2690  OE2 GLU F 182     -20.355 -34.235 -27.355  1.00118.00           O
ATOM   2691  N   GLY F 183     -15.107 -34.800 -23.884  1.00 90.33           N
ATOM   2692  H   GLY F 183     -15.531 -35.703 -23.719  1.00 90.33           H
ATOM   2693  CA  GLY F 183     -13.646 -34.764 -23.957  1.00 98.69           C
ATOM   2694 1HA  GLY F 183     -13.324 -35.014 -24.967  1.00 98.69           H
ATOM   2695 2HA  GLY F 183     -13.287 -33.763 -23.716  1.00 98.69           H
ATOM   2696  C   GLY F 183     -13.015 -35.758 -22.983  1.00103.77           C
ATOM   2697  O   GLY F 183     -13.592 -36.802 -22.685  1.00105.41           O
ATOM   2698  N   ASN F 184     -11.831 -35.431 -22.461  1.00105.80           N
ATOM   2699  H   ASN F 184     -11.416 -34.548 -22.710  1.00105.80           H
ATOM   2700  CA  ASN F 184     -11.227 -36.198 -21.373  1.00105.28           C
ATOM   2701  HA  ASN F 184     -11.254 -37.258 -21.637  1.00105.28           H
ATOM   2702  C   ASN F 184     -12.046 -36.004 -20.080  1.00 98.39           C
ATOM   2703  O   ASN F 184     -12.164 -34.883 -19.583  1.00 98.59           O
ATOM   2704  CB  ASN F 184      -9.756 -35.768 -21.225  1.00104.90           C
ATOM   2705 1HB  ASN F 184      -9.271 -35.816 -22.200  1.00104.90           H
ATOM   2706 2HB  ASN F 184      -9.703 -34.740 -20.868  1.00104.90           H
ATOM   2707  CG  ASN F 184      -8.996 -36.653 -20.253  1.00105.61           C
ATOM   2708  OD1 ASN F 184      -9.359 -36.804 -19.100  1.00102.17           O
ATOM   2709  ND2 ASN F 184      -7.928 -37.283 -20.681  1.00107.36           N
ATOM   2710 1HD2 ASN F 184      -7.479 -37.907 -20.034  1.00107.36           H
ATOM   2711 2HD2 ASN F 184      -7.621 -37.187 -21.632  1.00107.36           H
ATOM   2712  N   SER F 185     -12.583 -37.087 -19.515  1.00 83.22           N
ATOM   2713  H   SER F 185     -12.447 -37.987 -19.951  1.00 83.22           H
ATOM   2714  CA  SER F 185     -13.441 -37.052 -18.318  1.00 88.93           C
ATOM   2715  HA  SER F 185     -14.290 -36.399 -18.519  1.00 88.93           H
ATOM   2716  C   SER F 185     -12.743 -36.513 -17.062  1.00 98.96           C
ATOM   2717  O   SER F 185     -13.407 -36.027 -16.152  1.00105.59           O
ATOM   2718  CB  SER F 185     -13.991 -38.453 -18.041  1.00 91.54           C
ATOM   2719 1HB  SER F 185     -14.586 -38.434 -17.126  1.00 91.54           H
ATOM   2720 2HB  SER F 185     -14.631 -38.758 -18.870  1.00 91.54           H
ATOM   2721  OG  SER F 185     -12.926 -39.379 -17.903  1.00105.45           O
ATOM   2722  HG  SER F 185     -13.290 -40.223 -17.617  1.00105.45           H
ATOM   2723  N   LYS F 186     -11.402 -36.495 -17.019  1.00 98.84           N
ATOM   2724  H   LYS F 186     -10.901 -36.897 -17.805  1.00 98.84           H
ATOM   2725  CA  LYS F 186     -10.625 -35.820 -15.965  1.00 80.73           C
ATOM   2726  HA  LYS F 186     -11.115 -36.047 -15.016  1.00 80.73           H
ATOM   2727  C   LYS F 186     -10.650 -34.282 -16.093  1.00 75.57           C
ATOM   2728  O   LYS F 186      -9.988 -33.609 -15.304  1.00 82.53           O
ATOM   2729  CB  LYS F 186      -9.200 -36.421 -15.927  1.00  0.00           C
ATOM   2730 1HB  LYS F 186      -9.267 -37.483 -16.176  1.00  0.00           H
ATOM   2731 2HB  LYS F 186      -8.580 -35.937 -16.683  1.00  0.00           H
ATOM   2732  CG  LYS F 186      -8.514 -36.313 -14.551  1.00  0.00           C
ATOM   2733 1HG  LYS F 186      -8.328 -35.266 -14.313  1.00  0.00           H
ATOM   2734 2HG  LYS F 186      -9.176 -36.731 -13.792  1.00  0.00           H
ATOM   2735  CD  LYS F 186      -7.177 -37.072 -14.515  1.00  0.00           C
ATOM   2736 1HD  LYS F 186      -7.355 -38.125 -14.741  1.00  0.00           H
ATOM   2737 2HD  LYS F 186      -6.504 -36.654 -15.266  1.00  0.00           H
ATOM   2738  CE  LYS F 186      -6.537 -36.950 -13.123  1.00  0.00           C
ATOM   2739 1HE  LYS F 186      -6.380 -35.891 -12.898  1.00  0.00           H
ATOM   2740 2HE  LYS F 186      -7.232 -37.346 -12.377  1.00  0.00           H
ATOM   2741  NZ  LYS F 186      -5.242 -37.666 -13.020  1.00  0.00           N
ATOM   2742 1HZ  LYS F 186      -4.841 -37.505 -12.090  1.00  0.00           H
ATOM   2743 2HZ  LYS F 186      -4.555 -37.315 -13.669  1.00  0.00           H
ATOM   2744 3HZ  LYS F 186      -5.345 -38.664 -13.124  1.00  0.00           H
ATOM   2745  N   PHE F 187     -11.364 -33.711 -17.072  1.00 79.53           N
ATOM   2746  H   PHE F 187     -11.818 -34.336 -17.726  1.00 79.53           H
ATOM   2747  CA  PHE F 187     -11.492 -32.265 -17.342  1.00 69.99           C
ATOM   2748  HA  PHE F 187     -11.075 -31.698 -16.512  1.00 69.99           H
ATOM   2749  C   PHE F 187     -12.945 -31.766 -17.499  1.00 80.25           C
ATOM   2750  O   PHE F 187     -13.176 -30.561 -17.363  1.00 79.79           O
ATOM   2751  CB  PHE F 187     -10.693 -31.901 -18.609  1.00 62.12           C
ATOM   2752 1HB  PHE F 187     -10.975 -32.572 -19.420  1.00 62.12           H
ATOM   2753 2HB  PHE F 187     -10.987 -30.899 -18.924  1.00 62.12           H
ATOM   2754  CG  PHE F 187      -9.181 -31.916 -18.467  1.00 92.53           C
ATOM   2755  CD1 PHE F 187      -8.474 -33.133 -18.418  1.00104.13           C
ATOM   2756  HD1 PHE F 187      -9.006 -34.071 -18.491  1.00104.13           H
ATOM   2757  CD2 PHE F 187      -8.471 -30.698 -18.429  1.00 94.03           C
ATOM   2758  HD2 PHE F 187      -9.005 -29.759 -18.510  1.00 94.03           H
ATOM   2759  CE1 PHE F 187      -7.071 -33.133 -18.306  1.00 99.14           C
ATOM   2760  HE1 PHE F 187      -6.532 -34.071 -18.288  1.00 99.14           H
ATOM   2761  CE2 PHE F 187      -7.068 -30.699 -18.331  1.00 92.51           C
ATOM   2762  HE2 PHE F 187      -6.524 -29.763 -18.347  1.00 92.51           H
ATOM   2763  CZ  PHE F 187      -6.368 -31.916 -18.263  1.00 94.78           C
ATOM   2764  HZ  PHE F 187      -5.286 -31.916 -18.218  1.00 94.78           H
ATOM   2765  N   THR F 188     -13.913 -32.644 -17.786  1.00 65.09           N
ATOM   2766  H   THR F 188     -13.690 -33.628 -17.833  1.00 65.09           H
ATOM   2767  CA  THR F 188     -15.327 -32.280 -18.009  1.00 77.55           C
ATOM   2768  HA  THR F 188     -15.354 -31.524 -18.788  1.00 77.55           H
ATOM   2769  C   THR F 188     -16.002 -31.676 -16.771  1.00 77.24           C
ATOM   2770  O   THR F 188     -15.637 -31.995 -15.641  1.00 83.76           O
ATOM   2771  CB  THR F 188     -16.140 -33.491 -18.499  1.00 79.44           C
ATOM   2772  HB  THR F 188     -17.202 -33.245 -18.483  1.00 79.44           H
ATOM   2773  OG1 THR F 188     -15.908 -34.609 -17.672  1.00 65.16           O
ATOM   2774  HG1 THR F 188     -16.121 -34.361 -16.766  1.00 65.16           H
ATOM   2775  CG2 THR F 188     -15.760 -33.906 -19.922  1.00 91.54           C
ATOM   2776 1HG2 THR F 188     -16.397 -34.734 -20.235  1.00 91.54           H
ATOM   2777 2HG2 THR F 188     -14.719 -34.222 -19.960  1.00 91.54           H
ATOM   2778 3HG2 THR F 188     -15.912 -33.074 -20.607  1.00 91.54           H
ATOM   2779  N   TYR F 189     -16.984 -30.789 -16.976  1.00 66.08           N
ATOM   2780  H   TYR F 189     -17.301 -30.643 -17.927  1.00 66.08           H
ATOM   2781  CA  TYR F 189     -17.782 -30.183 -15.895  1.00 66.32           C
ATOM   2782  HA  TYR F 189     -17.153 -30.093 -15.009  1.00 66.32           H
ATOM   2783  C   TYR F 189     -18.978 -31.055 -15.469  1.00 70.39           C
ATOM   2784  O   TYR F 189     -19.361 -31.986 -16.178  1.00 69.72           O
ATOM   2785  CB  TYR F 189     -18.206 -28.754 -16.295  1.00 60.50           C
ATOM   2786 1HB  TYR F 189     -18.853 -28.346 -15.519  1.00 60.50           H
ATOM   2787 2HB  TYR F 189     -17.304 -28.140 -16.299  1.00 60.50           H
ATOM   2788  CG  TYR F 189     -18.915 -28.574 -17.631  1.00 69.54           C
ATOM   2789  CD1 TYR F 189     -20.124 -29.243 -17.908  1.00 72.43           C
ATOM   2790  HD1 TYR F 189     -20.566 -29.907 -17.181  1.00 72.43           H
ATOM   2791  CD2 TYR F 189     -18.395 -27.668 -18.578  1.00 77.82           C
ATOM   2792  HD2 TYR F 189     -17.487 -27.128 -18.365  1.00 77.82           H
ATOM   2793  CE1 TYR F 189     -20.792 -29.029 -19.128  1.00 87.94           C
ATOM   2794  HE1 TYR F 189     -21.721 -29.536 -19.332  1.00 87.94           H
ATOM   2795  CE2 TYR F 189     -19.074 -27.429 -19.788  1.00 76.45           C
ATOM   2796  HE2 TYR F 189     -18.678 -26.717 -20.494  1.00 76.45           H
ATOM   2797  CZ  TYR F 189     -20.276 -28.114 -20.066  1.00 79.99           C
ATOM   2798  OH  TYR F 189     -20.935 -27.907 -21.234  1.00 76.41           O
ATOM   2799  HH  TYR F 189     -20.468 -27.275 -21.804  1.00 76.41           H
ATOM   2800  N   THR F 190     -19.603 -30.735 -14.331  1.00 59.97           N
ATOM   2801  H   THR F 190     -19.277 -29.932 -13.800  1.00 59.97           H
ATOM   2802  CA  THR F 190     -20.911 -31.284 -13.927  1.00 67.46           C
ATOM   2803  HA  THR F 190     -21.096 -32.197 -14.491  1.00 67.46           H
ATOM   2804  C   THR F 190     -22.052 -30.316 -14.272  1.00 61.50           C
ATOM   2805  O   THR F 190     -21.836 -29.134 -14.547  1.00 74.21           O
ATOM   2806  CB  THR F 190     -20.938 -31.676 -12.435  1.00 84.36           C
ATOM   2807  HB  THR F 190     -21.936 -32.043 -12.193  1.00 84.36           H
ATOM   2808  OG1 THR F 190     -20.650 -30.588 -11.593  1.00 99.20           O
ATOM   2809  HG1 THR F 190     -21.093 -30.720 -10.747  1.00 99.20           H
ATOM   2810  CG2 THR F 190     -19.934 -32.780 -12.107  1.00 59.39           C
ATOM   2811 1HG2 THR F 190     -20.043 -33.076 -11.064  1.00 59.39           H
ATOM   2812 2HG2 THR F 190     -18.917 -32.422 -12.272  1.00 59.39           H
ATOM   2813 3HG2 THR F 190     -20.116 -33.645 -12.744  1.00 59.39           H
ATOM   2814  N   VAL F 191     -23.290 -30.823 -14.285  1.00 62.63           N
ATOM   2815  H   VAL F 191     -23.415 -31.798 -14.056  1.00 62.63           H
ATOM   2816  CA  VAL F 191     -24.523 -30.052 -14.532  1.00 76.30           C
ATOM   2817  HA  VAL F 191     -24.320 -28.991 -14.400  1.00 76.30           H
ATOM   2818  C   VAL F 191     -25.567 -30.461 -13.496  1.00 80.52           C
ATOM   2819  O   VAL F 191     -25.825 -31.652 -13.330  1.00 78.25           O
ATOM   2820  CB  VAL F 191     -25.047 -30.258 -15.971  1.00 75.11           C
ATOM   2821  HB  VAL F 191     -25.209 -31.323 -16.144  1.00 75.11           H
ATOM   2822  CG1 VAL F 191     -26.370 -29.526 -16.230  1.00 72.10           C
ATOM   2823 1HG1 VAL F 191     -26.680 -29.678 -17.264  1.00 72.10           H
ATOM   2824 2HG1 VAL F 191     -26.253 -28.456 -16.053  1.00 72.10           H
ATOM   2825 3HG1 VAL F 191     -27.156 -29.915 -15.583  1.00 72.10           H
ATOM   2826  CG2 VAL F 191     -24.033 -29.752 -17.002  1.00 89.45           C
ATOM   2827 1HG2 VAL F 191     -24.457 -29.818 -18.003  1.00 89.45           H
ATOM   2828 2HG2 VAL F 191     -23.128 -30.356 -16.971  1.00 89.45           H
ATOM   2829 3HG2 VAL F 191     -23.786 -28.714 -16.787  1.00 89.45           H
ATOM   2830  N   LEU F 192     -26.133 -29.488 -12.780  1.00 72.59           N
ATOM   2831  H   LEU F 192     -25.889 -28.532 -13.013  1.00 72.59           H
ATOM   2832  CA  LEU F 192     -27.111 -29.707 -11.705  1.00 67.00           C
ATOM   2833  HA  LEU F 192     -26.972 -30.706 -11.289  1.00 67.00           H
ATOM   2834  C   LEU F 192     -28.563 -29.662 -12.204  1.00 80.55           C
ATOM   2835  O   LEU F 192     -29.411 -30.385 -11.692  1.00 86.72           O
ATOM   2836  CB  LEU F 192     -26.874 -28.673 -10.587  1.00 62.14           C
ATOM   2837 1HB  LEU F 192     -27.026 -27.674 -10.996  1.00 62.14           H
ATOM   2838 2HB  LEU F 192     -27.624 -28.831  -9.811  1.00 62.14           H
ATOM   2839  CG  LEU F 192     -25.477 -28.729  -9.936  1.00 65.89           C
ATOM   2840  HG  LEU F 192     -24.712 -28.522 -10.686  1.00 65.89           H
ATOM   2841  CD1 LEU F 192     -25.373 -27.667  -8.842  1.00 63.21           C
ATOM   2842 1HD1 LEU F 192     -24.380 -27.704  -8.393  1.00 63.21           H
ATOM   2843 2HD1 LEU F 192     -26.120 -27.848  -8.070  1.00 63.21           H
ATOM   2844 3HD1 LEU F 192     -25.526 -26.678  -9.270  1.00 63.21           H
ATOM   2845  CD2 LEU F 192     -25.194 -30.094  -9.305  1.00 68.37           C
ATOM   2846 1HD2 LEU F 192     -24.243 -30.062  -8.773  1.00 68.37           H
ATOM   2847 2HD2 LEU F 192     -25.120 -30.858 -10.077  1.00 68.37           H
ATOM   2848 3HD2 LEU F 192     -25.985 -30.354  -8.603  1.00 68.37           H
ATOM   2849  N   GLU F 193     -28.842 -28.853 -13.225  1.00 65.24           N
ATOM   2850  H   GLU F 193     -28.094 -28.292 -13.608  1.00 65.24           H
ATOM   2851  CA  GLU F 193     -30.122 -28.812 -13.941  1.00 78.87           C
ATOM   2852  HA  GLU F 193     -30.499 -29.830 -14.040  1.00 78.87           H
ATOM   2853  C   GLU F 193     -29.916 -28.245 -15.351  1.00 87.27           C
ATOM   2854  O   GLU F 193     -29.011 -27.436 -15.565  1.00 89.06           O
ATOM   2855  CB  GLU F 193     -31.175 -27.987 -13.175  1.00 70.43           C
ATOM   2856 1HB  GLU F 193     -32.088 -28.005 -13.770  1.00 70.43           H
ATOM   2857 2HB  GLU F 193     -31.394 -28.469 -12.222  1.00 70.43           H
ATOM   2858  CG  GLU F 193     -30.764 -26.527 -12.910  1.00 88.80           C
ATOM   2859 1HG  GLU F 193     -30.018 -26.515 -12.113  1.00 88.80           H
ATOM   2860 2HG  GLU F 193     -30.308 -26.099 -13.803  1.00 88.80           H
ATOM   2861  CD  GLU F 193     -31.937 -25.619 -12.526  1.00100.78           C
ATOM   2862  OE1 GLU F 193     -31.712 -24.599 -11.834  1.00106.96           O
ATOM   2863  OE2 GLU F 193     -33.089 -25.833 -12.973  1.00 87.99           O
ATOM   2864  N   ASP F 194     -30.770 -28.636 -16.301  1.00 83.70           N
ATOM   2865  H   ASP F 194     -31.503 -29.288 -16.067  1.00 83.70           H
ATOM   2866  CA  ASP F 194     -30.744 -28.131 -17.676  1.00 90.83           C
ATOM   2867  HA  ASP F 194     -30.223 -27.178 -17.673  1.00 90.83           H
ATOM   2868  C   ASP F 194     -32.158 -27.859 -18.203  1.00 83.62           C
ATOM   2869  O   ASP F 194     -32.886 -28.775 -18.584  1.00 79.63           O
ATOM   2870  CB  ASP F 194     -29.953 -29.089 -18.584  1.00100.54           C
ATOM   2871 1HB  ASP F 194     -28.987 -29.293 -18.121  1.00100.54           H
ATOM   2872 2HB  ASP F 194     -30.489 -30.037 -18.669  1.00100.54           H
ATOM   2873  CG  ASP F 194     -29.690 -28.523 -19.986  1.00 99.16           C
ATOM   2874  OD1 ASP F 194     -29.770 -27.284 -20.165  1.00103.40           O
ATOM   2875  OD2 ASP F 194     -29.329 -29.327 -20.870  1.00 82.29           O
ATOM   2876  N   GLY F 195     -32.555 -26.585 -18.193  1.00 79.67           N
ATOM   2877  H   GLY F 195     -31.928 -25.886 -17.810  1.00 79.67           H
ATOM   2878  CA  GLY F 195     -33.802 -26.098 -18.784  1.00 85.56           C
ATOM   2879 1HA  GLY F 195     -34.505 -26.921 -18.912  1.00 85.56           H
ATOM   2880 2HA  GLY F 195     -34.245 -25.373 -18.102  1.00 85.56           H
ATOM   2881  C   GLY F 195     -33.609 -25.414 -20.140  1.00 92.95           C
ATOM   2882  O   GLY F 195     -34.593 -25.127 -20.821  1.00104.37           O
ATOM   2883  N   CYS F 196     -32.372 -25.132 -20.553  1.00 97.23           N
ATOM   2884  H   CYS F 196     -31.599 -25.394 -19.951  1.00 97.23           H
ATOM   2885  CA  CYS F 196     -32.031 -24.548 -21.853  1.00 96.88           C
ATOM   2886  HA  CYS F 196     -32.837 -23.882 -22.164  1.00 96.88           H
ATOM   2887  C   CYS F 196     -31.907 -25.624 -22.939  1.00101.55           C
ATOM   2888  O   CYS F 196     -30.878 -25.729 -23.608  1.00105.16           O
ATOM   2889  CB  CYS F 196     -30.760 -23.711 -21.705  1.00 73.76           C
ATOM   2890 1HB  CYS F 196     -29.976 -24.356 -21.317  1.00 73.76           H
ATOM   2891 2HB  CYS F 196     -30.453 -23.346 -22.686  1.00 73.76           H
ATOM   2892  SG  CYS F 196     -30.967 -22.292 -20.611  1.00108.08           S
ATOM   2893  N   THR F 197     -32.953 -26.443 -23.076  1.00 92.93           N
ATOM   2894  H   THR F 197     -33.741 -26.307 -22.454  1.00 92.93           H
ATOM   2895  CA  THR F 197     -32.930 -27.694 -23.851  1.00 87.95           C
ATOM   2896  HA  THR F 197     -31.906 -27.899 -24.145  1.00 87.95           H
ATOM   2897  C   THR F 197     -33.747 -27.668 -25.138  1.00105.80           C
ATOM   2898  O   THR F 197     -33.545 -28.526 -25.993  1.00111.23           O
ATOM   2899  CB  THR F 197     -33.410 -28.865 -22.986  1.00 84.72           C
ATOM   2900  HB  THR F 197     -33.480 -29.769 -23.593  1.00 84.72           H
ATOM   2901  OG1 THR F 197     -34.676 -28.571 -22.437  1.00 80.72           O
ATOM   2902  HG1 THR F 197     -34.773 -29.135 -21.665  1.00 80.72           H
ATOM   2903  CG2 THR F 197     -32.473 -29.142 -21.819  1.00101.44           C
ATOM   2904 1HG2 THR F 197     -32.837 -29.981 -21.229  1.00101.44           H
ATOM   2905 2HG2 THR F 197     -32.383 -28.263 -21.181  1.00101.44           H
ATOM   2906 3HG2 THR F 197     -31.490 -29.390 -22.213  1.00101.44           H
ATOM   2907  N   LYS F 198     -34.631 -26.680 -25.326  1.00111.77           N
ATOM   2908  H   LYS F 198     -34.724 -25.989 -24.595  1.00111.77           H
ATOM   2909  CA  LYS F 198     -35.487 -26.534 -26.515  1.00112.80           C
ATOM   2910  HA  LYS F 198     -35.001 -27.033 -27.356  1.00112.80           H
ATOM   2911  C   LYS F 198     -35.667 -25.055 -26.870  1.00125.89           C
ATOM   2912  O   LYS F 198     -35.611 -24.203 -25.989  1.00129.71           O
ATOM   2913  CB  LYS F 198     -36.834 -27.229 -26.235  1.00  0.00           C
ATOM   2914 1HB  LYS F 198     -36.649 -28.177 -25.726  1.00  0.00           H
ATOM   2915 2HB  LYS F 198     -37.430 -26.597 -25.573  1.00  0.00           H
ATOM   2916  CG  LYS F 198     -37.625 -27.533 -27.516  1.00  0.00           C
ATOM   2917 1HG  LYS F 198     -37.748 -26.626 -28.104  1.00  0.00           H
ATOM   2918 2HG  LYS F 198     -37.065 -28.254 -28.110  1.00  0.00           H
ATOM   2919  CD  LYS F 198     -39.021 -28.082 -27.192  1.00  0.00           C
ATOM   2920 1HD  LYS F 198     -38.942 -28.941 -26.521  1.00  0.00           H
ATOM   2921 2HD  LYS F 198     -39.590 -27.301 -26.685  1.00  0.00           H
ATOM   2922  CE  LYS F 198     -39.770 -28.482 -28.469  1.00  0.00           C
ATOM   2923 1HE  LYS F 198     -40.835 -28.562 -28.234  1.00  0.00           H
ATOM   2924 2HE  LYS F 198     -39.640 -27.693 -29.215  1.00  0.00           H
ATOM   2925  NZ  LYS F 198     -39.286 -29.782 -28.990  1.00  0.00           N
ATOM   2926 1HZ  LYS F 198     -39.703 -30.079 -29.856  1.00  0.00           H
ATOM   2927 2HZ  LYS F 198     -39.390 -30.523 -28.289  1.00  0.00           H
ATOM   2928 3HZ  LYS F 198     -38.266 -29.817 -29.067  1.00  0.00           H
ATOM   2929  N   HIS F 199     -35.894 -24.746 -28.147  1.00134.31           N
ATOM   2930  H   HIS F 199     -35.921 -25.497 -28.817  1.00134.31           H
ATOM   2931  CA  HIS F 199     -36.350 -23.417 -28.589  1.00124.37           C
ATOM   2932  HA  HIS F 199     -35.946 -22.649 -27.925  1.00124.37           H
ATOM   2933  C   HIS F 199     -37.881 -23.286 -28.555  1.00123.82           C
ATOM   2934  O   HIS F 199     -38.598 -24.247 -28.842  1.00121.02           O
ATOM   2935  CB  HIS F 199     -35.862 -23.119 -30.018  1.00118.30           C
ATOM   2936 1HB  HIS F 199     -36.152 -23.944 -30.670  1.00118.30           H
ATOM   2937 2HB  HIS F 199     -36.378 -22.230 -30.385  1.00118.30           H
ATOM   2938  CG  HIS F 199     -34.385 -22.869 -30.205  1.00119.56           C
ATOM   2939  ND1 HIS F 199     -33.825 -22.427 -31.405  1.00118.24           N
ATOM   2940  CD2 HIS F 199     -33.384 -23.050 -29.292  1.00118.91           C
ATOM   2941  HD2 HIS F 199     -33.489 -23.399 -28.275  1.00118.91           H
ATOM   2942  CE1 HIS F 199     -32.506 -22.356 -31.195  1.00105.96           C
ATOM   2943  HE1 HIS F 199     -31.774 -22.066 -31.937  1.00105.96           H
ATOM   2944  NE2 HIS F 199     -32.212 -22.730 -29.942  1.00113.47           N
ATOM   2945  HE2 HIS F 199     -31.257 -22.822 -29.595  1.00113.47           H
ATOM   2946  N   THR F 200     -38.365 -22.070 -28.305  1.00130.67           N
ATOM   2947  H   THR F 200     -37.679 -21.371 -28.037  1.00130.67           H
ATOM   2948  CA  THR F 200     -39.660 -21.525 -28.754  1.00122.12           C
ATOM   2949  HA  THR F 200     -39.820 -21.823 -29.790  1.00122.12           H
ATOM   2950  C   THR F 200     -39.585 -19.990 -28.774  1.00110.90           C
ATOM   2951  O   THR F 200     -39.596 -19.401 -29.855  1.00114.85           O
ATOM   2952  CB  THR F 200     -40.848 -22.081 -27.941  1.00127.26           C
ATOM   2953  HB  THR F 200     -40.589 -22.133 -26.886  1.00127.26           H
ATOM   2954  OG1 THR F 200     -41.112 -23.385 -28.415  1.00121.96           O
ATOM   2955  HG1 THR F 200     -40.252 -23.830 -28.451  1.00121.96           H
ATOM   2956  CG2 THR F 200     -42.154 -21.305 -28.110  1.00140.44           C
ATOM   2957 1HG2 THR F 200     -42.958 -21.846 -27.612  1.00140.44           H
ATOM   2958 2HG2 THR F 200     -42.388 -21.188 -29.168  1.00140.44           H
ATOM   2959 3HG2 THR F 200     -42.067 -20.328 -27.635  1.00140.44           H
ATOM   2960  N   GLY F 201     -39.400 -19.323 -27.630  1.00111.55           N
ATOM   2961  H   GLY F 201     -39.366 -19.869 -26.770  1.00111.55           H
ATOM   2962  CA  GLY F 201     -39.222 -17.856 -27.573  1.00100.59           C
ATOM   2963 1HA  GLY F 201     -38.229 -17.615 -27.945  1.00100.59           H
ATOM   2964 2HA  GLY F 201     -39.953 -17.387 -28.232  1.00100.59           H
ATOM   2965  C   GLY F 201     -39.354 -17.192 -26.197  1.00126.94           C
ATOM   2966  O   GLY F 201     -39.359 -15.966 -26.105  1.00132.93           O
ATOM   2967  N   GLU F 202     -39.485 -17.988 -25.141  1.00139.63           N
ATOM   2968  H   GLU F 202     -39.408 -18.985 -25.316  1.00139.63           H
ATOM   2969  CA  GLU F 202     -39.578 -17.590 -23.735  1.00151.36           C
ATOM   2970  HA  GLU F 202     -40.046 -16.607 -23.683  1.00151.36           H
ATOM   2971  C   GLU F 202     -38.176 -17.441 -23.096  1.00146.16           C
ATOM   2972  O   GLU F 202     -37.208 -17.111 -23.779  1.00145.91           O
ATOM   2973  CB  GLU F 202     -40.513 -18.585 -23.003  1.00167.16           C
ATOM   2974 1HB  GLU F 202     -40.607 -18.267 -21.964  1.00167.16           H
ATOM   2975 2HB  GLU F 202     -41.510 -18.506 -23.438  1.00167.16           H
ATOM   2976  CG  GLU F 202     -40.083 -20.066 -23.019  1.00178.74           C
ATOM   2977 1HG  GLU F 202     -39.027 -20.144 -22.749  1.00178.74           H
ATOM   2978 2HG  GLU F 202     -40.656 -20.596 -22.255  1.00178.74           H
ATOM   2979  CD  GLU F 202     -40.342 -20.721 -24.384  1.00186.91           C
ATOM   2980  OE1 GLU F 202     -39.385 -20.762 -25.195  1.00193.06           O
ATOM   2981  OE2 GLU F 202     -41.506 -21.062 -24.673  1.00189.83           O
ATOM   2982  N   TRP F 203     -38.048 -17.636 -21.778  1.00140.54           N
ATOM   2983  H   TRP F 203     -38.851 -17.961 -21.260  1.00140.54           H
ATOM   2984  CA  TRP F 203     -36.761 -17.614 -21.073  1.00131.51           C
ATOM   2985  HA  TRP F 203     -35.971 -17.774 -21.803  1.00131.51           H
ATOM   2986  C   TRP F 203     -36.661 -18.744 -20.039  1.00128.39           C
ATOM   2987  O   TRP F 203     -37.577 -18.952 -19.245  1.00124.61           O
ATOM   2988  CB  TRP F 203     -36.521 -16.246 -20.418  1.00133.17           C
ATOM   2989 1HB  TRP F 203     -37.465 -15.860 -20.030  1.00133.17           H
ATOM   2990 2HB  TRP F 203     -35.863 -16.399 -19.563  1.00133.17           H
ATOM   2991  CG  TRP F 203     -35.868 -15.200 -21.276  1.00143.14           C
ATOM   2992  CD1 TRP F 203     -36.503 -14.336 -22.101  1.00148.31           C
ATOM   2993  HD1 TRP F 203     -37.574 -14.312 -22.267  1.00148.31           H
ATOM   2994  CD2 TRP F 203     -34.439 -14.927 -21.445  1.00146.26           C
ATOM   2995  NE1 TRP F 203     -35.578 -13.519 -22.725  1.00146.36           N
ATOM   2996  HE1 TRP F 203     -35.815 -12.825 -23.425  1.00146.36           H
ATOM   2997  CE2 TRP F 203     -34.293 -13.841 -22.359  1.00144.23           C
ATOM   2998  CE3 TRP F 203     -33.251 -15.473 -20.909  1.00145.57           C
ATOM   2999  HE3 TRP F 203     -33.321 -16.314 -20.234  1.00145.57           H
ATOM   3000  CZ2 TRP F 203     -33.043 -13.328 -22.724  1.00145.97           C
ATOM   3001  HZ2 TRP F 203     -32.980 -12.499 -23.418  1.00145.97           H
ATOM   3002  CZ3 TRP F 203     -31.986 -14.981 -21.291  1.00144.08           C
ATOM   3003  HZ3 TRP F 203     -31.087 -15.434 -20.898  1.00144.08           H
ATOM   3004  CH2 TRP F 203     -31.880 -13.915 -22.200  1.00146.40           C
ATOM   3005  HH2 TRP F 203     -30.908 -13.545 -22.499  1.00146.40           H
ATOM   3006  N   SER F 204     -35.512 -19.419 -20.014  1.00125.10           N
ATOM   3007  H   SER F 204     -34.804 -19.141 -20.685  1.00125.10           H
ATOM   3008  CA  SER F 204     -35.198 -20.580 -19.171  1.00116.91           C
ATOM   3009  HA  SER F 204     -35.887 -20.611 -18.328  1.00116.91           H
ATOM   3010  C   SER F 204     -33.768 -20.478 -18.594  1.00107.20           C
ATOM   3011  O   SER F 204     -33.117 -19.435 -18.735  1.00103.25           O
ATOM   3012  CB  SER F 204     -35.439 -21.847 -20.004  1.00112.07           C
ATOM   3013 1HB  SER F 204     -36.448 -21.816 -20.419  1.00112.07           H
ATOM   3014 2HB  SER F 204     -34.728 -21.885 -20.829  1.00112.07           H
ATOM   3015  OG  SER F 204     -35.309 -23.013 -19.219  1.00103.60           O
ATOM   3016  HG  SER F 204     -35.312 -23.767 -19.836  1.00103.60           H
ATOM   3017  N   LYS F 205     -33.286 -21.510 -17.884  1.00 90.75           N
ATOM   3018  H   LYS F 205     -33.841 -22.361 -17.881  1.00 90.75           H
ATOM   3019  CA  LYS F 205     -31.946 -21.549 -17.266  1.00 96.43           C
ATOM   3020  HA  LYS F 205     -31.274 -21.073 -17.977  1.00 96.43           H
ATOM   3021  C   LYS F 205     -31.367 -22.960 -17.075  1.00 95.46           C
ATOM   3022  O   LYS F 205     -32.111 -23.936 -17.033  1.00 89.75           O
ATOM   3023  CB  LYS F 205     -31.902 -20.703 -15.970  1.00 97.64           C
ATOM   3024 1HB  LYS F 205     -30.940 -20.847 -15.475  1.00 97.64           H
ATOM   3025 2HB  LYS F 205     -31.938 -19.655 -16.268  1.00 97.64           H
ATOM   3026  CG  LYS F 205     -33.030 -20.910 -14.940  1.00 89.01           C
ATOM   3027 1HG  LYS F 205     -32.932 -20.119 -14.195  1.00 89.01           H
ATOM   3028 2HG  LYS F 205     -33.997 -20.778 -15.425  1.00 89.01           H
ATOM   3029  CD  LYS F 205     -33.013 -22.256 -14.201  1.00106.20           C
ATOM   3030 1HD  LYS F 205     -33.192 -23.074 -14.898  1.00106.20           H
ATOM   3031 2HD  LYS F 205     -32.041 -22.398 -13.723  1.00106.20           H
ATOM   3032  CE  LYS F 205     -34.120 -22.252 -13.140  1.00115.84           C
ATOM   3033 1HE  LYS F 205     -33.995 -21.371 -12.506  1.00115.84           H
ATOM   3034 2HE  LYS F 205     -35.089 -22.189 -13.641  1.00115.84           H
ATOM   3035  NZ  LYS F 205     -34.064 -23.470 -12.303  1.00114.64           N
ATOM   3036 1HZ  LYS F 205     -34.765 -23.525 -11.584  1.00114.64           H
ATOM   3037 2HZ  LYS F 205     -33.138 -23.590 -11.879  1.00114.64           H
ATOM   3038 3HZ  LYS F 205     -34.075 -24.331 -12.857  1.00114.64           H
ATOM   3039  N   THR F 206     -30.043 -23.029 -16.924  1.00 90.71           N
ATOM   3040  H   THR F 206     -29.536 -22.157 -17.017  1.00 90.71           H
ATOM   3041  CA  THR F 206     -29.218 -24.248 -16.791  1.00 81.92           C
ATOM   3042  HA  THR F 206     -29.816 -25.057 -16.371  1.00 81.92           H
ATOM   3043  C   THR F 206     -28.043 -23.973 -15.850  1.00 94.40           C
ATOM   3044  O   THR F 206     -27.432 -22.905 -15.930  1.00107.41           O
ATOM   3045  CB  THR F 206     -28.714 -24.683 -18.179  1.00 73.70           C
ATOM   3046  HB  THR F 206     -28.254 -23.823 -18.667  1.00 73.70           H
ATOM   3047  OG1 THR F 206     -29.845 -25.066 -18.919  1.00 74.90           O
ATOM   3048  HG1 THR F 206     -29.649 -25.896 -19.416  1.00 74.90           H
ATOM   3049  CG2 THR F 206     -27.703 -25.830 -18.205  1.00 79.36           C
ATOM   3050 1HG2 THR F 206     -27.406 -26.034 -19.233  1.00 79.36           H
ATOM   3051 2HG2 THR F 206     -28.125 -26.736 -17.783  1.00 79.36           H
ATOM   3052 3HG2 THR F 206     -26.814 -25.568 -17.635  1.00 79.36           H
ATOM   3053  N   VAL F 207     -27.718 -24.907 -14.951  1.00 91.18           N
ATOM   3054  H   VAL F 207     -28.206 -25.799 -14.993  1.00 91.18           H
ATOM   3055  CA  VAL F 207     -26.704 -24.720 -13.894  1.00 86.45           C
ATOM   3056  HA  VAL F 207     -26.284 -23.717 -13.969  1.00 86.45           H
ATOM   3057  C   VAL F 207     -25.554 -25.708 -14.067  1.00 81.37           C
ATOM   3058  O   VAL F 207     -25.739 -26.917 -13.925  1.00 89.43           O
ATOM   3059  CB  VAL F 207     -27.319 -24.833 -12.484  1.00 87.28           C
ATOM   3060  HB  VAL F 207     -27.749 -25.826 -12.364  1.00 87.28           H
ATOM   3061  CG1 VAL F 207     -26.263 -24.621 -11.388  1.00 75.78           C
ATOM   3062 1HG1 VAL F 207     -26.738 -24.668 -10.408  1.00 75.78           H
ATOM   3063 2HG1 VAL F 207     -25.790 -23.646 -11.508  1.00 75.78           H
ATOM   3064 3HG1 VAL F 207     -25.501 -25.399 -11.434  1.00 75.78           H
ATOM   3065  CG2 VAL F 207     -28.424 -23.793 -12.263  1.00 81.36           C
ATOM   3066 1HG2 VAL F 207     -28.870 -23.934 -11.278  1.00 81.36           H
ATOM   3067 2HG2 VAL F 207     -29.213 -23.907 -13.004  1.00 81.36           H
ATOM   3068 3HG2 VAL F 207     -28.008 -22.790 -12.323  1.00 81.36           H
ATOM   3069  N   PHE F 208     -24.361 -25.184 -14.338  1.00 77.33           N
ATOM   3070  H   PHE F 208     -24.285 -24.174 -14.364  1.00 77.33           H
ATOM   3071  CA  PHE F 208     -23.112 -25.940 -14.436  1.00 68.56           C
ATOM   3072  HA  PHE F 208     -23.333 -26.993 -14.609  1.00 68.56           H
ATOM   3073  C   PHE F 208     -22.308 -25.826 -13.136  1.00 74.55           C
ATOM   3074  O   PHE F 208     -22.401 -24.824 -12.420  1.00 84.46           O
ATOM   3075  CB  PHE F 208     -22.276 -25.433 -15.619  1.00 67.35           C
ATOM   3076 1HB  PHE F 208     -21.945 -24.427 -15.397  1.00 67.35           H
ATOM   3077 2HB  PHE F 208     -21.383 -26.055 -15.705  1.00 67.35           H
ATOM   3078  CG  PHE F 208     -22.987 -25.406 -16.958  1.00 73.09           C
ATOM   3079  CD1 PHE F 208     -23.867 -24.355 -17.282  1.00 69.60           C
ATOM   3080  HD1 PHE F 208     -24.035 -23.550 -16.581  1.00 69.60           H
ATOM   3081  CD2 PHE F 208     -22.762 -26.438 -17.884  1.00 68.67           C
ATOM   3082  HD2 PHE F 208     -22.081 -27.238 -17.639  1.00 68.67           H
ATOM   3083  CE1 PHE F 208     -24.548 -24.364 -18.511  1.00 76.69           C
ATOM   3084  HE1 PHE F 208     -25.243 -23.574 -18.753  1.00 76.69           H
ATOM   3085  CE2 PHE F 208     -23.433 -26.440 -19.118  1.00 78.65           C
ATOM   3086  HE2 PHE F 208     -23.261 -27.237 -19.826  1.00 78.65           H
ATOM   3087  CZ  PHE F 208     -24.335 -25.409 -19.425  1.00 79.40           C
ATOM   3088  HZ  PHE F 208     -24.857 -25.417 -20.369  1.00 79.40           H
ATOM   3089  N   GLU F 209     -21.472 -26.820 -12.849  1.00 75.96           N
ATOM   3090  H   GLU F 209     -21.425 -27.621 -13.474  1.00 75.96           H
ATOM   3091  CA  GLU F 209     -20.634 -26.856 -11.652  1.00 78.25           C
ATOM   3092  HA  GLU F 209     -20.418 -25.830 -11.358  1.00 78.25           H
ATOM   3093  C   GLU F 209     -19.265 -27.514 -11.909  1.00 82.41           C
ATOM   3094  O   GLU F 209     -19.046 -28.261 -12.866  1.00 83.91           O
ATOM   3095  CB  GLU F 209     -21.434 -27.498 -10.494  1.00 87.16           C
ATOM   3096 1HB  GLU F 209     -22.321 -26.890 -10.313  1.00 87.16           H
ATOM   3097 2HB  GLU F 209     -21.782 -28.485 -10.792  1.00 87.16           H
ATOM   3098  CG  GLU F 209     -20.650 -27.611  -9.177  1.00 89.94           C
ATOM   3099 1HG  GLU F 209     -19.819 -28.305  -9.306  1.00 89.94           H
ATOM   3100 2HG  GLU F 209     -20.247 -26.632  -8.913  1.00 89.94           H
ATOM   3101  CD  GLU F 209     -21.490 -28.146  -8.025  1.00103.46           C
ATOM   3102  OE1 GLU F 209     -21.875 -29.329  -8.093  1.00 98.49           O
ATOM   3103  OE2 GLU F 209     -21.646 -27.418  -7.013  1.00112.75           O
ATOM   3104  N   TYR F 210     -18.321 -27.208 -11.025  1.00 73.14           N
ATOM   3105  H   TYR F 210     -18.544 -26.493 -10.342  1.00 73.14           H
ATOM   3106  CA  TYR F 210     -17.062 -27.912 -10.847  1.00 72.31           C
ATOM   3107  HA  TYR F 210     -17.107 -28.877 -11.355  1.00 72.31           H
ATOM   3108  C   TYR F 210     -16.850 -28.134  -9.342  1.00 76.85           C
ATOM   3109  O   TYR F 210     -16.902 -27.171  -8.577  1.00 82.06           O
ATOM   3110  CB  TYR F 210     -15.941 -27.052 -11.461  1.00 80.24           C
ATOM   3111 1HB  TYR F 210     -16.380 -26.283 -12.102  1.00 80.24           H
ATOM   3112 2HB  TYR F 210     -15.415 -26.520 -10.670  1.00 80.24           H
ATOM   3113  CG  TYR F 210     -14.949 -27.809 -12.316  1.00 77.17           C
ATOM   3114  CD1 TYR F 210     -15.369 -28.297 -13.566  1.00 83.30           C
ATOM   3115  HD1 TYR F 210     -16.399 -28.168 -13.871  1.00 83.30           H
ATOM   3116  CD2 TYR F 210     -13.609 -27.963 -11.909  1.00 60.02           C
ATOM   3117  HD2 TYR F 210     -13.285 -27.572 -10.956  1.00 60.02           H
ATOM   3118  CE1 TYR F 210     -14.450 -28.931 -14.422  1.00 76.74           C
ATOM   3119  HE1 TYR F 210     -14.770 -29.308 -15.381  1.00 76.74           H
ATOM   3120  CE2 TYR F 210     -12.684 -28.590 -12.766  1.00 72.44           C
ATOM   3121  HE2 TYR F 210     -11.655 -28.688 -12.469  1.00 72.44           H
ATOM   3122  CZ  TYR F 210     -13.103 -29.065 -14.029  1.00 77.89           C
ATOM   3123  OH  TYR F 210     -12.210 -29.645 -14.874  1.00 82.72           O
ATOM   3124  HH  TYR F 210     -12.645 -29.827 -15.722  1.00 82.72           H
ATOM   3125  N   ARG F 211     -16.554 -29.364  -8.901  1.00 69.32           N
ATOM   3126  H   ARG F 211     -16.568 -30.117  -9.579  1.00 69.32           H
ATOM   3127  CA  ARG F 211     -15.841 -29.636  -7.632  1.00 69.49           C
ATOM   3128  HA  ARG F 211     -15.544 -28.688  -7.184  1.00 69.49           H
ATOM   3129  C   ARG F 211     -14.561 -30.400  -7.991  1.00 62.25           C
ATOM   3130  O   ARG F 211     -14.593 -31.241  -8.885  1.00 90.40           O
ATOM   3131  CB  ARG F 211     -16.673 -30.422  -6.584  1.00 61.52           C
ATOM   3132 1HB  ARG F 211     -16.513 -31.485  -6.778  1.00 61.52           H
ATOM   3133 2HB  ARG F 211     -16.249 -30.221  -5.599  1.00 61.52           H
ATOM   3134  CG  ARG F 211     -18.203 -30.246  -6.498  1.00106.89           C
ATOM   3135 1HG  ARG F 211     -18.623 -30.520  -7.467  1.00106.89           H
ATOM   3136 2HG  ARG F 211     -18.581 -30.978  -5.783  1.00106.89           H
ATOM   3137  CD  ARG F 211     -18.798 -28.881  -6.113  1.00125.24           C
ATOM   3138 1HD  ARG F 211     -18.440 -28.119  -6.803  1.00125.24           H
ATOM   3139 2HD  ARG F 211     -19.869 -28.992  -6.269  1.00125.24           H
ATOM   3140  NE  ARG F 211     -18.591 -28.450  -4.706  1.00105.75           N
ATOM   3141  HE  ARG F 211     -17.741 -28.705  -4.238  1.00105.75           H
ATOM   3142  CZ  ARG F 211     -19.418 -27.667  -4.014  1.00124.92           C
ATOM   3143  NH1 ARG F 211     -20.557 -27.254  -4.492  1.00132.52           N
ATOM   3144 1HH1 ARG F 211     -20.846 -27.492  -5.446  1.00132.52           H
ATOM   3145 2HH1 ARG F 211     -21.166 -26.679  -3.951  1.00132.52           H
ATOM   3146  NH2 ARG F 211     -19.135 -27.250  -2.809  1.00140.96           N
ATOM   3147 1HH2 ARG F 211     -18.235 -27.366  -2.345  1.00140.96           H
ATOM   3148 2HH2 ARG F 211     -19.776 -26.672  -2.303  1.00140.96           H
ATOM   3149  N   THR F 212     -13.424 -30.118  -7.355  1.00 66.24           N
ATOM   3150  H   THR F 212     -13.430 -29.389  -6.650  1.00 66.24           H
ATOM   3151  CA  THR F 212     -12.130 -30.676  -7.783  1.00 74.94           C
ATOM   3152  HA  THR F 212     -12.311 -31.683  -8.160  1.00 74.94           H
ATOM   3153  C   THR F 212     -11.104 -30.813  -6.655  1.00 77.44           C
ATOM   3154  O   THR F 212     -11.149 -30.093  -5.660  1.00 91.26           O
ATOM   3155  CB  THR F 212     -11.556 -29.856  -8.955  1.00 76.93           C
ATOM   3156  HB  THR F 212     -12.320 -29.749  -9.726  1.00 76.93           H
ATOM   3157  OG1 THR F 212     -10.459 -30.547  -9.512  1.00 91.67           O
ATOM   3158  HG1 THR F 212     -10.808 -31.089 -10.228  1.00 91.67           H
ATOM   3159  CG2 THR F 212     -11.059 -28.461  -8.567  1.00 76.36           C
ATOM   3160 1HG2 THR F 212     -10.687 -27.949  -9.455  1.00 76.36           H
ATOM   3161 2HG2 THR F 212     -10.256 -28.523  -7.833  1.00 76.36           H
ATOM   3162 3HG2 THR F 212     -11.881 -27.880  -8.150  1.00 76.36           H
ATOM   3163  N   ARG F 213     -10.140 -31.722  -6.858  1.00 78.33           N
ATOM   3164  H   ARG F 213     -10.218 -32.263  -7.708  1.00 78.33           H
ATOM   3165  CA  ARG F 213      -8.915 -31.918  -6.058  1.00 75.68           C
ATOM   3166  HA  ARG F 213      -8.941 -31.240  -5.200  1.00 75.68           H
ATOM   3167  C   ARG F 213      -7.637 -31.507  -6.819  1.00 75.16           C
ATOM   3168  O   ARG F 213      -6.549 -32.022  -6.564  1.00 80.61           O
ATOM   3169  CB  ARG F 213      -8.892 -33.357  -5.505  1.00 67.96           C
ATOM   3170 1HB  ARG F 213      -9.121 -34.065  -6.303  1.00 67.96           H
ATOM   3171 2HB  ARG F 213      -7.895 -33.596  -5.144  1.00 67.96           H
ATOM   3172  CG  ARG F 213      -9.909 -33.526  -4.357  1.00 95.44           C
ATOM   3173 1HG  ARG F 213      -9.814 -32.717  -3.634  1.00 95.44           H
ATOM   3174 2HG  ARG F 213     -10.911 -33.469  -4.782  1.00 95.44           H
ATOM   3175  CD  ARG F 213      -9.780 -34.875  -3.631  1.00129.92           C
ATOM   3176 1HD  ARG F 213     -10.784 -35.190  -3.342  1.00129.92           H
ATOM   3177 2HD  ARG F 213      -9.398 -35.625  -4.327  1.00129.92           H
ATOM   3178  NE  ARG F 213      -8.953 -34.885  -2.402  1.00152.23           N
ATOM   3179  HE  ARG F 213      -9.230 -35.548  -1.680  1.00152.23           H
ATOM   3180  CZ  ARG F 213      -7.742 -34.416  -2.167  1.00168.01           C
ATOM   3181  NH1 ARG F 213      -7.180 -33.409  -2.755  1.00166.95           N
ATOM   3182 1HH1 ARG F 213      -7.768 -32.670  -3.102  1.00166.95           H
ATOM   3183 2HH1 ARG F 213      -6.264 -33.151  -2.390  1.00166.95           H
ATOM   3184  NH2 ARG F 213      -7.026 -34.972  -1.254  1.00177.74           N
ATOM   3185 1HH2 ARG F 213      -7.471 -35.688  -0.681  1.00177.74           H
ATOM   3186 2HH2 ARG F 213      -6.120 -34.573  -1.050  1.00177.74           H
ATOM   3187  N   LYS F 214      -7.775 -30.574  -7.775  1.00 59.96           N
ATOM   3188  H   LYS F 214      -8.725 -30.309  -8.004  1.00 59.96           H
ATOM   3189  CA  LYS F 214      -6.691 -29.819  -8.439  1.00 64.75           C
ATOM   3190  HA  LYS F 214      -5.835 -29.766  -7.767  1.00 64.75           H
ATOM   3191  C   LYS F 214      -7.141 -28.368  -8.660  1.00 74.37           C
ATOM   3192  O   LYS F 214      -7.555 -27.977  -9.750  1.00 86.88           O
ATOM   3193  CB  LYS F 214      -6.248 -30.504  -9.751  1.00 86.46           C
ATOM   3194 1HB  LYS F 214      -7.125 -30.655 -10.384  1.00 86.46           H
ATOM   3195 2HB  LYS F 214      -5.569 -29.835 -10.283  1.00 86.46           H
ATOM   3196  CG  LYS F 214      -5.534 -31.857  -9.573  1.00 95.50           C
ATOM   3197 1HG  LYS F 214      -6.201 -32.549  -9.060  1.00 95.50           H
ATOM   3198 2HG  LYS F 214      -5.342 -32.274 -10.563  1.00 95.50           H
ATOM   3199  CD  LYS F 214      -4.187 -31.758  -8.827  1.00108.31           C
ATOM   3200 1HD  LYS F 214      -3.472 -31.239  -9.466  1.00108.31           H
ATOM   3201 2HD  LYS F 214      -4.285 -31.196  -7.899  1.00108.31           H
ATOM   3202  CE  LYS F 214      -3.634 -33.147  -8.496  1.00111.72           C
ATOM   3203 1HE  LYS F 214      -3.718 -33.783  -9.384  1.00111.72           H
ATOM   3204 2HE  LYS F 214      -2.571 -33.071  -8.248  1.00111.72           H
ATOM   3205  NZ  LYS F 214      -4.362 -33.787  -7.375  1.00116.16           N
ATOM   3206 1HZ  LYS F 214      -4.450 -34.784  -7.601  1.00116.16           H
ATOM   3207 2HZ  LYS F 214      -5.287 -33.389  -7.255  1.00116.16           H
ATOM   3208 3HZ  LYS F 214      -3.857 -33.700  -6.505  1.00116.16           H
ATOM   3209  N   ALA F 215      -7.092 -27.586  -7.580  1.00 63.68           N
ATOM   3210  H   ALA F 215      -6.705 -27.971  -6.731  1.00 63.68           H
ATOM   3211  CA  ALA F 215      -7.707 -26.261  -7.469  1.00 71.21           C
ATOM   3212  HA  ALA F 215      -8.774 -26.365  -7.669  1.00 71.21           H
ATOM   3213  C   ALA F 215      -7.192 -25.197  -8.467  1.00 77.53           C
ATOM   3214  O   ALA F 215      -7.921 -24.252  -8.757  1.00 69.29           O
ATOM   3215  CB  ALA F 215      -7.548 -25.819  -6.009  1.00 64.74           C
ATOM   3216 1HB  ALA F 215      -8.066 -26.516  -5.349  1.00 64.74           H
ATOM   3217 2HB  ALA F 215      -7.969 -24.824  -5.876  1.00 64.74           H
ATOM   3218 3HB  ALA F 215      -6.498 -25.799  -5.722  1.00 64.74           H
ATOM   3219  N   VAL F 216      -6.005 -25.387  -9.061  1.00 81.23           N
ATOM   3220  H   VAL F 216      -5.432 -26.120  -8.673  1.00 81.23           H
ATOM   3221  CA  VAL F 216      -5.362 -24.488 -10.046  1.00 85.25           C
ATOM   3222  HA  VAL F 216      -5.091 -23.567  -9.544  1.00 85.25           H
ATOM   3223  C   VAL F 216      -6.272 -24.089 -11.214  1.00 82.59           C
ATOM   3224  O   VAL F 216      -6.160 -22.972 -11.725  1.00 79.68           O
ATOM   3225  CB  VAL F 216      -4.060 -25.132 -10.576  1.00 76.80           C
ATOM   3226  HB  VAL F 216      -4.309 -26.078 -11.058  1.00 76.80           H
ATOM   3227  CG1 VAL F 216      -3.322 -24.255 -11.599  1.00 84.99           C
ATOM   3228 1HG1 VAL F 216      -2.381 -24.728 -11.883  1.00 84.99           H
ATOM   3229 2HG1 VAL F 216      -3.115 -23.275 -11.169  1.00 84.99           H
ATOM   3230 3HG1 VAL F 216      -3.921 -24.134 -12.501  1.00 84.99           H
ATOM   3231  CG2 VAL F 216      -3.074 -25.418  -9.437  1.00 99.76           C
ATOM   3232 1HG2 VAL F 216      -2.155 -25.847  -9.836  1.00 99.76           H
ATOM   3233 2HG2 VAL F 216      -3.494 -26.129  -8.727  1.00 99.76           H
ATOM   3234 3HG2 VAL F 216      -2.838 -24.493  -8.911  1.00 99.76           H
ATOM   3235  N   ARG F 217      -7.179 -24.993 -11.611  1.00 74.88           N
ATOM   3236  H   ARG F 217      -7.219 -25.856 -11.085  1.00 74.88           H
ATOM   3237  CA  ARG F 217      -8.168 -24.789 -12.681  1.00 76.61           C
ATOM   3238  HA  ARG F 217      -7.666 -24.514 -13.605  1.00 76.61           H
ATOM   3239  C   ARG F 217      -9.154 -23.655 -12.410  1.00 81.33           C
ATOM   3240  O   ARG F 217      -9.549 -22.961 -13.341  1.00 81.90           O
ATOM   3241  CB  ARG F 217      -8.956 -26.089 -12.897  1.00 67.52           C
ATOM   3242 1HB  ARG F 217      -9.283 -26.485 -11.933  1.00 67.52           H
ATOM   3243 2HB  ARG F 217      -9.847 -25.863 -13.479  1.00 67.52           H
ATOM   3244  CG  ARG F 217      -8.158 -27.157 -13.652  1.00 57.55           C
ATOM   3245 1HG  ARG F 217      -7.799 -26.749 -14.597  1.00 57.55           H
ATOM   3246 2HG  ARG F 217      -7.309 -27.482 -13.050  1.00 57.55           H
ATOM   3247  CD  ARG F 217      -9.079 -28.347 -13.935  1.00 68.89           C
ATOM   3248 1HD  ARG F 217      -9.413 -28.748 -12.976  1.00 68.89           H
ATOM   3249 2HD  ARG F 217      -9.952 -28.001 -14.494  1.00 68.89           H
ATOM   3250  NE  ARG F 217      -8.400 -29.402 -14.704  1.00 73.25           N
ATOM   3251  HE  ARG F 217      -7.574 -29.150 -15.216  1.00 73.25           H
ATOM   3252  CZ  ARG F 217      -8.771 -30.668 -14.742  1.00 80.25           C
ATOM   3253  NH1 ARG F 217      -9.861 -31.093 -14.181  1.00 88.41           N
ATOM   3254 1HH1 ARG F 217     -10.600 -30.425 -14.010  1.00 88.41           H
ATOM   3255 2HH1 ARG F 217     -10.105 -32.067 -14.315  1.00 88.41           H
ATOM   3256  NH2 ARG F 217      -8.070 -31.560 -15.369  1.00 75.82           N
ATOM   3257 1HH2 ARG F 217      -7.356 -31.283 -16.021  1.00 75.82           H
ATOM   3258 2HH2 ARG F 217      -8.482 -32.481 -15.441  1.00 75.82           H
ATOM   3259  N   LEU F 218      -9.588 -23.499 -11.163  1.00 81.66           N
ATOM   3260  H   LEU F 218      -9.098 -23.979 -10.420  1.00 81.66           H
ATOM   3261  CA  LEU F 218     -10.620 -22.536 -10.789  1.00 82.21           C
ATOM   3262  HA  LEU F 218     -11.225 -22.321 -11.667  1.00 82.21           H
ATOM   3263  C   LEU F 218      -9.989 -21.216 -10.322  1.00 87.03           C
ATOM   3264  O   LEU F 218      -8.910 -21.254  -9.733  1.00 87.38           O
ATOM   3265  CB  LEU F 218     -11.528 -23.158  -9.717  1.00 74.92           C
ATOM   3266 1HB  LEU F 218     -10.923 -23.390  -8.838  1.00 74.92           H
ATOM   3267 2HB  LEU F 218     -12.271 -22.419  -9.431  1.00 74.92           H
ATOM   3268  CG  LEU F 218     -12.275 -24.426 -10.168  1.00 72.90           C
ATOM   3269  HG  LEU F 218     -11.563 -25.203 -10.449  1.00 72.90           H
ATOM   3270  CD1 LEU F 218     -13.108 -24.942  -8.997  1.00 61.75           C
ATOM   3271 1HD1 LEU F 218     -13.632 -25.853  -9.280  1.00 61.75           H
ATOM   3272 2HD1 LEU F 218     -13.832 -24.181  -8.709  1.00 61.75           H
ATOM   3273 3HD1 LEU F 218     -12.457 -25.157  -8.151  1.00 61.75           H
ATOM   3274  CD2 LEU F 218     -13.211 -24.152 -11.348  1.00 64.82           C
ATOM   3275 1HD2 LEU F 218     -13.790 -25.043 -11.582  1.00 64.82           H
ATOM   3276 2HD2 LEU F 218     -12.632 -23.893 -12.233  1.00 64.82           H
ATOM   3277 3HD2 LEU F 218     -13.892 -23.335 -11.107  1.00 64.82           H
ATOM   3278  N   PRO F 219     -10.638 -20.055 -10.520  1.00 77.49           N
ATOM   3279  CA  PRO F 219     -11.980 -19.868 -11.083  1.00 71.41           C
ATOM   3280  HA  PRO F 219     -12.691 -20.522 -10.579  1.00 71.41           H
ATOM   3281  C   PRO F 219     -12.117 -20.089 -12.600  1.00 81.33           C
ATOM   3282  O   PRO F 219     -11.133 -20.147 -13.340  1.00 83.22           O
ATOM   3283  CB  PRO F 219     -12.340 -18.421 -10.750  1.00 67.52           C
ATOM   3284 1HB  PRO F 219     -12.945 -17.981 -11.537  1.00 67.52           H
ATOM   3285 2HB  PRO F 219     -12.872 -18.377  -9.803  1.00 67.52           H
ATOM   3286  CG  PRO F 219     -11.001 -17.702 -10.625  1.00 68.45           C
ATOM   3287 1HG  PRO F 219     -10.653 -17.396 -11.612  1.00 68.45           H
ATOM   3288 2HG  PRO F 219     -11.059 -16.846  -9.953  1.00 68.45           H
ATOM   3289  CD  PRO F 219     -10.090 -18.785 -10.064  1.00 63.39           C
ATOM   3290 1HD  PRO F 219      -9.071 -18.642 -10.424  1.00 63.39           H
ATOM   3291 2HD  PRO F 219     -10.110 -18.754  -8.974  1.00 63.39           H
ATOM   3292  N   ILE F 220     -13.368 -20.155 -13.056  1.00 85.81           N
ATOM   3293  H   ILE F 220     -14.103 -20.137 -12.356  1.00 85.81           H
ATOM   3294  CA  ILE F 220     -13.786 -19.983 -14.454  1.00 76.17           C
ATOM   3295  HA  ILE F 220     -13.185 -20.636 -15.085  1.00 76.17           H
ATOM   3296  C   ILE F 220     -13.562 -18.522 -14.878  1.00 86.96           C
ATOM   3297  O   ILE F 220     -13.969 -17.608 -14.159  1.00 93.19           O
ATOM   3298  CB  ILE F 220     -15.279 -20.369 -14.598  1.00 74.08           C
ATOM   3299  HB  ILE F 220     -15.841 -19.781 -13.869  1.00 74.08           H
ATOM   3300  CG1 ILE F 220     -15.514 -21.869 -14.299  1.00 75.45           C
ATOM   3301 1HG1 ILE F 220     -15.298 -22.460 -15.189  1.00 75.45           H
ATOM   3302 2HG1 ILE F 220     -14.846 -22.205 -13.506  1.00 75.45           H
ATOM   3303  CG2 ILE F 220     -15.833 -20.030 -15.997  1.00 57.94           C
ATOM   3304 1HG2 ILE F 220     -16.871 -20.344 -16.080  1.00 57.94           H
ATOM   3305 2HG2 ILE F 220     -15.244 -20.529 -16.768  1.00 57.94           H
ATOM   3306 3HG2 ILE F 220     -15.807 -18.955 -16.174  1.00 57.94           H
ATOM   3307  CD1 ILE F 220     -16.944 -22.159 -13.826  1.00 75.72           C
ATOM   3308 1HD1 ILE F 220     -17.053 -23.226 -13.631  1.00 75.72           H
ATOM   3309 2HD1 ILE F 220     -17.663 -21.859 -14.585  1.00 75.72           H
ATOM   3310 3HD1 ILE F 220     -17.150 -21.609 -12.909  1.00 75.72           H
ATOM   3311  N   VAL F 221     -12.970 -18.291 -16.052  1.00 97.02           N
ATOM   3312  H   VAL F 221     -12.667 -19.098 -16.586  1.00 97.02           H
ATOM   3313  CA  VAL F 221     -12.640 -16.946 -16.571  1.00105.55           C
ATOM   3314  HA  VAL F 221     -12.888 -16.211 -15.805  1.00105.55           H
ATOM   3315  C   VAL F 221     -13.457 -16.530 -17.806  1.00107.37           C
ATOM   3316  O   VAL F 221     -13.682 -15.337 -18.000  1.00110.50           O
ATOM   3317  CB  VAL F 221     -11.112 -16.832 -16.776  1.00110.89           C
ATOM   3318  HB  VAL F 221     -10.632 -17.099 -15.833  1.00110.89           H
ATOM   3319  CG1 VAL F 221     -10.560 -17.765 -17.860  1.00 93.03           C
ATOM   3320 1HG1 VAL F 221      -9.479 -17.645 -17.930  1.00 93.03           H
ATOM   3321 2HG1 VAL F 221     -11.000 -17.521 -18.827  1.00 93.03           H
ATOM   3322 3HG1 VAL F 221     -10.768 -18.801 -17.604  1.00 93.03           H
ATOM   3323  CG2 VAL F 221     -10.673 -15.408 -17.121  1.00127.37           C
ATOM   3324 1HG2 VAL F 221      -9.587 -15.333 -17.070  1.00127.37           H
ATOM   3325 2HG2 VAL F 221     -11.106 -14.701 -16.412  1.00127.37           H
ATOM   3326 3HG2 VAL F 221     -10.986 -15.153 -18.134  1.00127.37           H
ATOM   3327  N   ASP F 222     -13.961 -17.483 -18.601  1.00113.10           N
ATOM   3328  H   ASP F 222     -13.807 -18.447 -18.348  1.00113.10           H
ATOM   3329  CA  ASP F 222     -14.729 -17.225 -19.835  1.00116.30           C
ATOM   3330  HA  ASP F 222     -15.331 -16.328 -19.674  1.00116.30           H
ATOM   3331  C   ASP F 222     -15.711 -18.382 -20.159  1.00105.66           C
ATOM   3332  O   ASP F 222     -15.645 -19.457 -19.553  1.00107.12           O
ATOM   3333  CB  ASP F 222     -13.746 -16.930 -20.995  1.00125.37           C
ATOM   3334 1HB  ASP F 222     -12.831 -16.494 -20.590  1.00125.37           H
ATOM   3335 2HB  ASP F 222     -13.473 -17.865 -21.485  1.00125.37           H
ATOM   3336  CG  ASP F 222     -14.300 -15.956 -22.044  1.00128.48           C
ATOM   3337  OD1 ASP F 222     -15.537 -15.911 -22.230  1.00130.81           O
ATOM   3338  OD2 ASP F 222     -13.501 -15.229 -22.673  1.00126.14           O
ATOM   3339  N   ILE F 223     -16.644 -18.168 -21.093  1.00 99.63           N
ATOM   3340  H   ILE F 223     -16.578 -17.288 -21.602  1.00 99.63           H
ATOM   3341  CA  ILE F 223     -17.774 -19.058 -21.429  1.00107.27           C
ATOM   3342  HA  ILE F 223     -17.467 -20.082 -21.218  1.00107.27           H
ATOM   3343  C   ILE F 223     -18.123 -18.989 -22.930  1.00104.90           C
ATOM   3344  O   ILE F 223     -18.032 -17.924 -23.537  1.00102.65           O
ATOM   3345  CB  ILE F 223     -18.983 -18.737 -20.513  1.00 86.40           C
ATOM   3346  HB  ILE F 223     -18.644 -18.879 -19.485  1.00 86.40           H
ATOM   3347  CG1 ILE F 223     -20.161 -19.706 -20.758  1.00 90.63           C
ATOM   3348 1HG1 ILE F 223     -20.686 -19.434 -21.675  1.00 90.63           H
ATOM   3349 2HG1 ILE F 223     -19.769 -20.713 -20.884  1.00 90.63           H
ATOM   3350  CG2 ILE F 223     -19.467 -17.280 -20.648  1.00 89.94           C
ATOM   3351 1HG2 ILE F 223     -20.235 -17.063 -19.907  1.00 89.94           H
ATOM   3352 2HG2 ILE F 223     -19.875 -17.107 -21.644  1.00 89.94           H
ATOM   3353 3HG2 ILE F 223     -18.640 -16.589 -20.482  1.00 89.94           H
ATOM   3354  CD1 ILE F 223     -21.164 -19.736 -19.595  1.00 85.46           C
ATOM   3355 1HD1 ILE F 223     -21.905 -20.514 -19.767  1.00 85.46           H
ATOM   3356 2HD1 ILE F 223     -21.680 -18.781 -19.512  1.00 85.46           H
ATOM   3357 3HD1 ILE F 223     -20.645 -19.951 -18.662  1.00 85.46           H
ATOM   3358  N   ALA F 224     -18.498 -20.118 -23.545  1.00 95.67           N
ATOM   3359  H   ALA F 224     -18.513 -20.974 -23.001  1.00 95.67           H
ATOM   3360  CA  ALA F 224     -18.701 -20.220 -25.000  1.00 88.79           C
ATOM   3361  HA  ALA F 224     -19.028 -19.257 -25.397  1.00 88.79           H
ATOM   3362  C   ALA F 224     -19.739 -21.288 -25.417  1.00 93.27           C
ATOM   3363  O   ALA F 224     -19.376 -22.457 -25.574  1.00102.91           O
ATOM   3364  CB  ALA F 224     -17.347 -20.538 -25.637  1.00 96.23           C
ATOM   3365 1HB  ALA F 224     -16.674 -19.697 -25.521  1.00 96.23           H
ATOM   3366 2HB  ALA F 224     -17.480 -20.727 -26.701  1.00 96.23           H
ATOM   3367 3HB  ALA F 224     -16.922 -21.414 -25.159  1.00 96.23           H
ATOM   3368  N   PRO F 225     -21.018 -20.929 -25.616  1.00 88.36           N
ATOM   3369  CA  PRO F 225     -22.041 -21.802 -26.211  1.00 89.76           C
ATOM   3370  HA  PRO F 225     -22.122 -22.718 -25.640  1.00 89.76           H
ATOM   3371  C   PRO F 225     -21.754 -22.175 -27.670  1.00100.84           C
ATOM   3372  O   PRO F 225     -21.114 -21.407 -28.380  1.00102.54           O
ATOM   3373  CB  PRO F 225     -23.358 -21.025 -26.106  1.00 84.43           C
ATOM   3374 1HB  PRO F 225     -23.571 -20.540 -27.058  1.00 84.43           H
ATOM   3375 2HB  PRO F 225     -24.189 -21.671 -25.819  1.00 84.43           H
ATOM   3376  CG  PRO F 225     -23.083 -19.956 -25.048  1.00 80.23           C
ATOM   3377 1HG  PRO F 225     -23.682 -19.060 -25.207  1.00 80.23           H
ATOM   3378 2HG  PRO F 225     -23.254 -20.377 -24.056  1.00 80.23           H
ATOM   3379  CD  PRO F 225     -21.602 -19.660 -25.224  1.00 81.07           C
ATOM   3380 1HD  PRO F 225     -21.456 -18.929 -26.019  1.00 81.07           H
ATOM   3381 2HD  PRO F 225     -21.183 -19.288 -24.288  1.00 81.07           H
ATOM   3382  N   TYR F 226     -22.284 -23.309 -28.149  1.00103.76           N
ATOM   3383  H   TYR F 226     -22.762 -23.941 -27.523  1.00103.76           H
ATOM   3384  CA  TYR F 226     -22.452 -23.503 -29.599  1.00108.25           C
ATOM   3385  HA  TYR F 226     -21.538 -23.212 -30.121  1.00108.25           H
ATOM   3386  C   TYR F 226     -23.598 -22.636 -30.122  1.00110.12           C
ATOM   3387  O   TYR F 226     -23.473 -21.960 -31.137  1.00113.74           O
ATOM   3388  CB  TYR F 226     -22.765 -24.972 -29.929  1.00112.31           C
ATOM   3389 1HB  TYR F 226     -21.966 -25.610 -29.564  1.00112.31           H
ATOM   3390 2HB  TYR F 226     -23.670 -25.256 -29.398  1.00112.31           H
ATOM   3391  CG  TYR F 226     -22.992 -25.264 -31.403  1.00116.24           C
ATOM   3392  CD1 TYR F 226     -21.895 -25.427 -32.272  1.00114.47           C
ATOM   3393  HD1 TYR F 226     -20.887 -25.332 -31.891  1.00114.47           H
ATOM   3394  CD2 TYR F 226     -24.305 -25.360 -31.910  1.00106.42           C
ATOM   3395  HD2 TYR F 226     -25.148 -25.218 -31.248  1.00106.42           H
ATOM   3396  CE1 TYR F 226     -22.108 -25.685 -33.642  1.00104.92           C
ATOM   3397  HE1 TYR F 226     -21.274 -25.790 -34.317  1.00104.92           H
ATOM   3398  CE2 TYR F 226     -24.518 -25.618 -33.279  1.00109.28           C
ATOM   3399  HE2 TYR F 226     -25.515 -25.672 -33.684  1.00109.28           H
ATOM   3400  CZ  TYR F 226     -23.420 -25.769 -34.152  1.00116.17           C
ATOM   3401  OH  TYR F 226     -23.643 -25.969 -35.479  1.00130.01           O
ATOM   3402  HH  TYR F 226     -22.880 -25.725 -36.042  1.00130.01           H
ATOM   3403  N   ASP F 227     -24.755 -22.694 -29.452  1.00106.33           N
ATOM   3404  H   ASP F 227     -24.789 -23.229 -28.596  1.00106.33           H
ATOM   3405  CA  ASP F 227     -26.020 -22.228 -30.014  1.00105.54           C
ATOM   3406  HA  ASP F 227     -25.950 -22.355 -31.093  1.00105.54           H
ATOM   3407  C   ASP F 227     -26.299 -20.734 -29.783  1.00108.79           C
ATOM   3408  O   ASP F 227     -27.188 -20.332 -29.032  1.00110.18           O
ATOM   3409  CB  ASP F 227     -27.154 -23.136 -29.554  1.00113.25           C
ATOM   3410 1HB  ASP F 227     -26.881 -24.176 -29.738  1.00113.25           H
ATOM   3411 2HB  ASP F 227     -27.310 -23.003 -28.484  1.00113.25           H
ATOM   3412  CG  ASP F 227     -28.433 -22.824 -30.324  1.00125.32           C
ATOM   3413  OD1 ASP F 227     -28.352 -22.437 -31.518  1.00129.50           O
ATOM   3414  OD2 ASP F 227     -29.509 -22.963 -29.714  1.00126.05           O
ATOM   3415  N   ILE F 228     -25.497 -19.913 -30.451  1.00117.42           N
ATOM   3416  H   ILE F 228     -24.743 -20.356 -30.970  1.00117.42           H
ATOM   3417  CA  ILE F 228     -25.511 -18.444 -30.425  1.00128.78           C
ATOM   3418  HA  ILE F 228     -26.450 -18.099 -29.990  1.00128.78           H
ATOM   3419  C   ILE F 228     -25.500 -17.913 -31.873  1.00140.77           C
ATOM   3420  O   ILE F 228     -25.904 -18.639 -32.783  1.00148.08           O
ATOM   3421  CB  ILE F 228     -24.353 -17.950 -29.518  1.00112.62           C
ATOM   3422  HB  ILE F 228     -24.196 -16.890 -29.701  1.00112.62           H
ATOM   3423  CG1 ILE F 228     -23.019 -18.694 -29.782  1.00100.68           C
ATOM   3424 1HG1 ILE F 228     -23.095 -19.719 -29.419  1.00100.68           H
ATOM   3425 2HG1 ILE F 228     -22.842 -18.734 -30.857  1.00100.68           H
ATOM   3426  CG2 ILE F 228     -24.805 -18.061 -28.053  1.00 97.97           C
ATOM   3427 1HG2 ILE F 228     -24.010 -17.746 -27.383  1.00 97.97           H
ATOM   3428 2HG2 ILE F 228     -25.078 -19.086 -27.812  1.00 97.97           H
ATOM   3429 3HG2 ILE F 228     -25.678 -17.430 -27.885  1.00 97.97           H
ATOM   3430  CD1 ILE F 228     -21.783 -18.064 -29.130  1.00 99.94           C
ATOM   3431 1HD1 ILE F 228     -20.901 -18.648 -29.393  1.00 99.94           H
ATOM   3432 2HD1 ILE F 228     -21.882 -18.055 -28.046  1.00 99.94           H
ATOM   3433 3HD1 ILE F 228     -21.645 -17.049 -29.489  1.00 99.94           H
ATOM   3434  N   GLY F 229     -25.135 -16.650 -32.120  1.00141.23           N
ATOM   3435  H   GLY F 229     -24.888 -16.060 -31.340  1.00141.23           H
ATOM   3436  CA  GLY F 229     -24.941 -16.088 -33.469  1.00144.63           C
ATOM   3437 1HA  GLY F 229     -24.310 -15.203 -33.401  1.00144.63           H
ATOM   3438 2HA  GLY F 229     -24.408 -16.824 -34.071  1.00144.63           H
ATOM   3439  C   GLY F 229     -26.220 -15.713 -34.236  1.00129.56           C
ATOM   3440  O   GLY F 229     -26.229 -14.722 -34.969  1.00136.13           O
ATOM   3441  N   GLY F 230     -27.320 -16.451 -34.063  1.00125.21           N
ATOM   3442  H   GLY F 230     -27.240 -17.292 -33.505  1.00125.21           H
ATOM   3443  CA  GLY F 230     -28.630 -16.093 -34.618  1.00122.32           C
ATOM   3444 1HA  GLY F 230     -28.504 -15.883 -35.679  1.00122.32           H
ATOM   3445 2HA  GLY F 230     -29.316 -16.933 -34.524  1.00122.32           H
ATOM   3446  C   GLY F 230     -29.248 -14.868 -33.919  1.00125.49           C
ATOM   3447  O   GLY F 230     -29.050 -14.680 -32.716  1.00107.18           O
ATOM   3448  N   PRO F 231     -30.022 -14.023 -34.627  1.00138.99           N
ATOM   3449  CA  PRO F 231     -30.447 -12.714 -34.116  1.00146.15           C
ATOM   3450  HA  PRO F 231     -29.560 -12.132 -33.864  1.00146.15           H
ATOM   3451  C   PRO F 231     -31.331 -12.779 -32.858  1.00148.89           C
ATOM   3452  O   PRO F 231     -31.193 -11.924 -31.984  1.00155.86           O
ATOM   3453  CB  PRO F 231     -31.164 -12.035 -35.290  1.00142.98           C
ATOM   3454 1HB  PRO F 231     -32.014 -11.433 -34.965  1.00142.98           H
ATOM   3455 2HB  PRO F 231     -30.452 -11.414 -35.837  1.00142.98           H
ATOM   3456  CG  PRO F 231     -31.607 -13.196 -36.183  1.00144.83           C
ATOM   3457 1HG  PRO F 231     -32.544 -13.612 -35.810  1.00144.83           H
ATOM   3458 2HG  PRO F 231     -31.707 -12.892 -37.225  1.00144.83           H
ATOM   3459  CD  PRO F 231     -30.481 -14.210 -35.995  1.00144.17           C
ATOM   3460 1HD  PRO F 231     -30.855 -15.222 -36.160  1.00144.17           H
ATOM   3461 2HD  PRO F 231     -29.668 -13.990 -36.688  1.00144.17           H
ATOM   3462  N   ASP F 232     -32.189 -13.797 -32.743  1.00140.77           N
ATOM   3463  H   ASP F 232     -32.261 -14.445 -33.512  1.00140.77           H
ATOM   3464  CA  ASP F 232     -33.105 -14.009 -31.608  1.00146.00           C
ATOM   3465  HA  ASP F 232     -33.464 -13.039 -31.259  1.00146.00           H
ATOM   3466  C   ASP F 232     -32.469 -14.734 -30.395  1.00139.95           C
ATOM   3467  O   ASP F 232     -33.095 -14.898 -29.345  1.00140.39           O
ATOM   3468  CB  ASP F 232     -34.307 -14.808 -32.137  1.00153.45           C
ATOM   3469 1HB  ASP F 232     -34.664 -14.355 -33.064  1.00153.45           H
ATOM   3470 2HB  ASP F 232     -33.998 -15.833 -32.353  1.00153.45           H
ATOM   3471  CG  ASP F 232     -35.451 -14.803 -31.127  1.00165.81           C
ATOM   3472  OD1 ASP F 232     -35.963 -13.696 -30.848  1.00166.67           O
ATOM   3473  OD2 ASP F 232     -35.746 -15.872 -30.551  1.00174.69           O
ATOM   3474  N   GLN F 233     -31.230 -15.215 -30.548  1.00120.16           N
ATOM   3475  H   GLN F 233     -30.725 -14.971 -31.390  1.00120.16           H
ATOM   3476  CA  GLN F 233     -30.618 -16.213 -29.666  1.00116.55           C
ATOM   3477  HA  GLN F 233     -31.414 -16.841 -29.261  1.00116.55           H
ATOM   3478  C   GLN F 233     -29.927 -15.563 -28.460  1.00117.78           C
ATOM   3479  O   GLN F 233     -28.715 -15.333 -28.438  1.00107.70           O
ATOM   3480  CB  GLN F 233     -29.707 -17.132 -30.493  1.00111.82           C
ATOM   3481 1HB  GLN F 233     -28.855 -16.578 -30.887  1.00111.82           H
ATOM   3482 2HB  GLN F 233     -29.327 -17.914 -29.833  1.00111.82           H
ATOM   3483  CG  GLN F 233     -30.499 -17.764 -31.656  1.00104.96           C
ATOM   3484 1HG  GLN F 233     -31.512 -17.998 -31.329  1.00104.96           H
ATOM   3485 2HG  GLN F 233     -30.572 -17.060 -32.483  1.00104.96           H
ATOM   3486  CD  GLN F 233     -29.872 -19.055 -32.150  1.00111.15           C
ATOM   3487  OE1 GLN F 233     -29.311 -19.113 -33.235  1.00114.27           O
ATOM   3488  NE2 GLN F 233     -29.916 -20.101 -31.359  1.00114.38           N
ATOM   3489 1HE2 GLN F 233     -29.439 -20.971 -31.578  1.00114.38           H
ATOM   3490 2HE2 GLN F 233     -30.391 -20.009 -30.467  1.00114.38           H
ATOM   3491  N   GLU F 234     -30.743 -15.183 -27.481  1.00121.85           N
ATOM   3492  H   GLU F 234     -31.735 -15.315 -27.631  1.00121.85           H
ATOM   3493  CA  GLU F 234     -30.317 -14.473 -26.275  1.00129.11           C
ATOM   3494  HA  GLU F 234     -29.469 -13.851 -26.540  1.00129.11           H
ATOM   3495  C   GLU F 234     -29.857 -15.392 -25.134  1.00124.50           C
ATOM   3496  O   GLU F 234     -30.384 -16.492 -24.943  1.00134.01           O
ATOM   3497  CB  GLU F 234     -31.424 -13.542 -25.767  1.00133.33           C
ATOM   3498 1HB  GLU F 234     -32.229 -14.142 -25.349  1.00133.33           H
ATOM   3499 2HB  GLU F 234     -31.009 -12.933 -24.964  1.00133.33           H
ATOM   3500  CG  GLU F 234     -32.013 -12.617 -26.837  1.00126.16           C
ATOM   3501 1HG  GLU F 234     -31.224 -12.003 -27.274  1.00126.16           H
ATOM   3502 2HG  GLU F 234     -32.460 -13.206 -27.635  1.00126.16           H
ATOM   3503  CD  GLU F 234     -33.081 -11.724 -26.216  1.00126.68           C
ATOM   3504  OE1 GLU F 234     -34.268 -11.923 -26.568  1.00135.68           O
ATOM   3505  OE2 GLU F 234     -32.693 -10.891 -25.370  1.00129.14           O
ATOM   3506  N   PHE F 235     -28.924 -14.886 -24.322  1.00121.69           N
ATOM   3507  H   PHE F 235     -28.556 -13.964 -24.525  1.00121.69           H
ATOM   3508  CA  PHE F 235     -28.526 -15.472 -23.044  1.00110.31           C
ATOM   3509  HA  PHE F 235     -29.401 -15.976 -22.637  1.00110.31           H
ATOM   3510  C   PHE F 235     -28.119 -14.400 -22.016  1.00116.80           C
ATOM   3511  O   PHE F 235     -27.910 -13.231 -22.348  1.00115.82           O
ATOM   3512  CB  PHE F 235     -27.444 -16.549 -23.259  1.00 98.94           C
ATOM   3513 1HB  PHE F 235     -27.405 -17.177 -22.371  1.00 98.94           H
ATOM   3514 2HB  PHE F 235     -27.765 -17.202 -24.071  1.00 98.94           H
ATOM   3515  CG  PHE F 235     -26.019 -16.093 -23.516  1.00 94.90           C
ATOM   3516  CD1 PHE F 235     -25.195 -15.706 -22.440  1.00102.75           C
ATOM   3517  HD1 PHE F 235     -25.591 -15.690 -21.437  1.00102.75           H
ATOM   3518  CD2 PHE F 235     -25.472 -16.185 -24.808  1.00109.86           C
ATOM   3519  HD2 PHE F 235     -26.087 -16.527 -25.628  1.00109.86           H
ATOM   3520  CE1 PHE F 235     -23.846 -15.379 -22.657  1.00100.82           C
ATOM   3521  HE1 PHE F 235     -23.218 -15.073 -21.832  1.00100.82           H
ATOM   3522  CE2 PHE F 235     -24.112 -15.895 -25.018  1.00106.60           C
ATOM   3523  HE2 PHE F 235     -23.689 -15.988 -26.006  1.00106.60           H
ATOM   3524  CZ  PHE F 235     -23.302 -15.483 -23.946  1.00107.88           C
ATOM   3525  HZ  PHE F 235     -22.259 -15.250 -24.103  1.00107.88           H
ATOM   3526  N   GLY F 236     -28.018 -14.810 -20.754  1.00122.13           N
ATOM   3527  H   GLY F 236     -28.197 -15.798 -20.589  1.00122.13           H
ATOM   3528  CA  GLY F 236     -27.378 -14.086 -19.648  1.00116.65           C
ATOM   3529 1HA  GLY F 236     -26.640 -13.380 -20.031  1.00116.65           H
ATOM   3530 2HA  GLY F 236     -28.121 -13.535 -19.071  1.00116.65           H
ATOM   3531  C   GLY F 236     -26.675 -15.092 -18.729  1.00113.82           C
ATOM   3532  O   GLY F 236     -26.871 -16.295 -18.896  1.00126.48           O
ATOM   3533  N   VAL F 237     -25.838 -14.658 -17.786  1.00 99.91           N
ATOM   3534  H   VAL F 237     -25.727 -13.658 -17.647  1.00 99.91           H
ATOM   3535  CA  VAL F 237     -25.061 -15.590 -16.939  1.00 89.41           C
ATOM   3536  HA  VAL F 237     -25.630 -16.512 -16.848  1.00 89.41           H
ATOM   3537  C   VAL F 237     -24.854 -15.040 -15.533  1.00102.29           C
ATOM   3538  O   VAL F 237     -24.312 -13.952 -15.390  1.00112.85           O
ATOM   3539  CB  VAL F 237     -23.679 -15.954 -17.540  1.00 89.44           C
ATOM   3540  HB  VAL F 237     -22.994 -15.120 -17.391  1.00 89.44           H
ATOM   3541  CG1 VAL F 237     -23.085 -17.177 -16.832  1.00 95.44           C
ATOM   3542 1HG1 VAL F 237     -22.118 -17.415 -17.271  1.00 95.44           H
ATOM   3543 2HG1 VAL F 237     -23.750 -18.034 -16.940  1.00 95.44           H
ATOM   3544 3HG1 VAL F 237     -22.937 -16.965 -15.774  1.00 95.44           H
ATOM   3545  CG2 VAL F 237     -23.693 -16.262 -19.043  1.00 93.42           C
ATOM   3546 1HG2 VAL F 237     -22.692 -16.532 -19.378  1.00 93.42           H
ATOM   3547 2HG2 VAL F 237     -23.998 -15.374 -19.593  1.00 93.42           H
ATOM   3548 3HG2 VAL F 237     -24.381 -17.079 -19.253  1.00 93.42           H
ATOM   3549  N   ASP F 238     -25.191 -15.814 -14.504  1.00104.48           N
ATOM   3550  H   ASP F 238     -25.629 -16.705 -14.700  1.00104.48           H
ATOM   3551  CA  ASP F 238     -24.779 -15.540 -13.123  1.00105.66           C
ATOM   3552  HA  ASP F 238     -24.459 -14.499 -13.040  1.00105.66           H
ATOM   3553  C   ASP F 238     -23.587 -16.426 -12.755  1.00101.65           C
ATOM   3554  O   ASP F 238     -23.700 -17.649 -12.617  1.00 96.39           O
ATOM   3555  CB  ASP F 238     -25.953 -15.709 -12.150  1.00109.54           C
ATOM   3556 1HB  ASP F 238     -26.279 -16.748 -12.155  1.00109.54           H
ATOM   3557 2HB  ASP F 238     -25.610 -15.468 -11.142  1.00109.54           H
ATOM   3558  CG  ASP F 238     -27.136 -14.804 -12.495  1.00120.86           C
ATOM   3559  OD1 ASP F 238     -26.907 -13.665 -12.960  1.00125.54           O
ATOM   3560  OD2 ASP F 238     -28.284 -15.270 -12.321  1.00127.88           O
ATOM   3561  N   VAL F 239     -22.411 -15.808 -12.637  1.00 98.35           N
ATOM   3562  H   VAL F 239     -22.378 -14.801 -12.773  1.00 98.35           H
ATOM   3563  CA  VAL F 239     -21.162 -16.487 -12.286  1.00 91.34           C
ATOM   3564  HA  VAL F 239     -21.181 -17.493 -12.699  1.00 91.34           H
ATOM   3565  C   VAL F 239     -21.066 -16.610 -10.766  1.00 92.96           C
ATOM   3566  O   VAL F 239     -20.796 -15.637 -10.063  1.00109.73           O
ATOM   3567  CB  VAL F 239     -19.946 -15.767 -12.897  1.00 76.33           C
ATOM   3568  HB  VAL F 239     -19.809 -14.799 -12.417  1.00 76.33           H
ATOM   3569  CG1 VAL F 239     -18.678 -16.605 -12.700  1.00 66.78           C
ATOM   3570 1HG1 VAL F 239     -17.824 -16.073 -13.119  1.00 66.78           H
ATOM   3571 2HG1 VAL F 239     -18.776 -17.568 -13.199  1.00 66.78           H
ATOM   3572 3HG1 VAL F 239     -18.498 -16.774 -11.640  1.00 66.78           H
ATOM   3573  CG2 VAL F 239     -20.118 -15.534 -14.404  1.00 78.30           C
ATOM   3574 1HG2 VAL F 239     -19.206 -15.099 -14.810  1.00 78.30           H
ATOM   3575 2HG2 VAL F 239     -20.932 -14.834 -14.590  1.00 78.30           H
ATOM   3576 3HG2 VAL F 239     -20.325 -16.473 -14.912  1.00 78.30           H
ATOM   3577  N   GLY F 240     -21.309 -17.814 -10.246  1.00 72.94           N
ATOM   3578  H   GLY F 240     -21.477 -18.591 -10.869  1.00 72.94           H
ATOM   3579  CA  GLY F 240     -21.247 -18.100  -8.815  1.00 70.20           C
ATOM   3580 1HA  GLY F 240     -21.897 -17.398  -8.291  1.00 70.20           H
ATOM   3581 2HA  GLY F 240     -21.613 -19.109  -8.629  1.00 70.20           H
ATOM   3582  C   GLY F 240     -19.827 -17.983  -8.241  1.00 84.47           C
ATOM   3583  O   GLY F 240     -18.847 -17.920  -8.990  1.00 86.95           O
ATOM   3584  N   PRO F 241     -19.688 -17.942  -6.905  1.00 67.45           N
ATOM   3585  CA  PRO F 241     -18.389 -17.818  -6.257  1.00 70.88           C
ATOM   3586  HA  PRO F 241     -17.875 -16.941  -6.648  1.00 70.88           H
ATOM   3587  C   PRO F 241     -17.505 -19.051  -6.491  1.00 77.08           C
ATOM   3588  O   PRO F 241     -17.994 -20.180  -6.575  1.00 92.74           O
ATOM   3589  CB  PRO F 241     -18.691 -17.616  -4.770  1.00 62.72           C
ATOM   3590 1HB  PRO F 241     -17.903 -18.020  -4.135  1.00 62.72           H
ATOM   3591 2HB  PRO F 241     -18.838 -16.556  -4.564  1.00 62.72           H
ATOM   3592  CG  PRO F 241     -20.017 -18.356  -4.586  1.00 55.41           C
ATOM   3593 1HG  PRO F 241     -19.830 -19.426  -4.478  1.00 55.41           H
ATOM   3594 2HG  PRO F 241     -20.579 -17.976  -3.732  1.00 55.41           H
ATOM   3595  CD  PRO F 241     -20.739 -18.087  -5.907  1.00 63.24           C
ATOM   3596 1HD  PRO F 241     -21.405 -18.917  -6.145  1.00 63.24           H
ATOM   3597 2HD  PRO F 241     -21.303 -17.155  -5.837  1.00 63.24           H
ATOM   3598  N   VAL F 242     -16.192 -18.825  -6.546  1.00 71.59           N
ATOM   3599  H   VAL F 242     -15.880 -17.870  -6.405  1.00 71.59           H
ATOM   3600  CA  VAL F 242     -15.177 -19.883  -6.460  1.00 74.46           C
ATOM   3601  HA  VAL F 242     -15.613 -20.805  -6.842  1.00 74.46           H
ATOM   3602  C   VAL F 242     -14.801 -20.118  -4.997  1.00 77.72           C
ATOM   3603  O   VAL F 242     -14.598 -19.163  -4.255  1.00 76.11           O
ATOM   3604  CB  VAL F 242     -13.955 -19.563  -7.339  1.00 73.73           C
ATOM   3605  HB  VAL F 242     -14.311 -19.422  -8.359  1.00 73.73           H
ATOM   3606  CG1 VAL F 242     -13.192 -18.297  -6.920  1.00 68.44           C
ATOM   3607 1HG1 VAL F 242     -12.351 -18.126  -7.590  1.00 68.44           H
ATOM   3608 2HG1 VAL F 242     -12.812 -18.397  -5.905  1.00 68.44           H
ATOM   3609 3HG1 VAL F 242     -13.854 -17.435  -6.967  1.00 68.44           H
ATOM   3610  CG2 VAL F 242     -12.979 -20.741  -7.346  1.00 63.02           C
ATOM   3611 1HG2 VAL F 242     -12.159 -20.531  -8.030  1.00 63.02           H
ATOM   3612 2HG2 VAL F 242     -13.500 -21.642  -7.668  1.00 63.02           H
ATOM   3613 3HG2 VAL F 242     -12.570 -20.911  -6.351  1.00 63.02           H
ATOM   3614  N   CYS F 243     -14.709 -21.372  -4.571  1.00 82.96           N
ATOM   3615  H   CYS F 243     -14.876 -22.105  -5.248  1.00 82.96           H
ATOM   3616  CA  CYS F 243     -14.471 -21.786  -3.192  1.00 74.24           C
ATOM   3617  HA  CYS F 243     -14.320 -20.910  -2.580  1.00 74.24           H
ATOM   3618  C   CYS F 243     -13.218 -22.667  -3.072  1.00 77.25           C
ATOM   3619  O   CYS F 243     -12.947 -23.464  -3.970  1.00 97.09           O
ATOM   3620  CB  CYS F 243     -15.711 -22.519  -2.671  1.00 82.60           C
ATOM   3621 1HB  CYS F 243     -15.823 -23.431  -3.257  1.00 82.60           H
ATOM   3622 2HB  CYS F 243     -15.533 -22.820  -1.641  1.00 82.60           H
ATOM   3623  SG  CYS F 243     -17.292 -21.622  -2.739  1.00 87.54           S
ATOM   3624  N   PHE F 244     -12.498 -22.554  -1.949  1.00 69.67           N
ATOM   3625  H   PHE F 244     -12.766 -21.821  -1.305  1.00 69.67           H
ATOM   3626  CA  PHE F 244     -11.213 -23.226  -1.684  1.00 67.28           C
ATOM   3627  HA  PHE F 244     -11.107 -24.088  -2.344  1.00 67.28           H
ATOM   3628  C   PHE F 244     -11.085 -23.728  -0.226  1.00 66.61           C
ATOM   3629  O   PHE F 244     -11.636 -23.102   0.682  1.00 68.51           O
ATOM   3630  CB  PHE F 244     -10.087 -22.232  -1.993  1.00 48.74           C
ATOM   3631 1HB  PHE F 244     -10.193 -21.371  -1.331  1.00 48.74           H
ATOM   3632 2HB  PHE F 244      -9.137 -22.702  -1.752  1.00 48.74           H
ATOM   3633  CG  PHE F 244     -10.008 -21.738  -3.427  1.00 72.91           C
ATOM   3634  CD1 PHE F 244      -9.385 -22.533  -4.406  1.00 73.94           C
ATOM   3635  HD1 PHE F 244      -8.999 -23.505  -4.138  1.00 73.94           H
ATOM   3636  CD2 PHE F 244     -10.485 -20.457  -3.769  1.00 68.38           C
ATOM   3637  HD2 PHE F 244     -10.972 -19.842  -3.025  1.00 68.38           H
ATOM   3638  CE1 PHE F 244      -9.252 -22.061  -5.724  1.00 78.87           C
ATOM   3639  HE1 PHE F 244      -8.796 -22.681  -6.482  1.00 78.87           H
ATOM   3640  CE2 PHE F 244     -10.313 -19.969  -5.077  1.00 80.36           C
ATOM   3641  HE2 PHE F 244     -10.659 -18.979  -5.335  1.00 80.36           H
ATOM   3642  CZ  PHE F 244      -9.704 -20.773  -6.056  1.00 81.23           C
ATOM   3643  HZ  PHE F 244      -9.588 -20.405  -7.067  1.00 81.23           H
ATOM   3644  N   LEU F 245     -10.352 -24.827   0.012  1.00 73.16           N
ATOM   3645  H   LEU F 245      -9.964 -25.305  -0.791  1.00 73.16           H
ATOM   3646  CA  LEU F 245     -10.311 -25.565   1.293  1.00 81.51           C
ATOM   3647  HA  LEU F 245     -10.704 -24.920   2.078  1.00 81.51           H
ATOM   3648  C   LEU F 245      -8.896 -25.967   1.769  1.00102.92           C
ATOM   3649  O   LEU F 245      -8.387 -27.005   1.288  1.00120.92           O
ATOM   3650  OXT LEU F 245      -8.339 -25.243   2.629  1.00 86.89           O
ATOM   3651  CB  LEU F 245     -11.263 -26.776   1.125  1.00 66.22           C
ATOM   3652 1HB  LEU F 245     -12.189 -26.454   0.648  1.00 66.22           H
ATOM   3653 2HB  LEU F 245     -10.782 -27.489   0.456  1.00 66.22           H
ATOM   3654  CG  LEU F 245     -11.609 -27.501   2.431  1.00 74.01           C
ATOM   3655  HG  LEU F 245     -10.715 -27.668   3.031  1.00 74.01           H
ATOM   3656  CD1 LEU F 245     -12.619 -26.686   3.227  1.00 70.55           C
ATOM   3657 1HD1 LEU F 245     -12.940 -27.245   4.101  1.00 70.55           H
ATOM   3658 2HD1 LEU F 245     -13.492 -26.470   2.615  1.00 70.55           H
ATOM   3659 3HD1 LEU F 245     -12.162 -25.752   3.538  1.00 70.55           H
ATOM   3660  CD2 LEU F 245     -12.259 -28.845   2.128  1.00 63.38           C
ATOM   3661 1HD2 LEU F 245     -12.534 -29.317   3.070  1.00 63.38           H
ATOM   3662 2HD2 LEU F 245     -11.536 -29.473   1.608  1.00 63.38           H
ATOM   3663 3HD2 LEU F 245     -13.144 -28.697   1.511  1.00 63.38           H
TER    3664      LEU F 245 
HETATM 3665 CA    CA F 246      -0.580 -10.435   3.117  1.00 96.10          CA
ATOM   3666  N   ASP G   5      14.724  -7.962  50.312  1.00136.72           N
ATOM   3667 1H   ASP G   5      15.739  -7.966  50.366  1.00136.72           H
ATOM   3668 2H   ASP G   5      14.429  -8.762  49.769  1.00136.72           H
ATOM   3669 3H   ASP G   5      14.324  -8.024  51.238  1.00136.72           H
ATOM   3670  CA  ASP G   5      14.286  -6.703  49.666  1.00138.63           C
ATOM   3671  HA  ASP G   5      14.766  -5.892  50.213  1.00138.63           H
ATOM   3672  C   ASP G   5      12.787  -6.519  49.896  1.00141.59           C
ATOM   3673  O   ASP G   5      12.347  -6.941  50.962  1.00121.89           O
ATOM   3674  CB  ASP G   5      14.811  -6.612  48.220  1.00  0.00           C
ATOM   3675 1HB  ASP G   5      14.373  -7.414  47.629  1.00  0.00           H
ATOM   3676 2HB  ASP G   5      14.517  -5.654  47.789  1.00  0.00           H
ATOM   3677  CG  ASP G   5      16.346  -6.727  48.187  1.00  0.00           C
ATOM   3678  OD1 ASP G   5      16.931  -6.814  47.090  1.00  0.00           O
ATOM   3679  OD2 ASP G   5      16.933  -6.746  49.288  1.00  0.00           O
ATOM   3680  N   PHE G   6      12.017  -5.850  49.020  1.00148.40           N
ATOM   3681  H   PHE G   6      12.413  -5.536  48.148  1.00148.40           H
ATOM   3682  CA  PHE G   6      10.627  -5.469  49.348  1.00150.36           C
ATOM   3683  HA  PHE G   6      10.278  -6.189  50.089  1.00150.36           H
ATOM   3684  C   PHE G   6       9.585  -5.613  48.220  1.00161.75           C
ATOM   3685  O   PHE G   6       8.976  -6.672  48.117  1.00168.28           O
ATOM   3686  CB  PHE G   6      10.600  -4.100  50.056  1.00  0.00           C
ATOM   3687 1HB  PHE G   6      11.262  -4.145  50.923  1.00  0.00           H
ATOM   3688 2HB  PHE G   6      11.007  -3.349  49.377  1.00  0.00           H
ATOM   3689  CG  PHE G   6       9.234  -3.638  50.548  1.00  0.00           C
ATOM   3690  CD1 PHE G   6       8.374  -4.525  51.229  1.00  0.00           C
ATOM   3691  HD1 PHE G   6       8.679  -5.543  51.427  1.00  0.00           H
ATOM   3692  CD2 PHE G   6       8.827  -2.304  50.344  1.00  0.00           C
ATOM   3693  HD2 PHE G   6       9.484  -1.605  49.848  1.00  0.00           H
ATOM   3694  CE1 PHE G   6       7.113  -4.090  51.675  1.00  0.00           C
ATOM   3695  HE1 PHE G   6       6.463  -4.772  52.204  1.00  0.00           H
ATOM   3696  CE2 PHE G   6       7.567  -1.869  50.794  1.00  0.00           C
ATOM   3697  HE2 PHE G   6       7.267  -0.841  50.646  1.00  0.00           H
ATOM   3698  CZ  PHE G   6       6.708  -2.763  51.455  1.00  0.00           C
ATOM   3699  HZ  PHE G   6       5.745  -2.424  51.812  1.00  0.00           H
ATOM   3700  N   LYS G   7       9.285  -4.567  47.430  1.00156.77           N
ATOM   3701  H   LYS G   7       9.838  -3.726  47.514  1.00156.77           H
ATOM   3702  CA  LYS G   7       7.984  -4.460  46.732  1.00144.87           C
ATOM   3703  HA  LYS G   7       7.600  -5.468  46.567  1.00144.87           H
ATOM   3704  C   LYS G   7       8.042  -3.773  45.359  1.00133.88           C
ATOM   3705  O   LYS G   7       8.675  -2.736  45.197  1.00134.12           O
ATOM   3706  CB  LYS G   7       7.020  -3.730  47.691  1.00143.91           C
ATOM   3707 1HB  LYS G   7       6.976  -4.288  48.628  1.00143.91           H
ATOM   3708 2HB  LYS G   7       7.438  -2.747  47.912  1.00143.91           H
ATOM   3709  CG  LYS G   7       5.579  -3.513  47.210  1.00153.10           C
ATOM   3710 1HG  LYS G   7       5.043  -2.987  48.002  1.00153.10           H
ATOM   3711 2HG  LYS G   7       5.589  -2.862  46.339  1.00153.10           H
ATOM   3712  CD  LYS G   7       4.821  -4.811  46.892  1.00160.75           C
ATOM   3713 1HD  LYS G   7       5.269  -5.323  46.040  1.00160.75           H
ATOM   3714 2HD  LYS G   7       4.883  -5.472  47.759  1.00160.75           H
ATOM   3715  CE  LYS G   7       3.341  -4.525  46.606  1.00165.90           C
ATOM   3716 1HE  LYS G   7       2.796  -5.474  46.602  1.00165.90           H
ATOM   3717 2HE  LYS G   7       2.943  -3.914  47.421  1.00165.90           H
ATOM   3718  NZ  LYS G   7       3.131  -3.838  45.309  1.00167.19           N
ATOM   3719 1HZ  LYS G   7       2.153  -3.584  45.190  1.00167.19           H
ATOM   3720 2HZ  LYS G   7       3.333  -4.458  44.528  1.00167.19           H
ATOM   3721 3HZ  LYS G   7       3.739  -3.031  45.184  1.00167.19           H
ATOM   3722  N   ILE G   8       7.315  -4.353  44.400  1.00121.68           N
ATOM   3723  H   ILE G   8       6.914  -5.249  44.621  1.00121.68           H
ATOM   3724  CA  ILE G   8       7.062  -3.837  43.040  1.00 96.56           C
ATOM   3725  HA  ILE G   8       8.016  -3.545  42.601  1.00 96.56           H
ATOM   3726  C   ILE G   8       6.148  -2.595  43.059  1.00 93.49           C
ATOM   3727  O   ILE G   8       5.233  -2.519  43.888  1.00 94.57           O
ATOM   3728  CB  ILE G   8       6.460  -4.982  42.182  1.00 99.16           C
ATOM   3729  HB  ILE G   8       5.581  -5.360  42.705  1.00 99.16           H
ATOM   3730  CG1 ILE G   8       7.485  -6.137  42.105  1.00100.10           C
ATOM   3731 1HG1 ILE G   8       8.457  -5.736  41.820  1.00100.10           H
ATOM   3732 2HG1 ILE G   8       7.581  -6.576  43.097  1.00100.10           H
ATOM   3733  CG2 ILE G   8       5.989  -4.550  40.780  1.00 84.73           C
ATOM   3734 1HG2 ILE G   8       5.421  -5.356  40.325  1.00 84.73           H
ATOM   3735 2HG2 ILE G   8       6.841  -4.333  40.141  1.00 84.73           H
ATOM   3736 3HG2 ILE G   8       5.336  -3.681  40.814  1.00 84.73           H
ATOM   3737  CD1 ILE G   8       7.155  -7.282  41.147  1.00102.89           C
ATOM   3738 1HD1 ILE G   8       7.886  -8.073  41.296  1.00102.89           H
ATOM   3739 2HD1 ILE G   8       7.236  -6.943  40.117  1.00102.89           H
ATOM   3740 3HD1 ILE G   8       6.155  -7.670  41.345  1.00102.89           H
ATOM   3741  N   ASN G   9       6.346  -1.660  42.119  1.00100.73           N
ATOM   3742  H   ASN G   9       7.105  -1.825  41.463  1.00100.73           H
ATOM   3743  CA  ASN G   9       5.577  -0.410  41.978  1.00102.00           C
ATOM   3744  HA  ASN G   9       4.735  -0.453  42.670  1.00102.00           H
ATOM   3745  C   ASN G   9       4.955  -0.187  40.574  1.00107.47           C
ATOM   3746  O   ASN G   9       5.211  -0.928  39.627  1.00105.67           O
ATOM   3747  CB  ASN G   9       6.461   0.770  42.426  1.00102.32           C
ATOM   3748 1HB  ASN G   9       5.821   1.608  42.702  1.00102.32           H
ATOM   3749 2HB  ASN G   9       7.036   0.493  43.310  1.00102.32           H
ATOM   3750  CG  ASN G   9       7.406   1.264  41.345  1.00107.26           C
ATOM   3751  OD1 ASN G   9       7.099   2.172  40.592  1.00121.58           O
ATOM   3752  ND2 ASN G   9       8.559   0.670  41.186  1.00101.01           N
ATOM   3753 1HD2 ASN G   9       9.125   1.014  40.436  1.00101.01           H
ATOM   3754 2HD2 ASN G   9       8.683  -0.277  41.530  1.00101.01           H
ATOM   3755  N   THR G  10       4.134   0.861  40.439  1.00110.82           N
ATOM   3756  H   THR G  10       4.012   1.488  41.223  1.00110.82           H
ATOM   3757  CA  THR G  10       3.400   1.226  39.210  1.00106.30           C
ATOM   3758  HA  THR G  10       2.808   0.375  38.875  1.00106.30           H
ATOM   3759  C   THR G  10       4.290   1.641  38.040  1.00108.97           C
ATOM   3760  O   THR G  10       4.007   1.291  36.899  1.00118.77           O
ATOM   3761  CB  THR G  10       2.447   2.401  39.498  1.00103.75           C
ATOM   3762  HB  THR G  10       2.063   2.802  38.558  1.00103.75           H
ATOM   3763  OG1 THR G  10       3.127   3.421  40.204  1.00114.32           O
ATOM   3764  HG1 THR G  10       3.566   4.019  39.576  1.00114.32           H
ATOM   3765  CG2 THR G  10       1.260   1.958  40.352  1.00 83.23           C
ATOM   3766 1HG2 THR G  10       0.586   2.804  40.493  1.00 83.23           H
ATOM   3767 2HG2 THR G  10       1.600   1.606  41.325  1.00 83.23           H
ATOM   3768 3HG2 THR G  10       0.717   1.163  39.842  1.00 83.23           H
ATOM   3769  N   ASN G  11       5.366   2.386  38.282  1.00101.28           N
ATOM   3770  H   ASN G  11       5.586   2.625  39.243  1.00101.28           H
ATOM   3771  CA  ASN G  11       6.179   2.981  37.214  1.00105.10           C
ATOM   3772  HA  ASN G  11       5.518   3.301  36.406  1.00105.10           H
ATOM   3773  C   ASN G  11       7.145   1.941  36.613  1.00 99.18           C
ATOM   3774  O   ASN G  11       7.434   1.955  35.421  1.00108.35           O
ATOM   3775  CB  ASN G  11       6.886   4.232  37.769  1.00113.56           C
ATOM   3776 1HB  ASN G  11       7.541   3.952  38.594  1.00113.56           H
ATOM   3777 2HB  ASN G  11       7.504   4.652  36.976  1.00113.56           H
ATOM   3778  CG  ASN G  11       5.932   5.320  38.262  1.00128.75           C
ATOM   3779  OD1 ASN G  11       4.793   5.096  38.644  1.00131.51           O
ATOM   3780  ND2 ASN G  11       6.364   6.558  38.262  1.00138.64           N
ATOM   3781 1HD2 ASN G  11       5.715   7.251  38.593  1.00138.64           H
ATOM   3782 2HD2 ASN G  11       7.295   6.782  37.963  1.00138.64           H
ATOM   3783  N   GLU G  12       7.550   0.980  37.440  1.00 88.69           N
ATOM   3784  H   GLU G  12       7.261   1.079  38.404  1.00 88.69           H
ATOM   3785  CA  GLU G  12       8.153  -0.305  37.065  1.00 89.04           C
ATOM   3786  HA  GLU G  12       9.055  -0.146  36.472  1.00 89.04           H
ATOM   3787  C   GLU G  12       7.203  -1.187  36.238  1.00 94.18           C
ATOM   3788  O   GLU G  12       7.624  -1.835  35.280  1.00 91.56           O
ATOM   3789  CB  GLU G  12       8.528  -0.958  38.400  1.00 75.12           C
ATOM   3790 1HB  GLU G  12       9.412  -0.446  38.782  1.00 75.12           H
ATOM   3791 2HB  GLU G  12       7.704  -0.766  39.086  1.00 75.12           H
ATOM   3792  CG  GLU G  12       8.779  -2.466  38.458  1.00 96.54           C
ATOM   3793 1HG  GLU G  12       7.908  -3.001  38.074  1.00 96.54           H
ATOM   3794 2HG  GLU G  12       9.647  -2.707  37.841  1.00 96.54           H
ATOM   3795  CD  GLU G  12       9.028  -2.903  39.912  1.00126.27           C
ATOM   3796  OE1 GLU G  12       8.907  -2.080  40.857  1.00117.08           O
ATOM   3797  OE2 GLU G  12       9.428  -4.059  40.140  1.00139.29           O
ATOM   3798  N   ILE G  13       5.902  -1.185  36.540  1.00 83.28           N
ATOM   3799  H   ILE G  13       5.593  -0.708  37.377  1.00 83.28           H
ATOM   3800  CA  ILE G  13       4.899  -1.813  35.670  1.00101.61           C
ATOM   3801  HA  ILE G  13       5.259  -2.807  35.402  1.00101.61           H
ATOM   3802  C   ILE G  13       4.751  -1.055  34.342  1.00100.58           C
ATOM   3803  O   ILE G  13       4.565  -1.698  33.315  1.00101.92           O
ATOM   3804  CB  ILE G  13       3.572  -2.003  36.432  1.00101.35           C
ATOM   3805  HB  ILE G  13       3.390  -1.131  37.058  1.00101.35           H
ATOM   3806  CG1 ILE G  13       3.720  -3.239  37.342  1.00108.97           C
ATOM   3807 1HG1 ILE G  13       3.686  -4.142  36.732  1.00108.97           H
ATOM   3808 2HG1 ILE G  13       4.688  -3.209  37.845  1.00108.97           H
ATOM   3809  CG2 ILE G  13       2.363  -2.171  35.499  1.00105.49           C
ATOM   3810 1HG2 ILE G  13       1.469  -2.342  36.089  1.00105.49           H
ATOM   3811 2HG2 ILE G  13       2.521  -3.009  34.820  1.00105.49           H
ATOM   3812 3HG2 ILE G  13       2.202  -1.261  34.920  1.00105.49           H
ATOM   3813  CD1 ILE G  13       2.651  -3.336  38.428  1.00125.65           C
ATOM   3814 1HD1 ILE G  13       2.864  -4.218  39.023  1.00125.65           H
ATOM   3815 2HD1 ILE G  13       1.660  -3.445  37.993  1.00125.65           H
ATOM   3816 3HD1 ILE G  13       2.683  -2.448  39.058  1.00125.65           H
ATOM   3817  N   MET G  14       4.898   0.274  34.307  1.00 89.11           N
ATOM   3818  H   MET G  14       4.985   0.768  35.186  1.00 89.11           H
ATOM   3819  CA  MET G  14       4.892   1.032  33.046  1.00 90.07           C
ATOM   3820  HA  MET G  14       4.029   0.707  32.465  1.00 90.07           H
ATOM   3821  C   MET G  14       6.120   0.744  32.164  1.00101.38           C
ATOM   3822  O   MET G  14       5.963   0.632  30.946  1.00115.29           O
ATOM   3823  CB  MET G  14       4.730   2.540  33.298  1.00 90.92           C
ATOM   3824 1HB  MET G  14       5.504   2.883  33.982  1.00 90.92           H
ATOM   3825 2HB  MET G  14       4.861   3.072  32.356  1.00 90.92           H
ATOM   3826  CG  MET G  14       3.354   2.903  33.875  1.00105.89           C
ATOM   3827 1HG  MET G  14       3.226   2.387  34.824  1.00105.89           H
ATOM   3828 2HG  MET G  14       3.340   3.973  34.083  1.00105.89           H
ATOM   3829  SD  MET G  14       1.917   2.509  32.834  1.00164.24           S
ATOM   3830  CE  MET G  14       2.139   3.664  31.455  1.00129.68           C
ATOM   3831 1HE  MET G  14       1.289   3.580  30.777  1.00129.68           H
ATOM   3832 2HE  MET G  14       3.052   3.424  30.912  1.00129.68           H
ATOM   3833 3HE  MET G  14       2.193   4.684  31.835  1.00129.68           H
ATOM   3834  N   THR G  15       7.322   0.553  32.729  1.00 86.61           N
ATOM   3835  H   THR G  15       7.436   0.679  33.730  1.00 86.61           H
ATOM   3836  CA  THR G  15       8.471   0.044  31.946  1.00 91.64           C
ATOM   3837  HA  THR G  15       8.530   0.620  31.026  1.00 91.64           H
ATOM   3838  C   THR G  15       8.278  -1.415  31.524  1.00 93.36           C
ATOM   3839  O   THR G  15       8.678  -1.783  30.421  1.00 92.92           O
ATOM   3840  CB  THR G  15       9.827   0.216  32.651  1.00 80.99           C
ATOM   3841  HB  THR G  15      10.594  -0.254  32.035  1.00 80.99           H
ATOM   3842  OG1 THR G  15       9.851  -0.381  33.922  1.00109.60           O
ATOM   3843  HG1 THR G  15      10.772  -0.547  34.151  1.00109.60           H
ATOM   3844  CG2 THR G  15      10.187   1.689  32.823  1.00 76.90           C
ATOM   3845 1HG2 THR G  15      11.194   1.767  33.230  1.00 76.90           H
ATOM   3846 2HG2 THR G  15       9.482   2.174  33.498  1.00 76.90           H
ATOM   3847 3HG2 THR G  15      10.168   2.187  31.854  1.00 76.90           H
ATOM   3848  N   SER G  16       7.590  -2.230  32.329  1.00 81.20           N
ATOM   3849  H   SER G  16       7.363  -1.890  33.256  1.00 81.20           H
ATOM   3850  CA  SER G  16       7.260  -3.624  31.987  1.00 87.09           C
ATOM   3851  HA  SER G  16       8.166  -4.127  31.649  1.00 87.09           H
ATOM   3852  C   SER G  16       6.235  -3.724  30.850  1.00 84.01           C
ATOM   3853  O   SER G  16       6.437  -4.493  29.912  1.00 76.63           O
ATOM   3854  CB  SER G  16       6.752  -4.374  33.220  1.00 80.96           C
ATOM   3855 1HB  SER G  16       5.800  -3.957  33.549  1.00 80.96           H
ATOM   3856 2HB  SER G  16       6.604  -5.423  32.963  1.00 80.96           H
ATOM   3857  OG  SER G  16       7.699  -4.285  34.266  1.00 82.19           O
ATOM   3858  HG  SER G  16       7.669  -3.384  34.646  1.00 82.19           H
ATOM   3859  N   LEU G  17       5.185  -2.893  30.875  1.00 84.51           N
ATOM   3860  H   LEU G  17       5.063  -2.314  31.697  1.00 84.51           H
ATOM   3861  CA  LEU G  17       4.234  -2.718  29.772  1.00 92.71           C
ATOM   3862  HA  LEU G  17       3.760  -3.677  29.555  1.00 92.71           H
ATOM   3863  C   LEU G  17       4.977  -2.300  28.501  1.00 92.20           C
ATOM   3864  O   LEU G  17       4.947  -3.039  27.526  1.00 93.47           O
ATOM   3865  CB  LEU G  17       3.150  -1.688  30.156  1.00 93.15           C
ATOM   3866 1HB  LEU G  17       3.632  -0.845  30.651  1.00 93.15           H
ATOM   3867 2HB  LEU G  17       2.680  -1.308  29.248  1.00 93.15           H
ATOM   3868  CG  LEU G  17       2.049  -2.255  31.072  1.00 89.26           C
ATOM   3869  HG  LEU G  17       2.494  -2.900  31.829  1.00 89.26           H
ATOM   3870  CD1 LEU G  17       1.296  -1.129  31.779  1.00 84.12           C
ATOM   3871 1HD1 LEU G  17       0.499  -1.547  32.394  1.00 84.12           H
ATOM   3872 2HD1 LEU G  17       0.867  -0.443  31.048  1.00 84.12           H
ATOM   3873 3HD1 LEU G  17       1.983  -0.583  32.425  1.00 84.12           H
ATOM   3874  CD2 LEU G  17       1.023  -3.059  30.268  1.00 77.43           C
ATOM   3875 1HD2 LEU G  17       0.295  -3.509  30.943  1.00 77.43           H
ATOM   3876 2HD2 LEU G  17       1.524  -3.842  29.703  1.00 77.43           H
ATOM   3877 3HD2 LEU G  17       0.507  -2.407  29.562  1.00 77.43           H
ATOM   3878  N   LYS G  18       5.755  -1.209  28.539  1.00 85.15           N
ATOM   3879  H   LYS G  18       5.741  -0.663  29.395  1.00 85.15           H
ATOM   3880  CA  LYS G  18       6.640  -0.761  27.441  1.00 90.72           C
ATOM   3881  HA  LYS G  18       6.030  -0.385  26.618  1.00 90.72           H
ATOM   3882  C   LYS G  18       7.495  -1.902  26.865  1.00 85.86           C
ATOM   3883  O   LYS G  18       7.586  -2.044  25.646  1.00 83.03           O
ATOM   3884  CB  LYS G  18       7.505   0.387  27.996  1.00  0.00           C
ATOM   3885 1HB  LYS G  18       6.878   1.272  28.124  1.00  0.00           H
ATOM   3886 2HB  LYS G  18       7.841   0.088  28.985  1.00  0.00           H
ATOM   3887  CG  LYS G  18       8.752   0.767  27.177  1.00  0.00           C
ATOM   3888 1HG  LYS G  18       9.302  -0.129  26.889  1.00  0.00           H
ATOM   3889 2HG  LYS G  18       8.457   1.306  26.276  1.00  0.00           H
ATOM   3890  CD  LYS G  18       9.693   1.626  28.031  1.00  0.00           C
ATOM   3891 1HD  LYS G  18       9.240   2.601  28.217  1.00  0.00           H
ATOM   3892 2HD  LYS G  18       9.860   1.124  28.988  1.00  0.00           H
ATOM   3893  CE  LYS G  18      11.048   1.792  27.340  1.00  0.00           C
ATOM   3894 1HE  LYS G  18      11.403   0.803  27.034  1.00  0.00           H
ATOM   3895 2HE  LYS G  18      10.933   2.413  26.447  1.00  0.00           H
ATOM   3896  NZ  LYS G  18      12.029   2.385  28.273  1.00  0.00           N
ATOM   3897 1HZ  LYS G  18      12.975   2.391  27.916  1.00  0.00           H
ATOM   3898 2HZ  LYS G  18      12.131   1.798  29.107  1.00  0.00           H
ATOM   3899 3HZ  LYS G  18      11.773   3.304  28.596  1.00  0.00           H
ATOM   3900  N   SER G  19       8.124  -2.698  27.733  1.00 78.47           N
ATOM   3901  H   SER G  19       8.016  -2.486  28.718  1.00 78.47           H
ATOM   3902  CA  SER G  19       9.013  -3.808  27.363  1.00 79.18           C
ATOM   3903  HA  SER G  19       9.773  -3.430  26.679  1.00 79.18           H
ATOM   3904  C   SER G  19       8.285  -4.958  26.640  1.00 82.13           C
ATOM   3905  O   SER G  19       8.889  -5.649  25.820  1.00 88.38           O
ATOM   3906  CB  SER G  19       9.721  -4.300  28.633  1.00 73.23           C
ATOM   3907 1HB  SER G  19      10.127  -3.445  29.176  1.00 73.23           H
ATOM   3908 2HB  SER G  19       9.005  -4.815  29.275  1.00 73.23           H
ATOM   3909  OG  SER G  19      10.791  -5.169  28.325  1.00 89.63           O
ATOM   3910  HG  SER G  19      11.626  -4.705  28.538  1.00 89.63           H
ATOM   3911  N   VAL G  20       6.981  -5.127  26.896  1.00 75.84           N
ATOM   3912  H   VAL G  20       6.569  -4.539  27.612  1.00 75.84           H
ATOM   3913  CA  VAL G  20       6.085  -6.080  26.215  1.00 91.54           C
ATOM   3914  HA  VAL G  20       6.669  -6.935  25.870  1.00 91.54           H
ATOM   3915  C   VAL G  20       5.429  -5.472  24.963  1.00 89.06           C
ATOM   3916  O   VAL G  20       5.463  -6.081  23.895  1.00 87.74           O
ATOM   3917  CB  VAL G  20       5.046  -6.600  27.234  1.00100.05           C
ATOM   3918  HB  VAL G  20       4.611  -5.757  27.772  1.00100.05           H
ATOM   3919  CG1 VAL G  20       3.901  -7.385  26.595  1.00121.50           C
ATOM   3920 1HG1 VAL G  20       3.256  -7.799  27.370  1.00121.50           H
ATOM   3921 2HG1 VAL G  20       4.306  -8.193  25.992  1.00121.50           H
ATOM   3922 3HG1 VAL G  20       3.305  -6.723  25.970  1.00121.50           H
ATOM   3923  CG2 VAL G  20       5.730  -7.530  28.246  1.00102.00           C
ATOM   3924 1HG2 VAL G  20       5.001  -7.908  28.963  1.00102.00           H
ATOM   3925 2HG2 VAL G  20       6.500  -6.988  28.795  1.00102.00           H
ATOM   3926 3HG2 VAL G  20       6.193  -8.368  27.725  1.00102.00           H
ATOM   3927  N   ASN G  21       4.894  -4.251  25.044  1.00 88.20           N
ATOM   3928  H   ASN G  21       4.882  -3.810  25.955  1.00 88.20           H
ATOM   3929  CA  ASN G  21       4.277  -3.507  23.938  1.00 81.96           C
ATOM   3930  HA  ASN G  21       3.391  -4.039  23.585  1.00 81.96           H
ATOM   3931  C   ASN G  21       5.213  -3.372  22.727  1.00 94.19           C
ATOM   3932  O   ASN G  21       4.819  -3.682  21.605  1.00105.86           O
ATOM   3933  CB  ASN G  21       3.850  -2.123  24.465  1.00 86.53           C
ATOM   3934 1HB  ASN G  21       4.572  -1.742  25.184  1.00 86.53           H
ATOM   3935 2HB  ASN G  21       3.808  -1.418  23.636  1.00 86.53           H
ATOM   3936  CG  ASN G  21       2.475  -2.157  25.103  1.00100.52           C
ATOM   3937  OD1 ASN G  21       2.319  -2.194  26.314  1.00119.10           O
ATOM   3938  ND2 ASN G  21       1.443  -2.156  24.297  1.00 87.14           N
ATOM   3939 1HD2 ASN G  21       0.523  -2.160  24.691  1.00 87.14           H
ATOM   3940 2HD2 ASN G  21       1.612  -2.078  23.286  1.00 87.14           H
ATOM   3941  N   GLY G  22       6.490  -3.038  22.953  1.00 91.28           N
ATOM   3942  H   GLY G  22       6.766  -2.800  23.900  1.00 91.28           H
ATOM   3943  CA  GLY G  22       7.502  -2.976  21.888  1.00 83.58           C
ATOM   3944 1HA  GLY G  22       7.193  -2.237  21.149  1.00 83.58           H
ATOM   3945 2HA  GLY G  22       8.448  -2.658  22.324  1.00 83.58           H
ATOM   3946  C   GLY G  22       7.744  -4.304  21.151  1.00 84.68           C
ATOM   3947  O   GLY G  22       8.314  -4.302  20.063  1.00 90.31           O
ATOM   3948  N   GLN G  23       7.301  -5.434  21.716  1.00 79.51           N
ATOM   3949  H   GLN G  23       6.820  -5.363  22.604  1.00 79.51           H
ATOM   3950  CA  GLN G  23       7.296  -6.743  21.060  1.00 78.56           C
ATOM   3951  HA  GLN G  23       8.065  -6.759  20.286  1.00 78.56           H
ATOM   3952  C   GLN G  23       5.947  -7.027  20.367  1.00 83.57           C
ATOM   3953  O   GLN G  23       5.938  -7.507  19.234  1.00 81.31           O
ATOM   3954  CB  GLN G  23       7.634  -7.845  22.081  1.00 74.86           C
ATOM   3955 1HB  GLN G  23       6.801  -7.947  22.775  1.00 74.86           H
ATOM   3956 2HB  GLN G  23       7.743  -8.780  21.533  1.00 74.86           H
ATOM   3957  CG  GLN G  23       8.923  -7.603  22.890  1.00 75.36           C
ATOM   3958 1HG  GLN G  23       9.769  -7.607  22.202  1.00 75.36           H
ATOM   3959 2HG  GLN G  23       8.888  -6.626  23.368  1.00 75.36           H
ATOM   3960  CD  GLN G  23       9.164  -8.633  23.998  1.00 87.75           C
ATOM   3961  OE1 GLN G  23       8.268  -9.095  24.693  1.00103.78           O
ATOM   3962  NE2 GLN G  23      10.402  -9.029  24.203  1.00 80.15           N
ATOM   3963 1HE2 GLN G  23      10.574  -9.684  24.956  1.00 80.15           H
ATOM   3964 2HE2 GLN G  23      11.147  -8.681  23.631  1.00 80.15           H
ATOM   3965  N   ILE G  24       4.811  -6.706  21.003  1.00 78.07           N
ATOM   3966  H   ILE G  24       4.880  -6.290  21.925  1.00 78.07           H
ATOM   3967  CA  ILE G  24       3.467  -6.944  20.437  1.00 78.94           C
ATOM   3968  HA  ILE G  24       3.419  -7.983  20.109  1.00 78.94           H
ATOM   3969  C   ILE G  24       3.211  -6.081  19.201  1.00 88.16           C
ATOM   3970  O   ILE G  24       2.807  -6.607  18.167  1.00 88.18           O
ATOM   3971  CB  ILE G  24       2.339  -6.727  21.472  1.00 77.75           C
ATOM   3972  HB  ILE G  24       2.374  -5.694  21.825  1.00 77.75           H
ATOM   3973  CG1 ILE G  24       2.527  -7.665  22.675  1.00 84.01           C
ATOM   3974 1HG1 ILE G  24       2.473  -8.697  22.332  1.00 84.01           H
ATOM   3975 2HG1 ILE G  24       3.513  -7.502  23.103  1.00 84.01           H
ATOM   3976  CG2 ILE G  24       0.964  -6.989  20.823  1.00 86.09           C
ATOM   3977 1HG2 ILE G  24       0.168  -6.826  21.546  1.00 86.09           H
ATOM   3978 2HG2 ILE G  24       0.911  -8.007  20.439  1.00 86.09           H
ATOM   3979 3HG2 ILE G  24       0.797  -6.285  20.011  1.00 86.09           H
ATOM   3980  CD1 ILE G  24       1.513  -7.464  23.801  1.00 92.09           C
ATOM   3981 1HD1 ILE G  24       1.781  -8.115  24.630  1.00 92.09           H
ATOM   3982 2HD1 ILE G  24       0.512  -7.733  23.475  1.00 92.09           H
ATOM   3983 3HD1 ILE G  24       1.526  -6.425  24.131  1.00 92.09           H
ATOM   3984  N   GLU G  25       3.475  -4.776  19.263  1.00 89.54           N
ATOM   3985  H   GLU G  25       3.754  -4.378  20.156  1.00 89.54           H
ATOM   3986  CA  GLU G  25       3.239  -3.868  18.134  1.00 80.00           C
ATOM   3987  HA  GLU G  25       2.206  -3.977  17.805  1.00 80.00           H
ATOM   3988  C   GLU G  25       4.132  -4.230  16.932  1.00 80.09           C
ATOM   3989  O   GLU G  25       3.720  -4.090  15.779  1.00 82.23           O
ATOM   3990  CB  GLU G  25       3.445  -2.409  18.577  1.00  0.00           C
ATOM   3991 1HB  GLU G  25       4.325  -2.330  19.218  1.00  0.00           H
ATOM   3992 2HB  GLU G  25       3.638  -1.811  17.685  1.00  0.00           H
ATOM   3993  CG  GLU G  25       2.224  -1.784  19.277  1.00  0.00           C
ATOM   3994 1HG  GLU G  25       2.410  -0.712  19.382  1.00  0.00           H
ATOM   3995 2HG  GLU G  25       1.355  -1.893  18.624  1.00  0.00           H
ATOM   3996  CD  GLU G  25       1.898  -2.374  20.660  1.00  0.00           C
ATOM   3997  OE1 GLU G  25       2.255  -1.745  21.679  1.00  0.00           O
ATOM   3998  OE2 GLU G  25       1.235  -3.431  20.721  1.00  0.00           O
ATOM   3999  N   SER G  26       5.316  -4.793  17.201  1.00 83.84           N
ATOM   4000  H   SER G  26       5.566  -4.899  18.174  1.00 83.84           H
ATOM   4001  CA  SER G  26       6.197  -5.382  16.190  1.00 86.38           C
ATOM   4002  HA  SER G  26       6.319  -4.668  15.374  1.00 86.38           H
ATOM   4003  C   SER G  26       5.624  -6.674  15.585  1.00 95.30           C
ATOM   4004  O   SER G  26       5.593  -6.822  14.367  1.00106.52           O
ATOM   4005  CB  SER G  26       7.575  -5.625  16.807  1.00  0.00           C
ATOM   4006 1HB  SER G  26       7.959  -4.695  17.228  1.00  0.00           H
ATOM   4007 2HB  SER G  26       7.505  -6.372  17.597  1.00  0.00           H
ATOM   4008  OG  SER G  26       8.450  -6.078  15.805  1.00  0.00           O
ATOM   4009  HG  SER G  26       8.914  -6.867  16.123  1.00  0.00           H
ATOM   4010  N   LEU G  27       5.076  -7.590  16.394  1.00 78.78           N
ATOM   4011  H   LEU G  27       5.125  -7.443  17.397  1.00 78.78           H
ATOM   4012  CA  LEU G  27       4.345  -8.763  15.884  1.00 76.54           C
ATOM   4013  HA  LEU G  27       4.983  -9.281  15.168  1.00 76.54           H
ATOM   4014  C   LEU G  27       3.068  -8.383  15.105  1.00 84.76           C
ATOM   4015  O   LEU G  27       2.641  -9.134  14.229  1.00 80.54           O
ATOM   4016  CB  LEU G  27       4.011  -9.719  17.047  1.00 78.15           C
ATOM   4017 1HB  LEU G  27       3.547  -9.141  17.847  1.00 78.15           H
ATOM   4018 2HB  LEU G  27       3.274 -10.446  16.703  1.00 78.15           H
ATOM   4019  CG  LEU G  27       5.217 -10.491  17.620  1.00 86.59           C
ATOM   4020  HG  LEU G  27       6.027  -9.802  17.855  1.00 86.59           H
ATOM   4021  CD1 LEU G  27       4.798 -11.207  18.905  1.00 96.25           C
ATOM   4022 1HD1 LEU G  27       5.630 -11.796  19.288  1.00 96.25           H
ATOM   4023 2HD1 LEU G  27       3.951 -11.864  18.710  1.00 96.25           H
ATOM   4024 3HD1 LEU G  27       4.516 -10.465  19.652  1.00 96.25           H
ATOM   4025  CD2 LEU G  27       5.741 -11.553  16.647  1.00 63.67           C
ATOM   4026 1HD2 LEU G  27       6.548 -12.113  17.118  1.00 63.67           H
ATOM   4027 2HD2 LEU G  27       6.131 -11.073  15.751  1.00 63.67           H
ATOM   4028 3HD2 LEU G  27       4.937 -12.236  16.371  1.00 63.67           H
ATOM   4029  N   ILE G  28       2.464  -7.224  15.389  1.00 76.00           N
ATOM   4030  H   ILE G  28       2.816  -6.702  16.184  1.00 76.00           H
ATOM   4031  CA  ILE G  28       1.320  -6.677  14.640  1.00 76.19           C
ATOM   4032  HA  ILE G  28       0.641  -7.502  14.425  1.00 76.19           H
ATOM   4033  C   ILE G  28       1.733  -6.116  13.266  1.00 80.36           C
ATOM   4034  O   ILE G  28       0.929  -6.208  12.334  1.00 86.80           O
ATOM   4035  CB  ILE G  28       0.558  -5.659  15.526  1.00 79.21           C
ATOM   4036  HB  ILE G  28       1.289  -5.019  16.020  1.00 79.21           H
ATOM   4037  CG1 ILE G  28      -0.232  -6.434  16.608  1.00 81.13           C
ATOM   4038 1HG1 ILE G  28      -1.030  -7.006  16.134  1.00 81.13           H
ATOM   4039 2HG1 ILE G  28       0.433  -7.143  17.101  1.00 81.13           H
ATOM   4040  CG2 ILE G  28      -0.391  -4.740  14.730  1.00 78.08           C
ATOM   4041 1HG2 ILE G  28      -0.889  -4.039  15.398  1.00 78.08           H
ATOM   4042 2HG2 ILE G  28      -1.131  -5.329  14.194  1.00 78.08           H
ATOM   4043 3HG2 ILE G  28       0.180  -4.140  14.020  1.00 78.08           H
ATOM   4044  CD1 ILE G  28      -0.842  -5.553  17.705  1.00 84.55           C
ATOM   4045 1HD1 ILE G  28      -1.262  -6.193  18.480  1.00 84.55           H
ATOM   4046 2HD1 ILE G  28      -1.642  -4.932  17.303  1.00 84.55           H
ATOM   4047 3HD1 ILE G  28      -0.072  -4.918  18.144  1.00 84.55           H
ATOM   4048  N   SER G  29       2.954  -5.582  13.111  1.00 74.35           N
ATOM   4049  H   SER G  29       3.546  -5.516  13.933  1.00 74.35           H
ATOM   4050  CA  SER G  29       3.545  -5.206  11.815  1.00 73.81           C
ATOM   4051  HA  SER G  29       3.163  -5.883  11.052  1.00 73.81           H
ATOM   4052  C   SER G  29       5.088  -5.303  11.831  1.00 75.59           C
ATOM   4053  O   SER G  29       5.757  -4.336  12.215  1.00 79.01           O
ATOM   4054  CB  SER G  29       3.098  -3.801  11.392  1.00 85.34           C
ATOM   4055 1HB  SER G  29       2.008  -3.755  11.362  1.00 85.34           H
ATOM   4056 2HB  SER G  29       3.472  -3.060  12.099  1.00 85.34           H
ATOM   4057  OG  SER G  29       3.618  -3.550  10.100  1.00107.17           O
ATOM   4058  HG  SER G  29       3.426  -2.641   9.821  1.00107.17           H
ATOM   4059  N   PRO G  30       5.676  -6.439  11.397  1.00 79.21           N
ATOM   4060  CA  PRO G  30       7.118  -6.698  11.503  1.00 75.57           C
ATOM   4061  HA  PRO G  30       7.380  -6.682  12.562  1.00 75.57           H
ATOM   4062  C   PRO G  30       7.997  -5.670  10.771  1.00 80.02           C
ATOM   4063  O   PRO G  30       7.686  -5.266   9.650  1.00 90.03           O
ATOM   4064  CB  PRO G  30       7.315  -8.126  10.982  1.00 66.27           C
ATOM   4065 1HB  PRO G  30       7.486  -8.115   9.905  1.00 66.27           H
ATOM   4066 2HB  PRO G  30       8.124  -8.640  11.498  1.00 66.27           H
ATOM   4067  CG  PRO G  30       5.978  -8.795  11.284  1.00 66.38           C
ATOM   4068 1HG  PRO G  30       5.794  -9.650  10.633  1.00 66.38           H
ATOM   4069 2HG  PRO G  30       5.944  -9.093  12.334  1.00 66.38           H
ATOM   4070  CD  PRO G  30       4.980  -7.669  11.040  1.00 65.71           C
ATOM   4071 1HD  PRO G  30       4.706  -7.637   9.985  1.00 65.71           H
ATOM   4072 2HD  PRO G  30       4.097  -7.832  11.659  1.00 65.71           H
ATOM   4073  N   ASP G  31       9.080  -5.226  11.420  1.00 77.89           N
ATOM   4074  H   ASP G  31       9.271  -5.630  12.323  1.00 77.89           H
ATOM   4075  CA  ASP G  31       9.901  -4.068  11.019  1.00 81.51           C
ATOM   4076  HA  ASP G  31       9.215  -3.246  10.816  1.00 81.51           H
ATOM   4077  C   ASP G  31      10.723  -4.232   9.722  1.00 87.16           C
ATOM   4078  O   ASP G  31      11.167  -3.230   9.165  1.00 88.86           O
ATOM   4079  CB  ASP G  31      10.785  -3.615  12.205  1.00 84.48           C
ATOM   4080 1HB  ASP G  31      11.266  -2.675  11.932  1.00 84.48           H
ATOM   4081 2HB  ASP G  31      10.128  -3.402  13.051  1.00 84.48           H
ATOM   4082  CG  ASP G  31      11.880  -4.588  12.676  1.00 94.14           C
ATOM   4083  OD1 ASP G  31      12.361  -5.440  11.898  1.00 89.88           O
ATOM   4084  OD2 ASP G  31      12.280  -4.525  13.856  1.00 99.02           O
ATOM   4085  N   GLY G  32      10.909  -5.453   9.207  1.00 75.55           N
ATOM   4086  H   GLY G  32      10.582  -6.244   9.753  1.00 75.55           H
ATOM   4087  CA  GLY G  32      11.710  -5.700   7.998  1.00 77.34           C
ATOM   4088 1HA  GLY G  32      11.431  -6.668   7.587  1.00 77.34           H
ATOM   4089 2HA  GLY G  32      11.492  -4.934   7.254  1.00 77.34           H
ATOM   4090  C   GLY G  32      13.228  -5.717   8.233  1.00 90.24           C
ATOM   4091  O   GLY G  32      14.005  -5.664   7.280  1.00 88.41           O
ATOM   4092  N   SER G  33      13.671  -5.791   9.487  1.00 91.53           N
ATOM   4093  H   SER G  33      12.972  -5.768  10.226  1.00 91.53           H
ATOM   4094  CA  SER G  33      15.024  -6.192   9.883  1.00 74.10           C
ATOM   4095  HA  SER G  33      15.714  -5.980   9.069  1.00 74.10           H
ATOM   4096  C   SER G  33      15.073  -7.695  10.195  1.00 71.55           C
ATOM   4097  O   SER G  33      14.041  -8.342  10.364  1.00 81.60           O
ATOM   4098  CB  SER G  33      15.467  -5.386  11.109  1.00 66.78           C
ATOM   4099 1HB  SER G  33      16.551  -5.447  11.200  1.00 66.78           H
ATOM   4100 2HB  SER G  33      15.185  -4.338  10.985  1.00 66.78           H
ATOM   4101  OG  SER G  33      14.887  -5.907  12.288  1.00 74.11           O
ATOM   4102  HG  SER G  33      13.924  -5.682  12.253  1.00 74.11           H
ATOM   4103  N   ARG G  34      16.271  -8.277  10.363  1.00 62.08           N
ATOM   4104  H   ARG G  34      17.104  -7.736  10.183  1.00 62.08           H
ATOM   4105  CA  ARG G  34      16.402  -9.678  10.817  1.00 74.27           C
ATOM   4106  HA  ARG G  34      15.673 -10.257  10.246  1.00 74.27           H
ATOM   4107  C   ARG G  34      15.997  -9.911  12.287  1.00 80.68           C
ATOM   4108  O   ARG G  34      16.112 -11.037  12.758  1.00 82.22           O
ATOM   4109  CB  ARG G  34      17.801 -10.245  10.497  1.00 76.12           C
ATOM   4110 1HB  ARG G  34      18.291  -9.624   9.745  1.00 76.12           H
ATOM   4111 2HB  ARG G  34      18.416 -10.236  11.399  1.00 76.12           H
ATOM   4112  CG  ARG G  34      17.703 -11.679   9.940  1.00 75.59           C
ATOM   4113 1HG  ARG G  34      17.086 -12.300  10.591  1.00 75.59           H
ATOM   4114 2HG  ARG G  34      17.234 -11.630   8.957  1.00 75.59           H
ATOM   4115  CD  ARG G  34      19.089 -12.324   9.810  1.00 68.61           C
ATOM   4116 1HD  ARG G  34      19.783 -11.571   9.430  1.00 68.61           H
ATOM   4117 2HD  ARG G  34      19.424 -12.647  10.797  1.00 68.61           H
ATOM   4118  NE  ARG G  34      19.087 -13.471   8.882  1.00 78.60           N
ATOM   4119  HE  ARG G  34      18.208 -13.788   8.504  1.00 78.60           H
ATOM   4120  CZ  ARG G  34      20.157 -14.016   8.333  1.00 81.54           C
ATOM   4121  NH1 ARG G  34      21.366 -13.753   8.726  1.00 72.49           N
ATOM   4122 1HH1 ARG G  34      21.530 -13.201   9.540  1.00 72.49           H
ATOM   4123 2HH1 ARG G  34      22.117 -14.116   8.141  1.00 72.49           H
ATOM   4124  NH2 ARG G  34      20.064 -14.784   7.296  1.00 73.19           N
ATOM   4125 1HH2 ARG G  34      19.161 -14.893   6.850  1.00 73.19           H
ATOM   4126 2HH2 ARG G  34      20.934 -15.051   6.840  1.00 73.19           H
ATOM   4127  N   LYS G  35      15.536  -8.884  13.022  1.00 74.46           N
ATOM   4128  H   LYS G  35      15.477  -7.975  12.581  1.00 74.46           H
ATOM   4129  CA  LYS G  35      14.824  -9.069  14.303  1.00 81.34           C
ATOM   4130  HA  LYS G  35      15.227  -9.947  14.811  1.00 81.34           H
ATOM   4131  C   LYS G  35      13.339  -9.373  14.078  1.00 78.19           C
ATOM   4132  O   LYS G  35      12.823 -10.288  14.711  1.00 84.19           O
ATOM   4133  CB  LYS G  35      15.005  -7.857  15.238  1.00 79.67           C
ATOM   4134 1HB  LYS G  35      14.734  -6.937  14.719  1.00 79.67           H
ATOM   4135 2HB  LYS G  35      14.322  -7.979  16.080  1.00 79.67           H
ATOM   4136  CG  LYS G  35      16.436  -7.749  15.793  1.00 66.72           C
ATOM   4137 1HG  LYS G  35      16.716  -8.703  16.236  1.00 66.72           H
ATOM   4138 2HG  LYS G  35      17.128  -7.529  14.979  1.00 66.72           H
ATOM   4139  CD  LYS G  35      16.546  -6.650  16.864  1.00 64.15           C
ATOM   4140 1HD  LYS G  35      16.395  -5.681  16.385  1.00 64.15           H
ATOM   4141 2HD  LYS G  35      15.770  -6.797  17.618  1.00 64.15           H
ATOM   4142  CE  LYS G  35      17.920  -6.686  17.552  1.00 79.07           C
ATOM   4143 1HE  LYS G  35      17.999  -7.606  18.140  1.00 79.07           H
ATOM   4144 2HE  LYS G  35      18.693  -6.705  16.779  1.00 79.07           H
ATOM   4145  NZ  LYS G  35      18.120  -5.499  18.418  1.00 84.15           N
ATOM   4146 1HZ  LYS G  35      19.057  -5.442  18.819  1.00 84.15           H
ATOM   4147 2HZ  LYS G  35      17.468  -5.453  19.192  1.00 84.15           H
ATOM   4148 3HZ  LYS G  35      18.038  -4.642  17.877  1.00 84.15           H
ATOM   4149  N   ASN G  36      12.677  -8.672  13.150  1.00 76.03           N
ATOM   4150  H   ASN G  36      13.171  -7.944  12.653  1.00 76.03           H
ATOM   4151  CA  ASN G  36      11.252  -8.839  12.844  1.00 78.55           C
ATOM   4152  HA  ASN G  36      10.918  -9.804  13.227  1.00 78.55           H
ATOM   4153  C   ASN G  36      11.007  -8.855  11.312  1.00 85.91           C
ATOM   4154  O   ASN G  36      10.443  -7.910  10.755  1.00 95.51           O
ATOM   4155  CB  ASN G  36      10.438  -7.762  13.587  1.00 80.66           C
ATOM   4156 1HB  ASN G  36      10.605  -6.799  13.122  1.00 80.66           H
ATOM   4157 2HB  ASN G  36       9.377  -7.989  13.497  1.00 80.66           H
ATOM   4158  CG  ASN G  36      10.763  -7.635  15.064  1.00101.83           C
ATOM   4159  OD1 ASN G  36      10.194  -8.318  15.901  1.00108.61           O
ATOM   4160  ND2 ASN G  36      11.602  -6.708  15.462  1.00 97.46           N
ATOM   4161 1HD2 ASN G  36      11.685  -6.563  16.449  1.00 97.46           H
ATOM   4162 2HD2 ASN G  36      11.936  -6.000  14.801  1.00 97.46           H
ATOM   4163  N   PRO G  37      11.441  -9.910  10.599  1.00 67.41           N
ATOM   4164  CA  PRO G  37      11.371  -9.967   9.140  1.00 70.82           C
ATOM   4165  HA  PRO G  37      11.760  -9.037   8.721  1.00 70.82           H
ATOM   4166  C   PRO G  37       9.935 -10.180   8.628  1.00 79.09           C
ATOM   4167  O   PRO G  37       9.275 -11.171   8.949  1.00 82.39           O
ATOM   4168  CB  PRO G  37      12.316 -11.103   8.740  1.00 72.35           C
ATOM   4169 1HB  PRO G  37      11.990 -11.609   7.833  1.00 72.35           H
ATOM   4170 2HB  PRO G  37      13.324 -10.707   8.611  1.00 72.35           H
ATOM   4171  CG  PRO G  37      12.285 -12.035   9.952  1.00 67.55           C
ATOM   4172 1HG  PRO G  37      11.409 -12.682   9.904  1.00 67.55           H
ATOM   4173 2HG  PRO G  37      13.197 -12.622  10.037  1.00 67.55           H
ATOM   4174  CD  PRO G  37      12.148 -11.069  11.122  1.00 59.10           C
ATOM   4175 1HD  PRO G  37      11.599 -11.540  11.938  1.00 59.10           H
ATOM   4176 2HD  PRO G  37      13.142 -10.769  11.458  1.00 59.10           H
ATOM   4177  N   ALA G  38       9.461  -9.257   7.786  1.00 74.96           N
ATOM   4178  H   ALA G  38      10.056  -8.469   7.579  1.00 74.96           H
ATOM   4179  CA  ALA G  38       8.186  -9.374   7.067  1.00 65.39           C
ATOM   4180  HA  ALA G  38       7.418  -9.689   7.776  1.00 65.39           H
ATOM   4181  C   ALA G  38       8.249 -10.434   5.943  1.00 64.96           C
ATOM   4182  O   ALA G  38       9.307 -10.994   5.678  1.00 69.89           O
ATOM   4183  CB  ALA G  38       7.815  -7.986   6.541  1.00 70.88           C
ATOM   4184 1HB  ALA G  38       7.771  -7.286   7.378  1.00 70.88           H
ATOM   4185 2HB  ALA G  38       6.839  -8.012   6.057  1.00 70.88           H
ATOM   4186 3HB  ALA G  38       8.565  -7.650   5.824  1.00 70.88           H
ATOM   4187  N   ARG G  39       7.128 -10.753   5.275  1.00 62.27           N
ATOM   4188  H   ARG G  39       6.270 -10.283   5.520  1.00 62.27           H
ATOM   4189  CA  ARG G  39       7.082 -11.923   4.371  1.00 71.32           C
ATOM   4190  HA  ARG G  39       7.702 -12.691   4.843  1.00 71.32           H
ATOM   4191  C   ARG G  39       7.736 -11.727   2.989  1.00 73.70           C
ATOM   4192  O   ARG G  39       8.519 -12.570   2.569  1.00 74.18           O
ATOM   4193  CB  ARG G  39       5.649 -12.483   4.308  1.00 65.35           C
ATOM   4194 1HB  ARG G  39       5.212 -12.455   5.307  1.00 65.35           H
ATOM   4195 2HB  ARG G  39       5.033 -11.900   3.622  1.00 65.35           H
ATOM   4196  CG  ARG G  39       5.725 -13.944   3.859  1.00 70.73           C
ATOM   4197 1HG  ARG G  39       6.085 -13.976   2.836  1.00 70.73           H
ATOM   4198 2HG  ARG G  39       6.451 -14.458   4.490  1.00 70.73           H
ATOM   4199  CD  ARG G  39       4.408 -14.717   3.938  1.00 64.89           C
ATOM   4200 1HD  ARG G  39       3.970 -14.581   4.929  1.00 64.89           H
ATOM   4201 2HD  ARG G  39       3.713 -14.331   3.192  1.00 64.89           H
ATOM   4202  NE  ARG G  39       4.703 -16.143   3.709  1.00 75.54           N
ATOM   4203  HE  ARG G  39       5.646 -16.364   3.418  1.00 75.54           H
ATOM   4204  CZ  ARG G  39       4.019 -17.186   4.128  1.00 76.56           C
ATOM   4205  NH1 ARG G  39       2.762 -17.125   4.439  1.00 75.61           N
ATOM   4206 1HH1 ARG G  39       2.258 -16.286   4.160  1.00 75.61           H
ATOM   4207 2HH1 ARG G  39       2.261 -17.931   4.753  1.00 75.61           H
ATOM   4208  NH2 ARG G  39       4.643 -18.317   4.252  1.00 57.13           N
ATOM   4209 1HH2 ARG G  39       5.626 -18.345   4.001  1.00 57.13           H
ATOM   4210 2HH2 ARG G  39       4.189 -19.116   4.651  1.00 57.13           H
ATOM   4211  N   ASN G  40       7.431 -10.641   2.278  1.00 61.70           N
ATOM   4212  H   ASN G  40       6.745 -10.006   2.655  1.00 61.70           H
ATOM   4213  CA  ASN G  40       8.151 -10.170   1.079  1.00 74.37           C
ATOM   4214  HA  ASN G  40       9.218 -10.322   1.245  1.00 74.37           H
ATOM   4215  C   ASN G  40       7.926  -8.653   0.908  1.00 74.48           C
ATOM   4216  O   ASN G  40       7.159  -8.057   1.670  1.00 79.40           O
ATOM   4217  CB  ASN G  40       7.763 -10.976  -0.187  1.00 71.30           C
ATOM   4218 1HB  ASN G  40       8.503 -10.767  -0.958  1.00 71.30           H
ATOM   4219 2HB  ASN G  40       7.813 -12.043   0.022  1.00 71.30           H
ATOM   4220  CG  ASN G  40       6.396 -10.668  -0.778  1.00 78.22           C
ATOM   4221  OD1 ASN G  40       5.518 -10.133  -0.119  1.00 72.27           O
ATOM   4222  ND2 ASN G  40       6.180 -10.969  -2.038  1.00 99.99           N
ATOM   4223 1HD2 ASN G  40       5.243 -10.880  -2.413  1.00 99.99           H
ATOM   4224 2HD2 ASN G  40       6.883 -11.384  -2.637  1.00 99.99           H
ATOM   4225  N   CYS G  41       8.565  -8.014  -0.078  1.00 68.57           N
ATOM   4226  H   CYS G  41       9.177  -8.521  -0.710  1.00 68.57           H
ATOM   4227  CA  CYS G  41       8.422  -6.568  -0.280  1.00 67.97           C
ATOM   4228  HA  CYS G  41       8.594  -6.079   0.678  1.00 67.97           H
ATOM   4229  C   CYS G  41       7.005  -6.154  -0.740  1.00 69.67           C
ATOM   4230  O   CYS G  41       6.582  -5.054  -0.391  1.00 79.57           O
ATOM   4231  CB  CYS G  41       9.514  -6.060  -1.228  1.00 57.16           C
ATOM   4232 1HB  CYS G  41       9.350  -6.504  -2.208  1.00 57.16           H
ATOM   4233 2HB  CYS G  41       9.416  -4.980  -1.340  1.00 57.16           H
ATOM   4234  SG  CYS G  41      11.220  -6.444  -0.737  1.00 97.11           S
ATOM   4235  N   ARG G  42       6.234  -7.029  -1.419  1.00 75.81           N
ATOM   4236  H   ARG G  42       6.654  -7.901  -1.706  1.00 75.81           H
ATOM   4237  CA  ARG G  42       4.802  -6.811  -1.738  1.00 78.08           C
ATOM   4238  HA  ARG G  42       4.711  -5.894  -2.321  1.00 78.08           H
ATOM   4239  C   ARG G  42       3.980  -6.593  -0.462  1.00 78.61           C
ATOM   4240  O   ARG G  42       3.305  -5.577  -0.341  1.00 93.82           O
ATOM   4241  CB  ARG G  42       4.250  -7.989  -2.579  1.00 73.93           C
ATOM   4242 1HB  ARG G  42       4.871  -8.127  -3.466  1.00 73.93           H
ATOM   4243 2HB  ARG G  42       4.333  -8.896  -1.984  1.00 73.93           H
ATOM   4244  CG  ARG G  42       2.767  -7.872  -3.002  1.00 88.03           C
ATOM   4245 1HG  ARG G  42       2.327  -8.871  -3.004  1.00 88.03           H
ATOM   4246 2HG  ARG G  42       2.214  -7.287  -2.267  1.00 88.03           H
ATOM   4247  CD  ARG G  42       2.549  -7.251  -4.390  1.00 97.01           C
ATOM   4248 1HD  ARG G  42       1.525  -6.883  -4.458  1.00 97.01           H
ATOM   4249 2HD  ARG G  42       3.215  -6.394  -4.506  1.00 97.01           H
ATOM   4250  NE  ARG G  42       2.804  -8.226  -5.471  1.00113.68           N
ATOM   4251  HE  ARG G  42       3.777  -8.458  -5.662  1.00113.68           H
ATOM   4252  CZ  ARG G  42       1.963  -9.008  -6.122  1.00113.91           C
ATOM   4253  NH1 ARG G  42       0.697  -9.000  -5.866  1.00124.54           N
ATOM   4254 1HH1 ARG G  42       0.328  -8.284  -5.279  1.00124.54           H
ATOM   4255 2HH1 ARG G  42       0.095  -9.638  -6.366  1.00124.54           H
ATOM   4256  NH2 ARG G  42       2.368  -9.836  -7.039  1.00100.65           N
ATOM   4257 1HH2 ARG G  42       3.362  -9.812  -7.285  1.00100.65           H
ATOM   4258 2HH2 ARG G  42       1.707 -10.378  -7.579  1.00100.65           H
ATOM   4259  N   ASP G  43       4.058  -7.508   0.507  1.00 84.69           N
ATOM   4260  H   ASP G  43       4.614  -8.340   0.338  1.00 84.69           H
ATOM   4261  CA  ASP G  43       3.359  -7.362   1.794  1.00 93.41           C
ATOM   4262  HA  ASP G  43       2.325  -7.079   1.592  1.00 93.41           H
ATOM   4263  C   ASP G  43       3.959  -6.231   2.660  1.00 91.43           C
ATOM   4264  O   ASP G  43       3.220  -5.462   3.278  1.00 91.55           O
ATOM   4265  CB  ASP G  43       3.356  -8.715   2.543  1.00 96.40           C
ATOM   4266 1HB  ASP G  43       4.090  -9.391   2.101  1.00 96.40           H
ATOM   4267 2HB  ASP G  43       3.675  -8.546   3.573  1.00 96.40           H
ATOM   4268  CG  ASP G  43       1.992  -9.425   2.601  1.00121.00           C
ATOM   4269  OD1 ASP G  43       0.903  -8.842   2.484  1.00134.69           O
ATOM   4270  OD2 ASP G  43       1.884 -10.579   3.038  1.00133.19           O
ATOM   4271  N   LEU G  44       5.290  -6.075   2.703  1.00 85.43           N
ATOM   4272  H   LEU G  44       5.873  -6.719   2.178  1.00 85.43           H
ATOM   4273  CA  LEU G  44       5.938  -5.036   3.520  1.00 88.37           C
ATOM   4274  HA  LEU G  44       5.541  -5.126   4.531  1.00 88.37           H
ATOM   4275  C   LEU G  44       5.599  -3.608   3.046  1.00 94.63           C
ATOM   4276  O   LEU G  44       5.388  -2.735   3.885  1.00 97.94           O
ATOM   4277  CB  LEU G  44       7.454  -5.304   3.586  1.00 88.33           C
ATOM   4278 1HB  LEU G  44       7.609  -6.318   3.955  1.00 88.33           H
ATOM   4279 2HB  LEU G  44       7.856  -5.249   2.575  1.00 88.33           H
ATOM   4280  CG  LEU G  44       8.262  -4.328   4.469  1.00 85.47           C
ATOM   4281  HG  LEU G  44       8.228  -3.334   4.027  1.00 85.47           H
ATOM   4282  CD1 LEU G  44       7.745  -4.238   5.907  1.00 83.30           C
ATOM   4283 1HD1 LEU G  44       8.418  -3.616   6.497  1.00 83.30           H
ATOM   4284 2HD1 LEU G  44       7.698  -5.224   6.360  1.00 83.30           H
ATOM   4285 3HD1 LEU G  44       6.756  -3.784   5.921  1.00 83.30           H
ATOM   4286  CD2 LEU G  44       9.721  -4.787   4.538  1.00 82.31           C
ATOM   4287 1HD2 LEU G  44      10.315  -4.040   5.066  1.00 82.31           H
ATOM   4288 2HD2 LEU G  44      10.129  -4.907   3.535  1.00 82.31           H
ATOM   4289 3HD2 LEU G  44       9.801  -5.737   5.065  1.00 82.31           H
ATOM   4290  N   LYS G  45       5.438  -3.393   1.733  1.00 98.73           N
ATOM   4291  H   LYS G  45       5.657  -4.159   1.103  1.00 98.73           H
ATOM   4292  CA  LYS G  45       4.977  -2.132   1.121  1.00 98.62           C
ATOM   4293  HA  LYS G  45       5.663  -1.332   1.412  1.00 98.62           H
ATOM   4294  C   LYS G  45       3.583  -1.688   1.598  1.00 97.77           C
ATOM   4295  O   LYS G  45       3.298  -0.495   1.555  1.00106.15           O
ATOM   4296  CB  LYS G  45       5.057  -2.317  -0.406  1.00 92.19           C
ATOM   4297 1HB  LYS G  45       6.101  -2.517  -0.656  1.00 92.19           H
ATOM   4298 2HB  LYS G  45       4.470  -3.196  -0.679  1.00 92.19           H
ATOM   4299  CG  LYS G  45       4.585  -1.140  -1.275  1.00 85.93           C
ATOM   4300 1HG  LYS G  45       3.510  -1.003  -1.155  1.00 85.93           H
ATOM   4301 2HG  LYS G  45       5.105  -0.229  -0.975  1.00 85.93           H
ATOM   4302  CD  LYS G  45       4.899  -1.460  -2.747  1.00 95.90           C
ATOM   4303 1HD  LYS G  45       5.983  -1.484  -2.878  1.00 95.90           H
ATOM   4304 2HD  LYS G  45       4.513  -2.454  -2.979  1.00 95.90           H
ATOM   4305  CE  LYS G  45       4.296  -0.484  -3.764  1.00102.41           C
ATOM   4306 1HE  LYS G  45       4.515  -0.876  -4.762  1.00102.41           H
ATOM   4307 2HE  LYS G  45       3.210  -0.453  -3.646  1.00102.41           H
ATOM   4308  NZ  LYS G  45       4.870   0.875  -3.648  1.00110.63           N
ATOM   4309 1HZ  LYS G  45       4.868   1.349  -4.548  1.00110.63           H
ATOM   4310 2HZ  LYS G  45       5.856   0.822  -3.405  1.00110.63           H
ATOM   4311 3HZ  LYS G  45       4.418   1.430  -2.937  1.00110.63           H
ATOM   4312  N   PHE G  46       2.740  -2.603   2.090  1.00 94.38           N
ATOM   4313  H   PHE G  46       3.025  -3.571   2.070  1.00 94.38           H
ATOM   4314  CA  PHE G  46       1.505  -2.249   2.805  1.00104.54           C
ATOM   4315  HA  PHE G  46       1.109  -1.316   2.399  1.00104.54           H
ATOM   4316  C   PHE G  46       1.728  -2.013   4.309  1.00110.88           C
ATOM   4317  O   PHE G  46       1.154  -1.087   4.872  1.00122.43           O
ATOM   4318  CB  PHE G  46       0.443  -3.340   2.603  1.00124.71           C
ATOM   4319 1HB  PHE G  46       0.815  -4.280   3.010  1.00124.71           H
ATOM   4320 2HB  PHE G  46      -0.441  -3.066   3.179  1.00124.71           H
ATOM   4321  CG  PHE G  46       0.002  -3.561   1.169  1.00137.37           C
ATOM   4322  CD1 PHE G  46      -0.750  -2.574   0.503  1.00137.88           C
ATOM   4323  HD1 PHE G  46      -1.001  -1.652   1.008  1.00137.88           H
ATOM   4324  CD2 PHE G  46       0.301  -4.768   0.510  1.00133.90           C
ATOM   4325  HD2 PHE G  46       0.862  -5.537   1.018  1.00133.90           H
ATOM   4326  CE1 PHE G  46      -1.189  -2.790  -0.815  1.00136.11           C
ATOM   4327  HE1 PHE G  46      -1.776  -2.034  -1.318  1.00136.11           H
ATOM   4328  CE2 PHE G  46      -0.138  -4.984  -0.808  1.00130.43           C
ATOM   4329  HE2 PHE G  46       0.088  -5.920  -1.299  1.00130.43           H
ATOM   4330  CZ  PHE G  46      -0.885  -3.995  -1.471  1.00131.38           C
ATOM   4331  HZ  PHE G  46      -1.231  -4.162  -2.480  1.00131.38           H
ATOM   4332  N   CYS G  47       2.524  -2.857   4.976  1.00109.93           N
ATOM   4333  H   CYS G  47       2.953  -3.610   4.454  1.00109.93           H
ATOM   4334  CA  CYS G  47       2.662  -2.843   6.441  1.00106.34           C
ATOM   4335  HA  CYS G  47       1.691  -2.587   6.869  1.00106.34           H
ATOM   4336  C   CYS G  47       3.640  -1.800   7.009  1.00103.15           C
ATOM   4337  O   CYS G  47       3.524  -1.459   8.188  1.00104.34           O
ATOM   4338  CB  CYS G  47       3.022  -4.253   6.922  1.00105.23           C
ATOM   4339 1HB  CYS G  47       3.529  -4.806   6.131  1.00105.23           H
ATOM   4340 2HB  CYS G  47       3.714  -4.183   7.760  1.00105.23           H
ATOM   4341  SG  CYS G  47       1.567  -5.173   7.477  1.00233.34           S
ATOM   4342  N   HIS G  48       4.572  -1.293   6.197  1.00 96.84           N
ATOM   4343  H   HIS G  48       4.633  -1.676   5.259  1.00 96.84           H
ATOM   4344  CA  HIS G  48       5.471  -0.177   6.520  1.00 96.00           C
ATOM   4345  HA  HIS G  48       4.996   0.455   7.272  1.00 96.00           H
ATOM   4346  C   HIS G  48       5.702   0.714   5.280  1.00 90.74           C
ATOM   4347  O   HIS G  48       6.790   0.690   4.700  1.00 94.49           O
ATOM   4348  CB  HIS G  48       6.784  -0.694   7.132  1.00 94.89           C
ATOM   4349 1HB  HIS G  48       7.209  -1.478   6.507  1.00 94.89           H
ATOM   4350 2HB  HIS G  48       7.485   0.136   7.154  1.00 94.89           H
ATOM   4351  CG  HIS G  48       6.661  -1.153   8.559  1.00105.84           C
ATOM   4352  ND1 HIS G  48       6.519  -0.309   9.640  1.00112.68           N
ATOM   4353  HD1 HIS G  48       6.563   0.718   9.583  1.00112.68           H
ATOM   4354  CD2 HIS G  48       6.659  -2.437   9.027  1.00110.19           C
ATOM   4355  HD2 HIS G  48       6.760  -3.340   8.440  1.00110.19           H
ATOM   4356  CE1 HIS G  48       6.426  -1.061  10.752  1.00110.26           C
ATOM   4357  HE1 HIS G  48       6.316  -0.683  11.762  1.00110.26           H
ATOM   4358  NE2 HIS G  48       6.503  -2.361  10.399  1.00108.95           N
ATOM   4359  HE2 HIS G  48       6.406  -3.161  11.031  1.00108.95           H
ATOM   4360  N   PRO G  49       4.680   1.467   4.823  1.00 95.69           N
ATOM   4361  CA  PRO G  49       4.767   2.318   3.631  1.00106.97           C
ATOM   4362  HA  PRO G  49       5.109   1.726   2.781  1.00106.97           H
ATOM   4363  C   PRO G  49       5.727   3.513   3.790  1.00112.16           C
ATOM   4364  O   PRO G  49       6.053   4.164   2.801  1.00126.67           O
ATOM   4365  CB  PRO G  49       3.329   2.781   3.376  1.00100.95           C
ATOM   4366 1HB  PRO G  49       3.285   3.754   2.883  1.00100.95           H
ATOM   4367 2HB  PRO G  49       2.806   2.031   2.781  1.00100.95           H
ATOM   4368  CG  PRO G  49       2.725   2.828   4.779  1.00 94.15           C
ATOM   4369 1HG  PRO G  49       3.027   3.749   5.281  1.00 94.15           H
ATOM   4370 2HG  PRO G  49       1.639   2.735   4.758  1.00 94.15           H
ATOM   4371  CD  PRO G  49       3.381   1.631   5.462  1.00 89.06           C
ATOM   4372 1HD  PRO G  49       3.476   1.824   6.531  1.00 89.06           H
ATOM   4373 2HD  PRO G  49       2.780   0.739   5.293  1.00 89.06           H
ATOM   4374  N   GLU G  50       6.196   3.803   5.007  1.00101.34           N
ATOM   4375  H   GLU G  50       5.849   3.273   5.803  1.00101.34           H
ATOM   4376  CA  GLU G  50       7.258   4.775   5.287  1.00107.43           C
ATOM   4377  HA  GLU G  50       7.022   5.693   4.748  1.00107.43           H
ATOM   4378  C   GLU G  50       8.647   4.326   4.792  1.00111.26           C
ATOM   4379  O   GLU G  50       9.554   5.152   4.664  1.00117.35           O
ATOM   4380  CB  GLU G  50       7.274   5.108   6.796  1.00110.46           C
ATOM   4381 1HB  GLU G  50       7.906   5.990   6.911  1.00110.46           H
ATOM   4382 2HB  GLU G  50       6.273   5.404   7.114  1.00110.46           H
ATOM   4383  CG  GLU G  50       7.823   4.038   7.769  1.00101.16           C
ATOM   4384 1HG  GLU G  50       8.709   3.565   7.342  1.00101.16           H
ATOM   4385 2HG  GLU G  50       8.152   4.563   8.669  1.00101.16           H
ATOM   4386  CD  GLU G  50       6.822   2.951   8.204  1.00107.77           C
ATOM   4387  OE1 GLU G  50       5.813   2.719   7.505  1.00107.15           O
ATOM   4388  OE2 GLU G  50       7.072   2.288   9.239  1.00110.87           O
ATOM   4389  N   LEU G  51       8.831   3.033   4.498  1.00106.77           N
ATOM   4390  H   LEU G  51       8.042   2.403   4.578  1.00106.77           H
ATOM   4391  CA  LEU G  51      10.089   2.493   3.987  1.00100.62           C
ATOM   4392  HA  LEU G  51      10.913   2.945   4.538  1.00100.62           H
ATOM   4393  C   LEU G  51      10.283   2.847   2.508  1.00113.56           C
ATOM   4394  O   LEU G  51       9.629   2.304   1.617  1.00114.00           O
ATOM   4395  CB  LEU G  51      10.139   0.974   4.214  1.00 93.34           C
ATOM   4396 1HB  LEU G  51       9.284   0.523   3.709  1.00 93.34           H
ATOM   4397 2HB  LEU G  51      11.043   0.582   3.750  1.00 93.34           H
ATOM   4398  CG  LEU G  51      10.118   0.552   5.693  1.00 92.53           C
ATOM   4399  HG  LEU G  51       9.187   0.884   6.140  1.00 92.53           H
ATOM   4400  CD1 LEU G  51      10.191  -0.973   5.784  1.00 98.35           C
ATOM   4401 1HD1 LEU G  51      10.129  -1.286   6.826  1.00 98.35           H
ATOM   4402 2HD1 LEU G  51      11.130  -1.329   5.361  1.00 98.35           H
ATOM   4403 3HD1 LEU G  51       9.358  -1.407   5.233  1.00 98.35           H
ATOM   4404  CD2 LEU G  51      11.263   1.150   6.511  1.00 82.52           C
ATOM   4405 1HD2 LEU G  51      11.301   0.681   7.494  1.00 82.52           H
ATOM   4406 2HD2 LEU G  51      11.096   2.217   6.649  1.00 82.52           H
ATOM   4407 3HD2 LEU G  51      12.208   0.999   5.995  1.00 82.52           H
ATOM   4408  N   LYS G  52      11.237   3.743   2.237  1.00116.60           N
ATOM   4409  H   LYS G  52      11.688   4.181   3.027  1.00116.60           H
ATOM   4410  CA  LYS G  52      11.716   4.034   0.878  1.00112.31           C
ATOM   4411  HA  LYS G  52      10.830   4.095   0.248  1.00112.31           H
ATOM   4412  C   LYS G  52      12.573   2.878   0.334  1.00 97.94           C
ATOM   4413  O   LYS G  52      13.034   2.025   1.095  1.00 95.24           O
ATOM   4414  CB  LYS G  52      12.447   5.392   0.893  1.00121.82           C
ATOM   4415 1HB  LYS G  52      11.866   6.088   1.502  1.00121.82           H
ATOM   4416 2HB  LYS G  52      13.418   5.266   1.376  1.00121.82           H
ATOM   4417  CG  LYS G  52      12.658   6.051  -0.482  1.00140.11           C
ATOM   4418 1HG  LYS G  52      13.129   7.022  -0.323  1.00140.11           H
ATOM   4419 2HG  LYS G  52      13.339   5.447  -1.083  1.00140.11           H
ATOM   4420  CD  LYS G  52      11.344   6.259  -1.250  1.00148.36           C
ATOM   4421 1HD  LYS G  52      10.919   5.291  -1.517  1.00148.36           H
ATOM   4422 2HD  LYS G  52      10.635   6.798  -0.620  1.00148.36           H
ATOM   4423  CE  LYS G  52      11.586   7.047  -2.539  1.00151.65           C
ATOM   4424 1HE  LYS G  52      11.912   8.060  -2.290  1.00151.65           H
ATOM   4425 2HE  LYS G  52      12.380   6.546  -3.102  1.00151.65           H
ATOM   4426  NZ  LYS G  52      10.359   7.074  -3.365  1.00151.15           N
ATOM   4427 1HZ  LYS G  52      10.486   7.577  -4.229  1.00151.15           H
ATOM   4428 2HZ  LYS G  52       9.553   7.417  -2.867  1.00151.15           H
ATOM   4429 3HZ  LYS G  52      10.130   6.117  -3.663  1.00151.15           H
ATOM   4430  N   SER G  53      12.780   2.832  -0.983  1.00 92.01           N
ATOM   4431  H   SER G  53      12.345   3.526  -1.569  1.00 92.01           H
ATOM   4432  CA  SER G  53      13.553   1.767  -1.640  1.00 85.72           C
ATOM   4433  HA  SER G  53      13.042   0.824  -1.454  1.00 85.72           H
ATOM   4434  C   SER G  53      14.976   1.646  -1.081  1.00 88.65           C
ATOM   4435  O   SER G  53      15.678   2.647  -0.945  1.00 87.58           O
ATOM   4436  CB  SER G  53      13.597   1.987  -3.152  1.00 85.16           C
ATOM   4437 1HB  SER G  53      14.093   2.931  -3.382  1.00 85.16           H
ATOM   4438 2HB  SER G  53      14.146   1.168  -3.618  1.00 85.16           H
ATOM   4439  OG  SER G  53      12.277   2.001  -3.654  1.00 96.29           O
ATOM   4440  HG  SER G  53      11.979   2.928  -3.788  1.00 96.29           H
ATOM   4441  N   GLY G  54      15.390   0.425  -0.741  1.00 89.46           N
ATOM   4442  H   GLY G  54      14.806  -0.371  -0.976  1.00 89.46           H
ATOM   4443  CA  GLY G  54      16.589   0.156   0.058  1.00 68.24           C
ATOM   4444 1HA  GLY G  54      17.476   0.459  -0.498  1.00 68.24           H
ATOM   4445 2HA  GLY G  54      16.546   0.741   0.977  1.00 68.24           H
ATOM   4446  C   GLY G  54      16.725  -1.321   0.433  1.00 76.80           C
ATOM   4447  O   GLY G  54      15.937  -2.154  -0.014  1.00 83.62           O
ATOM   4448  N   GLU G  55      17.735  -1.660   1.238  1.00 81.89           N
ATOM   4449  H   GLU G  55      18.310  -0.934   1.635  1.00 81.89           H
ATOM   4450  CA  GLU G  55      17.961  -3.034   1.707  1.00 84.99           C
ATOM   4451  HA  GLU G  55      17.513  -3.717   0.989  1.00 84.99           H
ATOM   4452  C   GLU G  55      17.291  -3.343   3.054  1.00 81.66           C
ATOM   4453  O   GLU G  55      17.369  -2.563   4.002  1.00 73.81           O
ATOM   4454  CB  GLU G  55      19.456  -3.367   1.749  1.00 85.52           C
ATOM   4455 1HB  GLU G  55      19.994  -2.633   2.351  1.00 85.52           H
ATOM   4456 2HB  GLU G  55      19.562  -4.343   2.228  1.00 85.52           H
ATOM   4457  CG  GLU G  55      20.071  -3.443   0.343  1.00104.03           C
ATOM   4458 1HG  GLU G  55      19.303  -3.718  -0.384  1.00104.03           H
ATOM   4459 2HG  GLU G  55      20.469  -2.466   0.061  1.00104.03           H
ATOM   4460  CD  GLU G  55      21.170  -4.506   0.317  1.00121.40           C
ATOM   4461  OE1 GLU G  55      22.304  -4.233   0.776  1.00127.03           O
ATOM   4462  OE2 GLU G  55      20.888  -5.675  -0.038  1.00129.77           O
ATOM   4463  N   TYR G  56      16.677  -4.524   3.123  1.00 78.76           N
ATOM   4464  H   TYR G  56      16.749  -5.123   2.309  1.00 78.76           H
ATOM   4465  CA  TYR G  56      15.818  -5.026   4.194  1.00 65.47           C
ATOM   4466  HA  TYR G  56      16.103  -4.562   5.139  1.00 65.47           H
ATOM   4467  C   TYR G  56      15.977  -6.553   4.341  1.00 75.68           C
ATOM   4468  O   TYR G  56      16.794  -7.190   3.668  1.00 78.13           O
ATOM   4469  CB  TYR G  56      14.358  -4.636   3.878  1.00 70.88           C
ATOM   4470 1HB  TYR G  56      14.061  -5.115   2.944  1.00 70.88           H
ATOM   4471 2HB  TYR G  56      13.702  -5.018   4.660  1.00 70.88           H
ATOM   4472  CG  TYR G  56      14.120  -3.141   3.771  1.00 82.34           C
ATOM   4473  CD1 TYR G  56      14.099  -2.353   4.936  1.00 78.93           C
ATOM   4474  HD1 TYR G  56      14.221  -2.816   5.906  1.00 78.93           H
ATOM   4475  CD2 TYR G  56      13.975  -2.531   2.510  1.00 79.20           C
ATOM   4476  HD2 TYR G  56      14.030  -3.137   1.618  1.00 79.20           H
ATOM   4477  CE1 TYR G  56      13.963  -0.956   4.837  1.00 85.20           C
ATOM   4478  HE1 TYR G  56      13.989  -0.345   5.726  1.00 85.20           H
ATOM   4479  CE2 TYR G  56      13.805  -1.136   2.408  1.00 86.06           C
ATOM   4480  HE2 TYR G  56      13.702  -0.667   1.443  1.00 86.06           H
ATOM   4481  CZ  TYR G  56      13.814  -0.343   3.576  1.00 93.64           C
ATOM   4482  OH  TYR G  56      13.680   1.007   3.492  1.00 94.63           O
ATOM   4483  HH  TYR G  56      13.485   1.305   2.589  1.00 94.63           H
ATOM   4484  N   TRP G  57      15.197  -7.154   5.237  1.00 80.15           N
ATOM   4485  H   TRP G  57      14.566  -6.576   5.781  1.00 80.15           H
ATOM   4486  CA  TRP G  57      15.187  -8.586   5.533  1.00 72.99           C
ATOM   4487  HA  TRP G  57      15.759  -9.116   4.774  1.00 72.99           H
ATOM   4488  C   TRP G  57      13.757  -9.127   5.528  1.00 68.87           C
ATOM   4489  O   TRP G  57      12.847  -8.511   6.091  1.00 73.13           O
ATOM   4490  CB  TRP G  57      15.840  -8.830   6.893  1.00 62.22           C
ATOM   4491 1HB  TRP G  57      15.269  -8.283   7.641  1.00 62.22           H
ATOM   4492 2HB  TRP G  57      15.757  -9.891   7.131  1.00 62.22           H
ATOM   4493  CG  TRP G  57      17.283  -8.441   7.007  1.00 67.91           C
ATOM   4494  CD1 TRP G  57      17.749  -7.189   7.215  1.00 65.78           C
ATOM   4495  HD1 TRP G  57      17.123  -6.309   7.309  1.00 65.78           H
ATOM   4496  CD2 TRP G  57      18.463  -9.283   6.845  1.00 65.85           C
ATOM   4497  NE1 TRP G  57      19.131  -7.204   7.229  1.00 69.45           N
ATOM   4498  HE1 TRP G  57      19.689  -6.366   7.313  1.00 69.45           H
ATOM   4499  CE2 TRP G  57      19.626  -8.474   7.020  1.00 65.43           C
ATOM   4500  CE3 TRP G  57      18.667 -10.652   6.579  1.00 57.98           C
ATOM   4501  HE3 TRP G  57      17.809 -11.293   6.424  1.00 57.98           H
ATOM   4502  CZ2 TRP G  57      20.926  -9.003   6.959  1.00 62.01           C
ATOM   4503  HZ2 TRP G  57      21.782  -8.361   7.106  1.00 62.01           H
ATOM   4504  CZ3 TRP G  57      19.964 -11.192   6.518  1.00 59.89           C
ATOM   4505  HZ3 TRP G  57      20.080 -12.246   6.322  1.00 59.89           H
ATOM   4506  CH2 TRP G  57      21.094 -10.378   6.717  1.00 62.45           C
ATOM   4507  HH2 TRP G  57      22.086 -10.810   6.678  1.00 62.45           H
ATOM   4508  N   VAL G  58      13.564 -10.299   4.921  1.00 64.68           N
ATOM   4509  H   VAL G  58      14.365 -10.778   4.517  1.00 64.68           H
ATOM   4510  CA  VAL G  58      12.250 -10.946   4.798  1.00 57.21           C
ATOM   4511  HA  VAL G  58      11.623 -10.558   5.597  1.00 57.21           H
ATOM   4512  C   VAL G  58      12.334 -12.455   5.020  1.00 67.35           C
ATOM   4513  O   VAL G  58      13.323 -13.091   4.664  1.00 72.74           O
ATOM   4514  CB  VAL G  58      11.551 -10.612   3.460  1.00 74.23           C
ATOM   4515  HB  VAL G  58      10.612 -11.161   3.423  1.00 74.23           H
ATOM   4516  CG1 VAL G  58      11.204  -9.120   3.350  1.00 51.40           C
ATOM   4517 1HG1 VAL G  58      10.626  -8.932   2.448  1.00 51.40           H
ATOM   4518 2HG1 VAL G  58      12.114  -8.521   3.309  1.00 51.40           H
ATOM   4519 3HG1 VAL G  58      10.620  -8.816   4.218  1.00 51.40           H
ATOM   4520  CG2 VAL G  58      12.359 -11.016   2.224  1.00 45.60           C
ATOM   4521 1HG2 VAL G  58      11.823 -10.740   1.317  1.00 45.60           H
ATOM   4522 2HG2 VAL G  58      12.512 -12.093   2.219  1.00 45.60           H
ATOM   4523 3HG2 VAL G  58      13.330 -10.524   2.238  1.00 45.60           H
ATOM   4524  N   ASP G  59      11.284 -13.035   5.603  1.00 72.29           N
ATOM   4525  H   ASP G  59      10.493 -12.442   5.831  1.00 72.29           H
ATOM   4526  CA  ASP G  59      11.175 -14.471   5.885  1.00 77.13           C
ATOM   4527  HA  ASP G  59      12.090 -14.958   5.545  1.00 77.13           H
ATOM   4528  C   ASP G  59      10.009 -15.106   5.102  1.00 82.55           C
ATOM   4529  O   ASP G  59       8.948 -15.362   5.684  1.00 86.47           O
ATOM   4530  CB  ASP G  59      11.064 -14.717   7.406  1.00 62.39           C
ATOM   4531 1HB  ASP G  59      11.799 -14.099   7.917  1.00 62.39           H
ATOM   4532 2HB  ASP G  59      10.079 -14.423   7.773  1.00 62.39           H
ATOM   4533  CG  ASP G  59      11.355 -16.182   7.754  1.00 72.13           C
ATOM   4534  OD1 ASP G  59      12.246 -16.745   7.103  1.00 87.78           O
ATOM   4535  OD2 ASP G  59      10.723 -16.743   8.651  1.00 55.66           O
ATOM   4536  N   PRO G  60      10.128 -15.312   3.776  1.00 75.16           N
ATOM   4537  CA  PRO G  60       9.010 -15.763   2.950  1.00 73.65           C
ATOM   4538  HA  PRO G  60       8.206 -15.038   3.057  1.00 73.65           H
ATOM   4539  C   PRO G  60       8.428 -17.128   3.366  1.00 72.00           C
ATOM   4540  O   PRO G  60       7.213 -17.322   3.253  1.00 65.87           O
ATOM   4541  CB  PRO G  60       9.505 -15.685   1.498  1.00 60.93           C
ATOM   4542 1HB  PRO G  60       9.204 -16.544   0.905  1.00 60.93           H
ATOM   4543 2HB  PRO G  60       9.128 -14.769   1.041  1.00 60.93           H
ATOM   4544  CG  PRO G  60      11.023 -15.592   1.586  1.00 69.76           C
ATOM   4545 1HG  PRO G  60      11.442 -16.593   1.565  1.00 69.76           H
ATOM   4546 2HG  PRO G  60      11.439 -14.991   0.777  1.00 69.76           H
ATOM   4547  CD  PRO G  60      11.265 -14.949   2.946  1.00 72.84           C
ATOM   4548 1HD  PRO G  60      12.206 -15.303   3.369  1.00 72.84           H
ATOM   4549 2HD  PRO G  60      11.285 -13.866   2.832  1.00 72.84           H
ATOM   4550  N   ASN G  61       9.216 -18.042   3.942  1.00 53.83           N
ATOM   4551  H   ASN G  61      10.214 -17.851   4.006  1.00 53.83           H
ATOM   4552  CA  ASN G  61       8.722 -19.288   4.550  1.00 64.46           C
ATOM   4553  HA  ASN G  61       7.962 -19.697   3.887  1.00 64.46           H
ATOM   4554  C   ASN G  61       8.006 -19.104   5.909  1.00 72.49           C
ATOM   4555  O   ASN G  61       7.329 -20.028   6.361  1.00 74.49           O
ATOM   4556  CB  ASN G  61       9.867 -20.323   4.609  1.00 65.82           C
ATOM   4557 1HB  ASN G  61       9.454 -21.289   4.888  1.00 65.82           H
ATOM   4558 2HB  ASN G  61      10.297 -20.418   3.614  1.00 65.82           H
ATOM   4559  CG  ASN G  61      10.997 -20.001   5.576  1.00 66.36           C
ATOM   4560  OD1 ASN G  61      11.027 -18.956   6.171  1.00 69.71           O
ATOM   4561  ND2 ASN G  61      11.954 -20.894   5.684  1.00 61.24           N
ATOM   4562 1HD2 ASN G  61      12.716 -20.706   6.334  1.00 61.24           H
ATOM   4563 2HD2 ASN G  61      11.917 -21.756   5.174  1.00 61.24           H
ATOM   4564  N   GLN G  62       8.105 -17.924   6.532  1.00 60.05           N
ATOM   4565  H   GLN G  62       8.698 -17.228   6.093  1.00 60.05           H
ATOM   4566  CA  GLN G  62       7.608 -17.593   7.879  1.00 64.40           C
ATOM   4567  HA  GLN G  62       8.082 -16.653   8.163  1.00 64.40           H
ATOM   4568  C   GLN G  62       8.121 -18.602   8.921  1.00 72.94           C
ATOM   4569  O   GLN G  62       9.283 -18.918   8.852  1.00 69.09           O
ATOM   4570  CB  GLN G  62       6.089 -17.332   7.875  1.00 57.58           C
ATOM   4571 1HB  GLN G  62       5.580 -18.253   7.588  1.00 57.58           H
ATOM   4572 2HB  GLN G  62       5.759 -17.064   8.880  1.00 57.58           H
ATOM   4573  CG  GLN G  62       5.654 -16.215   6.909  1.00 77.65           C
ATOM   4574 1HG  GLN G  62       6.168 -16.329   5.957  1.00 77.65           H
ATOM   4575 2HG  GLN G  62       4.585 -16.332   6.735  1.00 77.65           H
ATOM   4576  CD  GLN G  62       5.873 -14.791   7.419  1.00 95.22           C
ATOM   4577  OE1 GLN G  62       4.931 -14.089   7.743  1.00 84.24           O
ATOM   4578  NE2 GLN G  62       7.081 -14.284   7.460  1.00106.20           N
ATOM   4579 1HE2 GLN G  62       7.197 -13.368   7.859  1.00106.20           H
ATOM   4580 2HE2 GLN G  62       7.864 -14.770   7.032  1.00106.20           H
ATOM   4581  N   GLY G  63       7.320 -19.032   9.909  1.00 66.87           N
ATOM   4582  H   GLY G  63       6.343 -18.772   9.893  1.00 66.87           H
ATOM   4583  CA  GLY G  63       7.757 -19.924  10.991  1.00 58.68           C
ATOM   4584 1HA  GLY G  63       6.894 -20.198  11.598  1.00 58.68           H
ATOM   4585 2HA  GLY G  63       8.159 -20.836  10.548  1.00 58.68           H
ATOM   4586  C   GLY G  63       8.814 -19.307  11.922  1.00 67.04           C
ATOM   4587  O   GLY G  63       8.587 -18.271  12.557  1.00 72.38           O
ATOM   4588  N   CYS G  64       9.979 -19.959  12.015  1.00 67.22           N
ATOM   4589  H   CYS G  64      10.119 -20.751  11.401  1.00 67.22           H
ATOM   4590  CA  CYS G  64      11.176 -19.399  12.658  1.00 65.22           C
ATOM   4591  HA  CYS G  64      10.926 -19.082  13.671  1.00 65.22           H
ATOM   4592  C   CYS G  64      11.701 -18.183  11.878  1.00 71.68           C
ATOM   4593  O   CYS G  64      11.459 -18.104  10.706  1.00 89.70           O
ATOM   4594  CB  CYS G  64      12.257 -20.479  12.723  1.00 69.23           C
ATOM   4595 1HB  CYS G  64      11.896 -21.315  13.324  1.00 69.23           H
ATOM   4596 2HB  CYS G  64      12.464 -20.847  11.717  1.00 69.23           H
ATOM   4597  SG  CYS G  64      13.810 -19.888  13.425  1.00 92.30           S
ATOM   4598  N   LYS G  65      12.408 -17.233  12.504  1.00 70.96           N
ATOM   4599  H   LYS G  65      12.611 -17.359  13.487  1.00 70.96           H
ATOM   4600  CA  LYS G  65      12.746 -15.937  11.865  1.00 68.63           C
ATOM   4601  HA  LYS G  65      12.295 -15.891  10.869  1.00 68.63           H
ATOM   4602  C   LYS G  65      14.240 -15.709  11.584  1.00 78.98           C
ATOM   4603  O   LYS G  65      14.591 -14.738  10.926  1.00 92.54           O
ATOM   4604  CB  LYS G  65      12.101 -14.807  12.689  1.00 57.83           C
ATOM   4605 1HB  LYS G  65      12.413 -14.907  13.730  1.00 57.83           H
ATOM   4606 2HB  LYS G  65      12.437 -13.837  12.323  1.00 57.83           H
ATOM   4607  CG  LYS G  65      10.564 -14.879  12.578  1.00 82.89           C
ATOM   4608 1HG  LYS G  65      10.250 -14.475  11.615  1.00 82.89           H
ATOM   4609 2HG  LYS G  65      10.247 -15.919  12.613  1.00 82.89           H
ATOM   4610  CD  LYS G  65       9.851 -14.126  13.709  1.00 98.05           C
ATOM   4611 1HD  LYS G  65      10.346 -14.330  14.660  1.00 98.05           H
ATOM   4612 2HD  LYS G  65       9.914 -13.054  13.517  1.00 98.05           H
ATOM   4613  CE  LYS G  65       8.373 -14.538  13.826  1.00102.07           C
ATOM   4614 1HE  LYS G  65       7.911 -13.911  14.594  1.00102.07           H
ATOM   4615 2HE  LYS G  65       7.862 -14.340  12.879  1.00102.07           H
ATOM   4616  NZ  LYS G  65       8.218 -15.967  14.209  1.00100.06           N
ATOM   4617 1HZ  LYS G  65       7.324 -16.129  14.670  1.00100.06           H
ATOM   4618 2HZ  LYS G  65       8.922 -16.232  14.893  1.00100.06           H
ATOM   4619 3HZ  LYS G  65       8.311 -16.605  13.419  1.00100.06           H
ATOM   4620  N   LEU G  66      15.123 -16.594  12.058  1.00 72.67           N
ATOM   4621  H   LEU G  66      14.775 -17.391  12.565  1.00 72.67           H
ATOM   4622  CA  LEU G  66      16.579 -16.468  11.875  1.00 77.47           C
ATOM   4623  HA  LEU G  66      16.851 -15.415  11.952  1.00 77.47           H
ATOM   4624  C   LEU G  66      17.077 -16.912  10.484  1.00 75.98           C
ATOM   4625  O   LEU G  66      18.155 -16.502  10.060  1.00 84.52           O
ATOM   4626  CB  LEU G  66      17.299 -17.238  13.001  1.00 71.81           C
ATOM   4627 1HB  LEU G  66      16.992 -18.285  12.959  1.00 71.81           H
ATOM   4628 2HB  LEU G  66      18.373 -17.201  12.814  1.00 71.81           H
ATOM   4629  CG  LEU G  66      17.032 -16.699  14.422  1.00 69.20           C
ATOM   4630  HG  LEU G  66      15.963 -16.743  14.633  1.00 69.20           H
ATOM   4631  CD1 LEU G  66      17.754 -17.565  15.452  1.00 54.10           C
ATOM   4632 1HD1 LEU G  66      17.546 -17.200  16.458  1.00 54.10           H
ATOM   4633 2HD1 LEU G  66      18.829 -17.543  15.275  1.00 54.10           H
ATOM   4634 3HD1 LEU G  66      17.403 -18.594  15.378  1.00 54.10           H
ATOM   4635  CD2 LEU G  66      17.511 -15.256  14.606  1.00 54.15           C
ATOM   4636 1HD2 LEU G  66      17.379 -14.951  15.644  1.00 54.15           H
ATOM   4637 2HD2 LEU G  66      16.928 -14.580  13.982  1.00 54.15           H
ATOM   4638 3HD2 LEU G  66      18.565 -15.177  14.341  1.00 54.15           H
ATOM   4639  N   ASP G  67      16.286 -17.699   9.751  1.00 76.93           N
ATOM   4640  H   ASP G  67      15.367 -17.916  10.108  1.00 76.93           H
ATOM   4641  CA  ASP G  67      16.551 -18.112   8.364  1.00 71.61           C
ATOM   4642  HA  ASP G  67      17.623 -18.278   8.255  1.00 71.61           H
ATOM   4643  C   ASP G  67      16.151 -17.044   7.321  1.00 61.38           C
ATOM   4644  O   ASP G  67      16.228 -17.301   6.119  1.00 61.94           O
ATOM   4645  CB  ASP G  67      15.837 -19.447   8.071  1.00 63.03           C
ATOM   4646 1HB  ASP G  67      16.103 -19.789   7.074  1.00 63.03           H
ATOM   4647 2HB  ASP G  67      16.190 -20.187   8.785  1.00 63.03           H
ATOM   4648  CG  ASP G  67      14.316 -19.384   8.180  1.00 75.24           C
ATOM   4649  OD1 ASP G  67      13.755 -18.407   8.633  1.00 73.82           O
ATOM   4650  OD2 ASP G  67      13.591 -20.363   7.905  1.00 71.45           O
ATOM   4651  N   ALA G  68      15.712 -15.858   7.755  1.00 60.24           N
ATOM   4652  H   ALA G  68      15.595 -15.735   8.749  1.00 60.24           H
ATOM   4653  CA  ALA G  68      15.273 -14.771   6.882  1.00 63.25           C
ATOM   4654  HA  ALA G  68      14.428 -15.128   6.289  1.00 63.25           H
ATOM   4655  C   ALA G  68      16.380 -14.309   5.919  1.00 74.51           C
ATOM   4656  O   ALA G  68      17.541 -14.155   6.318  1.00 82.75           O
ATOM   4657  CB  ALA G  68      14.788 -13.620   7.763  1.00 56.58           C
ATOM   4658 1HB  ALA G  68      13.978 -13.979   8.393  1.00 56.58           H
ATOM   4659 2HB  ALA G  68      14.428 -12.800   7.141  1.00 56.58           H
ATOM   4660 3HB  ALA G  68      15.598 -13.265   8.398  1.00 56.58           H
ATOM   4661  N   ILE G  69      16.016 -14.058   4.661  1.00 69.01           N
ATOM   4662  H   ILE G  69      15.021 -14.065   4.462  1.00 69.01           H
ATOM   4663  CA  ILE G  69      16.917 -13.594   3.597  1.00 67.65           C
ATOM   4664  HA  ILE G  69      17.905 -14.015   3.783  1.00 67.65           H
ATOM   4665  C   ILE G  69      17.078 -12.068   3.601  1.00 60.04           C
ATOM   4666  O   ILE G  69      16.160 -11.319   3.940  1.00 70.42           O
ATOM   4667  CB  ILE G  69      16.457 -14.095   2.206  1.00 72.57           C
ATOM   4668  HB  ILE G  69      17.063 -13.580   1.458  1.00 72.57           H
ATOM   4669  CG1 ILE G  69      14.975 -13.777   1.912  1.00 81.32           C
ATOM   4670 1HG1 ILE G  69      14.333 -14.435   2.498  1.00 81.32           H
ATOM   4671 2HG1 ILE G  69      14.772 -12.749   2.209  1.00 81.32           H
ATOM   4672  CG2 ILE G  69      16.754 -15.596   2.068  1.00 65.92           C
ATOM   4673 1HG2 ILE G  69      16.439 -15.967   1.094  1.00 65.92           H
ATOM   4674 2HG2 ILE G  69      16.241 -16.151   2.853  1.00 65.92           H
ATOM   4675 3HG2 ILE G  69      17.827 -15.759   2.158  1.00 65.92           H
ATOM   4676  CD1 ILE G  69      14.596 -13.906   0.433  1.00 92.93           C
ATOM   4677 1HD1 ILE G  69      13.569 -13.567   0.292  1.00 92.93           H
ATOM   4678 2HD1 ILE G  69      14.668 -14.943   0.106  1.00 92.93           H
ATOM   4679 3HD1 ILE G  69      15.259 -13.285  -0.169  1.00 92.93           H
ATOM   4680  N   LYS G  70      18.257 -11.601   3.182  1.00 64.87           N
ATOM   4681  H   LYS G  70      18.949 -12.293   2.913  1.00 64.87           H
ATOM   4682  CA  LYS G  70      18.555 -10.198   2.864  1.00 77.97           C
ATOM   4683  HA  LYS G  70      18.040  -9.546   3.573  1.00 77.97           H
ATOM   4684  C   LYS G  70      18.057  -9.870   1.454  1.00 77.02           C
ATOM   4685  O   LYS G  70      18.311 -10.635   0.523  1.00 92.10           O
ATOM   4686  CB  LYS G  70      20.071  -9.990   2.997  1.00 78.89           C
ATOM   4687 1HB  LYS G  70      20.369 -10.306   3.995  1.00 78.89           H
ATOM   4688 2HB  LYS G  70      20.585 -10.628   2.275  1.00 78.89           H
ATOM   4689  CG  LYS G  70      20.521  -8.538   2.791  1.00 82.37           C
ATOM   4690 1HG  LYS G  70      20.377  -8.255   1.747  1.00 82.37           H
ATOM   4691 2HG  LYS G  70      19.928  -7.877   3.426  1.00 82.37           H
ATOM   4692  CD  LYS G  70      22.004  -8.407   3.170  1.00 96.26           C
ATOM   4693 1HD  LYS G  70      22.108  -8.622   4.235  1.00 96.26           H
ATOM   4694 2HD  LYS G  70      22.597  -9.137   2.614  1.00 96.26           H
ATOM   4695  CE  LYS G  70      22.548  -6.999   2.913  1.00110.03           C
ATOM   4696 1HE  LYS G  70      21.831  -6.267   3.298  1.00110.03           H
ATOM   4697 2HE  LYS G  70      23.487  -6.874   3.458  1.00110.03           H
ATOM   4698  NZ  LYS G  70      22.783  -6.747   1.475  1.00123.85           N
ATOM   4699 1HZ  LYS G  70      23.016  -5.762   1.313  1.00123.85           H
ATOM   4700 2HZ  LYS G  70      21.912  -6.776   0.937  1.00123.85           H
ATOM   4701 3HZ  LYS G  70      23.473  -7.341   1.048  1.00123.85           H
ATOM   4702  N   VAL G  71      17.380  -8.735   1.292  1.00 63.52           N
ATOM   4703  H   VAL G  71      17.229  -8.142   2.102  1.00 63.52           H
ATOM   4704  CA  VAL G  71      16.773  -8.303   0.022  1.00 65.19           C
ATOM   4705  HA  VAL G  71      17.295  -8.789  -0.802  1.00 65.19           H
ATOM   4706  C   VAL G  71      16.918  -6.799  -0.180  1.00 74.80           C
ATOM   4707  O   VAL G  71      16.801  -6.030   0.770  1.00 79.47           O
ATOM   4708  CB  VAL G  71      15.279  -8.697  -0.071  1.00 70.82           C
ATOM   4709  HB  VAL G  71      14.899  -8.352  -1.033  1.00 70.82           H
ATOM   4710  CG1 VAL G  71      15.100 -10.218  -0.032  1.00 61.84           C
ATOM   4711 1HG1 VAL G  71      14.061 -10.479  -0.220  1.00 61.84           H
ATOM   4712 2HG1 VAL G  71      15.393 -10.613   0.940  1.00 61.84           H
ATOM   4713 3HG1 VAL G  71      15.721 -10.667  -0.800  1.00 61.84           H
ATOM   4714  CG2 VAL G  71      14.390  -8.083   1.023  1.00 51.42           C
ATOM   4715 1HG2 VAL G  71      13.359  -8.406   0.885  1.00 51.42           H
ATOM   4716 2HG2 VAL G  71      14.410  -6.996   0.961  1.00 51.42           H
ATOM   4717 3HG2 VAL G  71      14.736  -8.391   2.010  1.00 51.42           H
ATOM   4718  N   PHE G  72      17.082  -6.354  -1.424  1.00 75.68           N
ATOM   4719  H   PHE G  72      17.133  -7.044  -2.165  1.00 75.68           H
ATOM   4720  CA  PHE G  72      16.723  -4.987  -1.796  1.00 76.60           C
ATOM   4721  HA  PHE G  72      16.915  -4.313  -0.963  1.00 76.60           H
ATOM   4722  C   PHE G  72      15.223  -4.947  -2.103  1.00 80.90           C
ATOM   4723  O   PHE G  72      14.759  -5.663  -2.989  1.00 81.21           O
ATOM   4724  CB  PHE G  72      17.579  -4.506  -2.975  1.00 76.25           C
ATOM   4725 1HB  PHE G  72      18.622  -4.470  -2.656  1.00 76.25           H
ATOM   4726 2HB  PHE G  72      17.520  -5.231  -3.785  1.00 76.25           H
ATOM   4727  CG  PHE G  72      17.182  -3.138  -3.504  1.00 81.60           C
ATOM   4728  CD1 PHE G  72      17.694  -1.973  -2.901  1.00 76.49           C
ATOM   4729  HD1 PHE G  72      18.375  -2.054  -2.066  1.00 76.49           H
ATOM   4730  CD2 PHE G  72      16.287  -3.022  -4.587  1.00 84.96           C
ATOM   4731  HD2 PHE G  72      15.878  -3.908  -5.051  1.00 84.96           H
ATOM   4732  CE1 PHE G  72      17.320  -0.704  -3.380  1.00 77.01           C
ATOM   4733  HE1 PHE G  72      17.721   0.187  -2.919  1.00 77.01           H
ATOM   4734  CE2 PHE G  72      15.920  -1.753  -5.070  1.00 80.05           C
ATOM   4735  HE2 PHE G  72      15.248  -1.668  -5.911  1.00 80.05           H
ATOM   4736  CZ  PHE G  72      16.432  -0.594  -4.464  1.00 81.96           C
ATOM   4737  HZ  PHE G  72      16.153   0.381  -4.840  1.00 81.96           H
ATOM   4738  N   CYS G  73      14.453  -4.118  -1.402  1.00 73.89           N
ATOM   4739  H   CYS G  73      14.899  -3.509  -0.725  1.00 73.89           H
ATOM   4740  CA  CYS G  73      13.099  -3.792  -1.835  1.00 69.71           C
ATOM   4741  HA  CYS G  73      12.684  -4.621  -2.407  1.00 69.71           H
ATOM   4742  C   CYS G  73      13.132  -2.555  -2.738  1.00 85.27           C
ATOM   4743  O   CYS G  73      13.431  -1.452  -2.269  1.00 90.56           O
ATOM   4744  CB  CYS G  73      12.166  -3.554  -0.642  1.00 79.85           C
ATOM   4745 1HB  CYS G  73      12.556  -2.720  -0.058  1.00 79.85           H
ATOM   4746 2HB  CYS G  73      11.203  -3.245  -1.046  1.00 79.85           H
ATOM   4747  SG  CYS G  73      11.851  -4.945   0.482  1.00 86.33           S
ATOM   4748  N   ASN G  74      12.720  -2.708  -3.998  1.00 90.50           N
ATOM   4749  H   ASN G  74      12.486  -3.646  -4.314  1.00 90.50           H
ATOM   4750  CA  ASN G  74      12.240  -1.586  -4.802  1.00 81.76           C
ATOM   4751  HA  ASN G  74      12.921  -0.738  -4.697  1.00 81.76           H
ATOM   4752  C   ASN G  74      10.862  -1.169  -4.264  1.00 84.78           C
ATOM   4753  O   ASN G  74       9.833  -1.556  -4.807  1.00 83.76           O
ATOM   4754  CB  ASN G  74      12.178  -1.994  -6.286  1.00 92.70           C
ATOM   4755 1HB  ASN G  74      13.136  -2.395  -6.611  1.00 92.70           H
ATOM   4756 2HB  ASN G  74      11.423  -2.763  -6.403  1.00 92.70           H
ATOM   4757  CG  ASN G  74      11.804  -0.835  -7.197  1.00 96.89           C
ATOM   4758  OD1 ASN G  74      11.681   0.304  -6.778  1.00 93.49           O
ATOM   4759  ND2 ASN G  74      11.617  -1.067  -8.473  1.00 97.07           N
ATOM   4760 1HD2 ASN G  74      11.362  -0.281  -9.039  1.00 97.07           H
ATOM   4761 2HD2 ASN G  74      11.517  -2.016  -8.835  1.00 97.07           H
ATOM   4762  N   MET G  75      10.814  -0.431  -3.154  1.00 83.16           N
ATOM   4763  H   MET G  75      11.690  -0.105  -2.767  1.00 83.16           H
ATOM   4764  CA  MET G  75       9.560  -0.020  -2.510  1.00 89.85           C
ATOM   4765  HA  MET G  75       8.962  -0.915  -2.341  1.00 89.85           H
ATOM   4766  C   MET G  75       8.695   0.902  -3.380  1.00 92.36           C
ATOM   4767  O   MET G  75       7.523   1.091  -3.059  1.00 99.45           O
ATOM   4768  CB  MET G  75       9.827   0.629  -1.145  1.00 98.20           C
ATOM   4769 1HB  MET G  75      10.491   1.481  -1.277  1.00 98.20           H
ATOM   4770 2HB  MET G  75       8.887   0.998  -0.733  1.00 98.20           H
ATOM   4771  CG  MET G  75      10.433  -0.345  -0.130  1.00 96.73           C
ATOM   4772 1HG  MET G  75      11.370  -0.744  -0.517  1.00 96.73           H
ATOM   4773 2HG  MET G  75      10.669   0.214   0.775  1.00 96.73           H
ATOM   4774  SD  MET G  75       9.334  -1.717   0.324  1.00104.31           S
ATOM   4775  CE  MET G  75      10.080  -2.170   1.908  1.00112.58           C
ATOM   4776 1HE  MET G  75       9.649  -3.109   2.245  1.00112.58           H
ATOM   4777 2HE  MET G  75       9.878  -1.395   2.644  1.00112.58           H
ATOM   4778 3HE  MET G  75      11.158  -2.287   1.799  1.00112.58           H
ATOM   4779  N   GLU G  76       9.198   1.419  -4.507  1.00107.45           N
ATOM   4780  H   GLU G  76      10.174   1.248  -4.722  1.00107.45           H
ATOM   4781  CA  GLU G  76       8.367   2.107  -5.505  1.00121.55           C
ATOM   4782  HA  GLU G  76       7.818   2.911  -5.012  1.00121.55           H
ATOM   4783  C   GLU G  76       7.334   1.139  -6.118  1.00107.99           C
ATOM   4784  O   GLU G  76       6.129   1.402  -6.082  1.00114.01           O
ATOM   4785  CB  GLU G  76       9.233   2.737  -6.616  1.00138.80           C
ATOM   4786 1HB  GLU G  76       9.547   1.961  -7.315  1.00138.80           H
ATOM   4787 2HB  GLU G  76       8.600   3.430  -7.171  1.00138.80           H
ATOM   4788  CG  GLU G  76      10.495   3.494  -6.166  1.00161.99           C
ATOM   4789 1HG  GLU G  76      11.288   2.769  -5.985  1.00161.99           H
ATOM   4790 2HG  GLU G  76      10.828   4.135  -6.985  1.00161.99           H
ATOM   4791  CD  GLU G  76      10.314   4.346  -4.906  1.00181.00           C
ATOM   4792  OE1 GLU G  76      11.211   4.354  -4.027  1.00192.02           O
ATOM   4793  OE2 GLU G  76       9.310   5.082  -4.794  1.00184.33           O
ATOM   4794  N   THR G  77       7.790  -0.020  -6.608  1.00 98.61           N
ATOM   4795  H   THR G  77       8.787  -0.202  -6.550  1.00 98.61           H
ATOM   4796  CA  THR G  77       6.960  -1.060  -7.250  1.00 93.24           C
ATOM   4797  HA  THR G  77       6.080  -0.597  -7.694  1.00 93.24           H
ATOM   4798  C   THR G  77       6.470  -2.124  -6.262  1.00 96.35           C
ATOM   4799  O   THR G  77       5.319  -2.550  -6.328  1.00102.70           O
ATOM   4800  CB  THR G  77       7.748  -1.755  -8.378  1.00 81.78           C
ATOM   4801  HB  THR G  77       7.102  -2.491  -8.854  1.00 81.78           H
ATOM   4802  OG1 THR G  77       8.875  -2.412  -7.848  1.00 81.93           O
ATOM   4803  HG1 THR G  77       9.453  -2.691  -8.590  1.00 81.93           H
ATOM   4804  CG2 THR G  77       8.230  -0.781  -9.451  1.00 74.17           C
ATOM   4805 1HG2 THR G  77       8.720  -1.336 -10.251  1.00 74.17           H
ATOM   4806 2HG2 THR G  77       8.940  -0.069  -9.030  1.00 74.17           H
ATOM   4807 3HG2 THR G  77       7.381  -0.237  -9.864  1.00 74.17           H
ATOM   4808  N   GLY G  78       7.327  -2.516  -5.319  1.00 84.20           N
ATOM   4809  H   GLY G  78       8.239  -2.072  -5.349  1.00 84.20           H
ATOM   4810  CA  GLY G  78       7.214  -3.681  -4.442  1.00 72.70           C
ATOM   4811 1HA  GLY G  78       7.447  -3.373  -3.423  1.00 72.70           H
ATOM   4812 2HA  GLY G  78       6.193  -4.062  -4.456  1.00 72.70           H
ATOM   4813  C   GLY G  78       8.162  -4.840  -4.797  1.00 88.42           C
ATOM   4814  O   GLY G  78       8.072  -5.877  -4.143  1.00 98.09           O
ATOM   4815  N   GLU G  79       9.044  -4.710  -5.803  1.00 83.50           N
ATOM   4816  H   GLU G  79       9.079  -3.839  -6.321  1.00 83.50           H
ATOM   4817  CA  GLU G  79       9.954  -5.802  -6.201  1.00 81.66           C
ATOM   4818  HA  GLU G  79       9.338  -6.683  -6.381  1.00 81.66           H
ATOM   4819  C   GLU G  79      10.946  -6.177  -5.082  1.00 77.47           C
ATOM   4820  O   GLU G  79      11.722  -5.357  -4.589  1.00 85.15           O
ATOM   4821  CB  GLU G  79      10.719  -5.519  -7.515  1.00100.04           C
ATOM   4822 1HB  GLU G  79      11.250  -4.580  -7.421  1.00100.04           H
ATOM   4823 2HB  GLU G  79      11.473  -6.295  -7.646  1.00100.04           H
ATOM   4824  CG  GLU G  79       9.850  -5.501  -8.786  1.00117.05           C
ATOM   4825 1HG  GLU G  79       9.710  -6.526  -9.137  1.00117.05           H
ATOM   4826 2HG  GLU G  79       8.873  -5.090  -8.535  1.00117.05           H
ATOM   4827  CD  GLU G  79      10.424  -4.623  -9.906  1.00116.91           C
ATOM   4828  OE1 GLU G  79      10.564  -3.402  -9.649  1.00107.59           O
ATOM   4829  OE2 GLU G  79      10.660  -5.141 -11.026  1.00128.70           O
ATOM   4830  N   THR G  80      10.922  -7.458  -4.718  1.00 63.44           N
ATOM   4831  H   THR G  80      10.242  -8.035  -5.198  1.00 63.44           H
ATOM   4832  CA  THR G  80      11.818  -8.155  -3.792  1.00 68.44           C
ATOM   4833  HA  THR G  80      12.160  -7.464  -3.026  1.00 68.44           H
ATOM   4834  C   THR G  80      13.037  -8.667  -4.558  1.00 75.57           C
ATOM   4835  O   THR G  80      12.979  -9.726  -5.187  1.00 87.25           O
ATOM   4836  CB  THR G  80      11.082  -9.341  -3.128  1.00 71.97           C
ATOM   4837  HB  THR G  80      10.912 -10.121  -3.870  1.00 71.97           H
ATOM   4838  OG1 THR G  80       9.817  -8.966  -2.622  1.00 72.94           O
ATOM   4839  HG1 THR G  80       9.292  -8.724  -3.396  1.00 72.94           H
ATOM   4840  CG2 THR G  80      11.884  -9.934  -1.971  1.00 59.31           C
ATOM   4841 1HG2 THR G  80      11.303 -10.713  -1.479  1.00 59.31           H
ATOM   4842 2HG2 THR G  80      12.128  -9.159  -1.247  1.00 59.31           H
ATOM   4843 3HG2 THR G  80      12.806 -10.374  -2.351  1.00 59.31           H
ATOM   4844  N   CYS G  81      14.130  -7.909  -4.541  1.00 78.37           N
ATOM   4845  H   CYS G  81      14.109  -7.037  -4.024  1.00 78.37           H
ATOM   4846  CA  CYS G  81      15.363  -8.222  -5.258  1.00 79.25           C
ATOM   4847  HA  CYS G  81      15.119  -8.867  -6.089  1.00 79.25           H
ATOM   4848  C   CYS G  81      16.400  -8.954  -4.388  1.00 75.67           C
ATOM   4849  O   CYS G  81      16.698  -8.540  -3.267  1.00 82.19           O
ATOM   4850  CB  CYS G  81      15.942  -6.938  -5.851  1.00 52.23           C
ATOM   4851 1HB  CYS G  81      16.080  -6.230  -5.039  1.00 52.23           H
ATOM   4852 2HB  CYS G  81      16.923  -7.149  -6.276  1.00 52.23           H
ATOM   4853  SG  CYS G  81      14.939  -6.131  -7.127  1.00124.43           S
ATOM   4854  N   ILE G  82      17.009 -10.006  -4.942  1.00 72.36           N
ATOM   4855  H   ILE G  82      16.689 -10.287  -5.864  1.00 72.36           H
ATOM   4856  CA  ILE G  82      18.075 -10.815  -4.338  1.00 69.46           C
ATOM   4857  HA  ILE G  82      18.387 -10.365  -3.395  1.00 69.46           H
ATOM   4858  C   ILE G  82      19.276 -10.839  -5.292  1.00 76.92           C
ATOM   4859  O   ILE G  82      19.192 -11.373  -6.400  1.00 90.65           O
ATOM   4860  CB  ILE G  82      17.580 -12.253  -4.040  1.00 70.70           C
ATOM   4861  HB  ILE G  82      17.267 -12.697  -4.985  1.00 70.70           H
ATOM   4862  CG1 ILE G  82      16.380 -12.292  -3.069  1.00 74.62           C
ATOM   4863 1HG1 ILE G  82      16.741 -12.176  -2.047  1.00 74.62           H
ATOM   4864 2HG1 ILE G  82      15.692 -11.474  -3.282  1.00 74.62           H
ATOM   4865  CG2 ILE G  82      18.723 -13.109  -3.460  1.00 68.05           C
ATOM   4866 1HG2 ILE G  82      18.378 -14.124  -3.266  1.00 68.05           H
ATOM   4867 2HG2 ILE G  82      19.079 -12.672  -2.527  1.00 68.05           H
ATOM   4868 3HG2 ILE G  82      19.550 -13.171  -4.166  1.00 68.05           H
ATOM   4869  CD1 ILE G  82      15.571 -13.590  -3.174  1.00 82.75           C
ATOM   4870 1HD1 ILE G  82      14.708 -13.526  -2.515  1.00 82.75           H
ATOM   4871 2HD1 ILE G  82      16.174 -14.445  -2.874  1.00 82.75           H
ATOM   4872 3HD1 ILE G  82      15.222 -13.727  -4.198  1.00 82.75           H
ATOM   4873  N   SER G  83      20.405 -10.277  -4.861  1.00 74.03           N
ATOM   4874  H   SER G  83      20.394  -9.788  -3.979  1.00 74.03           H
ATOM   4875  CA  SER G  83      21.671 -10.302  -5.607  1.00 71.65           C
ATOM   4876  HA  SER G  83      21.495  -9.918  -6.611  1.00 71.65           H
ATOM   4877  C   SER G  83      22.252 -11.713  -5.736  1.00 71.16           C
ATOM   4878  O   SER G  83      22.116 -12.538  -4.830  1.00 85.23           O
ATOM   4879  CB  SER G  83      22.699  -9.389  -4.935  1.00 50.07           C
ATOM   4880 1HB  SER G  83      22.919  -9.759  -3.933  1.00 50.07           H
ATOM   4881 2HB  SER G  83      23.617  -9.379  -5.522  1.00 50.07           H
ATOM   4882  OG  SER G  83      22.176  -8.076  -4.857  1.00 77.34           O
ATOM   4883  HG  SER G  83      22.836  -7.486  -4.481  1.00 77.34           H
ATOM   4884  N   ALA G  84      22.943 -11.981  -6.846  1.00 83.55           N
ATOM   4885  H   ALA G  84      23.027 -11.276  -7.562  1.00 83.55           H
ATOM   4886  CA  ALA G  84      23.699 -13.215  -7.033  1.00 83.14           C
ATOM   4887  HA  ALA G  84      23.052 -14.061  -6.800  1.00 83.14           H
ATOM   4888  C   ALA G  84      24.931 -13.302  -6.110  1.00 84.86           C
ATOM   4889  O   ALA G  84      25.380 -12.313  -5.531  1.00 76.61           O
ATOM   4890  CB  ALA G  84      24.086 -13.322  -8.506  1.00 85.76           C
ATOM   4891 1HB  ALA G  84      23.192 -13.242  -9.123  1.00 85.76           H
ATOM   4892 2HB  ALA G  84      24.560 -14.284  -8.702  1.00 85.76           H
ATOM   4893 3HB  ALA G  84      24.772 -12.518  -8.766  1.00 85.76           H
ATOM   4894  N   ASN G  85      25.500 -14.500  -6.003  1.00 85.40           N
ATOM   4895  H   ASN G  85      25.047 -15.266  -6.490  1.00 85.40           H
ATOM   4896  CA  ASN G  85      26.605 -14.869  -5.122  1.00 85.04           C
ATOM   4897  HA  ASN G  85      27.228 -14.000  -4.912  1.00 85.04           H
ATOM   4898  C   ASN G  85      27.433 -15.973  -5.830  1.00 94.95           C
ATOM   4899  O   ASN G  85      26.842 -17.001  -6.171  1.00 99.37           O
ATOM   4900  CB  ASN G  85      25.973 -15.333  -3.792  1.00 94.68           C
ATOM   4901 1HB  ASN G  85      25.248 -14.587  -3.465  1.00 94.68           H
ATOM   4902 2HB  ASN G  85      25.445 -16.276  -3.932  1.00 94.68           H
ATOM   4903  CG  ASN G  85      26.981 -15.508  -2.675  1.00107.77           C
ATOM   4904  OD1 ASN G  85      28.165 -15.690  -2.895  1.00 99.08           O
ATOM   4905  ND2 ASN G  85      26.551 -15.426  -1.441  1.00102.99           N
ATOM   4906 1HD2 ASN G  85      27.232 -15.545  -0.714  1.00102.99           H
ATOM   4907 2HD2 ASN G  85      25.575 -15.224  -1.236  1.00102.99           H
ATOM   4908  N   PRO G  86      28.745 -15.804  -6.113  1.00 90.40           N
ATOM   4909  CA  PRO G  86      29.651 -14.680  -5.798  1.00101.29           C
ATOM   4910  HA  PRO G  86      29.524 -14.439  -4.742  1.00101.29           H
ATOM   4911  C   PRO G  86      29.465 -13.369  -6.598  1.00111.64           C
ATOM   4912  O   PRO G  86      30.418 -12.618  -6.770  1.00135.40           O
ATOM   4913  CB  PRO G  86      31.077 -15.233  -5.985  1.00 97.21           C
ATOM   4914 1HB  PRO G  86      31.459 -14.978  -6.976  1.00 97.21           H
ATOM   4915 2HB  PRO G  86      31.755 -14.864  -5.214  1.00 97.21           H
ATOM   4916  CG  PRO G  86      30.910 -16.746  -5.909  1.00 87.51           C
ATOM   4917 1HG  PRO G  86      31.701 -17.272  -6.444  1.00 87.51           H
ATOM   4918 2HG  PRO G  86      30.856 -17.066  -4.867  1.00 87.51           H
ATOM   4919  CD  PRO G  86      29.555 -16.923  -6.579  1.00 83.47           C
ATOM   4920 1HD  PRO G  86      29.665 -16.863  -7.662  1.00 83.47           H
ATOM   4921 2HD  PRO G  86      29.131 -17.888  -6.300  1.00 83.47           H
ATOM   4922  N   LEU G  87      28.253 -13.073  -7.081  1.00 84.72           N
ATOM   4923  H   LEU G  87      27.522 -13.744  -6.914  1.00 84.72           H
ATOM   4924  CA  LEU G  87      27.844 -11.860  -7.812  1.00 94.02           C
ATOM   4925  HA  LEU G  87      26.770 -11.961  -7.951  1.00 94.02           H
ATOM   4926  C   LEU G  87      28.405 -11.711  -9.237  1.00102.21           C
ATOM   4927  O   LEU G  87      27.642 -11.341 -10.130  1.00107.40           O
ATOM   4928  CB  LEU G  87      28.043 -10.608  -6.929  1.00 97.18           C
ATOM   4929 1HB  LEU G  87      27.606 -10.797  -5.948  1.00 97.18           H
ATOM   4930 2HB  LEU G  87      29.112 -10.445  -6.791  1.00 97.18           H
ATOM   4931  CG  LEU G  87      27.443  -9.306  -7.494  1.00 92.91           C
ATOM   4932  HG  LEU G  87      27.890  -9.082  -8.463  1.00 92.91           H
ATOM   4933  CD1 LEU G  87      25.923  -9.387  -7.650  1.00116.02           C
ATOM   4934 1HD1 LEU G  87      25.523  -8.414  -7.930  1.00116.02           H
ATOM   4935 2HD1 LEU G  87      25.475  -9.725  -6.717  1.00116.02           H
ATOM   4936 3HD1 LEU G  87      25.677 -10.090  -8.445  1.00116.02           H
ATOM   4937  CD2 LEU G  87      27.753  -8.148  -6.544  1.00 84.53           C
ATOM   4938 1HD2 LEU G  87      27.364  -7.218  -6.957  1.00 84.53           H
ATOM   4939 2HD2 LEU G  87      28.833  -8.051  -6.433  1.00 84.53           H
ATOM   4940 3HD2 LEU G  87      27.305  -8.333  -5.567  1.00 84.53           H
ATOM   4941  N   ASN G  88      29.671 -12.052  -9.499  1.00100.77           N
ATOM   4942  H   ASN G  88      30.284 -12.320  -8.735  1.00100.77           H
ATOM   4943  CA  ASN G  88      30.178 -12.125 -10.870  1.00105.08           C
ATOM   4944  HA  ASN G  88      29.314 -12.356 -11.495  1.00105.08           H
[truncated: 1,082,514 more chars]
