# Supplementary material for: Identification of PCPE-2 as the endogenous specific inhibitor of human BMP-1/tolloid-like proteinases
Source: Nat Commun. 2023 Dec 4;14:8020. doi: 10.1038/s41467-023-43401-0 (PMC10696041; doi:10.1038/s41467-023-43401-0)
Supplement: Supplementary file 4 — Source Data [file 41467_2023_43401_MOESM4_ESM.zip › Source data/Source_data_except_SPR.xlsx]

## Sheet: Fig. 1
Fig. 1b	Distribution				median diameters / mouse (nm)			Fig. 1c	gene expression in NMF normalized to Gapdh			gene expression in NHF normalized to GAPDH
	diameters (nm)	WT	KO		WT	KO			Pcolce	Pcolce2		PCOLCE	PCOLCE2
	0-25	0	2		138	127			0.58507	0.00302		0.07157	0.00446
	25-50	9	12		119	146			0.26227	0.00391		0.15321	0.0053
	50-75	74	44		111	141			0.66218	0.00207		0.20976	0.00321
	75-100	319	183		120	132			0.13229	0.00224		0.11111	0.00209
	100-125	1059	877		145	155						0.35849	0.00289
	125-150	874	1032		161	118						0.12807	0.0065
	150-175	325	453		135	136.5
	175-200	168	222		113	115
	200-225	111	143
	225-250	66	65
	250-275	36	43
	275-300	21	9
	300-325	16	6
	>325	14	1
Fig. 1d	C-pro/(procoll+pCcoll)							Fig. 1f	C-pro/(procoll+pCcoll) %
	WT	KO							Control	BMP-1	BMP-1 + PCPE-1	BMP-1 + PCPE-2	BMP-1 + PCPE-1 + PCPE-2
	0.256568	0.49904							2.23	20.42	50.64	10.72	7.91
	0.319604	0.509121							25.6	61.1	85.96	42.37	40.69
	0.321878	0.255808							0	54	92.8	0	0
									6.6	41.5	86.2	28.9	21.8
									9.9	67.9	92.7	44.3	30
									41.6	78.5	94.9	80	72.6
									5.53	89.3	100	52.7	17.9
									2.99	86.6	100	31.5	7.56
	α-C-propeptide
											α-C-propeptide

## Sheet: Fig. 2
Fig. 2a (Instant Blue)							Fig. 2b (Instant Blue)
Fig. 2c	Enhancement factor
	[PCPE ]:[CPIIIlong]	PCPE-1	PCPE-2
	6	1.69578	0.512506
	3	1.69718	0.784944
	1	1.70657	1.18022
	0.6	1.6912	1.23872
	0.3	1.68441	1.2674
	0.1	1.55401	1.18106
	0	1	1.00099

## Sheet: Fig. 3
Fig. 3a (Coomassie Blue)				Fig. 3b (Coomassie Blue)
Fig. 3c (Coomassie Blue)				Fig. 3d (Coomassie Blue)				Fig. 3e (Sypro Ruby)
Fig. 3f (Sypro Ruby)				Fig. 3g (α-LDLR)				Fig. 3g (α-His)

## Sheet: Fig. 4
Fig. 4a		% BMP-1 activity
		5 nM					50 nM					150 nM
	PCPE-2	79	78	75	69	89	36	26	46	29	38	27	20	31	22	25
	PCPE-2 3C	77	83				35	32	44			23	25	32
	CUB1CUB2 (PCPE-2)	84	89	91			25	32	38			25	33	39
	NTR (PCPE-2)	88	97	96			91	95	88			105	103	91
	CUB2NTR (PCPE-2)	98	101	100			101	106	101			98	113	99
	CUB1 (PCPE-2)	98	98				98	94				91	86
	PCPE-1	86					94	92				102	100	102
	CUB1CUB2 (PCPE-1)	99	96				99	86				97	91
	NTR (PCPE-1)	100	92				97	94				94	83
Fig. 4b	[PCPE-2] nM	BMP-1 residual activity %		Fig. 4c		% protease activity
	0	100			[PCPE-2]:[protease]	BMP-1[cat]			BMP-1[catCUB1]				BMP-1[catCUB1CUB2]				BMP-1
	0.07	98.4			1:1	96	96		110	107	103	92	78	88	65	79	59	71	61	66	64
	0.5	99			10:1	98	100	91	108	97	96	84	26	27	42	35	36	26	26	28	31
	0.7	100.6			30:1	98	90	94	96	101	83		19	41			28	30	22	33	23
	3.4	73
	5	80.25
	6.8	59.25
	33.8	38
	50	38.75
	68.3	33
	150	28
	335.6	29.25
	500	25
	684.8	27.5

## Sheet: Fig. 5
Fig. 5e	% BMP-1 activity / control
	WT	F87A	R150A	K46A/E197A/R220A
	34	44	33	47
	49	46	43	63
	41	36	49	51
	42		28	54
	44
	39
Fig. 5f (Sypro Ruby)

## Sheet: Fig. 6
Fig. 6a (Coomassie Blue)
Fig. 6b			% protease activity
			BMP-1					mTLD				mTLL-1
	PCPE-2	0:1	100	98	102	99	101	99	101	104	96	100	96	107
		1:1	59	71	61	66	64	79	76	72		79	70	67	70	67
		10:1	36	26	26	28	31	54	41	56		58	59	64	64	61
	PCPE-1	10:1	102	92	100	94		100	95			90	89
Fig. 6c (Coomassie Blue)
Fig. 6d			% protease activity
			BMP-1					meprin a				meprin b
	PCPE-2	0:1	100	98	102	99	101	103	97	104	96	100	100	102	98
		10:1	36	26	26	28	31	96	95	94	99	102	99
		50:1	28	30	27	25		97	73	99	96	105	95	82
		100:1	22	33	23	22	23	94	98			100	105
	PCPE-1	10:1	102	92	100	94		98	93				98	101

## Sheet: Supp_Fig. 1
Fig. S1a	Gene expression normalized to Gapdh			Gene expression normalized to Gapdh			Fig. S1b	Normalized PCPE-1 protein abundance
	Pcolce 2			Pcolce				WT	KO
	WT	KO		WT	KO			9.898	5.86
	0.01498	0		0.03718	0.00474			2.48	2.187
	0.03365	0		0.04641	0.00249			2.456	3.42
	0.03282	0		0.01765	0.01986
	0.00458	0		0.01447	0.00122
	0.00284	0		0.01256	0.03462
	0.01315	0		0.01464	0.00263
Fig. S1c	Gene expression normalized to Gapdh			Gene expression normalized to Gapdh			Gene expression normalized to Gapdh
	Bmp1-1			Bmp1-3			Tll1
	WT	KO		WT	KO		WT	KO
	0.00884	0.00403		0.02826	0.01877		0.00395	0.00292
	0.00466	0.00175		0.02061	0.00247		0.0066	0.0041
	0.00659	0.00383		0.06688	0.00869		0.14012	0.00442
	0.01084	0.0005		0.0783	0.0014		0.01407	0.00066
	0.00049	0.00968		0.0039	0.11471		0.00115	0.12704
	0.0034	0.00131		0.03013	0.00322		0.02004	0.00038
	Gene expression normalized to Rpl13a			Gene expression normalized to Rpl13a
	Bmp2			Tgfb1
	WT	KO		WT	KO
	0.0088	0.0032		0.0567	0.0245
	0.0112	0.0066		0.0365	0.0296
	0.009	0.0045		0.0373	0.0308
	0.0154	0.0049		0.0289	0.0321
	0.0137	0.0031		0.0284	0.013
	0.0131	0.0127		0.0745	0.0551
	0.0151	0.0084		0.0978	0.024
	0.0167	0.0098		0.0672	0.025
	0.0198	0.0045		0.0713	0.0242
	0.0212	0.0038		0.0783	0.0312
	0.0159	0.0115		0.0558	0.1261
				0.048

## Sheet: Supp_Fig. 3
Fig. S3b	Distribution (heart)				median diameters / mouse (nm) - heart			Distribution (tendon)				median diameters / mouse (nm) - tendon
	diameters (nm)	WT	KO		WT	KO		diameters (nm)	WT	KO		WT	KO
	0-5	0	0		40.5612	34.5584		0-25	11	7		137.667	116
	5-10	0	0		40.1018	39.6694		25-50	221	242		136.667	140
	10-15	0	0		38.1712	37.6402		50-75	162	192		147.333	124.333
	0-20	0	0		41.913	38.064		75-100	169	167		144	152
	20-25	0	0					100-125	205	215
	25-30	29	57					125-150	225	244
	30-35	105	187					150-175	220	240
	35-40	249	324					175-200	179	254
	40-45	275	188					200-225	161	193
	45-50	132	48					225-250	161	85
	50-55	16	3					250-275	115	16
	55-60	1	0					275-300	26	0
	60-65	0	0					300-325	0	0
	65-70	0	0					>325	0	0

## Sheet: Supp_Fig. 4
Fig. S4	Heel region length (%)			Tangent modulus (Mpa)			Failure nominal stress (MPa)			Maximal strain (%)
	WT	KO		WT	KO		WT	KO		WT	KO
	32.9	69.04		1.3353	1.6688		0.2942	0.6186		48.98	90.69
	53.74	71.18		1.8272	1.2973		0.4362	0.3267		77.5	49.86
	40.79	35.38		1.3698	1.1116		0.3149	0.2184		60.61	55.05
	45.67	43.36		1.274	1.7692		0.3915	0.3135		58.29	61.53
	74.96	34.31		3.5395	1.6719		0.7701	0.4829		87.5	76.2
		32.08		2.7219	1.0676		0.6339	0.5043			36.93
		17.56			3.0851			0.7456

## Sheet: Supp_Fig. 6
Fig. S6a		Molar ellipticity					Fig. S6c		% BMP-1 activity
	wavelength (nm)	PCPE-1	PCPE-2	PCPE-2 3C	PCPE-2 3C after cleavage				5 nM					50 nM					150 nM
	255	130.54	145.085	-11.7591	151.014			PCPE-2 [Nter-6His]	79	78	75	69	89	36	26	46	29	38	27	20	31	22	25
	254.8	55.8184	95.6052	-257.86	-62.9016			PCPE-2 [Cter-8His]	77	65	60			19	26	26			20	18	21
	254.6	1.97913	102.994	-88.6451	382.766			PCPE-1 [no tag]	110	96				98	96				101	97
	254.4	4.83863	2.34679	-44.2066	165.751			PCPE-1 [Cter-8His]	86					94	92				102	100	102
	254.2	26.5297	83.7734	-147.975	62.315
	254	6.3501	77.4558	-245.963	-91.1562
	253.8	-5.25865	63.4008	-211.902	-122.942
	253.6	-20.2786	81.5096	-173.228	-118.621
	253.4	-20.8005	72.693	-145.156	-144.635
	253.2	-9.60527	103.014	-89.3713	-113.829
	253	-8.29731	113.696	-65.7889	-138.831
	252.8	-0.679573	116.699	-10.7013	-130.313
	252.6	4.36687	110.741	-9.10256	-146.993
	252.4	-8.62279	93.7205	7.36161	-146.813
	252.2	-11.5877	85.2281	-0.722049	-144.823
	252	-21.558	77.8566	-15.5479	-160.107
	251.8	-18.1506	78.9028	-21.0777	-116.845
	251.6	-26.178	73.2129	-16.6749	-120.298
	251.4	-29.4214	76.7265	-15.0737	-143.108
	251.2	-35.8995	74.6376	-20.8323	-148.824
	251	-35.1646	76.7891	-22.2403	-161.91
	250.8	-38.086	68.2102	-17.6027	-147.748
	250.6	-38.2471	64.1816	-26.6997	-160.721
	250.4	-37.0328	64.0379	-11.6753	-148.954
	250.2	-33.5192	70.556	-32.6401	-152.584
	250	-31.1712	75.6045	-26.6952	-155.948
	249.8	-25.1309	83.0988	-55.7149	-177.473
	249.6	-25.9162	76.9972	-56.3081	-167.23
	249.4	-27.249	78.6189	-70.5535	-164.582
	249.2	-26.1526	78.055	-82.7012	-173.779
	249	-25.4312	80.3862	-88.4788	-167.784
	248.8	-21.1069	83.8909	-94.5759	-165.426
	248.6	-20.8777	85.7485	-88.2137	-160.261
	248.4	-24.2441	88.9543	-102.09	-163.734
	248.2	-28.3057	86.1317	-109.073	-153.659
	248	-29.6083	76.0613	-116.908	-159.409
	247.8	-31.358	80.406	-121.637	-150.349
	247.6	-27.0435	87.8443	-140.608	-151.939
	247.4	-32.6676	85.2746	-158.58	-176.474
	247.2	-39.7915	82.1904	-167.715	-176.434
	247	-48.5714	80.4733	-172.43	-182.532
	246.8	-52.5977	79.4477	-185.599	-202.53
	246.6	-55.2297	87.0887	-196.935	-202.443
	246.4	-63.3329	86.8973	-205.884	-206.435
	246.2	-65.8917	86.6783	-202.977	-205.765
	246	-67.9306	82.8706	-217.54	-218.523
	245.8	-78.5138	76.4394	-232.469	-222.312
	245.6	-74.7699	87.7551	-229.38	-221.085
	245.4	-84.1643	88.3118	-229.087	-225.962
	245.2	-85.1636	84.14	-224.159	-225.986
	245	-93.6079	76.9132	-239.917	-241.722
	244.8	-99.5479	70.4299	-235.86	-243.971
	244.6	-108.6	70.305	-230.103	-242.41
	244.4	-115.891	60.9815	-244.972	-242.17
	244.2	-120.419	54.3655	-239.233	-229.646
	244	-131.508	48.7561	-245.357	-238.71
	243.8	-138.991	45.1249	-264.441	-241.539
	243.6	-149.293	39.5674	-265.701	-232.296
	243.4	-165.921	30.3212	-275.525	-251.923
	243.2	-177.625	28.3607	-281.152	-247.772
	243	-190.034	28.5497	-287.57	-240.738
	242.8	-203.718	16.6879	-295.484	-242.448
	242.6	-217.647	7.80012	-301.653	-266.983
	242.4	-234.13	-1.8662	-307.711	-296.343
	242.2	-250.47	-11.9306	-300.068	-307.374
	242	-262.473	-18.6159	-307.076	-323.023
	241.8	-276.876	-29.1963	-295.341	-316.729
	241.6	-293.775	-39.9336	-302.02	-318.259
	241.4	-302.666	-52.995	-322.015	-330.223
	241.2	-316.815	-65.1457	-325	-347.765
	241	-331.39	-80.933	-326.799	-356.834
	240.8	-347.615	-95.6254	-342.455	-373.875
	240.6	-360.003	-104.75	-361.387	-391.003
	240.4	-377.186	-113.839	-362.486	-408.35
	240.2	-393.814	-125.817	-382.137	-447.841
	240	-411.807	-141.491	-387.665	-456.585
	239.8	-439.524	-161.766	-408.131	-488.527
	239.6	-459.509	-181.09	-433.291	-526.603
	239.4	-484.969	-202.258	-448.858	-563.417
	239.2	-507.942	-217.362	-455.254	-588.443
	239	-530.554	-232.223	-473.814	-613.282
	238.8	-551.175	-256.684	-507.976	-649.288
	238.6	-575.202	-280.311	-511.066	-683.02
	238.4	-596.22	-300.513	-507.885	-676.361
	238.2	-626.885	-319.593	-506.253	-686.557
	238	-651.462	-340.972	-526.335	-708.742
	237.8	-679.299	-364.82	-561.788	-752.876
	237.6	-710.801	-391.698	-569.489	-791.637
	237.4	-741.192	-414.884	-599.489	-810.737
	237.2	-776.729	-449.541	-625.709	-830.132
	237	-811.522	-478.476	-643.255	-864.238
	236.8	-848.986	-505.71	-668.06	-898.698
	236.6	-879.35	-525.83	-698.278	-932.503
	236.4	-911.84	-552.201	-740.5	-976.322
	236.2	-941.541	-577.594	-746.752	-982.234
	236	-977.822	-602.06	-780.995	-1010.86
	235.8	-1013.83	-621.726	-805.696	-1049.49
	235.6	-1046.3	-648.914	-847.756	-1104.36
	235.4	-1083.8	-679.473	-870.736	-1135.61
	235.2	-1114.57	-699.239	-909.34	-1158.1
	235	-1146.3	-731.498	-942.095	-1203.51
	234.8	-1178.99	-770.203	-981.603	-1244.27
	234.6	-1209.18	-799.214	-1011.91	-1276.57
	234.4	-1239.34	-834.225	-1030.11	-1302.49
	234.2	-1267.55	-863.096	-1066.62	-1347.51
	234	-1311.14	-897.6	-1106.37	-1381.51
	233.8	-1343.59	-926.995	-1132.96	-1416.41
	233.6	-1365.3	-953.665	-1150.35	-1443.05
	233.4	-1407.72	-992.593	-1182.84	-1473.34
	233.2	-1436.45	-1022.21	-1222.65	-1507.46
	233	-1469.42	-1056.8	-1276.88	-1540.64
	232.8	-1502.24	-1084.64	-1290.28	-1542.1
	232.6	-1535.84	-1116.45	-1339.57	-1571.84
	232.4	-1569.83	-1150.8	-1381.36	-1603.27
	232.2	-1602.74	-1182.03	-1401.6	-1616.02
	232	-1639.56	-1215.28	-1452.35	-1669.76
	231.8	-1673.44	-1246.62	-1480.75	-1677.6
	231.6	-1705.38	-1281.42	-1502.15	-1708.47
	231.4	-1735.04	-1314.19	-1535.25	-1742.69
	231.2	-1763.31	-1349.83	-1578.48	-1769.46
	231	-1794.36	-1388.98	-1625.88	-1813.56
	230.8	-1811	-1416.22	-1658.36	-1841.48
	230.6	-1850.49	-1457.74	-1684.05	-1868.93
	230.4	-1881.86	-1493.69	-1717.52	-1885.41
	230.2	-1910.11	-1526.03	-1735.56	-1902.16
	230	-1937.99	-1560.83	-1786.71	-1925.7
	229.8	-1971.12	-1597.64	-1836.59	-1951.67
	229.6	-2008.16	-1634.29	-1901.71	-1992.36
	229.4	-2034.36	-1670.27	-1935.31	-2034.57
	229.2	-2071.85	-1711.38	-1956.65	-2063.64
	229	-2106.21	-1754.83	-1986.77	-2085.28
	228.8	-2142.03	-1797.85	-2015.98	-2095.63
	228.6	-2183.35	-1844.69	-2043.24	-2140.34
	228.4	-2233.17	-1885.18	-2065.23	-2177.9
	228.2	-2282.75	-1939.17	-2105.91	-2220.5
	228	-2325.5	-1987.54	-2142.78	-2253.88
	227.8	-2371.88	-2033.56	-2172	-2303.5
	227.6	-2406.69	-2080.59	-2213.07	-2354.83
	227.4	-2444.83	-2120.14	-2227.89	-2375.76
	227.2	-2497.37	-2165.15	-2276.81	-2391.61
	227	-2541.9	-2214.93	-2293.71	-2441.04
	226.8	-2587.48	-2261.39	-2359.28	-2488.5
	226.6	-2639.59	-2307.58	-2361.78	-2512.74
	226.4	-2690.29	-2349.4	-2397.61	-2538.91
	226.2	-2748.81	-2396.57	-2427.05	-2571.79
	226	-2796.56	-2440.32	-2489.36	-2655.28
	225.8	-2855.03	-2480.65	-2536.26	-2687.44
	225.6	-2904.58	-2522.25	-2563.55	-2734.34
	225.4	-2952.83	-2565.96	-2620.42	-2771.15
	225.2	-3007.32	-2600.6	-2658.4	-2806.35
	225	-3054.71	-2619.82	-2679.99	-2850.22
	224.8	-3098.64	-2656.15	-2722.2	-2895.15
	224.6	-3148.57	-2696.83	-2777.54	-2952.06
	224.4	-3209.86	-2732.08	-2805.47	-2996.24
	224.2	-3276.48	-2773.93	-2848.07	-3030.49
	224	-3339.15	-2813.26	-2913.23	-3082.93
	223.8	-3407.17	-2854.93	-2929.75	-3113.78
	223.6	-3465.79	-2889.74	-2983.14	-3176.37
	223.4	-3533.92	-2931.47	-3020.65	-3178.63
	223.2	-3586.29	-2963.39	-3080.27	-3219.18
	223	-3647.12	-3000.89	-3116.29	-3248.67
	222.8	-3707.14	-3034.64	-3167.44	-3287.63
	222.6	-3761.66	-3057.43	-3208.53	-3345.16
	222.4	-3830.77	-3086.62	-3234.12	-3348.47
	222.2	-3898.68	-3109.71	-3289.53	-3372.05
	222	-3969.84	-3148.01	-3323.59	-3390.11
	221.8	-4029.59	-3182.29	-3373.86	-3424.06
	221.6	-4095.95	-3208.5	-3423.28	-3441.13
	221.4	-4158.41	-3233.74	-3460.38	-3487.96
	221.2	-4224.16	-3261.47	-3506.72	-3527.62
	221	-4285.42	-3285.77	-3527.58	-3549.9
	220.8	-4352.81	-3315.05	-3544.52	-3577.83
	220.6	-4421.16	-3342.37	-3596.39	-3615.26
	220.4	-4479.97	-3368.55	-3607.41	-3621.58
	220.2	-4543.54	-3394.43	-3617.62	-3664.68
	220	-4594.33	-3416.62	-3651.36	-3726.61
	219.8	-4647.58	-3443.11	-3656.9	-3724.65
	219.6	-4697.67	-3471.01	-3680.82	-3760.01
	219.4	-4756.48	-3487.24	-3728.21	-3794.09
	219.2	-4817.41	-3509.71	-3747.66	-3814.31
	219	-4879.56	-3526.45	-3754.41	-3801.91
	218.8	-4938.41	-3540.57	-3759.5	-3811.29
	218.6	-5004.03	-3580.81	-3780.85	-3834.1
	218.4	-5055.26	-3600.27	-3817.26	-3851.31
	218.2	-5098.84	-3624.24	-3837.56	-3882.7
	218	-5166.12	-3636.59	-3854.72	-3871.99
	217.8	-5211.85	-3659.7	-3872.14	-3893.63
	217.6	-5255.85	-3675.65	-3874.08	-3922.97
	217.4	-5293.6	-3686.39	-3879.02	-3961.56
	217.2	-5339.05	-3706.05	-3876.52	-3977.06
	217	-5377.09	-3720.39	-3880.96	-3991.96
	216.8	-5419.4	-3734.91	-3876.02	-4013.79
	216.6	-5440.85	-3745.9	-3904.18	-4051.78
	216.4	-5473.45	-3759.32	-3911.9	-4061.45
	216.2	-5511.26	-3775.57	-3895.76	-4064.66
	216	-5537.13	-3791.7	-3900.37	-4070.38
	215.8	-5562.88	-3801.12	-3906.7	-4098.98
	215.6	-5588.97	-3812.66	-3905.86	-4099.61
	215.4	-5625.29	-3815.46	-3882.3	-4096.74
	215.2	-5652.34	-3836.8	-3915.59	-4115.25
	215	-5654.72	-3837.8	-3888.51	-4111.94
	214.8	-5669.47	-3835.88	-3913.83	-4103.93
	214.6	-5683.73	-3842.34	-3868.5	-4098.93
	214.4	-5690.77	-3842.12	-3899.81	-4135.91
	214.2	-5697.27	-3826.21	-3922.89	-4145.91
	214	-5709.92	-3822.67	-3933.71	-4143.91
	213.8	-5730.28	-3830.08	-3916.3	-4114.53
	213.6	-5732.6	-3820.23	-3921.67	-4133.31
	213.4	-5741.46	-3811.76	-3925.67	-4118.79
	213.2	-5727.44	-3804.01	-3913.61	-4111.99
	213	-5722.1	-3789.68	-3896.63	-4110.07
	212.8	-5735.86	-3782.93	-3880.66	-4092.02
	212.6	-5723.05	-3759.6	-3894.98	-4087.41
	212.4	-5722.23	-3763.87	-3881.76	-4066.04
	212.2	-5705.18	-3753.2	-3876.24	-4021.14
	212	-5685.68	-3745.42	-3848.7	-3981.99
	211.8	-5661.61	-3724.1	-3831.86	-3981.71
	211.6	-5628.79	-3702.93	-3840.51	-3961.33
	211.4	-5613.9	-3694.34	-3805.28	-3886.22
	211.2	-5578.29	-3665.12	-3815.3	-3887.55
	211	-5556.2	-3664.56	-3812.01	-3873.1
	210.8	-5511.11	-3670.31	-3757.72	-3879.69
	210.6	-5482.73	-3652.47	-3774.18	-3889.27
	210.4	-5448.91	-3637	-3767.97	-3842.47
	210.2	-5413.06	-3624.78	-3771.13	-3842.84
	210	-5368.99	-3612.85	-3757.05	-3810.86
	209.8	-5290.73	-3578.47	-3746.1	-3794.55
	209.6	-5260.79	-3554.57	-3731.49	-3777.11
	209.4	-5204.31	-3519.67	-3703.32	-3779.79
	209.2	-5155.05	-3513.28	-3700.9	-3738
	209	-5099.04	-3482.81	-3667.53	-3723.17
	208.8	-5056.15	-3457.11	-3639.05	-3702.52
	208.6	-4987.89	-3398.18	-3602.76	-3702.95
	208.4	-4890.07	-3365.46	-3529	-3677.59
	208.2	-4812.92	-3306.57	-3511.46	-3653.79
	208	-4735.03	-3268.28	-3510.58	-3601.32
	207.8	-4638.79	-3206.57	-3446.78	-3617.89
	207.6	-4553.67	-3145.1	-3399.16	-3585.13
	207.4	-4439.7	-3102.79	-3302.79	-3519.01
	207.2	-4336.6	-3040	-3196.63	-3463.01
	207	-4233.58	-2981.05	-3182.44	-3431.99
	206.8	-4107.95	-2926.22	-3161.6	-3354.55
	206.6	-3982.69	-2828.33	-3067.66	-3331.96
	206.4	-3844.69	-2773.58	-3003.84	-3350.9
	206.2	-3753.95	-2670.24	-2911.28	-3234.79
	206	-3618.58	-2574.18	-2832.06	-3098.1
	205.8	-3481.85	-2494.84	-2765.28	-3080.93
	205.6	-3355.17	-2417.75	-2664.99	-2986.73
	205.4	-3227.84	-2337.71	-2586.05	-2903.01
	205.2	-3113.14	-2256.29	-2495.53	-2825.72
	205	-2989.48	-2170.84	-2423.56	-2745.43
	204.8	-2859.32	-2072.9	-2327.9	-2664.7
	204.6	-2714.75	-1972.29	-2267.32	-2575.67
	204.4	-2591.23	-1847.61	-2170.08	-2507.47
	204.2	-2466.53	-1721.4	-2092.56	-2439.37
	204	-2349.03	-1600.06	-1930.78	-2276.75
	203.8	-2192.38	-1450.29	-1803.62	-2191.07
	203.6	-2030.99	-1315.62	-1644.6	-2076.55
	203.4	-1918.92	-1175.02	-1482.63	-1926.02
	203.2	-1767.22	-1087.87	-1339.66	-1788.73
	203	-1628.81	-937.582	-1146.73	-1622.79
	202.8	-1513.38	-810.337	-1013.14	-1453.75
	202.6	-1377.21	-711.584	-943.753	-1380.24
	202.4	-1235.95	-639.542	-752.798	-1253.47
	202.2	-1154.67	-502.271	-746.269	-992.541
	202	-1058.22	-376.493	-674.396	-743.002
	201.8	-1107.78	-297.484	-653.105	-624.261
	201.6	-1073.35	-240.112	-622.954	-452.51
	201.4	-1131.43	-31.9448	-503.865	-363.832
	201.2	-1044.78	91.6222	-496.899	-180.467
	201	-1165.04	213.582	-650.801	-198.682
	200.8	-1089.78	353.715	-205.91	30.572
	200.6	-1007.38	415.765	112.926	315.711
	200.4	-817.333	349.11	-619.452	1417.16
	200.2	723.808	48.9892	-250.037	-2168.5
	200	-1636	469.693	635.558	-2735.81
