# Supplementary material for: Identification of PCPE-2 as the endogenous specific inhibitor of human BMP-1/tolloid-like proteinases
Source: Nat Commun. 2023 Dec 4;14:8020. doi: 10.1038/s41467-023-43401-0 (PMC10696041; doi:10.1038/s41467-023-43401-0)
Supplement: Supplementary file 4 — Source Data [file 41467_2023_43401_MOESM4_ESM.zip › Source data/SuppFig10a.xlsx]

## Sheet: kinetics
Fig. S10a		Response (RU) for CUB1CUB2
	Time (s)	Cycle: 4 CUB1CUB2 6.25 nM_Y	Fitted Cycle: 4 CUB1CUB2 6.2_Y	Cycle: 6 CUB1CUB2 0.78 nM_Y	Fitted Cycle: 6 CUB1CUB2 0.7_Y	Cycle: 7 CUB1CUB2 1.56 nM_Y	Fitted Cycle: 7 CUB1CUB2 1.5_Y	Cycle: 8 CUB1CUB2 3.125 nM_Y	Fitted Cycle: 8 CUB1CUB2 3.1_Y	Cycle: 10 CUB1CUB2 12.5 nM_Y	Fitted Cycle: 10 CUB1CUB2 12_Y	Cycle: 11 CUB1CUB2 25 nM_Y	Fitted Cycle: 11 CUB1CUB2 25_Y	Cycle: 12 CUB1CUB2 50 nM_Y	Fitted Cycle: 12 CUB1CUB2 50_Y
	-60.096	-0.0114975	0	-0.0488968	0	-0.0437393	0	0.00627899	0	-0.00545502	0	-0.0564041	0	-0.0529709	0
	-59.996	-0.00587463	0	-0.0432739	0	-0.0381165	0	0.0119019	0	0.000167847	0	-0.0429687	0	-0.047348	0
	-59.896	-0.00572205	0	-0.0426483	0	-0.0267181	0	0.0120544	0	-0.0109253	0	-0.0428162	0	-0.0354767	0
	-59.796	-0.0136871	0	-0.0276489	0	-0.0337372	0	0.0158081	0	0.0040741	0	-0.0390625	0	-0.0434418	0
	-59.696	-0.00235748	0	-0.0272598	0	-0.0345993	0	0.0163651	0	-0.00365448	0	-0.0385056	0	-0.0316391	0
	-59.596	-0.0158768	0	-0.0337448	0	-0.0476456	0	0.0256424	0	-0.00592804	0	-0.0295334	0	-0.0331345	0
	-59.496	-0.0196304	0	-0.045311	0	-0.047966	0	0.0215836	0	-0.0174942	0	-0.0293812	0	-0.0259476	0
	-59.396	-0.0305557	0	-0.0645218	0	-0.0593639	0	0.021904	0	-0.021553	0	-0.0407791	0	-0.0175095	0
	-59.296	-0.0172882	0	-0.0623322	0	-0.0576477	0	0.0236206	0	-0.0310822	0	-0.0390625	0	-0.00828552	0
	-59.196	0.00193787	0	-0.0515594	0	-0.045929	0	0.0314331	0	-0.0310822	0	-0.03125	0	0.00343323	0
	-59.096	-0.003685	0	-0.0801468	0	-0.0515518	0	0.0372238	0	-0.0249863	0	-0.0368729	0	-0.00171661	0
	-58.996	0.00779724	0	-0.0681915	0	-0.0517883	0	0.0411987	0	-0.013504	0	-0.0253908	0	0.0288239	0
	-58.896	0.00193787	0	-0.0628052	0	-0.0459287	0	0.0356445	0	-0.0115509	0	-0.0195313	0	0.015625	0
	-58.796	0.00209045	0	-0.0626526	0	-0.0574951	0	0.0429993	0	-0.0113983	0	-0.0193788	0	0.035141	0
	-58.696	-0.000167847	0	-0.0649109	0	-0.0485076	0	0.0410461	0	-0.0136566	0	-0.00991821	0	0.04039	0
	-58.596	-0.00978088	0	-0.0745239	0	-0.0693665	0	0.0314331	0	-0.0227966	0	-0.0192261	0	0.03125	0
	-58.496	-0.0135345	0	-0.0782776	0	-0.0653076	0	0.0393982	0	-0.0235901	0	-0.0154723	0	0.0390472	0
	-58.396	-0.00954437	0	-0.0742874	0	-0.050377	0	0.0433884	0	-0.0308456	0	-0.0110092	0	0.0510178	0
	-58.296	-0.003685	0	-0.0567093	0	-0.0632706	0	0.0487747	0	-0.0249863	0	0.00609609	0	0.0681229	0
	-58.196	0.00193787	0	-0.0315552	0	-0.0576479	0	0.0314331	0	-0.0193634	0	0.0117188	0	0.0659332	0
	-58.096	0.00193787	0	-0.0320282	0	-0.0576477	0	0.0436249	0	-0.0188904	0	0.0120239	0	0.0659332	0
	-57.996	0.00803375	0	-0.0181198	0	-0.0403061	0	0.0604935	0	-0.00171661	0	0.0134349	0	0.0715561	0
	-57.896	0.00896454	0	-0.0284348	0	-0.0443645	0	0.0481491	0	-0.00530243	0	0.00156403	0	0.0487442	0
	-57.796	0.0242767	0	-0.000457764	0	-0.0535889	0	0.0284576	0	0.00392151	0	-0.00718723	0	0.0574951	0
	-57.696	0.00436401	0	0.00242615	0	-0.0244442	0	0.045578	0	0.00602722	0	0.0133667	0	0.0486603	0
	-57.596	0.00959778	0	0.0159454	0	-0.0104523	0	0.0508118	0	1.52588e-05	0	-0.0115662	0	0.0506287	0
	-57.496	0.0153732	0	0.0404739	0	0.0300064	0	0.0568924	0	-0.00389862	0	0.00218906	0	0.0676498	0
	-57.396	-0.00704956	0	0.0255585	0	0.0232092	0	0.0408936	0	0.0414886	0	0.0100708	0	0.0522614	0
	-57.296	0.0121765	0	0.0246124	0	0.0422668	0	0.0341644	0	0.049469	0	0.0063328	0	0.0522614	0
	-57.196	0.0345917	0	0.0151672	0	0.0796963	0	0.0633087	0	0.0706329	0	0.0282745	0	0.0631256	0
	-57.096	0.0577927	0	0.00102997	0	0.0858688	0	0.0699539	0	0.0652542	0	0.0396042	0	0.0796127	0
	-56.996	0.0383377	0	-0.0257797	0	0.108437	0	0.104088	0	0.0798569	0	-0.00188216	0	0.0801468	0
	-56.896	0.00998688	0	-0.028511	0	0.109777	0	0.113228	0	0.0694656	0	-0.00133514	0	0.0922623	0
	-56.796	0.0269394	0	-0.0578079	0	0.0962601	0	0.115028	0	0.0532913	0	-0.0329642	0	0.0674973	0
	-56.696	0.0142822	0	-0.0820313	0	0.0831274	0	0.102371	0	0.0507965	0	-0.0314026	0	0.0540619	0
	-56.596	0.0202942	0	-0.0641327	0	0.0896149	0	0.111832	0	0.0500946	0	-0.0316315	0	0.0411682	0
	-56.496	-0.00775909	0	-0.095314	0	0.0604782	0	0.0718918	0	0.02845	0	-0.0404719	0	0.00217438	0
	-56.396	0.00474548	0	-0.0690613	0	0.0454691	0	0.068924	0	0.0151672	0	-0.0175018	0	0.0284271	0
	-56.296	0.0247498	0	-0.0649872	0	0.0284576	0	0.078476	0	0.0353241	0	-0.0146771	0	0.0184326	0
	-56.196	0.0152206	0	-0.016716	0	0.0442258	0	0.0879898	0	0.0412674	0	0.014534	0	0.0089035	0
	-56.096	0.00506592	0	0.0118866	0	0.0162659	0	0.0865936	0	0.0361023	0	0.0229645	0	-0.000946045	0
	-55.996	-0.00704956	0	0.0297699	0	0.000869751	0	0.102921	0	0.0607147	0	0.0183555	0	-0.0175781	0
	-55.896	0.0111542	0	0.0565643	0	-0.0484306	0	0.0836182	0	0.0500183	0	0.0295258	0	-0.00656128	0
	-55.796	0.00209808	0	0.0670395	0	-0.0574875	0	0.0623703	0	0.0901718	0	0.0396772	0	-0.00891876	0
	-55.696	0.00545502	0	0.0911789	0	-0.0611616	0	0.0471268	0	0.083519	0	0.0558548	0	-0.0300827	0
	-55.596	-0.0107956	0	0.136955	0	-0.056633	0	0.0416641	0	0.111656	0	0.0681992	0	0.00522614	0
	-55.496	-0.0375977	0	0.156265	0	-0.0276489	0	-0.00106812	0	0.169708	0	0.117506	0	0.0628052	0
	-55.396	-0.0426712	0	0.168678	0	-0.0449125	0	-0.0251999	0	0.212593	0	0.130394	0	0.0875778	0
	-55.296	-0.0308762	0	0.14814	0	-0.0638962	0	-0.0204391	0	0.204079	0	0.122352	0	0.0862503	0
	-55.196	-0.00704956	0	0.106644	0	-0.0666343	0	-0.00114441	0	0.180862	0	0.110382	0	0.0639801	0
	-55.096	0.0117874	0	0.0943832	0	-0.0476456	0	0.0140915	0	0.148293	0	0.0868759	0	0.0715561	0
	-54.996	0.0174866	0	0.0733643	0	-0.0449219	0	0.0126038	0	0.0969696	0	0.0580442	0	0.0614777	0
	-54.896	0.0217056	0	0.0655594	0	-0.03289	0	0.035408	0	0.0702438	0	0.0505447	0	0.0614853	0
	-54.796	0.0268555	0	0.0336761	0	-0.0111694	0	0.0494843	0	0.0649261	0	0.0336761	0	0.0486603	0
	-54.696	0.0156097	0	0.0527344	0	0.0158691	0	0.0490112	0	0.0724335	0	0.0452271	0	0.0483551	0
	-54.596	0.00788116	0	0.0486069	0	0.0384445	0	0.0494003	0	0.0720444	0	0.0523453	0	0.047966	0
	-54.496	0.027092	0	0.0518875	0	0.0461044	0	0.0601883	0	0.0715866	0	0.0521923	0	0.0478134	0
	-54.396	0.0251389	0	0.0311813	0	0.0483631	0	0.0393143	0	0.0541458	0	0.0314865	0	0.038353	0
	-54.296	0.0310822	0	0.0486755	0	0.0625916	0	0.0410461	0	0.0605621	0	0.0486755	0	0.0330505	0
	-54.196	0.0312347	0	0.0555573	0	0.0727387	0	0.0336914	0	0.0680542	0	0.0491333	0	0.0439758	0
	-54.096	0.0330353	0	0.0467224	0	0.0515747	0	0.039566	0	0.059082	0	0.0592194	0	0.0231171	0
	-53.996	0.0329514	0	0.0588303	0	0.0519638	0	0.0551071	0	0.070549	0	0.0783619	0	0.0344467	0
	-53.896	0.0435791	0	0.0757141	0	0.0647732	0	0.0765076	0	0.0996246	0	0.0916443	0	0.0325775	0
	-53.796	0.0622482	0	0.0682907	0	0.0425034	0	0.0729904	0	0.0995407	0	0.0915606	0	0.0204697	0
	-53.696	0.0684128	0	0.0736771	0	0.0788343	0	0.0972977	0	0.0933762	0	0.0860062	0	0.0110092	0
	-53.596	0.0785828	0	0.0758667	0	0.0705566	0	0.09198	0	0.0880585	0	0.0953979	0	0.0131989	0
	-53.496	0.101715	0	0.0750885	0	0.10025	0	0.0916748	0	0.0869751	0	0.087112	0	0.0131989	0
	-53.396	0.108498	0	0.0517349	0	0.088448	0	0.0793991	0	0.0673599	0	0.063591	0	0.0089035	0
	-53.296	0.0741196	0	0.0393753	0	0.0731277	0	0.0637741	0	0.032814	0	0.036247	0	-0.017662	0
	-53.196	0.0675659	0	0.00312805	0	0.0668795	0	0.0465851	0	0.0154877	0	0.0114136	0	-0.0114136	0
	-53.096	0.0485764	0	-0.00037384	0	0.0550919	0	0.0352707	0	0.00774384	0	0.00366974	0	0.00757599	0
	-52.996	0.0506973	0	-0.00202179	0	0.0421982	0	0.0336227	0	0.00969696	0	-0.00171639	0	0.0134354	0
	-52.896	0.0489655	0	0.00328064	0	0.059387	0	0.0389252	0	0.00422668	0	0.00375366	0	0.0121765	0
	-52.796	0.0506821	0	0.00173187	0	0.061882	0	0.0376816	0	0.0139236	0	-0.00156412	0	0.0414047	0
	-52.696	0.0369415	0	-0.00796509	0	0.0596925	0	0.0351868	0	0.00375366	0	0.00405884	0	0.050766	0
	-52.596	0.0336609	0	-0.0037384	0	0.0639191	0	0.0319061	0	-0.00326538	0	0.000473022	0	0.062973	0
	-52.496	0.050293	0	0.0133667	0	0.0693054	0	0.0493164	0	0.0255585	0	0.00616433	0	0.0991364	0
	-52.396	0.0336609	0	-0.000305176	0	0.0629732	0	0.0431519	0	0.00798035	0	0.0078125	0	0.093277	0
	-52.296	0.0524826	0	-0.0122604	0	0.0519638	0	0.0429153	0	0.00774384	0	0.0192947	0	0.0925674	0
	-52.196	0.0524826	0	-0.0122604	0	0.0635147	0	0.0311966	0	0.00743866	0	0.00757599	0	0.0930405	0
	-52.096	0.0636597	0	-0.0123291	0	0.0706482	0	0.0428467	0	0.0111084	0	0.00720215	0	0.0812531	0
	-51.996	0.0434265	0	-0.0222626	0	0.0458679	0	0.0411987	0	0.0096283	0	-0.0102384	0	0.0717926	0
	-51.896	0.0605316	0	-0.0279541	0	0.0509489	0	0.0467529	0	0.0153198	0	-0.015625	0	0.0890656	0
	-51.796	0.0602951	0	-0.036171	0	0.0314865	0	0.0507278	0	0.00383759	0	-0.00444815	0	0.0813217	0
	-51.696	0.0541992	0	-0.0417938	0	0.0229037	0	0.044632	0	-0.00178528	0	-0.0188293	0	0.0756989	0
	-51.596	0.0488129	0	-0.0396729	0	0.0395355	0	0.0462799	0	0.0262604	0	-0.0437469	0	0.0815582	0
	-51.496	0.0685806	0	-0.0481949	0	0.039772	0	0.0387039	0	0.00321198	0	-0.0638201	0	0.0817947	0
	-51.396	0.0621643	0	-0.0735168	0	0.021805	0	0.0319824	0	-0.0106964	0	-0.0994568	0	0.0761566	0
	-51.296	0.038269	0	-0.0925751	0	0.00993347	0	0.0141602	0	-0.0403748	0	-0.0875855	0	0.0832062	0
	-51.196	0.0294418	0	-0.0728073	0	0.0023575	0	0.0206528	0	-0.0298386	0	-0.0795364	0	0.0754623	0
	-51.096	-0.000946045	0	-0.0831909	0	-0.00866699	0	-0.0167694	0	-0.039444	0	-0.102417	0	0.052887	0
	-50.996	-0.0375214	0	-0.0717926	0	0.00320435	0	-0.0278625	0	-0.0395966	0	-0.12149	0	0.0530396	0
	-50.896	-0.0126724	0	-0.057579	0	-0.0256884	0	-0.0484848	0	-0.0644455	0	-0.12368	0	0.0591354	0
	-50.796	-0.00900269	0	-0.0534363	0	-0.0438995	0	-0.0251312	0	-0.0563965	0	-0.118286	0	0.0748291	0
	-50.696	-0.0340042	0	-0.0784378	0	-0.0393751	0	-0.0430984	0	-0.081871	0	-0.1175	0	0.076088	0
	-50.596	-0.00297546	0	-0.0513153	0	-0.0539703	0	-0.0312958	0	-0.0630341	0	-0.0936584	0	0.0875854	0
	-50.496	0.000610352	0	-0.0283508	0	-0.0397644	0	-0.02771	0	-0.0624084	0	-0.0671084	0	0.0986633	0
	-50.396	-0.0195389	0	-0.0188217	0	-0.0561597	0	-0.0251999	0	-0.0486526	0	-0.0567856	0	0.103981	0
	-50.296	0.0360794	0	0.0103989	0	-0.0161667	0	0.0069809	0	-0.0156937	0	-0.00850648	0	0.101952	0
	-50.196	0.0509949	0	0.0178223	0	-0.00859099	0	0.026123	0	0.0109558	0	0.0187531	0	0.120941	0
	-50.096	0.0576401	0	0.0311813	0	-0.00272369	0	0.0277634	0	0.035881	0	0.0552444	0	0.118355	0
	-49.996	0.0878754	0	0.0500031	0	0.016098	0	0.0470581	0	0.0553284	0	0.0859373	0	0.106873	0
	-49.896	0.102165	0	0.0327377	0	0.018059	0	0.0605698	0	0.080864	0	0.0802383	0	0.108665	0
	-49.796	0.140839	0	0.0398407	0	0.0375061	0	0.0676727	0	0.0950012	0	0.103118	0	0.103271	0
	-49.696	0.1353	0	0.0189972	0	0.0354012	0	0.0471344	0	0.0619659	0	0.0930481	0	0.0433502	0
	-49.596	0.177559	0	0.0111008	0	0.0167313	0	0.0586166	0	0.0550156	0	0.0739059	0	0.0229568	0
	-49.496	0.173897	0	-0.00475311	0	0.0316544	0	0.0463486	0	0.0624313	0	0.0705486	0	-0.018364	0
	-49.396	0.180527	0	-0.0128174	0	0.0240636	0	0.0431519	0	0.0631256	0	0.0903015	0	-0.00938416	0
	-49.296	0.148102	0	-0.00601196	0	0.02211	0	0.0486908	0	0.0760193	0	0.126175	0	0.00819397	0
	-49.196	0.151009	0	0.00814056	0	0.02079	0	0.0590897	0	0.0778275	0	0.1175	0	0.0181198	0
	-49.096	0.162956	0	0.0157089	0	0.0446243	0	0.0735397	0	0.0816574	0	0.127739	0	0.00304413	0
	-48.996	0.196617	0	0.0417252	0	0.0862503	0	0.0964279	0	0.110954	0	0.154838	0	0.00717926	0
	-48.896	0.188423	0	0.0416489	0	0.0777519	0	0.0848007	0	0.0721207	0	0.153679	0	-0.000236511	0
	-48.796	0.168892	0	0.0446091	0	0.0614853	0	0.0990067	0	0.0447769	0	0.126167	0	-0.00508881	0
	-48.696	0.170135	0	0.0413361	0	0.0579075	0	0.0879211	0	0.0441589	0	0.102585	0	-0.0267944	0
	-48.596	0.174988	0	0.0193024	0	0.017746	0	0.0357361	0	-0.026474	0	0.0441437	0	-0.0319519	0
	-48.496	0.160995	0	-0.0209351	0	0.0151672	0	0.022995	0	-0.051239	0	0.0379633	0	-0.042511	0
	-48.396	0.134209	0	-0.0400772	0	-0.0192942	0	0.0152664	0	-0.0550613	0	0.010704	0	-0.0611801	0
	-48.296	0.132019	0	-0.0450592	0	-0.0166321	0	0.0135498	0	-0.060379	0	0.00555392	0	-0.0547638	0
	-48.196	0.0943604	0	-0.0525818	0	-0.027725	0	-0.000839233	0	-0.0675659	0	-0.00914001	0	-0.0653992	0
	-48.096	0.107323	0	-0.0506973	0	-0.0303879	0	0.00087738	0	-0.0533524	0	0.00850677	0	-0.0297775	0
	-47.996	0.117172	0	-0.0489655	0	-0.0430298	0	0.0182343	0	-0.0244446	0	0.0255585	0	-0.019928	0
	-47.896	0.105301	0	-0.0369568	0	-0.0313263	0	0.0179138	0	-0.0172577	0	0.0250702	0	-0.0114899	0
	-47.796	0.0787354	0	-0.0402222	0	-0.0121002	0	0.0180817	0	-0.0167847	0	0.0333561	0	-0.000244141	0
	-47.696	0.0889587	0	-0.0195313	0	-0.00265539	0	0.0195465	0	-0.00733948	0	0.03125	0	0.000610352	0
	-47.596	0.109207	0	-0.0180359	0	-0.00163269	0	0.00979614	0	-0.0131836	0	0.025238	0	-0.0205536	0
	-47.496	0.118263	0	-0.0241318	0	-0.0306931	0	0.0110397	0	-0.01194	0	0.0191414	0	-0.018837	0
	-47.396	0.0995255	0	-0.0430374	0	-0.049598	0	-0.0191116	0	-0.0308456	0	0.000236511	0	-0.025856	0
	-47.296	0.0823212	0	-0.0414886	0	-0.0475769	0	-0.0166168	0	-0.0285187	0	-0.00946002	0	-0.0127411	0
	-47.196	0.0935822	0	-0.0414734	0	-0.0480351	0	0.00588989	0	-0.0170898	0	-0.00570679	0	0.025238	0
	-47.096	0.0952148	0	-0.0388947	0	-0.045929	0	-0.00325012	0	-0.0037384	0	0.00437927	0	0.0260925	0
	-46.996	0.0956879	0	-0.0393677	0	-0.0454559	0	0.000488281	0	-0.014679	0	0.0160984	0	0.00733948	0
	-46.896	0.105217	0	-0.0298386	0	-0.0320209	0	0.0179977	0	0.0136032	0	0.0251541	0	0.0278091	0
	-46.796	0.0995941	0	-0.0351563	0	-0.0378113	0	0.0236206	0	-0.00326538	0	0.0195315	0	0.00296021	0
	-46.696	0.105621	0	-0.0294342	0	-0.02475	0	0.0291748	0	0.00602722	0	0.0250854	0	-0.00273132	0
	-46.596	0.109123	0	-0.0259323	0	-0.0324936	0	0.021431	0	0.00579071	0	0.0173416	0	-0.0104752	0
	-46.496	0.10717	0	-0.0391312	0	-0.0422592	0	0.0194778	0	0.00383759	0	0.0153884	0	-0.0127335	0
	-46.396	0.116867	0	-0.0299072	0	-0.0438079	0	0.0174561	0	0.0018158	0	0.0133667	0	-0.00320435	0
	-46.296	0.0974045	0	-0.0373459	0	-0.0400009	0	0.00971222	0	-0.00545502	0	0.0168684	0	-0.0221939	0
	-46.196	0.0917816	0	-0.0432739	0	-0.049835	0	0.00408936	0	0.000167847	0	0	0	-0.015625	0
	-46.096	0.0918503	0	-0.0435104	0	-0.0500717	0	0.00415802	0	0.000236511	0	0.000236511	0	0.00272369	0
	-45.996	0.0988998	0	-0.043663	0	-0.0502243	0	0.0115128	0	0.00806427	0	0.0113293	0	-0.00914764	0
	-45.896	0.082016	0	-0.0452271	0	-0.0591274	0	0.00260925	0	0.00993347	0	0.0022583	0	-0.0183563	0
	-45.796	0.0781097	0	-0.0491333	0	-0.0522614	0	0.00994873	0	0.00602722	0	0.00585938	0	-0.0414886	0
	-45.696	0.0776367	0	-0.0491333	0	-0.0635071	0	0.0107269	0	0.0063324	0	-0.00538635	0	-0.0414886	0
	-45.596	0.0662384	0	-0.0492859	0	-0.0636597	0	0.0293274	0	0.00289917	0	0.00601196	0	-0.0416412	0
	-45.496	0.0629578	0	-0.0530396	0	-0.0674133	0	0.0258789	0	0.0336761	0	-0.00195313	0	-0.0336761	0
	-45.396	0.0738831	0	-0.0602264	0	-0.0746002	0	0.0340118	0	0.0296173	0	-0.00914001	0	-0.0332184	0
	-45.296	0.066391	0	-0.0374146	0	-0.0596008	0	0.0494843	0	0.0260315	0	0.00585938	0	-0.0332031	0
	-45.196	0.0662384	0	-0.037262	0	-0.070694	0	0.0608826	0	0.0374298	0	0.00601196	0	-0.021637	0
	-45.096	0.0734253	0	-0.0335083	0	-0.0561676	0	0.0641632	0	0.0411835	0	-0.00195313	0	-0.0146179	0
	-44.996	0.0584259	0	-0.0367889	0	-0.0631866	0	0.0566711	0	0.0335236	0	0.00257874	0	-0.0296173	0
	-44.896	0.0660019	0	-0.0299911	0	-0.063591	0	0.0451889	0	0.0412674	0	0.0132828	0	-0.0223465	0
	-44.796	0.056694	0	-0.0391312	0	-0.0652237	0	0.0393143	0	0.0429001	0	-0.00757575	0	-0.0319595	0
	-44.696	0.0701447	0	-0.0219421	0	-0.0558474	0	0.0527649	0	0.0410309	0	0.00961304	0	-0.037735	0
	-44.596	0.065918	0	-0.0258636	0	-0.0597687	0	0.0485382	0	0.0372772	0	0.00569153	0	-0.0414886	0
	-44.496	0.051239	0	-0.0369415	0	-0.0591278	0	0.0416718	0	0.0294647	0	-0.00195292	0	-0.0375824	0
	-44.396	0.067955	0	-0.0202255	0	-0.042412	0	0.0586929	0	0.0271225	0	-0.00772858	0	-0.0438309	0
	-44.296	0.0525665	0	-0.0434265	0	-0.0578003	0	0.039566	0	0.0120392	0	-0.0110928	0	-0.0596924	0
	-44.196	0.0483398	0	-0.0356293	0	-0.0617221	0	0.0583038	0	0.0270386	0	0.0037384	0	-0.063446	0
	-44.096	0.0369415	0	-0.0395203	0	-0.0656128	0	0.0473785	0	0.0161133	0	-0.000152588	0	-0.0631256	0
	-43.996	0.0333405	0	-0.0551453	0	-0.069519	0	0.0550232	0	0.0237579	0	-0.0113985	0	-0.0670319	0
	-43.896	0.0370941	0	-0.0588989	0	-0.0615538	0	0.0514374	0	0.0275116	0	-0.015152	0	-0.0703125	0
	-43.796	0.0473328	0	-0.0486603	0	-0.0517883	0	0.0724487	0	0.0377502	0	-0.00195313	0	-0.0493011	0
	-43.696	0.057869	0	-0.0376511	0	-0.0515518	0	0.0729904	0	0.0370407	0	-0.00218964	0	-0.0492325	0
	-43.596	0.0408478	0	-0.0509338	0	-0.0457764	0	0.0937805	0	0.0315704	0	-0.00765991	0	-0.0587463	0
	-43.496	0.0368576	0	-0.0469437	0	-0.053978	0	0.0819778	0	0.0350876	0	-0.0036698	0	-0.0511856	0
	-43.396	0.0349045	0	-0.0376511	0	-0.055458	0	0.0803299	0	0.0214157	0	-0.00609589	0	-0.0456314	0
	-43.296	0.0292816	0	-0.0429688	0	-0.0576477	0	0.0822144	0	0.0157928	0	-0.0114136	0	-0.0585938	0
	-43.196	0.0297546	0	-0.0354614	0	-0.0571747	0	0.0704956	0	0.0157928	0	-0.00343323	0	-0.047348	0
	-43.096	0.0467072	0	-0.0292816	0	-0.0402222	0	0.0762024	0	0.0141602	0	0.0135193	0	-0.0411682	0
	-42.996	0.0462341	0	-0.0180359	0	-0.0402222	0	0.0762024	0	0.0254059	0	0.00601181	0	-0.0296173	0
	-42.896	0.019989	0	-0.0217896	0	-0.0436705	0	0.0724487	0	0.0216522	0	0.00976563	0	-0.0258636	0
	-42.796	0.0368576	0	-0.00835419	0	-0.0305405	0	0.0780716	0	0.0275803	0	0.00414255	0	-0.0197678	0
	-42.696	0.0312347	0	-0.0139771	0	-0.0361631	0	0.0646362	0	0.0294647	0	0.0100708	0	-0.0141449	0
	-42.596	0.0370941	0	-0.00764465	0	-0.0224915	0	0.0704956	0	0.0357971	0	0.0239105	0	-0.00828552	0
	-42.496	0.0369415	0	0.00344849	0	-0.0304565	0	0.070343	0	0.0351715	0	0.0350035	0	-0.00843811	0
	-42.396	0.0329514	0	-0.00835419	0	-0.0339735	0	0.0546341	0	0.0316544	0	0.0310135	0	-0.024147	0
	-42.296	0.027092	0	-0.00609589	0	-0.0285873	0	0.0492477	0	0.0295334	0	0.0173414	0	-0.0297012	0
	-42.196	0.0219421	0	-0.0123291	0	-0.0263975	0	0.0548706	0	0.0392303	0	0.0117188	0	-0.0273438	0
	-42.096	0.0329514	0	-0.0122604	0	-0.0266342	0	0.0546341	0	0.0311813	0	0.0114822	0	-0.0163345	0
	-41.996	0.0271759	0	-0.0177307	0	-0.039917	0	0.0371399	0	0.0136871	0	-0.00601217	0	-0.02211	0
	-41.896	0.0136566	0	-0.0159302	0	-0.0381162	0	0.0314331	0	0.00798035	0	-0.0112457	0	-0.0353241	0
	-41.796	0.0139618	0	-0.0162354	0	-0.0381165	0	0.0317383	0	0.00798035	0	0.000305176	0	-0.0278168	0
	-41.696	0.0214691	0	-0.0237427	0	-0.030304	0	0.0392456	0	0.00845337	0	0.0078125	0	-0.0278168	0
	-41.596	0.0212326	0	-0.0127335	0	-0.0305405	0	0.0390091	0	0.0194626	0	-0.00414276	0	-0.0280533	0
	-41.496	0.0156097	0	-0.0296021	0	-0.0361633	0	0.0338593	0	0.0141449	0	-0.00929239	0	-0.0336761	0
	-41.396	0.00959778	0	-0.0238953	0	-0.0304568	0	0.0508118	0	0.027359	0	0.00765991	0	-0.0274963	0
	-41.296	0.00584412	0	-0.0276489	0	-0.0342102	0	0.0470581	0	0.0236053	0	0.0039064	0	-0.0204773	0
	-41.196	0.0102234	0	-0.0159302	0	-0.0185854	0	0.0509644	0	0.0275116	0	0	0	-0.0195313	0
	-41.096	0.0214691	0	-0.00421143	0	-0.0185852	0	0.0509644	0	0.0275116	0	0.000305176	0	-0.016098	0
	-40.996	0.0129471	0	-0.00444794	0	-0.0188217	0	0.0429153	0	0.0194626	0	0.00757578	0	-0.0163345	0
	-40.896	0.00436401	0	-0.0100708	0	-0.0244444	0	0.0372925	0	0.0143127	0	0.00195313	0	-0.0219574	0
	-40.796	0.00779724	0	-0.0100708	0	-0.0244446	0	0.0372925	0	0.0138397	0	0.00195333	0	-0.0216522	0
	-40.696	0.0136566	0	0.00750732	0	-0.0185854	0	0.0431519	0	0.0196991	0	0.0078125	0	-0.00828552	0
	-40.596	0.013504	0	0.00735474	0	-0.0187378	0	0.0429993	0	0.0198517	0	-0.00358582	0	-0.00796509	0
	-40.496	0.0156097	0	0.00946045	0	-0.00881958	0	0.045105	0	0.0299377	0	0.00976542	0	0.00538635	0
	-40.396	0.00975037	0	0.00360107	0	-0.0146787	0	0.0392456	0	0.0353241	0	0.00390625	0	-0.0121918	0
	-40.296	0.00975037	0	0.00360107	0	-0.0149841	0	0.0279999	0	0.0353241	0	0.00421163	0	-0.000473022	0
	-40.196	0.0156784	0	0.0170364	0	-0.0168688	0	0.0448685	0	0.0412521	0	0.0173416	0	0.00514984	0
	-40.096	0.00584412	0	0.0114136	0	-0.0224915	0	0.0509644	0	0.0431366	0	0.00390625	0	-0.000473022	0
	-39.996	0.000457764	0	0.00508118	0	-0.0283508	0	0.0454102	0	0.0372772	0	-0.00195292	0	-0.0063324	0
	-39.896	0.0175629	0	-0.000305176	0	-0.0221865	0	0.0470581	0	0.0436096	0	0.00437927	0	-0.000473022	0
	-39.796	0.0234222	0	0.0169678	0	-0.00881958	0	0.0526123	0	0.0607147	0	0.0214844	0	-0.0063324	0
	-39.696	0.0234222	0	0.00946045	0	-0.00881958	0	0.045105	0	0.0611877	0	0.00976563	0	0.00538635	0
	-39.596	0.0236588	0	0.00969696	0	-0.0163956	0	0.0456467	0	0.0609512	0	0.0100021	0	0.00609589	0
	-39.496	0.0292816	0	0.0153198	0	-0.0107727	0	0.0587769	0	0.0665741	0	0.015625	0	0.0229645	0
	-39.396	0.029129	0	0.0229797	0	-0.0109253	0	0.0586243	0	0.0781403	0	0.0154724	0	0.0228119	0
	-39.296	0.0253754	0	0.0192261	0	-0.014679	0	0.0548706	0	0.0743866	0	0.0117188	0	0.0190582	0
	-39.196	0.0256805	0	0.0192261	0	-0.014679	0	0.0548706	0	0.062973	0	0.0117188	0	0.0190582	0
	-39.096	0.0331879	0	0.0192261	0	-0.014679	0	0.0548706	0	0.0701752	0	0.0120239	0	0.0190582	0
	-38.996	0.0251389	0	0.0307083	0	-0.0149155	0	0.0546341	0	0.0627365	0	0.0192945	0	0.0188217	0
	-38.896	0.019516	0	0.0246124	0	-0.0205381	0	0.0490112	0	0.064621	0	0.00585938	0	0.0131989	0
	-38.796	0.0197525	0	0.0131302	0	-0.0207748	0	0.0487747	0	0.0643845	0	0.0056228	0	0.0207748	0
	-38.696	0.0292816	0	0.0114136	0	-0.0337371	0	0.0470581	0	0.0626678	0	0.00437927	0	0.0190582	0
	-38.596	0.0292816	0	0.0192261	0	-0.0224915	0	0.0470581	0	0.0548553	0	0.00390625	0	0.0190582	0
	-38.496	0.0292816	0	0.0309448	0	-0.0224915	0	0.0475311	0	0.0548553	0	0.00390604	0	0.0190582	0
	-38.396	0.0237274	0	0.0250854	0	-0.0283506	0	0.0524445	0	0.049469	0	-0.00195313	0	0.013504	0
	-38.296	0.0312347	0	0.0250854	0	-0.0283508	0	0.0411987	0	0.0607147	0	-0.00195313	0	0.0210114	0
	-38.196	0.0312347	0	0.0250854	0	-0.0280457	0	0.0416718	0	0.048996	0	-0.0014801	0	0.0210114	0
	-38.096	0.0312347	0	0.0368042	0	-0.0200653	0	0.0529175	0	0.048996	0	0.00195313	0	0.0210114	0
	-37.996	0.0314713	0	0.0365677	0	-0.00905609	0	0.052681	0	0.040947	0	0.00952891	0	0.0207748	0
	-37.896	0.0370941	0	0.0309448	0	-0.0224912	0	0.0470581	0	0.0356293	0	0.00421143	0	0.015152	0
	-37.796	0.0369415	0	0.0307922	0	-0.022644	0	0.0472107	0	0.042984	0	0.0112611	0	0.0149994	0
	-37.696	0.0390472	0	0.0407104	0	-0.0202332	0	0.0568237	0	0.0450897	0	-0.00164795	0	0.0171051	0
	-37.596	0.0390472	0	0.0328979	0	-0.00491333	0	0.0568237	0	0.0455627	0	0.00585938	0	0.0171051	0
	-37.496	0.050766	0	0.0368042	0	-0.000534058	0	0.06073	0	0.0607147	0	0.00946045	0	0.0210114	0
	-37.396	0.0510025	0	0.0448532	0	0.0226669	0	0.0606613	0	0.0609512	0	0.00249481	0	0.0212479	0
	-37.296	0.0563889	0	0.0424271	0	0.0280533	0	0.0588455	0	0.0663376	0	0.0153883	0	0.0271072	0
	-37.196	0.050766	0	0.0368042	0	0.0224306	0	0.0724487	0	0.0607147	0	0.00976563	0	0.0327301	0
	-37.096	0.0510025	0	0.0448532	0	0.0226669	0	0.0726852	0	0.0609512	0	0.0100021	0	0.0329666	0
	-36.996	0.0524826	0	0.0463333	0	0.024147	0	0.0741653	0	0.0624313	0	0.011482	0	0.0344467	0
	-36.896	0.0468597	0	0.0411835	0	0.0185244	0	0.0568237	0	0.0568085	0	0.00585938	0	0.0288239	0
	-36.796	0.0470123	0	0.0525818	0	0.0186768	0	0.0569763	0	0.0569611	0	0.00601193	0	0.0292816	0
	-36.696	0.0470276	0	0.0443115	0	0.018219	0	0.0569916	0	0.0565033	0	0.00602722	0	0.0363312	0
	-36.596	0.0626373	0	0.0369568	0	0.0108643	0	0.0608826	0	0.0491486	0	0.00991821	0	0.0289764	0
	-36.496	0.066391	0	0.0485229	0	0.0146179	0	0.0646362	0	0.0529022	0	0.013672	0	0.0332031	0
	-36.396	0.0702972	0	0.0446167	0	0.018524	0	0.0685425	0	0.0568085	0	0.0175781	0	0.0483551	0
	-36.296	0.0702972	0	0.0449219	0	0.0189972	0	0.0685425	0	0.0568085	0	0.017578	0	0.0483551	0
	-36.196	0.0549774	0	0.048996	0	0.0263368	0	0.0646362	0	0.0529022	0	0.0136719	0	0.044754	0
	-36.096	0.0624847	0	0.0607147	0	0.0266418	0	0.0646362	0	0.0529022	0	0.0136719	0	0.0522614	0
	-35.996	0.0742035	0	0.0714874	0	0.0341492	0	0.0646362	0	0.0607147	0	0.0136719	0	0.0522614	0
	-35.896	0.0742035	0	0.0485229	0	0.0341492	0	0.076355	0	0.0607147	0	0.0139771	0	0.0522614	0
	-35.796	0.0743561	0	0.0491486	0	0.0347748	0	0.0765076	0	0.0608673	0	0.0216371	0	0.0450745	0
	-35.696	0.0781097	0	0.0644531	0	0.049774	0	0.0802612	0	0.064621	0	0.0253906	0	0.0600739	0
	-35.596	0.0781097	0	0.0602417	0	0.0575867	0	0.0802612	0	0.0763397	0	0.0253906	0	0.0600739	0
	-35.496	0.0859222	0	0.0524292	0	0.0497742	0	0.0802612	0	0.064621	0	0.0253904	0	0.0486603	0
	-35.396	0.0800629	0	0.0465698	0	0.043915	0	0.0626831	0	0.0704803	0	0.0195313	0	0.0503082	0
	-35.296	0.0742035	0	0.0411835	0	0.0461731	0	0.0568237	0	0.0641479	0	0.0141449	0	0.0444489	0
	-35.196	0.0742035	0	0.0524292	0	0.0536804	0	0.0568237	0	0.0533752	0	0.0136719	0	0.0449219	0
	-35.096	0.0742035	0	0.0524292	0	0.0458679	0	0.0568237	0	0.0641479	0	0.0136719	0	0.0561676	0
	-34.996	0.0742035	0	0.0407104	0	0.0458679	0	0.0568237	0	0.0529022	0	0.0139771	0	0.0561676	0
	-34.896	0.0738983	0	0.0410156	0	0.0458679	0	0.0571289	0	0.052597	0	0.0214844	0	0.0561676	0
	-34.796	0.0666962	0	0.0485229	0	0.0455627	0	0.0646362	0	0.0450897	0	0.0214844	0	0.0483551	0
	-34.696	0.07444	0	0.0487595	0	0.0382919	0	0.0648727	0	0.0531387	0	0.0217209	0	0.0490646	0
	-34.596	0.0798264	0	0.0463333	0	0.0439835	0	0.0624466	0	0.0585251	0	0.0153885	0	0.0656967	0
	-34.496	0.0822525	0	0.0370407	0	0.0421982	0	0.0609665	0	0.0487595	0	0.00609609	0	0.0567093	0
	-34.396	0.0878754	0	0.0426636	0	0.0561064	0	0.0587769	0	0.0353241	0	0.00390625	0	0.0581207	0
	-34.296	0.0875702	0	0.0431366	0	0.0673523	0	0.0587769	0	0.0353241	0	0.00437942	0	0.0581207	0
	-34.196	0.0839691	0	0.0582886	0	0.0712584	0	0.0509644	0	0.0392303	0	0.0195313	0	0.062027	0
	-34.096	0.0876389	0	0.0427322	0	0.0788345	0	0.0472946	0	0.0350876	0	0.0153885	0	0.0578842	0
	-33.996	0.082016	0	0.0446167	0	0.0732117	0	0.0529175	0	0.0291595	0	0.00976563	0	0.0527344	0
	-33.896	0.082016	0	0.0450897	0	0.0735168	0	0.0529175	0	0.0216522	0	0.00976563	0	0.0639801	0
	-33.796	0.0937347	0	0.0563354	0	0.080719	0	0.0529175	0	0.0294647	0	0.00976563	0	0.0639801	0
	-33.696	0.0937347	0	0.0563354	0	0.0735168	0	0.0529175	0	0.0289917	0	0.00976563	0	0.0639801	0
	-33.596	0.0935822	0	0.0483704	0	0.0808716	0	0.0527649	0	0.0175934	0	0.00961304	0	0.0638275	0
	-33.496	0.101074	0	0.0527344	0	0.0771179	0	0.0490112	0	0.00650024	0	0.0063324	0	0.060379	0
	-33.396	0.0903015	0	0.0602417	0	0.0771179	0	0.0490112	0	0.0255585	0	0.0178833	0	0.0566406	0
	-33.296	0.0956879	0	0.0470428	0	0.0712585	0	0.0353394	0	0.0196991	0	0.0195313	0	0.062027	0
	-33.196	0.0956879	0	0.0465698	0	0.0712585	0	0.0356445	0	0.0196991	0	0.0195313	0	0.062027	0
	-33.096	0.0952148	0	0.0465698	0	0.0712585	0	0.0431519	0	0.0196991	0	0.0195313	0	0.0542145	0
	-32.996	0.0961609	0	0.0504761	0	0.0751648	0	0.0470581	0	0.0356293	0	0.0117188	0	0.0581207	0
	-32.896	0.107407	0	0.0509491	0	0.0748596	0	0.0470581	0	0.0431366	0	0.0117188	0	0.0584259	0
	-32.796	0.106781	0	0.0620422	0	0.0675049	0	0.0356598	0	0.042984	0	0.0232848	0	0.0657806	0
	-32.696	0.0917816	0	0.0582886	0	0.0712587	0	0.0431519	0	0.0509491	0	0.00828552	0	0.0625	0
	-32.596	0.0915451	0	0.0583572	0	0.0827408	0	0.0429153	0	0.0507126	0	0.0192947	0	0.0735092	0
	-32.496	0.082016	0	0.0563354	0	0.0614929	0	0.0216675	0	0.0411835	0	0.00976583	0	0.0639801	0
	-32.396	0.0995941	0	0.0504761	0	0.0673521	0	0.0275269	0	0.0470428	0	0.015625	0	0.0698395	0
	-32.296	0.0993576	0	0.0619583	0	0.0671158	0	0.0194778	0	0.0546188	0	0.0156935	0	0.0578842	0
	-32.196	0.0934982	0	0.056572	0	0.0612566	0	0.0140915	0	0.0487595	0	0.0173416	0	0.0520248	0
	-32.096	0.0874023	0	0.0504761	0	0.0556335	0	0.0192413	0	0.0548553	0	0.0117188	0	0.046402	0
	-31.996	0.0764771	0	0.0503235	0	0.055481	0	0.00831604	0	0.0426788	0	0.0232849	0	0.0462494	0
	-31.896	0.0878754	0	0.0504761	0	0.0561066	0	0.0197144	0	0.0470428	0	0.0234375	0	0.046402	0
	-31.796	0.0878754	0	0.0504761	0	0.0673523	0	0.00830078	0	0.0470428	0	0.0234375	0	0.046402	0
	-31.696	0.0878754	0	0.0426636	0	0.0673523	0	0.00799561	0	0.0470428	0	0.0234375	0	0.0390625	0
	-31.596	0.0876389	0	0.0424271	0	0.0558701	0	-0.00395966	0	0.0468063	0	0.023201	0	0.0500717	0
	-31.496	0.0781097	0	0.0407104	0	0.0575867	0	-0.0130157	0	0.0372772	0	0.0136719	0	0.0405426	0
	-31.396	0.0779572	0	0.0330505	0	0.0496216	0	-0.00973511	0	0.0371246	0	0.0135193	0	0.04039	0
	-31.296	0.0742035	0	0.0446167	0	0.0461731	0	-0.0131836	0	0.033371	0	0.00976563	0	0.0369415	0
	-31.196	0.0742035	0	0.0368042	0	0.0536804	0	-0.017395	0	0.033371	0	0.00976563	0	0.0444489	0
	-31.096	0.073967	0	0.0370407	0	0.0534439	0	-0.0176315	0	0.040947	0	-0.00171661	0	0.0442123	0
	-30.996	0.0683441	0	0.0426636	0	0.0365753	0	-0.0115356	0	0.0353241	0	0.00390625	0	0.0268707	0
	-30.896	0.0681915	0	0.042511	0	0.0476685	0	-0.0112152	0	0.0354767	0	0.00375366	0	0.0267181	0
	-30.796	0.0722504	0	0.0387573	0	0.0439148	0	-0.00372314	0	0.0392303	0	0	0	0.0234375	0
	-30.696	0.0727234	0	0.0387573	0	0.0439148	0	-0.00372314	0	0.0392303	0	0	0	0.0346832	0
	-30.596	0.0954514	0	0.0385208	0	0.0436783	0	-0.0156784	0	0.0389938	0	-0.000236511	0	0.0344467	0
	-30.496	0.0898285	0	0.0328979	0	0.0302429	0	-0.0209961	0	0.033844	0	-0.00585938	0	0.029129	0
	-30.396	0.0901337	0	0.0328979	0	0.0302429	0	-0.0134888	0	0.0446167	0	-0.00585938	0	0.0363312	0
	-30.296	0.0859222	0	0.0211792	0	0.0302429	0	-0.0130157	0	0.033844	0	-0.0055542	0	0.0210114	0
	-30.196	0.0854645	0	0.0327454	0	0.0300903	0	-0.00192261	0	0.0449371	0	0.00149536	0	0.0211639	0
	-30.096	0.080368	0	0.0351563	0	0.0325012	0	-0.00715637	0	0.0470428	0	-0.00360107	0	0.030777	0
	-29.996	0.0876389	0	0.0307083	0	0.0280533	0	0.00385284	0	0.0468063	0	0.00366944	0	0.0302353	0
	-29.896	0.0800629	0	0.0348511	0	0.0204776	0	-0.0151367	0	0.0392303	0	-0.00390625	0	0.0154572	0
	-29.796	0.0800629	0	0.0348511	0	0.0204773	0	-0.00762939	0	0.0392303	0	-0.00343323	0	0.0229645	0
	-29.696	0.0798264	0	0.0346146	0	0.0202408	0	-0.00786591	0	0.0314865	0	0.00757599	0	0.022728	0
	-29.596	0.0742874	0	0.0295486	0	0.0151749	0	-0.0134048	0	0.0334549	0	0.00203705	0	0.017189	0
	-29.496	0.0763931	0	0.0424271	0	0.0202408	0	-0.0117722	0	0.0350876	0	0.00366929	0	0.0266342	0
	-29.396	0.0761566	0	0.0309448	0	0.00875899	0	-0.0345001	0	0.0236053	0	-0.0078125	0	0.00733948	0
	-29.296	0.0878754	0	0.0504761	0	0.0204773	0	-0.0112305	0	0.0357971	0	0.00390625	0	0.0190582	0
	-29.196	0.087944	0	0.0502396	0	0.0202408	0	-0.00395966	0	0.0468063	0	0.00366974	0	0.0192947	0
	-29.096	0.082016	0	0.0368042	0	0.0149231	0	-0.017395	0	0.0294647	0	0.0100708	0	0.0249176	0
	-28.996	0.0702972	0	0.0372772	0	0.0229034	0	-0.017395	0	0.0294647	0	0.0175779	0	0.0249176	0
	-28.896	0.0649109	0	0.0426636	0	0.0165713	0	-0.0232544	0	0.0236053	0	0.0117188	0	0.0190582	0
	-28.796	0.082016	0	0.0485229	0	0.0224304	0	-0.017395	0	0.0297699	0	0.0175781	0	0.0249176	0
	-28.696	0.0818634	0	0.0483704	0	0.0144653	0	-0.0175476	0	0.0371246	0	0.025238	0	0.0325775	0
	-28.596	0.0784149	0	0.0446167	0	0.0110168	0	-0.0213013	0	0.033844	0	0.0214844	0	0.0288239	0
	-28.496	0.0859222	0	0.0446167	0	0.0185242	0	-0.0208282	0	0.0450897	0	0.0332031	0	0.0288239	0
	-28.396	0.0784302	0	0.0444641	0	0.0183716	0	-0.00973511	0	0.0449371	0	0.0330505	0	0.0286713	0
	-28.296	0.0860748	0	0.0486755	0	0.00305176	0	-0.0133362	0	0.0413361	0	0.0294496	0	0.0250702	0
	-28.196	0.0898285	0	0.0524292	0	0.00680527	0	-0.00958252	0	0.0372772	0	0.0336761	0	0.0288239	0
	-28.096	0.0932617	0	0.0563354	0	0.0111847	0	-0.00567627	0	0.0411835	0	0.0488281	0	0.0327301	0
	-27.996	0.0705338	0	0.0560989	0	0.0221939	0	-0.00591278	0	0.04142	0	0.0485914	0	0.0324936	0
	-27.896	0.0761566	0	0.0504761	0	0.0165713	0	-0.0112305	0	0.0353241	0	0.0429688	0	0.0190582	0
	-27.796	0.0761566	0	0.0426636	0	0.00485229	0	-0.00372314	0	0.0356293	0	0.0429688	0	0.0190582	0
	-27.696	0.076004	0	0.042511	0	0.00469971	0	-0.00387573	0	0.0426788	0	0.0428162	0	0.0189056	0
	-27.596	0.0725555	0	0.0387573	0	0.00141907	0	-0.00715637	0	0.0314178	0	0.0390625	0	0.015152	0
	-27.496	0.0800629	0	0.0465698	0	0.0121918	0	-0.00762939	0	0.0314178	0	0.0390625	0	0.0229645	0
	-27.396	0.0683441	0	0.0460968	0	0.00141907	0	-0.00762939	0	0.031723	0	0.0390625	0	0.0229645	0
	-27.296	0.0802994	0	0.0268021	0	0.0124283	0	-0.00786591	0	0.0272751	0	0.0388258	0	0.022728	0
	-27.196	0.0852966	0	0.0210266	0	-0.00115946	0	-0.0133362	0	0.0214996	0	0.0330505	0	0.0169525	0
	-27.096	0.0644379	0	0.0231323	0	0.000473022	0	-0.00372314	0	0.0236053	0	0.0351563	0	0.0190582	0
	-26.996	0.0570984	0	0.0231323	0	-0.0107727	0	-0.00372314	0	0.0236053	0	0.035156	0	0.0190582	0
	-26.896	0.0624847	0	0.0172729	0	-0.0166319	0	-0.00958252	0	0.00993347	0	0.0410156	0	0.0131989	0
	-26.796	0.0573349	0	0.0233688	0	-0.0105362	0	-0.00348663	0	0.0160294	0	0.0471115	0	0.0310135	0
	-26.696	0.0684967	0	0.0232849	0	-0.0106201	0	-0.00357056	0	0.0156403	0	0.0470276	0	0.0192108	0
	-26.596	0.0784149	0	0.0324249	0	-0.0122528	0	0.0174561	0	0.017746	0	0.0449219	0	0.0288239	0
	-26.496	0.0800629	0	0.0153198	0	-0.00686646	0	0.00408936	0	0.0114136	0	0.0503084	0	0.0229645	0
	-26.396	0.0857697	0	0.0210266	0	-0.0016329	0	0.00979614	0	0.00634766	0	0.0330505	0	0.0286713	0
	-26.296	0.0761566	0	0.0114136	0	-0.0224915	0	0.00799561	0	0.00798035	0	0.0234375	0	0.0190582	0
	-26.196	0.0683441	0	0.0114136	0	-0.0298309	0	0.00830078	0	0.00798035	0	0.0234375	0	0.030777	0
	-26.096	0.0683441	0	0.0192261	0	-0.0112457	0	0.0275269	0	0.00828552	0	0.0231323	0	0.030777	0
	-25.996	0.0684967	0	0.0190735	0	-0.0223389	0	0.0276794	0	0.00422668	0	0.0274962	0	0.0309296	0
	-25.896	0.066391	0	0.00946045	0	-0.0244445	0	0.0372925	0	0.0135345	0	0.0253906	0	0.0288239	0
	-25.796	0.0660858	0	0.0211792	0	-0.0244446	0	0.0372925	0	0.00602722	0	0.0253906	0	0.0288239	0
	-25.696	0.0589676	0	0.0215683	0	-0.0240555	0	0.0451889	0	0.0059433	0	0.0257797	0	0.029213	0
	-25.596	0.0644379	0	0.0270386	0	-0.00686646	0	0.0431519	0	0.000167847	0	0.03125	0	0.0346832	0
	-25.496	0.064743	0	0.0265656	0	-0.00686646	0	0.0431519	0	-0.000305176	0	0.0390625	0	0.0346832	0
	-25.396	0.0722504	0	0.0153198	0	-0.00733948	0	0.0426788	0	-0.0115509	0	0.0385895	0	0.0342102	0
	-25.296	0.0605316	0	0.0150146	0	-0.0188904	0	0.0314331	0	-0.0118561	0	0.0273438	0	0.0229645	0
	-25.196	0.0606842	0	0.0193787	0	-0.0259399	0	0.0312805	0	-0.0192108	0	0.0274963	0	0.0231171	0
	-25.096	0.0641327	0	0.0231323	0	-0.00717163	0	0.0392456	0	-0.0159302	0	0.03125	0	0.0346832	0
	-24.996	0.0566254	0	0.0304718	0	-0.0224915	0	0.0392456	0	-0.0271759	0	0.0426636	0	0.0346832	0
	-24.896	0.0561523	0	0.0192261	0	-0.014679	0	0.0465851	0	-0.0274811	0	0.0424957	0	0.0346832	0
	-24.796	0.0566254	0	0.0189209	0	-0.015152	0	0.0272217	0	-0.0349884	0	0.0309448	0	0.0343781	0
	-24.696	0.0563889	0	0.0228958	0	-0.0261612	0	0.0277634	0	-0.0274124	0	0.023674	0	0.0271072	0
	-24.596	0.0472488	0	0.0137558	0	-0.0243607	0	0.0293961	0	-0.0365524	0	0.0253067	0	0.029213	0
	-24.496	0.0524139	0	0.0109406	0	-0.0342102	0	0.0267487	0	-0.0388947	0	0.0231323	0	0.0263977	0
	-24.396	0.0446701	0	0.00774384	0	-0.0339737	0	0.00823212	0	-0.0269394	0	0.0153885	0	0.0153885	0
	-24.296	0.0349884	0	0.00930786	0	-0.0321045	0	0.0174408	0	-0.0253754	0	0.00601211	0	0.0289764	0
	-24.196	0.0426331	0	0.00570679	0	-0.0286714	0	0.0215149	0	-0.0177307	0	0.0172577	0	0.0328827	0
	-24.096	0.0350723	0	0.0209427	0	-0.0359268	0	0.0172195	0	-0.0171738	0	0.00969696	0	0.0365677	0
	-23.996	0.0288086	0	0.0111084	0	-0.0224915	0	0.00799561	0	-0.0162354	0	0.015152	0	0.030777	0
	-23.896	0.0253754	0	0.00312805	0	-0.0107727	0	0.0192413	0	-0.0232697	0	0.00360107	0	0.030304	0
	-23.796	0.0345993	0	-0.00202179	0	-0.0245132	0	0.0176926	0	-0.0176468	0	0.00218964	0	0.0173416	0
	-23.696	0.0159988	0	0.00954437	0	-0.0206223	0	0.0176773	0	-0.0290451	0	-0.0059433	0	0.0174942	0
	-23.596	0.0368576	0	0.0111771	0	-0.0230331	0	0.0155716	0	-0.0274124	0	0.000236511	0	0.0344467	0
	-23.496	0.0271759	0	0.0132141	0	-0.0325775	0	0.0176086	0	-0.0253754	0	0.0130463	0	0.024765	0
	-23.396	0.019989	0	0.0055542	0	-0.043808	0	0.00994873	0	-0.0330353	0	-0.00585938	0	0.0292969	0
	-23.296	0.0188904	0	0.00180054	0	-0.0325775	0	0.00588989	0	-0.0370941	0	-0.00601196	0	0.0285034	0
	-23.196	0.00756073	0	0.00188446	0	-0.0440445	0	0.00971222	0	-0.0332718	0	-0.0139084	0	0.0173416	0
	-23.096	-0.00830078	0	0.00898743	0	-0.0441437	0	-0.00537109	0	-0.0366364	0	-0.0214844	0	0.0131989	0
	-22.996	-0.0135193	0	-0.00764465	0	-0.0535736	0	0.00378418	0	-0.0274811	0	-0.0273435	0	0.0078125	0
	-22.896	-0.00595856	0	0.0074234	0	-0.0460132	0	0.00417328	0	-0.0194473	0	-0.0311661	0	0.0272598	0
	-22.796	-0.00595856	0	0.00759125	0	-0.0580368	0	-0.00426483	0	-0.0192795	0	-0.0274277	0	0.0267868	0
	-22.696	-0.0190735	0	-0.0022583	0	-0.0671081	0	-0.0286407	0	-0.0210114	0	-0.0332031	0	0.0022583	0
	-22.596	-0.0176773	0	0.0074234	0	-0.0692825	0	-0.015831	0	-0.00365448	0	-0.0430527	0	0.0113297	0
	-22.496	-0.0153198	0	0.00149536	0	-0.0633545	0	-0.0211487	0	0.00587463	0	-0.0485075	0	0.0211639	0
	-22.396	-0.0193939	0	-0.00601196	0	-0.0589754	0	-0.0292664	0	0.00227356	0	-0.0411682	0	0.021637	0
	-22.296	-0.0119705	0	0.00188446	0	-0.0515518	0	-0.0210648	0	0.00579071	0	-0.0521922	0	0.0288925	0
	-22.196	-0.0175934	0	0.00828552	0	-0.0451513	0	-0.0151367	0	0.0121918	0	-0.0309448	0	0.03125	0
	-22.096	-0.0291595	0	0.0154724	0	-0.0379639	0	-0.00778198	0	0.0161133	0	-0.0353088	0	0.0426483	0
	-21.996	-0.0171204	0	0.0314178	0	-0.0217133	0	-0.00294495	0	0.0361023	0	-0.0265651	0	0.0546875	0
	-21.896	-0.0022049	0	0.0429001	0	-0.0105366	0	0.0194778	0	0.0468063	0	-0.0156937	0	0.070076	0
	-21.796	-0.0189209	0	0.0491486	0	-0.00849915	0	0.00198364	0	0.0493164	0	-0.0291439	0	0.0638275	0
	-21.696	0.0037384	0	0.0677338	0	-0.00523418	0	0.00228882	0	0.0525818	0	-0.0296173	0	0.0641327	0
	-21.596	-0.00361633	0	0.0493011	0	-0.0124207	0	0.0065155	0	0.0419617	0	-0.0405426	0	0.0561676	0
	-21.496	0.00991821	0	0.0736084	0	-0.0106049	0	0.0119019	0	0.0545502	0	-0.0229644	0	0.0503082	0
	-21.396	0.0117722	0	0.0568771	0	-0.00827798	0	0.0143967	0	0.0495377	0	-0.0214157	0	0.0520248	0
	-21.296	0.0102234	0	0.0739136	0	0.000946045	0	0.0319061	0	0.0592346	0	-0.0115511	0	0.0424957	0
	-21.196	0.017395	0	0.0700073	0	-0.00296006	0	0.0270538	0	0.0668793	0	-0.0153198	0	0.046402	0
	-21.096	0.0178833	0	0.0659485	0	-0.00624084	0	0.0242462	0	0.071106	0	0.00843811	0	0.0426483	0
	-20.996	0.0273285	0	0.0607147	0	0.00680542	0	0.0377655	0	0.0846252	0	0.0136723	0	0.0480499	0
	-20.896	0.0471649	0	0.0839844	0	0.0185237	0	0.0485382	0	0.107422	0	0.0253906	0	0.0483551	0
	-20.796	0.0452271	0	0.0818787	0	0.00891113	0	0.0281525	0	0.102051	0	0.0235903	0	0.0387421	0
	-20.696	0.0543518	0	0.0874329	0	0.00305155	0	0.0447845	0	0.111176	0	0.0172577	0	0.0321045	0
	-20.596	0.0489807	0	0.0778198	0	0.0206451	0	0.0394135	0	0.105804	0	0.016098	0	0.0229645	0
	-20.496	0.058342	0	0.0797043	0	0.0182877	0	0.037529	0	0.103447	0	0.0331343	0	0.0248489	0
	-20.396	0.0506134	0	0.0794525	0	0.0147707	0	0.0447845	0	0.11087	0	0.0294495	0	0.0133514	0
	-20.296	0.0550613	0	0.0679703	0	0.0228195	0	0.0412827	0	0.0993881	0	0.0406263	0	0.0248337	0
	-20.196	0.0482712	0	0.0583725	0	0.0161822	0	0.0391617	0	0.0857162	0	0.0233536	0	0.00772858	0
	-20.096	0.0509338	0	0.0685272	0	0.00337219	0	0.0529175	0	0.080246	0	0.017746	0	0.0133667	0
	-19.996	0.0549774	0	0.0871124	0	0.0261688	0	0.0646362	0	0.0919647	0	0.0330351	0	0.0247498	0
	-19.896	0.0621796	0	0.0758667	0	0.0108797	0	0.0604248	0	0.0799408	0	0.0255585	0	0.0214844	0
	-19.796	0.0488815	0	0.0627365	0	0.00882721	0	0.051506	0	0.0666428	0	0.0274128	0	0.0191269	0
	-19.696	0.0584259	0	0.0835266	0	0.00665244	0	0.0804138	0	0.0647736	0	0.0330505	0	0.0294495	0
	-19.596	0.0506821	0	0.0759506	0	0.00281525	0	0.0837784	0	0.0686111	0	0.029686	0	0.032814	0
	-19.496	0.0392838	0	0.0681229	0	-0.000465393	0	0.0726852	0	0.0685959	0	0.0407795	0	0.0332718	0
	-19.396	0.0414734	0	0.0775146	0	0.0206448	0	0.0939331	0	0.0667419	0	0.03125	0	0.0542145	0
	-19.296	0.0584946	0	0.0718765	0	0.0189133	0	0.0994034	0	0.0762558	0	0.033287	0	0.048439	0
	-19.196	0.0471802	0	0.0722809	0	0.0300903	0	0.0874481	0	0.0766602	0	0.037262	0	0.0485077	0
	-19.096	0.0506821	0	0.0757828	0	0.0223465	0	0.0720596	0	0.0797043	0	0.0371933	0	0.0526505	0
	-18.996	0.0524826	0	0.0780563	0	0.0129013	0	0.0619736	0	0.0589981	0	0.0430377	0	0.0547562	0
	-18.896	0.0411682	0	0.0778198	0	0.0243832	0	0.0623779	0	0.0701752	0	0.0465698	0	0.0621948	0
	-18.796	0.0388794	0	0.0910187	0	0.0263367	0	0.0563507	0	0.0566406	0	0.044754	0	0.0677185	0
	-18.696	0.0446701	0	0.0697708	0	0.0168076	0	0.0465164	0	0.0508804	0	0.0385208	0	0.0541458	0
	-18.596	0.041626	0	0.0547028	0	0.0128174	0	0.0308075	0	0.0393829	0	0.0271912	0	0.0543671	0
	-18.496	0.0647583	0	0.0740662	0	0.0281372	0	0.0273743	0	0.043457	0	0.0350039	0	0.0587463	0
	-18.396	0.0624008	0	0.0762558	0	0.0145338	0	0.0326767	0	0.0523605	0	0.0289078	0	0.0721817	0
	-18.296	0.0567093	0	0.08181	0	0.016655	0	0.0188522	0	0.034935	0	0.0152358	0	0.0889816	0
	-18.196	0.058342	0	0.0837479	0	0.00656898	0	-0.00200653	0	0.0218887	0	0.00592804	0	0.0801468	0
	-18.096	0.0525665	0	0.0937653	0	0.0128174	0	0.00424194	0	0.027359	0	0.0149994	0	0.0934296	0
	-17.996	0.0569305	0	0.101105	0	0.016571	0	0.0153351	0	0.0356293	0	0.000473469	0	0.105774	0
	-17.896	0.0681915	0	0.089859	0	0.00891069	0	0.00752258	0	0.0351715	0	0.0146942	0	0.128754	0
	-17.796	0.060379	0	0.0971985	0	0.00860596	0	-0.00778198	0	0.027359	0	-0.0115657	0	0.132965	0
	-17.696	0.064743	0	0.0898438	0	0.0131374	0	-0.00341797	0	0.0314178	0	0.000473022	0	0.144836	0
	-17.596	0.0610046	0	0.0861053	0	0.01297	0	-0.00762939	0	0.0196991	0	0.0115662	0	0.163895	0
	-17.496	0.0875626	0	0.101097	0	0.0281296	0	0.00783539	0	0.0354691	0	0.0112382	0	0.175926	0
	-17.396	0.0801468	0	0.0972672	0	0.0200881	0	0.00400543	0	0.0266495	0	-8.39233e-05	0	0.178825	0
	-17.296	0.0859222	0	0.0917969	0	0.0071106	0	0.0177612	0	0.0138397	0	0.00195348	0	0.17804	0
	-17.196	0.0883484	0	0.108765	0	0.0162655	0	0.015976	0	0.0120544	0	0.00390625	0	0.175476	0
	-17.096	0.101852	0	0.095871	0	0.0107117	0	0.0258789	0	0.00993347	0	0.0180511	0	0.184921	0
	-16.996	0.117172	0	0.114929	0	0.00727844	0	0.0490112	0	0.0180511	0	0.0335089	0	0.177734	0
	-16.896	0.120689	0	0.118752	0	0.0262522	0	0.0533066	0	0.0215683	0	0.0606308	0	0.196404	0
	-16.796	0.111389	0	0.10524	0	0.0208588	0	0.0513458	0	0.0163422	0	0.0594487	0	0.183502	0
	-16.696	0.105522	0	0.110786	0	0.0343852	0	0.0648727	0	0.0334396	0	0.0720291	0	0.196556	0
	-16.596	0.10788	0	0.101563	0	0.0282898	0	0.0790863	0	0.0357971	0	0.0667114	0	0.187027	0
	-16.496	0.114044	0	0.10321	0	0.0422668	0	0.0922852	0	0.0419617	0	0.0766453	0	0.181168	0
	-16.396	0.13295	0	0.107437	0	0.0543056	0	0.104324	0	0.0608673	0	0.0802307	0	0.184448	0
	-16.296	0.142731	0	0.10907	0	0.0714264	0	0.121445	0	0.0706482	0	0.0895386	0	0.163284	0
	-16.196	0.142395	0	0.116714	0	0.0632782	0	0.113297	0	0.0625	0	0.0779572	0	0.151703	0
	-16.096	0.131165	0	0.105011	0	0.0640717	0	0.113785	0	0.0593872	0	0.0784454	0	0.139999	0
	-15.996	0.126854	0	0.101341	0	0.0869675	0	0.109474	0	0.0744705	0	0.0741351	0	0.13633	0
	-15.896	0.121078	0	0.107117	0	0.0849302	0	0.103699	0	0.0724335	0	0.0766449	0	0.1418	0
	-15.796	0.117409	0	0.0917282	0	0.0771866	0	0.0961227	0	0.0646896	0	0.0842208	0	0.130455	0
	-15.696	0.107796	0	0.0933609	0	0.0752488	0	0.0865097	0	0.0627518	0	0.0741348	0	0.116325	0
	-15.596	0.114746	0	0.0887604	0	0.0782928	0	0.0973663	0	0.0548553	0	0.0739136	0	0.108124	0
	-15.496	0.0995255	0	0.0663376	0	0.0636826	0	0.0824509	0	0.0585251	0	0.0700758	0	0.0927353	0
	-15.396	0.0980301	0	0.0715714	0	0.0692217	0	0.0764389	0	0.0529861	0	0.0523453	0	0.0870285	0
	-15.296	0.103416	0	0.0582047	0	0.0630569	0	0.074791	0	0.0508652	0	0.0394518	0	0.0849228	0
	-15.196	0.0977249	0	0.0603256	0	0.0579755	0	0.0884628	0	0.0568924	0	0.064064	0	0.0753098	0
	-15.096	0.100853	0	0.0560989	0	0.07267	0	0.0917435	0	0.0604782	0	0.0607834	0	0.0717239	0
	-14.996	0.0859222	0	0.0524292	0	0.0500793	0	0.0880737	0	0.0453949	0	0.0564727	0	0.059906	0
	-14.896	0.0883484	0	0.0504761	0	0.0673524	0	0.0787811	0	0.0545502	0	0.0509491	0	0.0539093	0
	-14.796	0.0994263	0	0.062027	0	0.0751648	0	0.089859	0	0.0551605	0	0.0662383	0	0.0581207	0
	-14.696	0.0936661	0	0.0484543	0	0.0768815	0	0.0762863	0	0.0531387	0	0.0529709	0	0.0598373	0
	-14.596	0.088028	0	0.0310974	0	0.0562592	0	0.0594025	0	0.0547028	0	0.0431213	0	0.0465546	0
	-14.496	0.0819473	0	0.044548	0	0.0809555	0	0.0761185	0	0.0487595	0	0.0487597	0	0.0404739	0
	-14.396	0.0877914	0	0.0547714	0	0.0789869	0	0.0704117	0	0.0552444	0	0.0546036	0	0.0577316	0
	-14.296	0.0742874	0	0.0523453	0	0.0772018	0	0.0647202	0	0.0603256	0	0.0410998	0	0.0482712	0
	-14.196	0.0722504	0	0.0540771	0	0.0825041	0	0.0626831	0	0.0587616	0	0.0385895	0	0.0500031	0
	-14.096	0.0741196	0	0.0367203	0	0.061409	0	0.0528336	0	0.0490799	0	0.029686	0	0.0443649	0
	-13.996	0.0681076	0	0.0308762	0	0.0672836	0	0.0469894	0	0.0585251	0	0.0429001	0	0.0497665	0
	-13.896	0.0645218	0	0.0352402	0	0.0599289	0	0.0391617	0	0.0474319	0	0.0467911	0	0.0502243	0
	-13.796	0.0682602	0	0.0343094	0	0.0672684	0	0.0393295	0	0.0544662	0	0.0430527	0	0.0460129	0
	-13.696	0.0564728	0	0.0115662	0	0.0671997	0	0.0389252	0	0.0471954	0	0.0348358	0	0.0384369	0
	-13.596	0.0472488	0	0.00954437	0	0.0696945	0	0.0259628	0	0.0450058	0	0.0409317	0	0.0365524	0
	-13.496	0.0605316	0	0.0150146	0	0.0829773	0	0.031601	0	0.0397034	0	0.0470428	0	0.0426636	0
	-13.396	0.0489655	0	0.00765991	0	0.071106	0	0.0354919	0	0.0468903	0	0.0387421	0	0.053894	0
	-13.296	0.0569458	0	0.00375366	0	0.0718842	0	0.0315857	0	0.0354767	0	0.0354768	0	0.0504608	0
	-13.196	0.0527191	0	0.00360107	0	0.0746916	0	0.0314331	0	0.0392303	0	0.03125	0	0.0421906	0
	-13.096	0.0487289	0	0.0114975	0	0.0674362	0	0.0274429	0	0.0357132	0	0.0350723	0	0.0502243	0
	-12.996	0.052803	0	0.0074234	0	0.0750809	0	0.031517	0	0.0466537	0	0.0391464	0	0.0425797	0
	-12.896	0.0524826	0	0.00774384	0	0.0632095	0	0.0233841	0	0.0277481	0	0.0310135	0	0.0422592	0
	-12.796	0.0368576	0	0.0113449	0	0.0555649	0	0.0196457	0	0.0352554	0	0.0236739	0	0.0385208	0
	-12.696	0.0214691	0	0	0	0.0554658	0	0.0161133	0	0.0234375	0	0.0315552	0	0.0345154	0
	-12.596	0.00998688	0	0.00727081	0	0.0477524	0	0.0116653	0	0.00774384	0	0.0268021	0	0.0307083	0
	-12.496	0.0194321	0	0.00125885	0	0.0379715	0	-0.0016861	0	-0.00530243	0	0.00624862	0	0.0209274	0
	-12.396	0.01194	0	-0.00202179	0	0.042198	0	0.00580597	0	0.00986481	0	0.0178146	0	0.0204697	0
	-12.296	0.00975037	0	-0.0121918	0	0.0434418	0	-0.00779724	0	0.000473022	0	0.00764458	0	0.00326538	0
	-12.196	0.000457764	0	-0.0177155	0	0.030243	0	-0.0211334	0	-0.00178528	0	0.00602722	0	-0.0105438	0
	-12.096	0.00576019	0	-0.00772858	0	0.0361862	0	-0.0111465	0	0.00415802	0	0.00429535	0	-0.0118027	0
	-11.996	-0.0096283	0	-0.0123444	0	0.0315704	0	-0.0157623	0	-0.000152588	0	-0.000320645	0	-0.00891113	0
	-11.896	-0.00375366	0	-0.029129	0	0.00727865	0	-0.0328522	0	-0.0169373	0	-0.00959778	0	-0.0217896	0
	-11.796	-0.00939178	0	-0.0158463	0	0.0200882	0	-0.0306778	0	-0.00365448	0	-0.0152355	0	-0.0200882	0
	-11.696	0.00771332	0	-0.00624847	0	0.0106274	0	-0.0213852	0	-0.0018692	0	0.00577545	0	-0.0103226	0
	-11.596	-0.00595856	0	-0.0194473	0	-0.00257111	0	-0.0231705	0	-0.00772858	0	-0.00772858	0	-0.00429535	0
	-11.496	-0.00353241	0	-0.00624847	0	-0.000617981	0	-0.0287247	0	-0.0173264	0	-0.00156388	0	0.00139618	0
	-11.396	6.86646e-05	0	-0.00577545	0	0.00298294	0	-0.0252914	0	-0.0096817	0	0.0018692	0	0.00156403	0
	-11.296	-0.00415802	0	-0.00232697	0	0.00656891	0	-0.0330887	0	-0.0174789	0	0.00171632	0	-0.00218964	0
	-11.196	-0.0113449	0	-0.00577545	0	-0.000617689	0	-0.0409164	0	-0.0248337	0	-0.0174942	0	0.00139618	0
	-11.096	-0.00774384	0	0.0051651	0	0.00281525	0	-0.0482559	0	-0.0096817	0	-0.00984955	0	0.00156403	0
	-10.996	-0.00572205	0	0.00765991	0	0.00860596	0	-0.0277863	0	-0.0113983	0	-0.0115662	0	0.0148315	0
	-10.896	-1.52588e-05	0	0.0055542	0	-0.000533995	0	-0.048172	0	-0.0133362	0	-0.00569153	0	0.0014801	0
	-10.796	-0.00798035	0	0.00540161	0	0.0142975	0	-0.0450592	0	-0.00601196	0	-0.00961311	0	0.00132751	0
	-10.696	-0.00563812	0	0.00727081	0	0.000877452	0	-0.0467606	0	-0.0191269	0	-0.0114822	0	0.00289154	0
	-10.596	-0.00400543	0	-0.0018692	0	0.0067215	0	-0.0448227	0	-0.00920868	0	0.0018692	0	-0.0059433	0
	-10.496	-0.017662	0	0.00743866	0	0.00087738	0	-0.0584793	0	-0.0120926	0	-0.0114822	0	-0.00852203	0
	-10.396	-0.0235367	0	0.00156403	0	-0.00452431	0	-0.0526352	0	-0.0170212	0	-0.00156403	0	-0.00624847	0
	-10.296	-0.0272064	0	-0.00257874	0	-0.00523376	0	-0.0563049	0	-0.00991821	0	-0.00210578	0	-0.0144653	0
	-10.196	-0.028923	0	-0.00382233	0	-0.00678247	0	-0.0583267	0	-0.0228806	0	-8.39233e-05	0	-0.0274277	0
	-10.096	-0.0141602	0	0.00720215	0	-0.00343323	0	-0.0510712	0	-0.00794983	0	-0.0078125	0	-0.0121918	0
	-9.996	-0.0310974	0	-0.00616455	0	-0.0205383	0	-0.0677032	0	-0.0208435	0	-0.0131987	0	-0.0100708	0
	-9.896	-0.0347824	0	-0.0138931	0	-0.0165483	0	-0.0565414	0	-0.00998688	0	0.00203705	0	-0.0137558	0
	-9.796	-0.0176773	0	-0.000389099	0	-0.0147629	0	-0.0463028	0	-0.00725555	0	0.00382224	0	0.00725555	0
	-9.696	-0.0311127	0	-0.0138245	0	-0.0285033	0	-0.0487976	0	-0.00991821	0	-0.00961304	0	0.00115967	0
	-9.596	-0.0235214	0	-0.0101395	0	-0.0398331	0	-0.0601273	0	-0.0249863	0	-0.00609589	0	-0.0139084	0
	-9.496	-0.0308762	0	-0.00624847	0	-0.032341	0	-0.0604477	0	-0.0170212	0	-0.017494	0	-0.014061	0
	-9.396	-0.0251694	0	-0.0120926	0	-0.0264666	0	-0.0584793	0	9.91821e-05	0	-0.00757599	0	-0.00461578	0
	-9.296	-0.0236206	0	-0.0258636	0	-0.0402374	0	-0.0600586	0	-0.0131989	0	-0.0133664	0	-0.0219574	0
	-9.196	-0.026886	0	-0.0217896	0	-0.0325626	0	-0.0403595	0	-0.00569153	0	-0.00585938	0	-0.0214844	0
	-9.096	-0.00813293	0	-0.0142822	0	-0.0361633	0	-0.03302	0	0.00212097	0	-0.0022583	0	-0.0063324	0
	-8.996	-0.0276794	0	-0.0333557	0	-0.0482025	0	-0.0367737	0	-0.00975037	0	-0.0213316	0	-0.0183716	0
	-8.896	-0.0234528	0	-0.0183563	0	-0.0442811	0	-0.0217743	0	-0.0139771	0	-0.0063324	0	-0.0141449	0
	-8.796	-0.0194626	0	-0.0256119	0	-0.047966	0	-0.0287247	0	-0.0287399	0	-0.0210949	0	-0.0179672	0
	-8.696	-0.0175934	0	-0.0242157	0	-0.038895	0	-0.0196533	0	-0.0120239	0	-0.00421143	0	-0.016571	0
	-8.596	-0.0293121	0	-0.0349884	0	-0.0691986	0	-0.0266876	0	-0.0348206	0	-0.0234375	0	-0.03125	0
	-8.496	-0.0180664	0	-0.0162354	0	-0.0581207	0	-0.0159149	0	-0.0193634	0	-0.011719	0	-0.00828552	0
	-8.396	-0.0368881	0	-0.0200729	0	-0.0652234	0	-0.0269241	0	-0.0277176	0	-0.0195999	0	-0.0161667	0
	-8.296	-0.0294647	0	-0.0240631	0	-0.0653076	0	-0.0157623	0	-0.0387421	0	-0.0198517	0	-0.0237579	0
	-8.196	-0.0277481	0	-0.0256119	0	-0.0596847	0	-0.0290298	0	-0.0287399	0	-0.032814	0	-0.0254745	0
	-8.096	-0.0447006	0	-0.0313187	0	-0.0577164	0	-0.0230179	0	-0.0269394	0	-0.0310135	0	-0.024147	0
	-7.996	-0.0452576	0	-0.020462	0	-0.0535889	0	-0.0152893	0	-0.0274963	0	-0.0198518	0	-0.024231	0
	-7.896	-0.0587616	0	-0.0333557	0	-0.0560149	0	-0.0177155	0	-0.0331879	0	-0.0333557	0	-0.0299225	0
	-7.796	-0.0493164	0	-0.0242157	0	-0.0501404	0	-0.0193481	0	-0.0193634	0	-0.03125	0	-0.0278168	0
	-7.696	-0.0483704	0	-0.0232697	0	-0.0576477	0	-0.00746155	0	-0.0193634	0	-0.0195313	0	-0.0273438	0
	-7.596	-0.0410309	0	-0.0159302	0	-0.0498352	0	0.000183105	0	-0.0232697	0	-0.015625	0	-0.0204773	0
	-7.496	-0.052597	0	-0.019989	0	-0.0617065	0	-0.0118561	0	-0.0235901	0	-0.0274962	0	-0.0318756	0
	-7.396	-0.0412674	0	-0.0235062	0	-0.0578844	0	-0.0191116	0	-0.0311508	0	-0.0197678	0	-0.0275803	0
	-7.296	-0.0393829	0	-0.0105438	0	-0.0674133	0	-0.00567627	0	-0.029129	0	-0.0292969	0	-0.0258636	0
	-7.196	-0.0465851	0	-0.0214844	0	-0.0553894	0	-0.00567627	0	-0.0288239	0	-0.0214844	0	-0.0260315	0
	-7.096	-0.043457	0	-0.0181885	0	-0.0520935	0	-0.0100555	0	-0.0139771	0	-0.0258636	0	-0.0219574	0
	-6.996	-0.0486755	0	-0.0237427	0	-0.0654602	0	-0.0188751	0	-0.0309143	0	-0.0424955	0	-0.0276489	0
	-6.896	-0.0427475	0	-0.0298386	0	-0.0632708	0	-0.0132523	0	-0.0254593	0	-0.0373459	0	-0.0221939	0
	-6.796	-0.0251007	0	-0.0237427	0	-0.0460968	0	-0.00762939	0	-0.030777	0	-0.0426633	0	-0.0275116	0
	-6.696	-0.0180664	0	-0.0237427	0	-0.0501407	0	0.00408936	0	-0.0235748	0	-0.0237427	0	-0.0204773	0
	-6.596	-0.0288391	0	-0.0037384	0	-0.0493622	0	0.00456238	0	-0.0306091	0	-0.030777	0	-0.0195313	0
	-6.496	-0.0159454	0	0.00117493	0	-0.0327301	0	0.00994873	0	-0.0139771	0	-0.0175783	0	-0.0144501	0
	-6.396	-0.028923	0	-0.0041275	0	-0.0494459	0	0.0118179	0	-0.0306931	0	-0.0118027	0	-0.0274277	0
	-6.296	-0.0200195	0	0.0055542	0	-0.0208435	0	0.0216675	0	-0.013504	0	-0.0139772	0	-0.0185242	0
	-6.196	-0.0347824	0	0.00156403	0	-0.0323409	0	0.0298691	0	-0.0056076	0	-0.0250015	0	-0.033287	0
	-6.096	-0.0296173	0	0.00720215	0	-0.0381165	0	0.0348663	0	-0.00811768	0	-0.0117188	0	-0.016098	0
	-5.996	-0.0254059	0	0.00750732	0	-0.0263977	0	0.0311279	0	-0.0115509	0	-0.012192	0	-0.0164032	0
	-5.896	-0.0313492	0	0.00156403	0	-0.0243604	0	0.0298691	0	-0.00530243	0	-0.017189	0	-0.0293808	0
	-5.796	-0.0254059	0	0.0114136	0	-0.0107727	0	0.0392456	0	0.0032959	0	-0.00781286	0	-0.0200043	0
	-5.696	-0.0230637	0	0.00173187	0	-0.0206219	0	0.0372086	0	-0.0248337	0	-0.0174942	0	-0.0293808	0
	-5.596	-0.0195465	0	-0.0022583	0	-0.0205383	0	0.0411987	0	-0.00959778	0	-0.0102386	0	-0.0185242	0
	-5.496	-0.00806427	0	0.00531769	0	-0.00858307	0	0.0411301	0	-0.00202179	0	-0.0137403	0	-0.0295334	0
	-5.396	-0.00602722	0	0.0115662	0	-0.00328086	0	0.0472107	0	-0.00749207	0	-0.0159454	0	-0.0240631	0
	-5.296	-0.0136871	0	0.0109406	0	-0.00326538	0	0.0470581	0	-0.00794983	0	-0.0278169	0	-0.032196	0
	-5.196	-0.00587463	0	0.0040741	0	-0.0142058	0	0.0431519	0	-0.00717163	0	-0.0310822	0	-0.0354614	0
	-5.096	-0.0115814	0	0.0210266	0	-0.000854492	0	0.0491638	0	-0.00210571	0	-0.025238	0	-0.0296173	0
	-4.996	-8.39233e-05	0	0.0292282	0	0.00313568	0	0.0601883	0	-0.00936127	0	-0.0212478	0	-0.0261002	0
	-4.896	-0.00587463	0	0.0309448	0	0.00485223	0	0.0548706	0	-0.000610352	0	-0.00828552	0	-0.0361023	0
	-4.796	0.00552368	0	0.0384369	0	0.00453186	0	0.054718	0	-0.0192108	0	-0.0196841	0	-0.0357819	0
	-4.696	-0.0130615	0	0.0312653	0	-0.0140531	0	0.0393982	0	-0.0268555	0	-0.0345306	0	-0.0506287	0
	-4.596	0.00959778	0	0.0389099	0	0.0132904	0	0.054245	0	-0.00718689	0	-0.0193787	0	-0.0276642	0
	-4.496	0.0180359	0	0.0509491	0	0.0282898	0	0.0478363	0	0.00424194	0	0.00437948	0	-0.0242157	0
	-4.396	0.0235748	0	0.056488	0	0.0300901	0	0.0527649	0	0.00180054	0	0.00944519	0	-0.0379028	0
	-4.296	0.0271759	0	0.0596161	0	0.0261841	0	0.0483856	0	0.00149536	0	0.00180025	0	-0.0458527	0
	-4.196	0.0199738	0	0.0522766	0	0.0303958	0	0.0366669	0	-0.00584412	0	-0.00601196	0	-0.0608673	0
	-4.096	0.0451431	0	0.0541458	0	0.0597763	0	0.0277634	0	-0.00428009	0	-0.00444794	0	-0.039772	0
	-3.996	0.0565414	0	0.0418015	0	0.0672684	0	0.0271378	0	-0.0233536	0	-0.0118029	0	-0.0435257	0
	-3.896	0.0508499	0	0.0251694	0	0.0615771	0	0.0251846	0	-0.0298233	0	-0.017189	0	-0.0570297	0
	-3.796	0.0476379	0	0.0327301	0	0.0696106	0	0.0175934	0	-0.0210114	0	-0.0055539	0	-0.0529022	0
	-3.696	0.0660019	0	0.0290756	0	0.0887524	0	0.0139389	0	0.013298	0	0.0132828	0	-0.0523453	0
	-3.596	0.0515442	0	0.0453949	0	0.108063	0	0.00994873	0	0.0257263	0	0.0055542	0	-0.0289917	0
	-3.496	0.0699921	0	0.083374	0	0.131805	0	0.02948	0	0.0607147	0	0.0366362	0	-0.00976563	0
	-3.396	0.0460815	0	0.082901	0	0.178681	0	0.0674438	0	0.083374	0	0.0527344	0	-0.00289917	0
	-3.296	0.0549774	0	0.0558624	0	0.221344	0	0.104004	0	0.11853	0	0.107116	0	-0.0175781	0
	-3.196	0.0727234	0	0.0650024	0	0.216569	0	0.121429	0	0.100952	0	0.128128	0	-0.0356293	0
	-3.096	0.0735703	0	0.0486832	0	0.202736	0	0.114784	0	0.0486832	0	0.0992966	0	-0.0374222	0
	-2.996	0.0699844	0	0.051796	0	0.210091	0	0.0794754	0	0.0136795	0	0.0716326	0	-0.0311813	0
	-2.896	0.0395203	0	0.0488434	0	0.175094	0	0.0333862	0	-0.0295868	0	0.0371094	0	-0.0571136	0
	-2.796	0.0846863	0	0.0599365	0	0.155716	0	-0.00520325	0	-0.0684967	0	0.00898826	0	-0.0646057	0
	-2.696	0.0380249	0	0.0314026	0	0.129851	0	-0.0102844	0	-0.123581	0	-0.0354767	0	-0.042984	0
	-2.596	0.0449905	0	0.0271225	0	0.0832138	0	-0.026619	0	-0.128975	0	-0.0692978	0	-0.0471115	0
	-2.496	0.0468597	0	0.0207214	0	0.0693054	0	-0.00177002	0	-0.122559	0	-0.0332031	0	-0.0414886	0
	-2.396	0.0224838	0	0.00930023	0	0.0689926	0	-0.013649	0	-0.127724	0	-0.0260062	0	-0.0342941	0
	-2.296	0.0346832	0	0.0289917	0	0.0763373	0	-0.0126953	0	-0.134125	0	-0.0378876	0	-0.0222626	0
	-2.196	0.0408401	0	0.0164108	0	0.0315628	0	0.00299835	0	-0.147026	0	-0.0876541	0	-0.0059433	0
	-2.096	0.0101318	0	0.0442963	0	0.0661774	0	-0.0216217	0	-0.153976	0	-0.0402374	0	-0.0308685	0
	-1.996	0.000923157	0	0.0685196	0	0.0425797	0	0.0227585	0	-0.0985031	0	0.0311661	0	0.00209808	0
	-1.896	0.000289917	0	0.0647736	0	0.0608673	0	0.0272827	0	-0.0902252	0	0.0805337	0	0.00288391	0
	-1.796	0.0216293	0	0.0479813	0	0.0440772	0	0.0754929	0	-0.0504532	0	0.079216	0	0.0439072	0
	-1.696	-0.00344849	0	0.0724335	0	0.0343018	0	0.111511	0	-0.0242767	0	0.0857086	0	0.0574188	0
	-1.596	0.0113907	0	0.107277	0	0.0432053	0	0.111977	0	-0.00943756	0	0.120857	0	0.0836716	0
	-1.496	-0.00617981	0	0.0817261	0	0.0682983	0	0.105804	0	-0.00326538	0	0.164063	0	0.0898438	0
	-1.396	-0.0272751	0	0.0886002	0	0.0537643	0	0.124092	0	0.0112686	0	0.140005	0	0.0965652	0
	-1.296	-0.0136032	0	0.100868	0	0.0564976	0	0.149483	0	0.0552444	0	0.165703	0	0.129295	0
	-1.196	-0.0254059	0	0.0821991	0	0.0573578	0	0.176437	0	0.0631409	0	0.205154	0	0.14093	0
	-1.096	-0.0173569	0	0.0891495	0	0.0958633	0	0.185112	0	0.0900955	0	0.269615	0	0.146645	0
	-0.996002	0.0118561	0	0.0852509	0	0.0711823	0	0.225418	0	0.100876	0	0.267899	0	0.206329	0
	-0.896004	0.0287399	0	0.112587	0	0.151176	0	0.242912	0	0.150398	0	0.260377	0	0.250542	0
	-0.795998	-0.036026	0	0.0804749	0	0.0881409	0	0.178772	0	0.0873566	0	0.254684	0	0.209061	0
	-0.695999	-0.623375	0	-0.527336	0	-0.499214	0	-0.420433	0	-0.526085	0	-0.351402	0	-0.377342	0
	-0.596001	0.539207	0	-0.533348	0	-0.166939	0	-0.321297	0	-0.400536	0	-0.018364	0	-0.213371	0
	-0.496002	1.83295	0	-0.348976	0	1.73243	0	0.269646	0	0.186974	0	0.034462	0	0.0146103	0
	-0.396004	1.36865	0	-0.173126	0	1.91048	0	0.353622	0	0.19548	0	1.02096	0	1.50594	0
	-0.295998	0.588348	0	0.0184479	0	1.23029	0	0.440491	0	0.289078	0	0.743912	0	0.906555	0
	-0.195999	-0.217979	0	0.252907	0	0.428993	0	0.472145	0	0.432747	0	0.641335	0	0.760384	0
	-0.0960007	-0.947662	0	0.50087	0	-0.426941	0	0.602768	0	0.655411	0	0.025238	0	-0.163673	0
	0.0039978	-0.667519	0.172	0.632896	0.0106	-1.05492	0.08975	0.400108	0.0446	0.575867	0.02214	0.823357	0.3293	0.952881	1.648
	0.103996	0.151154	0.357748	0.178604	0.033803	-0.533279	0.13615	0.0962677	0.137524	0.632507	0.393239	1.28314	1.06996	2.57733	3.12285
	0.204002	0.710762	0.539816	0.0905533	0.0565898	0.00898361	0.181701	0.190254	0.228706	0.989151	0.756188	2.07476	1.79105	4.11929	4.54608
	0.304001	0.825363	0.718238	0.0301514	0.0789641	0.174377	0.226423	0.182358	0.318162	1.24344	1.11107	2.76828	2.49293	5.45749	5.91816
	0.403999	1.07663	0.893092	0.105316	0.100935	0.262039	0.270323	0.313156	0.405931	1.67923	1.45804	3.52892	3.17589	7.18797	7.23998
	0.503998	1.26983	1.06444	0.11602	0.12251	0.296486	0.313418	0.436821	0.492041	2.03306	1.79724	4.23023	3.84026	8.28883	8.51234
	0.603996	1.48413	1.23234	0.131577	0.143696	0.325165	0.355723	0.513153	0.576523	2.39923	2.1288	4.91736	4.4864	9.55656	9.73612
	0.704002	1.6796	1.39687	0.146103	0.1645	0.388431	0.397252	0.638	0.659409	2.78642	2.45288	5.62532	5.11453	10.8259	10.9123
	0.804001	1.82905	1.55807	0.134148	0.184928	0.389778	0.438022	0.708549	0.740718	3.13775	2.76956	6.2743	5.72502	12.0644	12.0418
	0.903999	1.99139	1.71599	0.133682	0.204987	0.450867	0.47804	0.789642	0.820481	3.44666	3.079	6.92618	6.31821	13.2166	13.1255
	1.004	2.14951	1.87071	0.143059	0.224684	0.459938	0.517323	0.850105	0.898728	3.77557	3.38133	7.5257	6.89441	14.2906	14.1646
	1.104	2.32335	2.02228	0.149067	0.244024	0.48547	0.555883	0.915646	0.975486	4.06361	3.67668	8.12094	7.45402	15.3434	15.1602
	1.204	2.48218	2.17077	0.166336	0.263017	0.512111	0.593734	1.01135	1.05079	4.3968	3.9652	8.67087	7.99727	16.3501	16.1134
	1.304	2.65568	2.31621	0.172199	0.281664	0.587048	0.630891	1.08628	1.12464	4.6797	4.24698	9.22328	8.52454	17.3361	17.0252
	1.404	2.78803	2.45866	0.183762	0.299975	0.576881	0.66736	1.14613	1.19709	4.93502	4.52216	9.73641	9.03618	18.2387	17.8969
	1.504	2.89365	2.59819	0.148445	0.317954	0.594688	0.703157	1.20705	1.26815	5.2111	4.79087	10.2578	9.53251	19.0659	18.7297
	1.604	3.08904	2.73485	0.204456	0.335608	0.631016	0.738294	1.27088	1.33785	5.49743	5.05324	10.7668	10.0139	19.8916	19.5248
	1.704	3.22147	2.86869	0.227036	0.352944	0.643133	0.772782	1.35268	1.40622	5.75877	5.30941	11.2578	10.4806	20.6609	20.2833
	1.804	3.30898	2.99976	0.231731	0.369965	0.670475	0.806637	1.3805	1.47327	5.98565	5.55947	11.693	10.9331	21.3795	21.0065
	1.904	3.47397	3.12811	0.273602	0.386677	0.719074	0.839863	1.44565	1.53903	6.20345	5.80354	12.1439	11.3715	22.047	21.6955
	2.004	3.62109	3.2538	0.325089	0.403087	0.755867	0.872476	1.55167	1.60353	6.4779	6.04176	12.5788	11.7964	22.7359	22.3517
	2.104	3.75077	3.37687	0.327431	0.419199	0.770241	0.904485	1.59011	1.66678	6.68728	6.27424	12.9488	12.2079	23.3549	22.9761
	2.204	3.85115	3.49739	0.352825	0.435021	0.79111	0.935902	1.66925	1.72883	6.90877	6.50112	13.3495	12.6065	23.9503	23.57
	2.304	3.98249	3.61538	0.386028	0.450554	0.8204	0.96674	1.73074	1.78967	7.13775	6.72248	13.7345	12.9924	24.503	24.1346
	2.404	4.09475	3.7309	0.405945	0.465806	0.852196	0.997005	1.81269	1.84933	7.39033	6.93845	14.1172	13.366	24.9726	24.6709
	2.504	4.18991	3.84399	0.437668	0.480781	0.91423	1.02671	1.88269	1.90785	7.59001	7.14913	14.4989	13.7275	25.4644	25.1802
	2.604	4.33116	3.95472	0.497196	0.495485	0.952038	1.05586	1.95596	1.96523	7.79907	7.35466	14.7909	14.0774	25.9233	25.6636
	2.704	4.43382	4.06312	0.497669	0.509923	0.995327	1.08447	2.03753	2.02151	8.00627	7.55514	15.1033	14.4159	26.345	26.1222
	2.804	4.54076	4.16923	0.537743	0.524098	1.05196	1.11256	2.11323	2.07669	8.21165	7.75065	15.3987	14.7433	26.7494	26.557
	2.904	4.64819	4.2731	0.535786	0.538015	1.10345	1.14012	2.16128	2.1308	8.40767	7.94133	15.6973	15.0599	27.1216	26.9691
	3.004	4.74632	4.37477	0.520943	0.55168	1.10064	1.16717	2.20863	2.18386	8.59142	8.12727	15.9949	15.366	27.47	27.3595
	3.104	4.84421	4.47429	0.528992	0.565097	1.13539	1.19371	2.23682	2.23589	8.77133	8.30858	16.3027	15.662	27.7869	27.7292
	3.204	4.96733	4.57171	0.551025	0.578271	1.16634	1.21977	2.30589	2.28691	8.96588	8.48537	16.6029	15.948	28.106	28.0792
	3.304	5.03733	4.66705	0.519463	0.591205	1.1965	1.24534	2.33636	2.33694	9.1215	8.65771	16.8409	16.2245	28.3674	28.4103
	3.404	5.14366	4.76036	0.548916	0.603903	1.23346	1.27043	2.4044	2.38599	9.31814	8.82572	17.1305	16.4916	28.6456	28.7236
	3.504	5.22029	4.85168	0.553989	0.616371	1.26258	1.29506	2.44979	2.43408	9.469	8.9895	17.3473	16.7496	28.913	29.0198
	3.604	5.33234	4.94105	0.556961	0.628613	1.29211	1.31923	2.50246	2.48124	9.6429	9.14914	17.5607	16.9988	29.162	29.2997
	3.704	5.41764	5.02852	0.592113	0.640632	1.31602	1.34294	2.54916	2.52748	9.80275	9.30475	17.7835	17.2395	29.3883	29.5643
	3.804	5.49788	5.11412	0.613129	0.652432	1.32892	1.36622	2.58987	2.57282	9.95657	9.4564	18.0158	17.472	29.5966	29.8143
	3.904	5.57983	5.19787	0.624767	0.664018	1.32914	1.38906	2.63307	2.61726	10.0784	9.60418	18.2341	17.6964	29.8087	30.0504
	4.004	5.67186	5.27983	0.642437	0.675392	1.35102	1.41148	2.68229	2.66084	10.2367	9.74818	18.4282	17.913	30.009	30.2732
	4.104	5.75116	5.36003	0.667191	0.68656	1.38376	1.43348	2.74207	2.70357	10.383	9.88851	18.6094	18.1221	30.1636	30.4836
	4.204	5.82818	5.43851	0.670162	0.697526	1.40548	1.45507	2.79127	2.74546	10.5253	10.0252	18.7759	18.3239	30.3497	30.6822
	4.304	5.93546	5.5153	0.691032	0.708291	1.42696	1.47626	2.82807	2.78653	10.6371	10.1585	18.9724	18.5186	30.5266	30.8695
	4.404	6.00146	5.59043	0.706249	0.71886	1.45359	1.49705	2.84393	2.82679	10.7619	10.2882	19.1286	18.7064	30.6711	31.0462
	4.504	6.06999	5.66393	0.704468	0.729236	1.45212	1.51745	2.87323	2.86627	10.8813	10.4147	19.2827	18.8877	30.8065	31.2128
	4.604	6.14593	5.73585	0.714302	0.739424	1.47775	1.53747	2.88683	2.90497	11.0238	10.5378	19.4338	19.0625	30.9568	31.37
	4.704	6.19873	5.80621	0.723526	0.749427	1.51071	1.55712	2.91963	2.94291	11.1271	10.6578	19.5762	19.2311	31.0601	31.5181
	4.804	6.24795	5.87505	0.70274	0.759247	1.53993	1.5764	2.9376	2.9801	11.2467	10.7746	19.7148	19.3937	31.1674	31.6577
	4.904	6.30241	5.94239	0.706253	0.768888	1.55954	1.59532	2.98035	3.01656	11.3517	10.8884	19.8398	19.5505	31.2813	31.7893
	5.004	6.37264	6.00827	0.726032	0.778353	1.58306	1.61388	3.0237	3.0523	11.4495	10.9993	19.9571	19.7017	31.3941	31.9133
	5.104	6.41178	6.07272	0.729847	0.787646	1.59455	1.6321	3.05503	3.08734	11.5428	11.1072	20.0905	19.8475	31.4841	32.0301
	5.204	6.48023	6.13577	0.736103	0.79677	1.60454	1.64998	3.08425	3.12169	11.6077	11.2123	20.2289	19.988	31.6036	32.1401
	5.304	6.54077	6.19744	0.753368	0.805727	1.62133	1.66752	3.12057	3.15536	11.6957	11.3147	20.3474	20.1234	31.7024	32.2437
	5.404	6.60318	6.25776	0.757355	0.814521	1.61438	1.68473	3.12534	3.18837	11.7819	11.4143	20.4303	20.2539	31.7887	32.3413
	5.504	6.6228	6.31677	0.761181	0.823154	1.62571	1.70163	3.1559	3.22073	11.832	11.5114	20.5349	20.3797	31.8707	32.4332
	5.604	6.68531	6.37449	0.780552	0.831631	1.65697	1.7182	3.18776	3.25245	11.9026	11.6059	20.6254	20.5009	31.9684	32.5197
	5.704	6.70912	6.43096	0.773285	0.839953	1.66078	1.73447	3.21127	3.28354	11.9769	11.6979	20.715	20.6177	32.0197	32.6012
	5.804	6.77147	6.48618	0.804382	0.848122	1.67282	1.75043	3.25409	3.31402	12.0397	11.7874	20.8286	20.7303	32.1245	32.6778
	5.904	6.8435	6.54019	0.805798	0.856143	1.69407	1.76609	3.28268	3.34389	12.0995	11.8746	20.908	20.8387	32.1851	32.75
	6.004	6.89428	6.59302	0.810478	0.864017	1.70626	1.78146	3.30706	3.37317	12.1628	11.9595	20.9709	20.9431	32.2561	32.8179
	6.104	6.93585	6.64469	0.831097	0.871748	1.73907	1.79654	3.34738	3.40188	12.2422	12.0421	21.0623	21.0437	32.3197	32.8818
	6.204	6.97623	6.69523	0.822113	0.879338	1.75696	1.81133	3.3812	3.43001	12.3148	12.1226	21.1154	21.1406	32.3571	32.9419
	6.304	7.0078	6.74465	0.841187	0.886789	1.76852	1.82585	3.4201	3.45759	12.3737	12.2009	21.1859	21.234	32.408	32.9985
	6.404	7.04686	6.79299	0.845402	0.894104	1.78759	1.8401	3.45136	3.48462	12.4435	12.2771	21.2637	21.3238	32.4468	33.0518
	6.504	7.09178	6.84026	0.847351	0.901285	1.79001	1.85408	3.46503	3.51112	12.508	12.3512	21.3477	21.4104	32.4805	33.1019
	6.604	7.10959	6.88649	0.856876	0.908336	1.8122	1.86779	3.48284	3.53709	12.5805	12.4234	21.3777	21.4938	32.5134	33.149
	6.704	7.18499	6.93171	0.862743	0.915258	1.84837	1.88125	3.51979	3.56254	12.6252	12.4937	21.4529	21.574	32.5501	33.1933
	6.804	7.20702	6.97592	0.872269	0.922053	1.85837	1.89446	3.54901	3.58749	12.6623	12.562	21.5141	21.6513	32.5684	33.235
	6.904	7.2635	7.01916	0.874538	0.928724	1.87141	1.90742	3.58206	3.61194	12.727	12.6286	21.5705	21.7257	32.6127	33.2742
	7.004	7.29467	7.06144	0.878063	0.935273	1.87228	1.92013	3.5937	3.63591	12.7812	12.6933	21.6291	21.7973	32.6363	33.3111
	7.104	7.31373	7.10279	0.86665	0.941703	1.90258	1.93261	3.61293	3.6594	12.8085	12.7563	21.7107	21.8663	32.6521	33.3458
	7.204	7.3203	7.14322	0.868362	0.948015	1.88181	1.94485	3.61542	3.68243	12.8503	12.8176	21.7405	21.9327	32.6854	33.3784
	7.304	7.34553	7.18276	0.870632	0.954212	1.89532	1.95686	3.64065	3.705	12.9063	12.8773	21.7811	21.9966	32.7069	33.409
	7.404	7.37671	7.22142	0.878368	0.960295	1.91478	1.96864	3.67964	3.72711	12.9768	12.9353	21.8323	22.0581	32.7376	33.4379
	7.504	7.39436	7.25922	0.880093	0.966268	1.91681	1.98021	3.68948	3.74879	13.002	12.9918	21.8849	22.1173	32.7594	33.465
	7.604	7.416	7.29619	0.86298	0.972131	1.91549	1.99155	3.71894	3.77004	13.0358	13.0468	21.9224	22.1742	32.7773	33.4905
	7.704	7.45491	7.33234	0.882351	0.977887	1.93829	2.00268	3.7305	3.79086	13.0745	13.1002	21.9842	22.2291	32.8002	33.5145
	7.804	7.49389	7.36768	0.878368	0.983538	1.94212	2.01361	3.76558	3.81127	13.1484	13.1523	22.031	22.2818	32.8243	33.537
	7.904	7.51561	7.40224	0.8918	0.989086	1.94821	2.02432	3.77948	3.83127	13.194	13.2029	22.0765	22.3326	32.8574	33.5582
	8.004	7.55428	7.43602	0.887978	0.994532	1.96392	2.03484	3.7869	3.85087	13.2208	13.2521	22.1075	22.3815	32.8842	33.5782
	8.104	7.56616	7.46906	0.880322	0.999878	1.97142	2.04516	3.79097	3.87008	13.2758	13.3	22.1541	22.4285	32.8997	33.5969
	8.204	7.59553	7.50136	0.890163	1.00513	1.97735	2.05528	3.80862	3.88891	13.3242	13.3466	22.192	22.4738	32.9178	33.6145
	8.304	7.61327	7.53295	0.895874	1.01028	1.97556	2.06521	3.82635	3.90736	13.362	13.3919	22.2402	22.5173	32.9471	33.6311
	8.404	7.65186	7.56382	0.899921	1.01534	1.98711	2.07496	3.84542	3.92545	13.4121	13.436	22.2715	22.5592	32.9624	33.6467
	8.504	7.65499	7.59401	0.90197	1.0203	1.99728	2.08452	3.84808	3.94317	13.434	13.4789	22.2854	22.5995	32.9766	33.6613
	8.604	7.6949	7.62353	0.910938	1.02518	2.00641	2.0939	3.87705	3.96054	13.4944	13.5207	22.3534	22.6383	33.0172	33.6751
	8.704	7.72249	7.65239	0.915558	1.02997	2.02228	2.10311	3.90433	3.97756	13.5215	13.5613	22.3885	22.6757	33.0326	33.688
	8.804	7.73999	7.6806	0.901806	1.03466	2.009	2.11214	3.91792	3.99425	13.5585	13.6007	22.3948	22.7116	33.0391	33.7002
	8.904	7.75342	7.70819	0.907429	1.03928	2.03368	2.121	3.92354	4.0106	13.5801	13.6392	22.4393	22.7461	33.0713	33.7116
	9.004	7.77357	7.73515	0.903835	1.0438	2.02258	2.12969	3.93214	4.02662	13.6079	13.6765	22.4549	22.7793	33.0721	33.7223
	9.104	7.80468	7.76152	0.911808	1.04825	2.03806	2.13822	3.95917	4.04232	13.6545	13.7128	22.4712	22.8113	33.0994	33.7324
	9.204	7.83788	7.78729	0.913757	1.05261	2.04001	2.14659	3.97314	4.05771	13.688	13.7482	22.5083	22.842	33.1211	33.7419
	9.304	7.88045	7.81249	0.936802	1.0569	2.05133	2.1548	3.99198	4.07279	13.7385	13.7826	22.5429	22.8716	33.1437	33.7508
	9.404	7.89061	7.83712	0.927433	1.0611	2.04197	2.16286	3.99433	4.08756	13.7607	13.816	22.5606	22.9001	33.1546	33.7592
	9.504	7.93342	7.8612	0.938992	1.06523	2.054	2.17076	4.0137	4.10205	13.8106	13.8485	22.5999	22.9275	33.1852	33.7671
	9.604	7.94358	7.88475	0.936962	1.06929	2.0554	2.17852	4.01167	4.11624	13.8207	13.8801	22.6212	22.9538	33.1912	33.7745
	9.704	7.96858	7.90776	0.943371	1.07326	2.05774	2.18613	4.0298	4.13015	13.846	13.9109	22.6429	22.9791	33.2084	33.7815
	9.804	8.00319	7.93026	0.957973	1.07717	2.07298	2.19359	4.0444	4.14378	13.8803	13.9408	22.6692	23.0035	33.2047	33.788
	9.904	8.00404	7.95226	0.958523	1.081	2.07336	2.20092	4.04525	4.15713	13.8895	13.9699	22.6779	23.0269	33.2245	33.7942
	10.004	8.02124	7.97376	0.948681	1.08477	2.07884	2.2081	4.05073	4.17022	13.9179	13.9982	22.6877	23.0494	33.234	33.8
	10.104	8.03108	7.99478	0.946804	1.08846	2.06962	2.21515	4.05323	4.18305	13.9282	14.0257	22.7088	23.0711	33.2518	33.8054
	10.204	8.05639	8.01532	0.963833	1.09209	2.09884	2.22207	4.08979	4.19562	13.9651	14.0525	22.7341	23.092	33.2691	33.8105
	10.304	8.07038	8.03541	0.954857	1.09565	2.10407	2.22886	4.08408	4.20793	13.9905	14.0785	22.7402	23.112	33.2828	33.8153
	10.404	8.09155	8.05504	0.968212	1.09915	2.10649	2.23552	4.09027	4.22	14.0002	14.1038	22.7576	23.1313	33.2848	33.8198
	10.504	8.09748	8.07423	0.974148	1.10258	2.11602	2.24205	4.10745	4.23183	14.0142	14.1284	22.764	23.1499	33.2952	33.8241
	10.604	8.11318	8.093	0.978127	1.10595	2.11236	2.24846	4.1155	4.24342	14.0295	14.1523	22.7989	23.1677	33.3256	33.828
	10.704	8.13647	8.11134	0.993603	1.10926	2.12016	2.25475	4.13111	4.25478	14.0569	14.1756	22.8067	23.1849	33.3302	33.8318
	10.804	8.14827	8.12926	0.993679	1.1125	2.1204	2.26092	4.13089	4.26591	14.0688	14.1982	22.8182	23.2014	33.3495	33.8353
	10.904	8.15561	8.14679	1.00102	1.11569	2.12758	2.26697	4.14604	4.27682	14.0835	14.2202	22.8338	23.2172	33.368	33.8386
	11.004	8.16624	8.16391	0.992123	1.11882	2.13791	2.27291	4.13714	4.28751	14.0862	14.2416	22.8438	23.2325	33.359	33.8417
	11.104	8.16741	8.18066	1.00111	1.12189	2.13938	2.27874	4.15034	4.29798	14.0958	14.2624	22.8534	23.2472	33.3569	33.8447
	11.204	8.17163	8.19703	0.997509	1.12491	2.13205	2.28445	4.143	4.30824	14.1113	14.2826	22.8611	23.2613	33.3653	33.8474
	11.304	8.18538	8.21302	0.991726	1.12787	2.13798	2.29006	4.168	4.3183	14.1136	14.3023	22.8751	23.2748	33.3866	33.85
	11.404	8.19881	8.22866	1.00547	1.13077	2.15125	2.29556	4.17002	4.32815	14.135	14.3214	22.8927	23.2879	33.3998	33.8524
	11.504	8.18921	8.24394	1.00337	1.13363	2.15696	2.30096	4.18792	4.33781	14.1367	14.34	22.9063	23.3004	33.4099	33.8547
	11.604	8.20124	8.25888	1.00321	1.13643	2.14165	2.30626	4.1912	4.34727	14.149	14.3581	22.9063	23.3125	33.414	33.8568
	11.704	8.21069	8.27349	1.00579	1.13918	2.15141	2.31145	4.20143	4.35654	14.1586	14.3757	22.9158	23.3241	33.4231	33.8589
	11.804	8.2224	8.28776	1.02454	1.14188	2.15127	2.31655	4.22034	4.36563	14.1894	14.3928	22.9277	23.3353	33.4236	33.8607
	11.904	8.22631	8.30171	1.01313	1.14452	2.15892	2.32155	4.20941	4.37453	14.1855	14.4094	22.9278	23.346	33.4387	33.8625
	12.004	8.23592	8.31535	1.02305	1.14713	2.1493	2.32646	4.22636	4.38326	14.1838	14.4256	22.9415	23.3563	33.4371	33.8642
	12.104	8.23811	8.32868	1.02102	1.14968	2.15556	2.33127	4.22854	4.39181	14.1976	14.4413	22.9549	23.3663	33.4391	33.8658
	12.204	8.24834	8.34171	1.03048	1.15218	2.16892	2.33599	4.23066	4.40018	14.215	14.4566	22.9691	23.3758	33.4487	33.8672
	12.304	8.27108	8.35444	1.03493	1.15464	2.17274	2.34063	4.24198	4.40839	14.2188	14.4715	22.9684	23.385	33.4643	33.8686
	12.404	8.26976	8.36689	1.03657	1.15706	2.17141	2.34517	4.23268	4.41644	14.2289	14.4859	22.9595	23.3938	33.4627	33.8699
	12.504	8.2828	8.37906	1.03493	1.15943	2.17243	2.34963	4.24198	4.42432	14.2388	14.4999	22.9801	23.4023	33.4643	33.8712
	12.604	8.29069	8.39095	1.05798	1.16176	2.17299	2.35401	4.24253	4.43204	14.2694	14.5136	22.9884	23.4105	33.4606	33.8723
	12.704	8.29889	8.40257	1.05445	1.16404	2.18071	2.3583	4.26979	4.43961	14.2663	14.5269	23.0079	23.4183	33.4801	33.8734
	12.804	8.30866	8.41393	1.05595	1.16629	2.19048	2.36251	4.27175	4.44702	14.2869	14.5398	23.0177	23.4258	33.482	33.8744
	12.904	8.32202	8.42503	1.05853	1.16849	2.18431	2.36664	4.28541	4.45429	14.289	14.5523	23.0196	23.4331	33.4841	33.8754
	13.004	8.32216	8.43588	1.07743	1.17065	2.18493	2.3707	4.30057	4.46141	14.2893	14.5645	23.0391	23.4401	33.4955	33.8763
	13.104	8.33569	8.44649	1.07173	1.17277	2.19845	2.37467	4.30706	4.46838	14.3147	14.5764	23.045	23.4468	33.4978	33.8771
	13.204	8.34405	8.45686	1.08383	1.17485	2.21008	2.37858	4.31839	4.47522	14.3228	14.5879	23.0609	23.4532	33.5094	33.8779
	13.304	8.35522	8.46699	1.09907	1.1769	2.21829	2.3824	4.3266	4.48192	14.3459	14.5992	23.0841	23.4594	33.5173	33.8787
	13.404	8.3671	8.47689	1.09876	1.17891	2.22549	2.38616	4.34956	4.48848	14.3531	14.6101	23.0917	23.4654	33.5291	33.8794
	13.504	8.37288	8.48657	1.09767	1.18088	2.22375	2.38984	4.35159	4.49491	14.3481	14.6207	23.0897	23.4711	33.5348	33.88
	13.604	8.36896	8.49603	1.10469	1.18281	2.22751	2.39346	4.34737	4.50121	14.3669	14.631	23.0977	23.4766	33.5269	33.8806
	13.704	8.38288	8.50527	1.10673	1.18471	2.245	2.397	4.35378	4.50739	14.3616	14.641	23.0917	23.4819	33.5445	33.8812
	13.804	8.39819	8.51431	1.115	1.18657	2.24923	2.40048	4.3733	4.51344	14.3769	14.6507	23.1077	23.487	33.5528	33.8818
	13.904	8.39834	8.52314	1.11063	1.1884	2.24908	2.40389	4.37722	4.51936	14.3653	14.6602	23.1073	23.4919	33.56	33.8823
	14.004	8.40022	8.53177	1.11235	1.1902	2.24329	2.40724	4.38237	4.52517	14.3789	14.6694	23.1092	23.4966	33.5619	33.8828
	14.104	8.4078	8.54021	1.09743	1.19196	2.24696	2.41053	4.3787	4.53086	14.3751	14.6783	23.1129	23.5012	33.558	33.8832
	14.204	8.41171	8.54845	1.1165	1.19369	2.25103	2.41375	4.38292	4.53644	14.3792	14.687	23.1098	23.5055	33.5621	33.8836
	14.304	8.40654	8.55651	1.12274	1.19539	2.25758	2.41691	4.39666	4.5419	14.3927	14.6955	23.1233	23.5097	33.5684	33.884
	14.404	8.42609	8.56439	1.12289	1.19706	2.27618	2.42001	4.39651	4.54726	14.3929	14.7037	23.1312	23.5137	33.5795	33.8844
	14.504	8.44686	8.57208	1.1404	1.1987	2.27056	2.42306	4.40652	4.5525	14.4143	14.7117	23.1441	23.5176	33.5698	33.8848
	14.604	8.43701	8.5796	1.1418	1.20031	2.27226	2.42604	4.40791	4.55764	14.4279	14.7195	23.1465	23.5213	33.5679	33.8851
	14.704	8.44186	8.58696	1.14665	1.20188	2.26119	2.42897	4.41229	4.56268	14.4321	14.727	23.1504	23.5249	33.5721	33.8854
	14.804	8.45311	8.59414	1.16541	1.20343	2.2729	2.43184	4.43182	4.56762	14.4471	14.7344	23.1504	23.5284	33.5793	33.8857
	14.904	8.45827	8.60116	1.16306	1.20495	2.28961	2.43466	4.44917	4.57245	14.4453	14.7415	23.156	23.5317	33.5774	33.886
	15.004	8.44757	8.60803	1.14407	1.20645	2.27861	2.43743	4.44144	4.57719	14.4495	14.7485	23.1564	23.5348	33.5622	33.8863
	15.104	8.47225	8.61473	1.15781	1.20791	2.28016	2.44014	4.45144	4.58183	14.4666	14.7552	23.1661	23.5379	33.5719	33.8865
	15.204	8.46865	8.62129	1.16142	1.20935	2.28423	2.4428	4.4705	4.58638	14.4627	14.7618	23.1734	23.5408	33.5792	33.8867
	15.304	8.47092	8.6277	1.15571	1.21076	2.27462	2.44541	4.45698	4.59084	14.4613	14.7682	23.1719	23.5437	33.5543	33.8869
	15.404	8.49202	8.63396	1.15431	1.21215	2.2843	2.44797	4.46323	4.59521	14.471	14.7744	23.1781	23.5464	33.5721	33.8871
	15.504	8.49771	8.64008	1.18266	1.21351	2.29767	2.45049	4.48784	4.59948	14.4844	14.7804	23.1952	23.549	33.5887	33.8873
	15.604	8.50608	8.64606	1.17133	1.21484	2.29789	2.45295	4.47698	4.60368	14.4921	14.7862	23.1954	23.5515	33.5782	33.8875
	15.704	8.51913	8.6519	1.17735	1.21615	2.29939	2.45537	4.49003	4.60778	14.4978	14.7919	23.1969	23.5539	33.5909	33.8877
	15.804	8.51568	8.65762	1.1811	1.21744	2.2961	2.45774	4.4983	4.61181	14.4944	14.7975	23.2014	23.5563	33.588	33.8878
	15.904	8.52874	8.6632	1.18322	1.21871	2.30149	2.46007	4.49964	4.61575	14.4962	14.8029	23.2065	23.5585	33.601	33.888
	16.004	8.5296	8.66865	1.18704	1.21995	2.30205	2.46236	4.50394	4.61962	14.5078	14.8081	23.2111	23.5606	33.6051	33.8881
	16.104	8.53709	8.67398	1.18282	1.22116	2.30937	2.4646	4.508	4.6234	14.5041	14.8132	23.2148	23.5627	33.6089	33.8883
	16.204	8.55624	8.6792	1.19071	1.22236	2.31306	2.4668	4.51542	4.62711	14.5235	14.8181	23.2223	23.5647	33.6166	33.8884
	16.304	8.55248	8.68429	1.19447	1.22353	2.30947	2.46895	4.52338	4.63075	14.527	14.8229	23.2185	23.5666	33.6088	33.8885
	16.404	8.5603	8.68927	1.18696	1.22468	2.31368	2.47107	4.52338	4.63431	14.5317	14.8276	23.219	23.5684	33.613	33.8886
	16.504	8.57655	8.69413	1.20243	1.22581	2.32899	2.47314	4.53495	4.6378	14.547	14.8321	23.234	23.5702	33.6288	33.8887
	16.604	8.59155	8.69888	1.19868	1.22692	2.33321	2.47518	4.53167	4.64122	14.5585	14.8366	23.238	23.5719	33.6438	33.8888
	16.704	8.59406	8.70353	1.20102	1.22801	2.33868	2.47718	4.53745	4.64457	14.5532	14.8409	23.2326	23.5735	33.6384	33.8889
	16.804	8.60522	8.70807	1.20844	1.22908	2.33938	2.47914	4.55659	4.64785	14.5764	14.845	23.2405	23.5751	33.6384	33.889
	16.904	8.61663	8.7125	1.21986	1.23013	2.35783	2.48106	4.55676	4.65107	14.5914	14.8491	23.2514	23.5766	33.6497	33.8891
	17.004	8.60693	8.71684	1.21063	1.23116	2.34843	2.48294	4.55878	4.65422	14.5822	14.853	23.2422	23.578	33.648	33.8891
	17.104	8.60116	8.72108	1.2161	1.23218	2.33892	2.48479	4.57206	4.65731	14.5994	14.8569	23.248	23.5794	33.6539	33.8892
	17.204	8.60921	8.72522	1.22025	1.23317	2.3465	2.48661	4.58041	4.66033	14.6038	14.8606	23.2518	23.5808	33.6615	33.8893
	17.304	8.61694	8.72927	1.23158	1.23414	2.34611	2.48839	4.58753	4.6633	14.6224	14.8642	23.2636	23.5821	33.6619	33.8893
	17.404	8.61694	8.73322	1.22407	1.2351	2.33938	2.49014	4.58784	4.6662	14.6077	14.8677	23.2676	23.5833	33.6617	33.8894
	17.504	8.61702	8.73709	1.2354	1.23604	2.35774	2.49185	4.58792	4.66904	14.6265	14.8712	23.2748	23.5845	33.6693	33.8894
	17.604	8.62865	8.74086	1.22407	1.23696	2.34689	2.49353	4.59956	4.67183	14.6152	14.8745	23.2752	23.5856	33.6692	33.8895
	17.704	8.62827	8.74456	1.23149	1.23787	2.35805	2.49518	4.59947	4.67456	14.6231	14.8777	23.2752	23.5867	33.6691	33.8895
	17.804	8.62514	8.74816	1.22025	1.23876	2.34697	2.4968	4.60745	4.67724	14.6231	14.8809	23.2831	23.5878	33.6654	33.8896
	17.904	8.63241	8.75169	1.23173	1.23963	2.3661	2.49839	4.61503	4.67986	14.635	14.8839	23.2831	23.5888	33.6656	33.8896
	18.004	8.62913	8.75514	1.22797	1.24048	2.37032	2.49994	4.62347	4.68243	14.6425	14.8869	23.2869	23.5898	33.6739	33.8897
	18.104	8.64022	8.7585	1.23563	1.24133	2.38142	2.50147	4.64237	4.68495	14.6505	14.8898	23.2872	23.5907	33.693	33.8897
	18.204	8.64632	8.76179	1.23001	1.24215	2.37579	2.50297	4.63675	4.68742	14.6528	14.8926	23.2928	23.5916	33.6869	33.8897
	18.304	8.64851	8.76501	1.24345	1.24296	2.38953	2.50444	4.63847	4.68983	14.6775	14.8953	23.2945	23.5925	33.6889	33.8898
	18.404	8.65771	8.76815	1.2336	1.24376	2.38719	2.50588	4.64034	4.6922	14.6677	14.898	23.285	23.5933	33.6866	33.8898
	18.504	8.65615	8.77122	1.23954	1.24454	2.3858	2.5073	4.63877	4.69452	14.6736	14.9005	23.3028	23.5941	33.6852	33.8898
	18.604	8.67546	8.77422	1.25134	1.2453	2.39713	2.50869	4.65417	4.69679	14.6745	14.9031	23.3146	23.5949	33.6968	33.8899
	18.704	8.67334	8.77716	1.24953	1.24605	2.395	2.51005	4.65205	4.69902	14.6911	14.9055	23.3241	23.5957	33.7022	33.8899
	18.804	8.66608	8.78002	1.25712	1.24679	2.38775	2.51139	4.65604	4.7012	14.6954	14.9079	23.3316	23.5964	33.6949	33.8899
	18.904	8.68491	8.78283	1.26469	1.24752	2.39485	2.5127	4.66362	4.70334	14.6988	14.9102	23.3275	23.5971	33.7023	33.8899
	19.004	8.68538	8.78556	1.25735	1.24823	2.38782	2.51398	4.65675	4.70544	14.6992	14.9124	23.3324	23.5977	33.703	33.89
	19.104	8.69302	8.78824	1.26469	1.24893	2.40314	2.51524	4.68315	4.70749	14.7066	14.9146	23.3509	23.5984	33.7219	33.89
	19.204	8.68905	8.79085	1.25321	1.24961	2.4029	2.51648	4.67167	4.7095	14.7073	14.9167	23.3473	23.599	33.7184	33.89
	19.304	8.69686	8.79341	1.26102	1.25029	2.3993	2.5177	4.67948	4.71147	14.7146	14.9187	23.3437	23.5996	33.7262	33.89
	19.404	8.70139	8.7959	1.26508	1.25095	2.40353	2.51889	4.68354	4.7134	14.7226	14.9207	23.3474	23.6001	33.734	33.89
	19.504	8.71616	8.79834	1.2686	1.2516	2.41829	2.52006	4.68706	4.71529	14.7344	14.9227	23.3514	23.6007	33.7455	33.8901
	19.604	8.70491	8.80073	1.26907	1.25223	2.40735	2.5212	4.688	4.71715	14.7347	14.9246	23.3514	23.6012	33.7455	33.8901
	19.704	8.71444	8.80306	1.2747	1.25286	2.41267	2.52233	4.69706	4.71896	14.74	14.9264	23.3612	23.6017	33.7436	33.8901
	19.804	8.71444	8.80534	1.27517	1.25347	2.41314	2.52343	4.69736	4.72074	14.7517	14.9282	23.3692	23.6022	33.7516	33.8901
	19.904	8.70513	8.80756	1.27633	1.25407	2.41508	2.52451	4.70307	4.72248	14.7421	14.9299	23.3709	23.6026	33.7532	33.8901
	20.004	8.71897	8.80974	1.27532	1.25466	2.42063	2.52557	4.71331	4.72419	14.7402	14.9316	23.3694	23.6031	33.7437	33.8901
	20.104	8.72444	8.81186	1.28079	1.25524	2.41533	2.52662	4.71878	4.72587	14.7422	14.9333	23.3827	23.6035	33.7459	33.8901
	20.204	8.74163	8.81394	1.29408	1.25581	2.43986	2.52764	4.72456	4.72751	14.7477	14.9349	23.3884	23.6039	33.7631	33.8901
	20.304	8.73412	8.81597	1.28657	1.25637	2.43313	2.52864	4.73237	4.72911	14.7402	14.9364	23.4002	23.6043	33.7672	33.8902
	20.404	8.73373	8.81795	1.2979	1.25692	2.45149	2.52962	4.73198	4.73069	14.7515	14.9379	23.4002	23.6047	33.7748	33.8902
	20.504	8.73483	8.81989	1.29071	1.25746	2.44478	2.53059	4.73651	4.73223	14.7448	14.9394	23.416	23.6051	33.7791	33.8902
	20.604	8.76327	8.82179	1.3079	1.25799	2.46149	2.53153	4.74198	4.73374	14.7693	14.9408	23.4293	23.6054	33.7999	33.8902
	20.704	8.75342	8.82364	1.30586	1.25851	2.45195	2.53246	4.7326	4.73522	14.7595	14.9422	23.4194	23.6057	33.7905	33.8902
	20.804	8.7514	8.82545	1.30384	1.25902	2.45791	2.53337	4.74183	4.73667	14.7695	14.9435	23.4177	23.6061	33.7998	33.8902
	20.904	8.75912	8.82721	1.29985	1.25952	2.46516	2.53427	4.73784	4.73809	14.773	14.9448	23.433	23.6064	33.7958	33.8902
	21.004	8.75404	8.82894	1.29446	1.26001	2.4718	2.53514	4.74417	4.73948	14.7676	14.9461	23.4276	23.6067	33.7907	33.8902
	21.104	8.77108	8.83063	1.3079	1.26049	2.4815	2.536	4.74619	4.74085	14.7693	14.9473	23.4371	23.607	33.7999	33.8902
	21.204	8.76498	8.83228	1.3018	1.26097	2.48665	2.53685	4.7476	4.74218	14.7715	14.9485	23.431	23.6072	33.7943	33.8902
	21.304	8.75546	8.83389	1.30009	1.26143	2.47759	2.53768	4.73808	4.74349	14.7849	14.9497	23.422	23.6075	33.808	33.8902
	21.404	8.7496	8.83547	1.29423	1.26189	2.48328	2.53849	4.73269	4.74478	14.7794	14.9508	23.4273	23.6078	33.798	33.8902
	21.504	8.76108	8.83701	1.29399	1.26234	2.49055	2.53928	4.75151	4.74603	14.7867	14.9519	23.4274	23.608	33.7982	33.8902
	21.604	8.7596	8.83851	1.2847	1.26277	2.48174	2.54007	4.74222	4.74726	14.7891	14.953	23.4256	23.6083	33.8006	33.8902
	21.704	8.76179	8.83998	1.28594	1.26321	2.4947	2.54083	4.75565	4.74847	14.7908	14.954	23.4391	23.6085	33.8139	33.8902
	21.804	8.7674	8.84142	1.28047	1.26363	2.48906	2.54158	4.75783	4.74965	14.7927	14.9551	23.4331	23.6087	33.8155	33.8902
	21.904	8.78069	8.84282	1.27454	1.26405	2.47891	2.54232	4.7594	4.75081	14.7867	14.956	23.4272	23.6089	33.81	33.8902
	22.004	8.77319	8.8442	1.27485	1.26445	2.47189	2.54305	4.76362	4.75195	14.7914	14.957	23.4202	23.6091	33.814	33.8903
	22.104	8.7714	8.84554	1.27306	1.26485	2.48087	2.54376	4.76136	4.75306	14.8004	14.9579	23.437	23.6093	33.8193	33.8903
	22.204	8.7828	8.84685	1.28837	1.26525	2.47352	2.54445	4.7537	4.75415	14.8006	14.9588	23.4215	23.6095	33.8121	33.8903
	22.304	8.77295	8.84813	1.27852	1.26563	2.47165	2.54514	4.74385	4.75522	14.7907	14.9597	23.4198	23.6097	33.8135	33.8903
	22.404	8.77123	8.84938	1.28461	1.26601	2.48118	2.54581	4.74213	4.75626	14.789	14.9606	23.4255	23.6099	33.8121	33.8903
	22.504	8.77733	8.8506	1.27869	1.26638	2.46822	2.54646	4.74402	4.75729	14.7948	14.9614	23.4201	23.61	33.8137	33.8903
	22.604	8.79475	8.8518	1.29204	1.26675	2.4886	2.54711	4.74565	4.75829	14.7964	14.9622	23.4447	23.6102	33.808	33.8903
	22.704	8.79662	8.85297	1.28219	1.26711	2.47923	2.54774	4.74847	4.75927	14.7873	14.963	23.4353	23.6103	33.8098	33.8903
	22.804	8.79506	8.85411	1.26907	1.26746	2.47736	2.54836	4.75784	4.76024	14.8008	14.9637	23.4334	23.6105	33.8083	33.8903
	22.904	8.80866	8.85522	1.28642	1.26781	2.48345	2.54897	4.77128	4.76118	14.8064	14.9645	23.4395	23.6106	33.8219	33.8903
	23.004	8.81405	8.85631	1.28056	1.26814	2.48914	2.54957	4.77714	4.76211	14.8123	14.9652	23.4449	23.6108	33.8273	33.8903
	23.104	8.82201	8.85738	1.28461	1.26848	2.4929	2.55016	4.77338	4.76301	14.809	14.9659	23.4532	23.6109	33.8313	33.8903
	23.204	8.82038	8.85842	1.28298	1.2688	2.49079	2.55073	4.77128	4.7639	14.8181	14.9666	23.4586	23.611	33.8297	33.8903
	23.304	8.82772	8.85944	1.29032	1.26912	2.49517	2.5513	4.76737	4.76477	14.826	14.9672	23.4625	23.6111	33.8373	33.8903
	23.404	8.81451	8.86043	1.27633	1.26944	2.4929	2.55185	4.75433	4.76562	14.8124	14.9679	23.449	23.6113	33.8313	33.8903
	23.504	8.83163	8.8614	1.2747	1.26975	2.4911	2.55239	4.77518	4.76646	14.8181	14.9685	23.4473	23.6114	33.8297	33.8903
	23.604	8.82811	8.86235	1.27899	1.27005	2.49509	2.55293	4.77167	4.76728	14.8151	14.9691	23.4551	23.6115	33.8374	33.8903
	23.704	8.83553	8.86328	1.2783	1.27035	2.49517	2.55345	4.77158	4.76808	14.826	14.9697	23.4664	23.6116	33.837	33.8903
	23.804	8.82592	8.86419	1.2732	1.27064	2.4968	2.55396	4.76948	4.76887	14.8276	14.9703	23.4568	23.6117	33.8277	33.8903
	23.904	8.8321	8.86507	1.2747	1.27093	2.4911	2.55446	4.77128	4.76964	14.8103	14.9708	23.4511	23.6118	33.8409	33.8903
	24.004	8.83944	8.86594	1.27126	1.27121	2.4947	2.55496	4.76737	4.77039	14.8147	14.9714	23.4547	23.6119	33.8258	33.8903
	24.104	8.84163	8.86678	1.27689	1.27149	2.48955	2.55544	4.77347	4.77113	14.8199	14.9719	23.4574	23.612	33.8431	33.8903
	24.204	8.8435	8.86761	1.27876	1.27176	2.50297	2.55592	4.77534	4.77185	14.8222	14.9724	23.4705	23.612	33.8453	33.8903
	24.304	8.83569	8.86842	1.27047	1.27202	2.50266	2.55638	4.77534	4.77256	14.8144	14.9729	23.4627	23.6121	33.845	33.8903
	24.404	8.84139	8.86921	1.26102	1.27229	2.49712	2.55684	4.76933	4.77326	14.8084	14.9734	23.4566	23.6122	33.839	33.8903
	24.504	8.83757	8.86998	1.25768	1.27254	2.50455	2.55729	4.7655	4.77394	14.8124	14.9739	23.4645	23.6123	33.8356	33.8903
	24.604	8.84178	8.87073	1.26485	1.2728	2.50095	2.55773	4.7619	4.7746	14.821	14.9743	23.4492	23.6124	33.8433	33.8903
	24.704	8.84717	8.87147	1.27071	1.27304	2.50633	2.55816	4.77901	4.77526	14.8376	14.9748	23.4663	23.6124	33.8604	33.8903
	24.804	8.85116	8.87219	1.26345	1.27329	2.5108	2.55858	4.77128	4.7759	14.8299	14.9752	23.4589	23.6125	33.8531	33.8903
	24.904	8.8474	8.87289	1.27094	1.27352	2.51829	2.559	4.76752	4.77653	14.8261	14.9756	23.4627	23.6126	33.8606	33.8903
	25.004	8.84148	8.87358	1.27283	1.27376	2.51266	2.5594	4.76941	4.77714	14.828	14.976	23.4642	23.6126	33.8625	33.8903
	25.104	8.8399	8.87425	1.26313	1.27399	2.51829	2.5598	4.76752	4.77774	14.8378	14.9764	23.4551	23.6127	33.8606	33.8903
	25.204	8.85717	8.87491	1.26899	1.27421	2.51633	2.5602	4.77729	4.77833	14.8359	14.9768	23.4724	23.6127	33.859	33.8903
	25.304	8.85163	8.87555	1.26298	1.27443	2.51032	2.56058	4.77175	4.77891	14.8411	14.9772	23.4664	23.6128	33.8605	33.8903
	25.404	8.86092	8.87618	1.25368	1.27465	2.50103	2.56096	4.78495	4.77948	14.8279	14.9776	23.4645	23.6128	33.8507	33.8903
	25.504	8.86327	8.87679	1.27899	1.27487	2.51462	2.56133	4.78682	4.78003	14.8302	14.9779	23.4668	23.6129	33.853	33.8903
	25.604	8.86655	8.87739	1.28227	1.27507	2.5182	2.56169	4.78667	4.78058	14.834	14.9783	23.4701	23.6129	33.8568	33.8903
	25.704	8.86874	8.87798	1.27274	1.27528	2.51618	2.56205	4.77714	4.78111	14.847	14.9786	23.4723	23.613	33.8702	33.8903
	25.804	8.86702	8.87855	1.26352	1.27548	2.50713	2.5624	4.77933	4.78163	14.834	14.9789	23.4632	23.613	33.8607	33.8903
	25.904	8.8667	8.87911	1.28242	1.27568	2.51805	2.56274	4.77901	4.78214	14.8337	14.9792	23.4859	23.6131	33.8685	33.8903
	26.004	8.85561	8.87965	1.27884	1.27587	2.50665	2.56307	4.77542	4.78264	14.8223	14.9796	23.4823	23.6131	33.8646	33.8903
	26.104	8.86483	8.88019	1.28056	1.27607	2.50837	2.5634	4.78886	4.78313	14.8357	14.9799	23.4835	23.6132	33.8663	33.8903
	26.204	8.86678	8.88071	1.27079	1.27625	2.51032	2.56373	4.7869	4.78361	14.826	14.9801	23.4625	23.6132	33.8566	33.8903
	26.304	8.85131	8.88122	1.26704	1.27644	2.48344	2.56405	4.78284	4.78409	14.8105	14.9804	23.447	23.6132	33.8528	33.8903
	26.404	8.85358	8.88171	1.26102	1.27662	2.4854	2.56436	4.76933	4.78455	14.824	14.9807	23.4415	23.6133	33.8473	33.8903
	26.504	8.86108	8.8822	1.26508	1.27679	2.4929	2.56466	4.77338	4.785	14.8202	14.981	23.4607	23.6133	33.8548	33.8903
	26.604	8.86702	8.88268	1.259	1.27697	2.48712	2.56496	4.76761	4.78544	14.8145	14.9812	23.4549	23.6133	33.8373	33.8903
	26.704	8.86694	8.88314	1.25141	1.27714	2.48704	2.56526	4.77877	4.78588	14.8222	14.9815	23.4627	23.6134	33.8372	33.8903
	26.804	8.86835	8.8836	1.25673	1.27731	2.48111	2.56554	4.7616	4.7863	14.8275	14.9817	23.468	23.6134	33.8428	33.8903
	26.904	8.84959	8.88404	1.24579	1.27747	2.4736	2.56583	4.76534	4.78672	14.8205	14.982	23.4492	23.6134	33.8316	33.8903
	27.004	8.85506	8.88447	1.25126	1.27763	2.47907	2.56611	4.76737	4.78713	14.826	14.9822	23.4547	23.6135	33.837	33.8903
	27.104	8.84966	8.8849	1.25727	1.27779	2.47367	2.56638	4.76167	4.78753	14.8276	14.9824	23.4493	23.6135	33.8318	33.8903
	27.204	8.86288	8.88531	1.25126	1.27795	2.47486	2.56665	4.76737	4.78792	14.8103	14.9826	23.4586	23.6135	33.837	33.8903
	27.304	8.85897	8.88572	1.2586	1.2781	2.46375	2.56691	4.77128	4.7883	14.8181	14.9829	23.4664	23.6135	33.8331	33.8903
	27.404	8.85326	8.88611	1.24165	1.27825	2.46555	2.56716	4.76557	4.78868	14.8121	14.9831	23.4604	23.6136	33.8274	33.8903
	27.504	8.8532	8.8865	1.24986	1.2784	2.4772	2.56742	4.77722	4.78905	14.8046	14.9833	23.4606	23.6136	33.8352	33.8903
	27.604	8.85116	8.88688	1.25907	1.27854	2.47517	2.56766	4.783	4.78941	14.8103	14.9835	23.4703	23.6136	33.8331	33.8903
	27.704	8.84155	8.88724	1.24899	1.27868	2.46603	2.56791	4.77338	4.78976	14.8007	14.9836	23.461	23.6136	33.8235	33.8903
	27.804	8.82928	8.88761	1.2375	1.27882	2.46484	2.56814	4.76143	4.79011	14.7883	14.9838	23.4563	23.6137	33.8236	33.8903
	27.904	8.81429	8.88796	1.23782	1.27896	2.45439	2.56838	4.76566	4.79045	14.7813	14.984	23.4533	23.6137	33.8236	33.8903
	28.004	8.82772	8.8883	1.23954	1.27909	2.46688	2.56861	4.76737	4.79078	14.783	14.9842	23.4703	23.6137	33.8258	33.8903
	28.104	8.83217	8.88864	1.23587	1.27923	2.45244	2.56883	4.77151	4.79111	14.7793	14.9844	23.4784	23.6137	33.8451	33.8903
	28.204	8.84109	8.88897	1.24931	1.27936	2.47712	2.56905	4.77323	4.79143	14.7888	14.9845	23.4798	23.6137	33.8468	33.8903
	28.304	8.82178	8.88929	1.2375	1.27948	2.46532	2.56927	4.77267	4.79174	14.777	14.9847	23.4683	23.6137	33.835	33.8903
	28.404	8.82772	8.8896	1.23173	1.27961	2.46735	2.56948	4.75565	4.79205	14.783	14.9848	23.4742	23.6138	33.8375	33.8903
	28.504	8.82186	8.88991	1.23368	1.27973	2.46149	2.56969	4.76121	4.79235	14.7768	14.985	23.4684	23.6138	33.8429	33.8903
	28.604	8.83186	8.89021	1.23587	1.27985	2.46368	2.56989	4.75589	4.79264	14.7832	14.9851	23.4784	23.6138	33.8451	33.8903
	28.704	8.82701	8.8905	1.24321	1.27997	2.45931	2.57009	4.75151	4.79293	14.7867	14.9853	23.474	23.6138	33.8524	33.8903
	28.804	8.81615	8.89079	1.23188	1.28008	2.44828	2.57029	4.74799	4.79321	14.787	14.9854	23.4744	23.6138	33.8489	33.8903
	28.904	8.81624	8.89107	1.23196	1.2802	2.46759	2.57048	4.74808	4.79349	14.7871	14.9856	23.4857	23.6138	33.849	33.8903
	29.004	8.81225	8.89134	1.23579	1.28031	2.4636	2.57067	4.75581	4.79376	14.7909	14.9857	23.4705	23.6139	33.845	33.8903
	29.104	8.80624	8.89161	1.22977	1.28042	2.45759	2.57086	4.75713	4.79403	14.7967	14.9858	23.4723	23.6139	33.8507	33.8903
	29.204	8.80819	8.89187	1.22392	1.28052	2.45954	2.57104	4.74003	4.79429	14.7908	14.9859	23.4781	23.6139	33.8448	33.8903
	29.304	8.81615	8.89213	1.23188	1.28063	2.45579	2.57122	4.74799	4.79454	14.7944	14.9861	23.4819	23.6139	33.8406	33.8903
	29.404	8.81053	8.89238	1.22626	1.28073	2.46188	2.5714	4.74207	4.79479	14.7775	14.9862	23.4691	23.6139	33.8237	33.8903
	29.504	8.816	8.89262	1.24345	1.28084	2.46735	2.57157	4.74003	4.79504	14.7947	14.9863	23.4817	23.6139	33.837	33.8903
	29.604	8.8103	8.89286	1.23774	1.28094	2.46165	2.57174	4.74213	4.79528	14.7887	14.9864	23.4802	23.6139	33.8313	33.8903
	29.704	8.80843	8.89309	1.24368	1.28103	2.45978	2.5719	4.74026	4.79551	14.7871	14.9865	23.4784	23.6139	33.8412	33.8903
	29.804	8.81186	8.89332	1.2393	1.28113	2.46712	2.57206	4.7476	4.79574	14.7945	14.9866	23.4818	23.6139	33.8368	33.8903
	29.904	8.79718	8.89354	1.23587	1.28122	2.45197	2.57222	4.73245	4.79597	14.7793	14.9867	23.4784	23.6139	33.8216	33.8903
	30.004	8.82186	8.89376	1.23711	1.28132	2.46149	2.57238	4.74589	4.79619	14.7923	14.9868	23.4879	23.614	33.8234	33.8903
	30.104	8.81811	8.89397	1.22993	1.28141	2.45774	2.57253	4.74213	4.79641	14.7773	14.9869	23.4954	23.614	33.8196	33.8903
	30.204	8.8121	8.89418	1.22392	1.2815	2.46345	2.57268	4.74393	4.79662	14.7791	14.987	23.4781	23.614	33.8136	33.8903
	30.304	8.80678	8.89438	1.21799	1.28158	2.45752	2.57283	4.73831	4.79683	14.7852	14.9871	23.4842	23.614	33.808	33.8903
	30.404	8.81615	8.89458	1.22407	1.28167	2.45969	2.57297	4.7519	4.79703	14.7949	14.9872	23.4861	23.614	33.8176	33.8903
	30.504	8.82577	8.89477	1.22196	1.28175	2.45759	2.57312	4.74979	4.79723	14.8045	14.9873	23.484	23.614	33.8155	33.8903
	30.604	8.81615	8.89496	1.22016	1.28184	2.44798	2.57326	4.74018	4.79743	14.7949	14.9873	23.4819	23.614	33.8059	33.8903
	30.704	8.81647	8.89515	1.23125	1.28192	2.45954	2.57339	4.74003	4.79762	14.8022	14.9874	23.4742	23.614	33.8175	33.8903
	30.804	8.82959	8.89533	1.21454	1.282	2.45407	2.57353	4.7419	4.79781	14.8009	14.9875	23.4805	23.614	33.812	33.8903
	30.904	8.81796	8.8955	1.22166	1.28208	2.45368	2.57366	4.73026	4.79799	14.8006	14.9876	23.4879	23.614	33.8234	33.8903
	31.004	8.80999	8.89568	1.21821	1.28215	2.45383	2.57379	4.73432	4.79817	14.8007	14.9877	23.4802	23.614	33.8157	33.8903
	31.104	8.80452	8.89584	1.22025	1.28223	2.46759	2.57391	4.73636	4.79835	14.8145	14.9877	23.4818	23.614	33.8255	33.8903
	31.204	8.8124	8.89601	1.22782	1.2823	2.46375	2.57404	4.73222	4.79852	14.8216	14.9878	23.4781	23.614	33.8136	33.8903
	31.304	8.81615	8.89617	1.22359	1.28238	2.46751	2.57416	4.72846	4.79869	14.8144	14.9879	23.4744	23.614	33.8181	33.8903
	31.404	8.81429	8.89633	1.21829	1.28245	2.47345	2.57428	4.72659	4.79886	14.8125	14.9879	23.4803	23.614	33.8275	33.8903
	31.504	8.81006	8.89648	1.21376	1.28252	2.46922	2.5744	4.72237	4.79902	14.82	14.988	23.4878	23.6141	33.835	33.8903
	31.604	8.80437	8.89663	1.21228	1.28259	2.47525	2.57451	4.72449	4.79918	14.8221	14.9881	23.4818	23.6141	33.8288	33.8903
	31.704	8.80077	8.89678	1.21555	1.28265	2.47118	2.57462	4.72011	4.79933	14.8176	14.9881	23.4776	23.6141	33.814	33.8903
	31.804	8.80811	8.89692	1.19305	1.28272	2.45993	2.57473	4.71307	4.79949	14.8068	14.9882	23.4668	23.6141	33.814	33.8903
	31.904	8.80296	8.89706	1.2104	1.28279	2.46555	2.57484	4.7187	4.79964	14.8202	14.9882	23.4719	23.6141	33.8196	33.8903
	32.004	8.81429	8.8972	1.21829	1.28285	2.47736	2.57495	4.72659	4.79978	14.8317	14.9883	23.4608	23.6141	33.8275	33.8903
	32.104	8.81405	8.89733	1.22947	1.28291	2.48493	2.57505	4.72636	4.79993	14.824	14.9884	23.4723	23.6141	33.8273	33.8903
	32.204	8.81053	8.89746	1.21797	1.28297	2.48142	2.57516	4.72284	4.80007	14.8322	14.9884	23.4766	23.6141	33.8355	33.8903
	32.304	8.8103	8.89759	1.20649	1.28303	2.48118	2.57526	4.73432	4.80021	14.8398	14.9885	23.476	23.6141	33.8352	33.8903
	32.404	8.81023	8.89772	1.21814	1.28309	2.49283	2.57536	4.73425	4.80034	14.8397	14.9885	23.4802	23.6141	33.8352	33.8903
	32.504	8.80248	8.89784	1.2104	1.28315	2.4929	2.57545	4.72651	4.80048	14.8432	14.9886	23.4798	23.6141	33.8352	33.8903
	32.604	8.80053	8.89796	1.21626	1.28321	2.49064	2.57555	4.73627	4.8006	14.8378	14.9886	23.4666	23.6141	33.8333	33.8903
	32.704	8.81248	8.89807	1.21649	1.28327	2.49509	2.57564	4.73651	4.80073	14.8495	14.9886	23.4782	23.6141	33.8452	33.8903
	32.804	8.81851	8.89819	1.23376	1.28332	2.50064	2.57573	4.7494	4.80086	14.8556	14.9887	23.4841	23.6141	33.8503	33.8903
	32.904	8.82592	8.8983	1.23727	1.28338	2.4968	2.57582	4.73432	4.80098	14.8707	14.9887	23.4915	23.6141	33.8352	33.8903
	33.004	8.82811	8.89841	1.22087	1.28343	2.4993	2.57591	4.7287	4.8011	14.8576	14.9888	23.4746	23.6141	33.8374	33.8903
	33.104	8.8335	8.89851	1.23703	1.28348	2.51219	2.57599	4.73409	4.80122	14.8708	14.9888	23.4917	23.6141	33.8428	33.8903
	33.204	8.82014	8.89862	1.22385	1.28353	2.51025	2.57608	4.73245	4.80133	14.8692	14.9889	23.4784	23.6141	33.8412	33.8903
	33.304	8.82811	8.89872	1.21259	1.28358	2.4993	2.57616	4.72839	4.80144	14.8771	14.9889	23.4821	23.6141	33.8374	33.8903
	33.404	8.83373	8.89882	1.22602	1.28363	2.52024	2.57624	4.73432	4.80155	14.8901	14.9889	23.492	23.6141	33.843	33.8903
	33.504	8.82826	8.89892	1.23196	1.28368	2.52618	2.57632	4.73979	4.80166	14.8848	14.989	23.4862	23.6141	33.849	33.8903
	33.604	8.83569	8.89901	1.23188	1.28373	2.5261	2.5764	4.72846	4.80177	14.8925	14.989	23.4934	23.6141	33.8567	33.8903
	33.704	8.84749	8.8991	1.23978	1.28377	2.5379	2.57648	4.72855	4.80187	14.9043	14.989	23.494	23.6141	33.8563	33.8903
	33.804	8.83178	8.89919	1.23531	1.28382	2.53391	2.57655	4.73237	4.80197	14.9081	14.9891	23.49	23.6141	33.8411	33.8903
	33.904	8.84968	8.89928	1.24119	1.28386	2.54743	2.57663	4.73808	4.80207	14.9253	14.9891	23.5032	23.6141	33.8582	33.8903
	34.004	8.8435	8.89937	1.22797	1.28391	2.54173	2.5767	4.74361	4.80217	14.912	14.9891	23.5017	23.6141	33.845	33.8903
	34.104	8.8553	8.89945	1.24759	1.28395	2.54181	2.57677	4.73245	4.80227	14.9199	14.9892	23.5091	23.6141	33.8451	33.8903
	34.204	8.85131	8.89954	1.2436	1.28399	2.53782	2.57684	4.73627	4.80236	14.9272	14.9892	23.4939	23.6141	33.8489	33.8903
	34.304	8.84584	8.89962	1.24954	1.28404	2.54376	2.57691	4.7305	4.80245	14.9102	14.9892	23.4998	23.6141	33.8431	33.8903
	34.404	8.86108	8.8997	1.2568	1.28408	2.55119	2.57698	4.74213	4.80254	14.9218	14.9893	23.5115	23.6141	33.8548	33.8903
	34.504	8.86163	8.89977	1.24564	1.28412	2.54376	2.57704	4.74222	4.80263	14.9292	14.9893	23.5189	23.6141	33.8548	33.8903
	34.604	8.86303	8.89985	1.24751	1.28416	2.53391	2.57711	4.74378	4.80272	14.9199	14.9893	23.5092	23.6141	33.845	33.8903
	34.704	8.86717	8.89992	1.25946	1.2842	2.54977	2.57717	4.74042	4.8028	14.9318	14.9893	23.5137	23.6141	33.8491	33.8903
	34.804	8.86694	8.89999	1.25892	1.28423	2.55735	2.57723	4.74799	4.80288	14.943	14.9894	23.5252	23.6141	33.8489	33.8903
	34.904	8.87874	8.90006	1.26321	1.28427	2.55743	2.57729	4.7476	4.80296	14.9356	14.9894	23.5326	23.6141	33.8568	33.8903
	35.004	8.86889	8.90013	1.25336	1.28431	2.5593	2.57735	4.72651	4.80304	14.9335	14.9894	23.5115	23.6141	33.8469	33.8903
	35.104	8.87679	8.9002	1.26079	1.28434	2.55939	2.57741	4.72659	4.80312	14.9449	14.9894	23.523	23.6141	33.8587	33.8903
	35.204	8.8767	8.90026	1.24946	1.28438	2.5593	2.57747	4.73823	4.8032	14.9531	14.9895	23.5232	23.6141	33.8587	33.8903
	35.304	8.87093	8.90033	1.2554	1.28441	2.56525	2.57753	4.73245	4.80327	14.947	14.9895	23.5291	23.6141	33.8529	33.8903
	35.404	8.86694	8.90039	1.25141	1.28445	2.56907	2.57758	4.72846	4.80335	14.955	14.9895	23.5247	23.6141	33.8606	33.8903
	35.504	8.87889	8.90045	1.26337	1.28448	2.56931	2.57764	4.73651	4.80342	14.9552	14.9895	23.5332	23.6141	33.8687	33.8903
	35.604	8.88241	8.90051	1.26658	1.28451	2.58407	2.57769	4.75175	4.80349	14.9705	14.9895	23.5481	23.6141	33.8839	33.8903
	35.704	8.87303	8.90057	1.24969	1.28455	2.56392	2.57774	4.74207	4.80356	14.9611	14.9896	23.5391	23.6141	33.8745	33.8903
	35.804	8.87818	8.90063	1.26313	1.28458	2.58031	2.57779	4.74799	4.80362	14.9741	14.9896	23.5559	23.6141	33.8883	33.8903
	35.904	8.86507	8.90068	1.27251	1.28461	2.5672	2.57785	4.75784	4.80369	14.9727	14.9896	23.5428	23.6142	33.8936	33.8903
	36.004	8.86179	8.90074	1.25798	1.28464	2.57126	2.57789	4.77362	4.80376	14.9689	14.9896	23.5469	23.6142	33.8944	33.8903
	36.104	8.8867	8.90079	1.27461	1.28467	2.57712	2.57794	4.77948	4.80382	14.9826	14.9896	23.564	23.6142	33.9074	33.8903
	36.204	8.88647	8.90084	1.27094	1.2847	2.5886	2.57799	4.79877	4.80388	14.9938	14.9897	23.572	23.6142	33.9	33.8903
	36.304	8.88475	8.90089	1.26923	1.28473	2.58736	2.57804	4.79659	4.80394	14.9963	14.9897	23.57	23.6142	33.9133	33.8903
	36.404	8.90147	8.90094	1.28642	1.28476	2.61189	2.57808	4.80253	4.804	15.0091	14.9897	23.5797	23.6142	33.9233	33.8903
	36.504	8.87475	8.90099	1.27047	1.28478	2.60813	2.57813	4.78706	4.80406	14.9824	14.9897	23.5716	23.6142	33.9153	33.8903
	36.604	8.86968	8.90104	1.2615	1.28481	2.60259	2.57817	4.78902	4.80412	14.9882	14.9897	23.5545	23.6142	33.9098	33.8903
	36.704	8.88866	8.90109	1.28094	1.28484	2.61032	2.57822	4.80096	4.80417	14.9958	14.9897	23.5664	23.6142	33.925	33.8903
	36.804	8.88428	8.90113	1.27657	1.28486	2.61375	2.57826	4.79611	4.80423	14.9919	14.9897	23.5694	23.6142	33.9248	33.8903
	36.904	8.88061	8.90118	1.26508	1.28489	2.61399	2.5783	4.7812	4.80428	14.9804	14.9898	23.5584	23.6142	33.9134	33.8903
	37.004	8.8864	8.90122	1.27087	1.28491	2.60806	2.57834	4.78699	4.80434	14.9818	14.9898	23.5599	23.6142	33.9074	33.8903
	37.104	8.8828	8.90126	1.26727	1.28494	2.60446	2.57838	4.78339	4.80439	14.9784	14.9898	23.5605	23.6142	33.9155	33.8903
	37.204	8.89413	8.9013	1.2747	1.28496	2.61579	2.57842	4.79472	4.80444	14.9783	14.9898	23.5714	23.6142	33.923	33.8903
	37.304	8.89795	8.90134	1.27118	1.28499	2.62009	2.57846	4.79901	4.80449	14.9865	14.9898	23.5762	23.6142	33.919	33.8903
	37.404	8.89061	8.90138	1.28728	1.28501	2.62352	2.5785	4.81416	4.80454	15.0021	14.9898	23.5879	23.6142	33.9234	33.8903
	37.504	8.896	8.90142	1.29172	1.28503	2.60594	2.57853	4.8044	4.80458	15.0031	14.9898	23.593	23.6142	33.9245	33.8903
	37.604	8.89046	8.90146	1.27493	1.28506	2.61212	2.57857	4.81027	4.80463	14.9981	14.9899	23.5877	23.6142	33.9232	33.8903
	37.704	8.8864	8.9015	1.27118	1.28508	2.60837	2.5786	4.79901	4.80468	15.0018	14.9899	23.5957	23.6142	33.9194	33.8903
	37.804	8.89623	8.90153	1.28822	1.2851	2.62571	2.57864	4.81635	4.80472	15.0156	14.9899	23.6048	23.6142	33.9368	33.8903
	37.904	8.89632	8.90157	1.28079	1.28512	2.62579	2.57867	4.82768	4.80477	15.023	14.9899	23.6009	23.6142	33.9486	33.8903
	38.004	8.89827	8.9016	1.28305	1.28514	2.61572	2.57871	4.8262	4.80481	15.0134	14.9899	23.5916	23.6142	33.9388	33.8903
	38.104	8.89381	8.90163	1.28657	1.28516	2.61594	2.57874	4.82221	4.80485	15.0019	14.9899	23.5991	23.6142	33.9422	33.8903
	38.204	8.88451	8.90167	1.2804	1.28518	2.61009	2.57877	4.83558	4.80489	15.0151	14.9899	23.5935	23.6142	33.9368	33.8903
	38.304	8.88866	8.9017	1.27704	1.2852	2.61423	2.57881	4.83221	4.80493	15.0194	14.9899	23.6089	23.6142	33.9527	33.8903
	38.404	8.90585	8.90173	1.29032	1.28522	2.62704	2.57884	4.85722	4.80497	15.0169	14.9899	23.6109	23.6142	33.9659	33.8903
	38.504	8.8964	8.90176	1.2929	1.28524	2.61837	2.57887	4.84808	4.80501	15.0043	14.9899	23.6132	23.6142	33.9565	33.8903
	38.604	8.90209	8.90179	1.29781	1.28526	2.62376	2.5789	4.86471	4.80505	15.0209	14.9899	23.6306	23.6142	33.9656	33.8903
	38.704	8.90233	8.90182	1.27509	1.28528	2.62009	2.57893	4.84979	4.80509	15.0057	14.99	23.6191	23.6142	33.9507	33.8903
	38.804	8.90748	8.90185	1.28852	1.2853	2.62571	2.57896	4.85542	4.80512	15.0151	14.99	23.636	23.6142	33.968	33.8903
	38.904	8.90804	8.90188	1.2886	1.28532	2.63751	2.57898	4.86722	4.80516	15.0114	14.99	23.6327	23.6142	33.9681	33.8903
	39.004	8.91162	8.9019	1.29657	1.28533	2.63329	2.57901	4.87488	4.80519	15.0114	14.99	23.6403	23.6142	33.9722	33.8903
	39.104	8.90389	8.90193	1.30009	1.28535	2.63728	2.57904	4.8787	4.80523	15.0232	14.99	23.6437	23.6142	33.9871	33.8903
	39.204	8.90593	8.90196	1.30243	1.28537	2.6279	2.57907	4.88057	4.80526	15.0135	14.99	23.623	23.6142	33.9702	33.8903
	39.304	8.90608	8.90198	1.30978	1.28538	2.63556	2.57909	4.87698	4.8053	15.0176	14.99	23.6346	23.6142	33.9896	33.8903
	39.404	8.906	8.90201	1.30219	1.2854	2.63517	2.57912	4.88862	4.80533	15.0248	14.99	23.6416	23.6142	33.9891	33.8903
	39.504	8.91724	8.90203	1.30219	1.28542	2.62766	2.57914	4.88862	4.80536	15.0253	14.99	23.6345	23.6142	33.9973	33.8903
	39.604	8.90022	8.90206	1.30814	1.28543	2.63361	2.57917	4.89035	4.80539	15.0269	14.99	23.6366	23.6142	33.9916	33.8903
	39.704	8.90773	8.90208	1.31548	1.28545	2.64142	2.57919	4.89456	4.80542	15.0271	14.99	23.6478	23.6142	34.0028	33.8903
	39.804	8.91381	8.9021	1.3061	1.28546	2.64329	2.57922	4.90377	4.80545	15.0288	14.99	23.6498	23.6142	34.0012	33.8903
	39.904	8.90748	8.90212	1.30024	1.28548	2.63696	2.57924	4.89838	4.80548	15.0231	14.99	23.6365	23.6142	34.0071	33.8903
	40.004	8.906	8.90214	1.31001	1.28549	2.62376	2.57926	4.89643	4.80551	15.0136	14.99	23.6419	23.6142	34.0048	33.8903
	40.104	8.90608	8.90217	1.31009	1.28551	2.63525	2.57929	4.90776	4.80554	15.0249	14.9901	23.6502	23.6142	33.9974	33.8903
	40.204	8.90984	8.90219	1.31384	1.28552	2.62399	2.57931	4.90027	4.80556	15.0174	14.9901	23.6462	23.6142	33.9937	33.8903
	40.304	8.90748	8.90221	1.32368	1.28553	2.62962	2.57933	4.9101	4.80559	15.0268	14.9901	23.6555	23.6142	34.0071	33.8903
	40.404	8.9078	8.90223	1.32352	1.28555	2.63728	2.57935	4.90948	4.80562	15.0229	14.9901	23.652	23.6142	34.0182	33.8903
	40.504	8.90233	8.90225	1.32539	1.28556	2.63133	2.57937	4.90057	4.80564	15.0212	14.9901	23.6582	23.6142	34.0015	33.8903
	40.604	8.916	8.90226	1.32001	1.28557	2.63766	2.57939	4.90643	4.80567	15.0236	14.9901	23.6833	23.6142	34.0191	33.8903
	40.704	8.90975	8.90228	1.32548	1.28559	2.63142	2.57941	4.9119	4.80569	15.0286	14.9901	23.6691	23.6142	34.0203	33.8903
	40.804	8.90038	8.9023	1.32735	1.2856	2.62173	2.57943	4.90222	4.80572	15.0272	14.9901	23.6602	23.6142	34.0034	33.8903
	40.904	8.92171	8.90232	1.32571	1.28561	2.63556	2.57945	4.91214	4.80574	15.0288	14.9901	23.6771	23.6142	34.013	33.8903
	41.004	8.92303	8.90234	1.33485	1.28562	2.63719	2.57947	4.92502	4.80576	15.0385	14.9901	23.6867	23.6142	34.0264	33.8903
	41.104	8.89819	8.90235	1.32125	1.28563	2.62719	2.57949	4.90424	4.80579	15.0136	14.9901	23.6736	23.6142	34.0164	33.8903
	41.204	8.90022	8.90237	1.31174	1.28565	2.61017	2.57951	4.90988	4.80581	15.0191	14.9901	23.6752	23.6142	33.9994	33.8903
	41.304	8.89951	8.90239	1.30399	1.28566	2.62165	2.57952	4.92167	4.80583	15.0151	14.9901	23.6751	23.6142	34.0106	33.8903
	41.404	8.89608	8.9024	1.31181	1.28567	2.62556	2.57954	4.91729	4.80585	15.0149	14.9901	23.6827	23.6142	33.9991	33.8903
	41.504	8.8867	8.90242	1.30196	1.28568	2.61571	2.57956	4.91589	4.80587	15.0021	14.9901	23.6735	23.6142	34.0093	33.8903
	41.604	8.88647	8.90243	1.31001	1.28569	2.60423	2.57958	4.90815	4.80589	15.0019	14.9901	23.6731	23.6142	34.0086	33.8903
	41.704	8.8978	8.90245	1.314	1.2857	2.60821	2.57959	4.92339	4.80591	15.0168	14.9901	23.6773	23.6142	34.0091	33.8903
	41.804	8.88256	8.90246	1.32142	1.28571	2.61564	2.57961	4.90815	4.80593	15.0058	14.9901	23.6736	23.6142	34.0169	33.8903
	41.904	8.89421	8.90247	1.32166	1.28572	2.60806	2.57962	4.91542	4.80595	15.0131	14.9901	23.6848	23.6142	34.028	33.8903
	42.004	8.89037	8.90249	1.33735	1.28573	2.61204	2.57964	4.91206	4.80597	15.0094	14.9901	23.6775	23.6142	34.0205	33.8903
	42.104	8.90209	8.9025	1.33688	1.28574	2.62376	2.57966	4.92347	4.80599	15.0097	14.9901	23.6884	23.6142	34.013	33.8903
	42.204	8.91335	8.90251	1.34892	1.28575	2.62704	2.57967	4.92706	4.80601	15.013	14.9901	23.693	23.6142	34.028	33.8903
	42.304	8.89623	8.90253	1.35072	1.28576	2.61399	2.57969	4.9062	4.80603	15.0038	14.9901	23.6946	23.6142	34.0149	33.8903
	42.404	8.89632	8.90254	1.34282	1.28577	2.62549	2.5797	4.91769	4.80604	15.0114	14.9901	23.6913	23.6142	34.0264	33.8903
	42.504	8.90771	8.90255	1.33907	1.28578	2.61766	2.57971	4.91768	4.80606	15.0153	14.9901	23.7102	23.6142	34.0186	33.8903
	42.604	8.90804	8.90256	1.35063	1.28579	2.62923	2.57973	4.91753	4.80608	15.0152	14.9902	23.7142	23.6142	34.0262	33.8903
	42.704	8.90405	8.90258	1.34681	1.2858	2.6218	2.57974	4.9137	4.8061	15.0074	14.9902	23.7068	23.6142	34.011	33.8903
	42.804	8.90202	8.90259	1.35681	1.28581	2.61948	2.57976	4.90417	4.80611	15.0092	14.9902	23.7162	23.6142	34.0204	33.8903
	42.904	8.906	8.9026	1.36031	1.28581	2.61985	2.57977	4.90768	4.80613	14.9941	14.9902	23.7161	23.6142	34.0091	33.8903
	43.004	8.91138	8.90261	1.36634	1.28582	2.63305	2.57978	4.91401	4.80614	15.0112	14.9902	23.7185	23.6142	34.0144	33.8903
	43.104	8.90022	8.90262	1.36673	1.28583	2.63361	2.57979	4.91362	4.80616	15.0078	14.9902	23.73	23.6142	34.0033	33.8903
	43.204	8.89623	8.90263	1.37446	1.28584	2.62931	2.57981	4.89838	4.80617	15.0035	14.9902	23.718	23.6142	34.011	33.8903
	43.304	8.89428	8.90264	1.37251	1.28585	2.63891	2.57982	4.90394	4.80619	15.0058	14.9902	23.7127	23.6142	34.0091	33.8903
	43.404	8.89397	8.90265	1.39126	1.28585	2.62736	2.57983	4.89613	4.8062	15.005	14.9902	23.7236	23.6142	34.0163	33.8903
	43.504	8.89632	8.90266	1.37111	1.28586	2.62579	2.57984	4.89799	4.80622	14.9919	14.9902	23.7105	23.6142	33.9994	33.8903
	43.604	8.89623	8.90267	1.3818	1.28587	2.63696	2.57985	4.89808	4.80623	14.9843	14.9902	23.7146	23.6142	33.9988	33.8903
	43.704	8.89584	8.90268	1.38158	1.28588	2.63704	2.57987	4.89752	4.80624	14.9952	14.9902	23.7255	23.6142	33.9872	33.8903
	43.804	8.88451	8.90269	1.37055	1.28588	2.63352	2.57988	4.88667	4.80626	14.9804	14.9902	23.7104	23.6142	33.9876	33.8903
	43.904	8.88445	8.9027	1.37048	1.28589	2.63315	2.57989	4.88629	4.80627	14.9803	14.9902	23.7216	23.6142	33.9875	33.8903
	44.004	8.88451	8.9027	1.37399	1.2859	2.6179	2.5799	4.87885	4.80628	14.9843	14.9902	23.6946	23.6142	33.9798	33.8903
	44.104	8.8885	8.90271	1.37502	1.2859	2.63361	2.57991	4.89409	4.80629	14.988	14.9902	23.6991	23.6142	33.9837	33.8903
	44.204	8.89014	8.90272	1.39914	1.28591	2.64258	2.57992	4.88448	4.80631	15.0012	14.9902	23.708	23.6142	33.9932	33.8903
	44.304	8.88234	8.90273	1.3804	1.28592	2.62384	2.57993	4.88449	4.80632	14.9824	14.9902	23.7007	23.6142	33.9857	33.8903
	44.404	8.87069	8.90274	1.37626	1.28592	2.63111	2.57994	4.88409	4.80633	14.9897	14.9902	23.7081	23.6142	33.9811	33.8903
	44.504	8.8728	8.90274	1.37836	1.28593	2.62571	2.57995	4.88198	4.80634	14.9916	14.9902	23.7107	23.6142	33.9719	33.8903
	44.604	8.87099	8.90275	1.38377	1.28594	2.63142	2.57996	4.87284	4.80635	14.9783	14.9902	23.7161	23.6142	33.9698	33.8903
	44.704	8.88616	8.90276	1.37251	1.28594	2.62766	2.57997	4.88033	4.80636	14.9858	14.9902	23.7166	23.6142	33.9775	33.8903
	44.804	8.87295	8.90277	1.36649	1.28595	2.6329	2.57998	4.87058	4.80637	14.9763	14.9902	23.7179	23.6142	33.964	33.8903
	44.904	8.87475	8.90277	1.36031	1.28595	2.62766	2.57999	4.86861	4.80638	14.982	14.9902	23.7127	23.6142	33.9583	33.8903
	45.004	8.87483	8.90278	1.34915	1.28596	2.61603	2.57999	4.86496	4.80639	14.9824	14.9902	23.712	23.6142	33.9662	33.8903
	45.104	8.87468	8.90279	1.3493	1.28597	2.62759	2.58	4.85713	4.8064	14.9938	14.9902	23.7012	23.6142	33.9663	33.8903
	45.204	8.86678	8.90279	1.36063	1.28597	2.62704	2.58001	4.86472	4.80641	14.9819	14.9902	23.7122	23.6142	33.9777	33.8903
	45.304	8.86288	8.9028	1.35673	1.28598	2.61189	2.58002	4.85284	4.80642	14.9822	14.9902	23.7081	23.6142	33.9733	33.8903
	45.404	8.85943	8.90281	1.36469	1.28598	2.60783	2.58003	4.84956	4.80643	14.9784	14.9902	23.7044	23.6142	33.958	33.8903
	45.504	8.86483	8.90281	1.36259	1.28599	2.60993	2.58004	4.8587	4.80644	14.9837	14.9902	23.7024	23.6142	33.9484	33.8903
	45.604	8.86116	8.90282	1.35844	1.28599	2.60579	2.58004	4.85129	4.80645	14.9805	14.9902	23.6986	23.6142	33.9525	33.8903
	45.704	8.86108	8.90282	1.34711	1.286	2.60227	2.58005	4.85542	4.80646	14.9882	14.9902	23.6987	23.6142	33.9524	33.8903
	45.804	8.86663	8.90283	1.34486	1.286	2.61156	2.58006	4.85299	4.80647	14.986	14.9902	23.6966	23.6142	33.9622	33.8903
	45.904	8.85335	8.90284	1.31985	1.28601	2.59454	2.58007	4.84378	4.80648	14.9844	14.9902	23.6795	23.6142	33.9559	33.8903
	46.004	8.85506	8.90284	1.32157	1.28601	2.59626	2.58007	4.84519	4.80649	14.9934	14.9902	23.6927	23.6142	33.9464	33.8903
	46.104	8.85741	8.90285	1.32391	1.28602	2.59439	2.58008	4.83955	4.80649	14.9845	14.9902	23.6831	23.6142	33.9367	33.8903
	46.204	8.86147	8.90285	1.32719	1.28602	2.60236	2.58009	4.83987	4.8065	14.988	14.9902	23.6873	23.6142	33.9325	33.8903
	46.304	8.8767	8.90286	1.33149	1.28603	2.61008	2.58009	4.85902	4.80651	14.996	14.9902	23.7065	23.6142	33.9407	33.8903
	46.404	8.87045	8.90286	1.32524	1.28603	2.61165	2.5801	4.8526	4.80652	15.001	14.9902	23.7001	23.6142	33.942	33.8903
	46.504	8.85882	8.90287	1.31438	1.28603	2.61156	2.58011	4.84127	4.80653	14.9897	14.9902	23.6887	23.6142	33.9231	33.8903
	46.604	8.85124	8.90287	1.32509	1.28604	2.59995	2.58011	4.84167	4.80653	14.9781	14.9902	23.6771	23.6142	33.923	33.8903
	46.704	8.86131	8.90288	1.31219	1.28604	2.60251	2.58012	4.83972	4.80654	14.9763	14.9902	23.6753	23.6142	33.9331	33.8903
	46.804	8.86115	8.90288	1.31219	1.28605	2.60156	2.58013	4.83908	4.80655	14.976	14.9902	23.675	23.6142	33.9322	33.8903
	46.904	8.86131	8.90288	1.31563	1.28605	2.58298	2.58013	4.82019	4.80655	14.9689	14.9902	23.6597	23.6142	33.9019	33.8903
	47.004	8.86702	8.90289	1.31009	1.28606	2.5965	2.58014	4.83011	4.80656	14.9746	14.9902	23.662	23.6142	33.9193	33.8903
	47.104	8.86889	8.90289	1.31196	1.28606	2.59806	2.58014	4.83932	4.80657	14.9877	14.9902	23.6752	23.6142	33.9285	33.8903
	47.204	8.87132	8.9029	1.3061	1.28606	2.58422	2.58015	4.82191	4.80657	14.9784	14.9902	23.6809	23.6142	33.9114	33.8903
	47.304	8.88084	8.9029	1.30408	1.28607	2.58298	2.58016	4.8244	4.80658	14.9881	14.9902	23.6672	23.6142	33.9094	33.8903
	47.404	8.8846	8.90291	1.30032	1.28607	2.59454	2.58016	4.83549	4.80659	14.9839	14.9902	23.6712	23.6142	33.9056	33.8903
	47.504	8.88046	8.90291	1.29618	1.28607	2.58993	2.58017	4.82011	4.80659	14.9802	14.9902	23.6556	23.6142	33.9015	33.8903
	47.604	8.8767	8.90291	1.29243	1.28608	2.57462	2.58017	4.82807	4.8066	14.9838	14.9902	23.6555	23.6142	33.9094	33.8903
	47.704	8.87108	8.90292	1.2868	1.28608	2.57321	2.58018	4.82214	4.80661	14.9784	14.9902	23.6465	23.6142	33.9034	33.8903
	47.804	8.87655	8.90292	1.29227	1.28608	2.57821	2.58018	4.82792	4.80661	14.9842	14.9902	23.6634	23.6142	33.8976	33.8903
	47.904	8.86131	8.90292	1.27704	1.28609	2.55954	2.58019	4.81221	4.80662	14.9802	14.9902	23.648	23.6142	33.8902	33.8903
	48.004	8.86507	8.90293	1.28079	1.28609	2.56299	2.58019	4.81644	4.80662	14.9919	14.9902	23.6597	23.6142	33.9053	33.8903
	48.104	8.86138	8.90293	1.2768	1.28609	2.56321	2.5802	4.82369	4.80663	14.9882	14.9902	23.6477	23.6142	33.8938	33.8903
	48.204	8.86867	8.90293	1.27689	1.2861	2.56329	2.5802	4.82004	4.80663	15	14.9902	23.6595	23.6142	33.8939	33.8903
	48.304	8.85717	8.90294	1.2729	1.2861	2.5593	2.58021	4.82026	4.80664	15.0151	14.9902	23.6518	23.6142	33.8973	33.8903
	48.404	8.85717	8.90294	1.28461	1.2861	2.55883	2.58021	4.8276	4.80664	15.0153	14.9902	23.656	23.6142	33.8977	33.8903
	48.504	8.86327	8.90294	1.27899	1.28611	2.54977	2.58022	4.81042	4.80665	15.0095	14.9902	23.6577	23.6142	33.8918	33.8903
	48.604	8.86897	8.90295	1.29204	1.28611	2.5672	2.58022	4.82034	4.80665	15.0153	14.9902	23.6636	23.6142	33.9017	33.8903
	48.704	8.87701	8.90295	1.28071	1.28611	2.56712	2.58023	4.8276	4.80666	15.0146	14.9902	23.6555	23.6142	33.909	33.8903
	48.804	8.8728	8.90295	1.26899	1.28612	2.5554	2.58023	4.81635	4.80666	14.9918	14.9902	23.6404	23.6142	33.886	33.8903
	48.904	8.86671	8.90295	1.26291	1.28612	2.56104	2.58023	4.82199	4.80667	14.9785	14.9902	23.646	23.6142	33.8798	33.8903
	49.004	8.86131	8.90296	1.25751	1.28612	2.56345	2.58024	4.82393	4.80667	14.9997	14.9902	23.6519	23.6142	33.882	33.8903
	49.104	8.86108	8.90296	1.26852	1.28612	2.56274	2.58024	4.81245	4.80668	14.9996	14.9902	23.6482	23.6142	33.8821	33.8903
	49.204	8.85545	8.90296	1.25165	1.28613	2.55728	2.58025	4.81776	4.80668	14.9938	14.9902	23.6535	23.6142	33.8882	33.8903
	49.304	8.87045	8.90297	1.2554	1.28613	2.56134	2.58025	4.80276	4.80669	14.9981	14.9902	23.6385	23.6142	33.8993	33.8903
	49.404	8.85522	8.90297	1.27094	1.28613	2.55688	2.58025	4.80611	4.80669	15.0016	14.9902	23.6416	23.6142	33.8955	33.8903
	49.504	8.85007	8.90297	1.26532	1.28613	2.55173	2.58026	4.80096	4.80669	14.9997	14.9902	23.6289	23.6142	33.8941	33.8903
	49.604	8.86826	8.90297	1.27274	1.28614	2.55915	2.58026	4.80808	4.8067	14.9878	14.9902	23.6356	23.6142	33.9127	33.8903
	49.704	8.85936	8.90297	1.27461	1.28614	2.56102	2.58026	4.7912	4.8067	14.9782	14.9902	23.6191	23.6142	33.8999	33.8903
	49.804	8.85912	8.90298	1.27485	1.28614	2.54923	2.58027	4.80221	4.80671	14.978	14.9902	23.6262	23.6142	33.9114	33.8903
	49.904	8.85367	8.90298	1.26862	1.28614	2.54752	2.58027	4.79285	4.80671	14.98	14.9902	23.6205	23.6142	33.913	33.8903
	50.004	8.85717	8.90298	1.26118	1.28615	2.54758	2.58027	4.79652	4.80671	14.9765	14.9902	23.617	23.6142	33.909	33.8903
	50.104	8.85921	8.90298	1.2515	1.28615	2.54915	2.58028	4.79105	4.80672	14.9859	14.9902	23.6068	23.6142	33.8959	33.8903
	50.204	8.85545	8.90299	1.25899	1.28615	2.54196	2.58028	4.79463	4.80672	14.9784	14.9902	23.5996	23.6142	33.9038	33.8903
	50.304	8.86303	8.90299	1.25532	1.28615	2.55314	2.58028	4.78284	4.80672	14.9819	14.9902	23.6106	23.6142	33.915	33.8903
	50.404	8.86342	8.90299	1.25571	1.28615	2.55336	2.58029	4.78697	4.80673	14.9785	14.9902	23.6073	23.6142	33.9157	33.8903
	50.504	8.86116	8.90299	1.26486	1.28616	2.55157	2.58029	4.78128	4.80673	14.98	14.9902	23.6087	23.6142	33.9247	33.8903
	50.604	8.85717	8.90299	1.26118	1.28616	2.55509	2.58029	4.77651	4.80673	14.9835	14.9902	23.5932	23.6142	33.9173	33.8903
	50.704	8.86327	8.903	1.25555	1.28616	2.55321	2.5803	4.77119	4.80674	14.9704	14.9902	23.5996	23.6142	33.9229	33.8903
	50.804	8.86687	8.903	1.2704	1.28616	2.55728	2.5803	4.77496	4.80674	14.9703	14.9902	23.6027	23.6142	33.923	33.8903
	50.904	8.84975	8.903	1.24985	1.28616	2.54767	2.5803	4.75768	4.80674	14.9569	14.9902	23.5939	23.6142	33.9173	33.8903
	51.004	8.86108	8.903	1.26508	1.28617	2.5554	2.5803	4.76136	4.80675	14.9684	14.9902	23.6084	23.6142	33.9329	33.8903
	51.104	8.85545	8.903	1.27869	1.28617	2.54977	2.58031	4.75948	4.80675	14.9623	14.9902	23.5918	23.6142	33.9385	33.8903
	51.204	8.86108	8.903	1.2768	1.28617	2.55102	2.58031	4.74995	4.80675	14.9604	14.9902	23.5966	23.6142	33.9287	33.8903
	51.304	8.8553	8.90301	1.27055	1.28617	2.54572	2.58031	4.7634	4.80675	14.9512	14.9902	23.5799	23.6142	33.9271	33.8903
	51.404	8.85155	8.90301	1.26337	1.28617	2.5493	2.58032	4.76338	4.80676	14.9587	14.9902	23.5874	23.6142	33.9307	33.8903
	51.504	8.85545	8.90301	1.27118	1.28618	2.54587	2.58032	4.75557	4.80676	14.9628	14.9902	23.5798	23.6142	33.9273	33.8903
	51.604	8.85522	8.90301	1.27876	1.28618	2.54533	2.58032	4.76722	4.80676	14.9628	14.9902	23.5833	23.6142	33.927	33.8903
	51.704	8.86116	8.90301	1.28439	1.28618	2.55158	2.58032	4.76128	4.80677	14.9683	14.9902	23.5777	23.6142	33.9408	33.8903
	51.804	8.8635	8.90301	1.29047	1.28618	2.56516	2.58033	4.7716	4.80677	14.9786	14.9902	23.5798	23.6142	33.9428	33.8903
	51.904	8.86913	8.90301	1.29266	1.28618	2.56705	2.58033	4.78877	4.80677	14.9884	14.9902	23.5859	23.6142	33.9522	33.8903
	52.004	8.8767	8.90302	1.30415	1.28618	2.57102	2.58033	4.79604	4.80677	15.0073	14.9902	23.5932	23.6142	33.9485	33.8903
	52.104	8.87108	8.90302	1.30634	1.28618	2.57321	2.58033	4.7951	4.80678	14.9901	14.9902	23.5913	23.6142	33.9546	33.8903
	52.204	8.88264	8.90302	1.31743	1.28619	2.57306	2.58033	4.81418	4.80678	15.0015	14.9902	23.5992	23.6142	33.962	33.8903
	52.304	8.87646	8.90302	1.30798	1.28619	2.5786	2.58034	4.8083	4.80678	14.9921	14.9902	23.5933	23.6142	33.96	33.8903
	52.404	8.8767	8.90302	1.31196	1.28619	2.58665	2.58034	4.80776	4.80678	15.0073	14.9902	23.593	23.6142	33.9485	33.8903
	52.504	8.87108	8.90302	1.31367	1.28619	2.58072	2.58034	4.80244	4.80678	14.9977	14.9902	23.5876	23.6142	33.9624	33.8903
	52.604	8.8846	8.90302	1.31955	1.28619	2.59064	2.58034	4.81613	4.80679	15.0036	14.9902	23.5928	23.6142	33.9681	33.8903
	52.704	8.88084	8.90302	1.32001	1.28619	2.5947	2.58034	4.8044	4.80679	14.9997	14.9902	23.582	23.6142	33.9834	33.8903
	52.804	8.88842	8.90303	1.32368	1.28619	2.6018	2.58035	4.80854	4.80679	14.9957	14.9902	23.5852	23.6142	33.9795	33.8903
	52.904	8.8828	8.90303	1.31758	1.2862	2.59274	2.58035	4.81433	4.80679	15.0021	14.9902	23.5801	23.6142	33.9741	33.8903
	53.004	8.8903	8.90303	1.31805	1.2862	2.60446	2.58035	4.82588	4.8068	15.0095	14.9902	23.5871	23.6142	33.9859	33.8903
	53.104	8.88256	8.90303	1.32563	1.2862	2.60375	2.58035	4.81393	4.8068	15.0094	14.9902	23.5872	23.6142	33.9851	33.8903
	53.204	8.88264	8.90303	1.32541	1.2862	2.61212	2.58035	4.82199	4.8068	15.021	14.9902	23.5874	23.6142	33.9818	33.8903
	53.304	8.8849	8.90303	1.31969	1.2862	2.60236	2.58036	4.81627	4.8068	15.012	14.9902	23.5892	23.6142	33.972	33.8903
	53.404	8.88866	8.90303	1.32001	1.2862	2.5986	2.58036	4.81659	4.8068	15.0231	14.9902	23.5742	23.6142	33.98	33.8903
	53.504	8.89233	8.90303	1.33556	1.2862	2.61008	2.58036	4.81995	4.8068	15.0277	14.9902	23.5971	23.6142	33.9837	33.8903
	53.604	8.89404	8.90303	1.33321	1.2862	2.6154	2.58036	4.82558	4.80681	15.0521	14.9902	23.5948	23.6142	33.9854	33.8903
	53.704	8.8828	8.90303	1.3293	1.28621	2.60837	2.58036	4.80635	4.80681	15.0451	14.9902	23.5798	23.6142	33.9859	33.8903
	53.804	8.89632	8.90304	1.33157	1.28621	2.61751	2.58036	4.80832	4.80681	15.0542	14.9902	23.5853	23.6142	33.9877	33.8903
	53.904	8.89593	8.90304	1.34274	1.28621	2.60618	2.58037	4.81979	4.80681	15.0426	14.9902	23.5852	23.6142	34.0068	33.8903
	54.004	8.87889	8.90304	1.32947	1.28621	2.60806	2.58037	4.80682	4.80681	15.0446	14.9902	23.5837	23.6142	33.9898	33.8903
	54.104	8.88998	8.90304	1.32571	1.28621	2.61165	2.58037	4.82182	4.80681	15.0488	14.9902	23.5873	23.6142	34.0048	33.8903
	54.204	8.87475	8.90304	1.33297	1.28621	2.60813	2.58037	4.818	4.80682	15.0524	14.9902	23.5913	23.6142	33.9973	33.8903
	54.304	8.88054	8.90304	1.32391	1.28621	2.61032	2.58037	4.8119	4.80682	15.0505	14.9902	23.5894	23.6142	33.9917	33.8903
	54.404	8.8728	8.90304	1.32337	1.28621	2.60978	2.58037	4.80463	4.80682	15.0465	14.9902	23.5857	23.6142	34.0027	33.8903
	54.504	8.8667	8.90304	1.32196	1.28621	2.60789	2.58038	4.80635	4.80682	15.0446	14.9902	23.6032	23.6142	33.9937	33.8903
	54.604	8.86749	8.90304	1.32181	1.28622	2.5965	2.58038	4.80637	4.80682	15.0445	14.9902	23.6029	23.6142	33.9935	33.8903
	54.704	8.87451	8.90304	1.32539	1.28622	2.60056	2.58038	4.81416	4.80682	15.037	14.9902	23.5988	23.6142	34.0012	33.8903
	54.804	8.85773	8.90304	1.31985	1.28622	2.60548	2.58038	4.80441	4.80682	15.043	14.9902	23.5814	23.6142	33.9877	33.8903
	54.904	8.87303	8.90304	1.32751	1.28622	2.5947	2.58038	4.8044	4.80683	15.0505	14.9902	23.5778	23.6142	34.0034	33.8903
	55.004	8.8728	8.90304	1.3193	1.28622	2.6018	2.58038	4.80463	4.80683	15.0465	14.9902	23.5896	23.6142	34.0027	33.8903
	55.104	8.87256	8.90305	1.3161	1.28622	2.6022	2.58038	4.8044	4.80683	15.0505	14.9902	23.6086	23.6142	34.0031	33.8903
	55.204	8.87679	8.90305	1.3311	1.28622	2.59845	2.58038	4.80441	4.80683	15.0625	14.9902	23.6048	23.6142	33.9994	33.8903
	55.304	8.87303	8.90305	1.32361	1.28622	2.60204	2.58039	4.80487	4.80683	15.0702	14.9902	23.5974	23.6142	34.003	33.8903
	55.404	8.87303	8.90305	1.31563	1.28622	2.59079	2.58039	4.81221	4.80683	15.07	14.9902	23.6089	23.6142	33.9917	33.8903
	55.504	8.87889	8.90305	1.32166	1.28622	2.60806	2.58039	4.80652	4.80683	15.0763	14.9902	23.6148	23.6142	34.009	33.8903
	55.604	8.8867	8.90305	1.31415	1.28622	2.60008	2.58039	4.81073	4.80684	15.0838	14.9902	23.6227	23.6142	34.0088	33.8903
	55.704	8.88013	8.90305	1.31539	1.28622	2.60227	2.58039	4.80416	4.80684	15.0815	14.9902	23.6091	23.6142	33.9915	33.8903
	55.804	8.86765	8.90305	1.31415	1.28623	2.60025	2.58039	4.79901	4.80684	15.0681	14.9902	23.6187	23.6142	34.0015	33.8903
	55.904	8.89046	8.90305	1.32571	1.28623	2.62337	2.58039	4.8223	4.80684	15.0876	14.9902	23.6265	23.6142	34.0206	33.8903
	56.004	8.88599	8.90305	1.32172	1.28623	2.60813	2.58039	4.818	4.80684	15.0756	14.9902	23.6267	23.6142	34.0203	33.8903
	56.104	8.86913	8.90305	1.32361	1.28623	2.60204	2.58039	4.82393	4.80684	15.0705	14.9902	23.6284	23.6142	34.0034	33.8903
	56.204	8.87475	8.90305	1.32172	1.28623	2.60813	2.5804	4.81831	4.80684	15.0836	14.9902	23.6345	23.6142	34.0169	33.8903
	56.304	8.88445	8.90305	1.33125	1.28623	2.61392	2.5804	4.81659	4.80684	15.0856	14.9902	23.632	23.6142	34.0264	33.8903
	56.404	8.87679	8.90305	1.31955	1.28623	2.61798	2.5804	4.82738	4.80684	15.0739	14.9902	23.6209	23.6142	34.0264	33.8903
	56.504	8.87303	8.90305	1.31953	1.28623	2.61375	2.5804	4.81221	4.80684	15.0817	14.9902	23.6289	23.6142	34.023	33.8903
	56.604	8.8728	8.90305	1.31586	1.28623	2.61008	2.5804	4.80042	4.80685	15.0773	14.9902	23.6365	23.6142	34.0223	33.8903
	56.704	8.87303	8.90305	1.31563	1.28623	2.62173	2.5804	4.80487	4.80685	15.07	14.9902	23.6481	23.6142	34.0227	33.8903
	56.804	8.88046	8.90305	1.31571	1.28623	2.62118	2.5804	4.80448	4.80685	15.0659	14.9902	23.6515	23.6142	34.0226	33.8903
	56.904	8.87451	8.90306	1.31775	1.28623	2.61618	2.5804	4.80635	4.80685	15.0641	14.9902	23.6426	23.6142	34.0284	33.8903
	57.004	8.86874	8.90306	1.31571	1.28623	2.63337	2.5804	4.81199	4.80685	15.0701	14.9902	23.6593	23.6142	34.0226	33.8903
	57.104	8.87694	8.90306	1.32344	1.28623	2.63736	2.5804	4.80049	4.80685	15.0741	14.9902	23.652	23.6142	34.0266	33.8903
	57.204	8.87717	8.90306	1.31165	1.28624	2.64133	2.58041	4.79652	4.80685	15.0776	14.9902	23.656	23.6142	34.0305	33.8903
	57.304	8.8828	8.90306	1.30634	1.28624	2.64305	2.58041	4.7951	4.80685	15.0682	14.9902	23.6577	23.6142	34.0323	33.8903
	57.404	8.88069	8.90306	1.31595	1.28624	2.62892	2.58041	4.79253	4.80685	15.0699	14.9902	23.6558	23.6142	34.0306	33.8903
	57.504	8.88232	8.90306	1.31805	1.28624	2.62352	2.58041	4.80244	4.80685	15.0798	14.9902	23.6499	23.6142	34.0324	33.8903
	57.604	8.87655	8.90306	1.33134	1.28624	2.63697	2.58041	4.79667	4.80685	15.0815	14.9902	23.6637	23.6142	34.0421	33.8903
	57.704	8.87273	8.90306	1.3161	1.28624	2.62204	2.58041	4.80066	4.80685	15.07	14.9902	23.6599	23.6142	34.0342	33.8903
	57.804	8.86483	8.90306	1.32696	1.28624	2.6329	2.58041	4.80401	4.80686	15.0698	14.9902	23.6593	23.6142	34.0226	33.8903
	57.904	8.86131	8.90306	1.32361	1.28624	2.62955	2.58041	4.79675	4.80686	15.0661	14.9902	23.6641	23.6142	34.0303	33.8903
	58.004	8.86108	8.90306	1.31586	1.28624	2.62914	2.58041	4.80073	4.80686	15.0656	14.9902	23.6752	23.6142	34.0263	33.8903
	58.104	8.85522	8.90306	1.31734	1.28624	2.62345	2.58041	4.7944	4.80686	15.0485	14.9902	23.6692	23.6142	34.0242	33.8903
	58.204	8.85335	8.90306	1.31595	1.28624	2.63313	2.58041	4.80081	4.80686	15.0503	14.9902	23.6678	23.6142	34.0186	33.8903
	58.304	8.85725	8.90306	1.31204	1.28624	2.62579	2.58041	4.7966	4.80686	15.0547	14.9902	23.6752	23.6142	34.0189	33.8903
	58.404	8.85326	8.90306	1.31586	1.28624	2.63274	2.58041	4.79635	4.80686	15.0617	14.9902	23.6677	23.6142	34.0262	33.8903
	58.504	8.84717	8.90306	1.30994	1.28624	2.62009	2.58041	4.78729	4.80686	15.0451	14.9902	23.6813	23.6142	34.0171	33.8903
	58.604	8.85326	8.90306	1.3193	1.28624	2.63305	2.58042	4.80463	4.80686	15.0502	14.9902	23.6912	23.6142	34.0224	33.8903
	58.704	8.8474	8.90306	1.30219	1.28624	2.63517	2.58042	4.80628	4.80686	15.0445	14.9902	23.6926	23.6142	34.0203	33.8903
	58.804	8.85335	8.90306	1.30766	1.28624	2.63704	2.58042	4.79643	4.80686	15.0425	14.9902	23.6909	23.6142	34.015	33.8903
	58.904	8.84944	8.90306	1.30392	1.28624	2.6297	2.58042	4.79253	4.80686	15.0388	14.9902	23.6873	23.6142	34.0223	33.8903
	59.004	8.84569	8.90306	1.29266	1.28624	2.63689	2.58042	4.77753	4.80686	15.0353	14.9902	23.6948	23.6142	34.0148	33.8903
	59.104	8.85717	8.90306	1.31149	1.28624	2.62571	2.58042	4.7848	4.80686	15.0463	14.9902	23.6951	23.6142	34.0183	33.8903
	59.204	8.84545	8.90306	1.30024	1.28625	2.63712	2.58042	4.78901	4.80686	15.0346	14.9902	23.7026	23.6142	34.0068	33.8903
	59.304	8.85139	8.90306	1.29416	1.28625	2.63509	2.58042	4.79448	4.80687	15.0368	14.9902	23.6888	23.6142	34.0009	33.8903
	59.404	8.84764	8.90306	1.29462	1.28625	2.63914	2.58042	4.78729	4.80687	15.0251	14.9902	23.6851	23.6142	33.9973	33.8903
	59.504	8.84718	8.90306	1.30228	1.28625	2.62744	2.58042	4.79855	4.80687	15.0254	14.9902	23.6815	23.6142	34.0087	33.8903
	59.604	8.83959	8.90306	1.30172	1.28625	2.62719	2.58042	4.79877	4.80687	15.0328	14.9902	23.6811	23.6142	33.997	33.8903
	59.704	8.84178	8.90306	1.29657	1.28625	2.62126	2.58042	4.79268	4.80687	15.0192	14.9902	23.6792	23.6142	33.9834	33.8903
	59.804	8.84155	8.90306	1.29603	1.28625	2.60227	2.58042	4.79292	4.80687	15.0195	14.9902	23.6677	23.6142	33.9829	33.8903
	59.904	8.85335	8.90306	1.29594	1.28625	2.60986	2.58042	4.80051	4.80687	15.0271	14.9902	23.6753	23.6142	33.9716	33.8903
	60.004	8.8435	8.90306	1.28657	1.28625	2.60375	2.58042	4.79487	4.80687	15.0214	14.9902	23.6692	23.6142	33.9619	33.8903
	60.104	8.8374	8.90306	1.28798	1.28625	2.58688	2.58042	4.79659	4.80687	15.0153	14.9902	23.6719	23.6142	33.9483	33.8903
	60.204	8.82616	8.90307	1.28094	1.28625	2.60564	2.58042	4.79706	4.80687	15.0119	14.9902	23.6906	23.6142	33.9448	33.8903
	60.304	8.83764	8.90307	1.28461	1.28625	2.59055	2.58042	4.81197	4.80687	15.027	14.9902	23.6755	23.6142	33.9599	33.8903
	60.404	8.83202	8.90307	1.29024	1.28625	2.59618	2.58043	4.80261	4.80687	15.0212	14.9902	23.6891	23.6142	33.9541	33.8903
	60.504	8.84959	8.90307	1.29266	1.28625	2.5983	2.58043	4.81268	4.80687	15.027	14.9902	23.6992	23.6142	33.9605	33.8903
	60.604	8.84944	8.90307	1.29221	1.28625	2.6097	2.58043	4.81987	4.80687	15.0153	14.9902	23.7064	23.6142	33.9795	33.8903
	60.704	8.84178	8.90307	1.28828	1.28625	2.59079	2.58043	4.81238	4.80687	15.0197	14.9902	23.6987	23.6142	33.9639	33.8903
	60.804	8.85326	8.90307	1.2768	1.28625	2.60197	2.58043	4.81245	4.80687	15.0195	14.9902	23.699	23.6142	33.9719	33.8903
	60.904	8.8535	8.90307	1.28485	1.28625	2.61375	2.58043	4.81221	4.80687	15.0192	14.9902	23.7067	23.6142	33.9831	33.8903
	61.004	8.85335	8.90307	1.29564	1.28625	2.60205	2.58043	4.81253	4.80687	15.0195	14.9902	23.7103	23.6142	33.972	33.8903
	61.104	8.85326	8.90307	1.2768	1.28625	2.60618	2.58043	4.81245	4.80687	15.0273	14.9902	23.7065	23.6142	33.9719	33.8903
	61.204	8.84749	8.90307	1.27884	1.28625	2.60774	2.58043	4.8259	4.80687	15.0212	14.9902	23.7049	23.6142	33.9774	33.8903
	61.304	8.85092	8.90307	1.28635	1.28625	2.59259	2.58043	4.82573	4.80687	15.0098	14.9902	23.7201	23.6142	33.974	33.8903
	61.404	8.84178	8.90307	1.28828	1.28625	2.60594	2.58043	4.8244	4.80687	15.0231	14.9902	23.718	23.6142	33.9836	33.8903
	61.504	8.8535	8.90307	1.28876	1.28625	2.6022	2.58043	4.83582	4.80687	15.0194	14.9902	23.7106	23.6142	33.9761	33.8903
	61.604	8.85326	8.90307	1.29977	1.28625	2.59399	2.58043	4.83588	4.80688	15.0229	14.9902	23.7215	23.6142	33.9871	33.8903
	61.704	8.85515	8.90307	1.29041	1.28625	2.58853	2.58043	4.84151	4.80688	15.006	14.9902	23.7048	23.6142	33.9777	33.8903
	61.804	8.84554	8.90307	1.28032	1.28625	2.57892	2.58043	4.82768	4.80688	15.0153	14.9902	23.6947	23.6142	33.9677	33.8903
	61.904	8.85326	8.90307	1.26508	1.28625	2.59399	2.58043	4.82026	4.80688	15.0117	14.9902	23.6987	23.6142	33.9641	33.8903
	62.004	8.84373	8.90307	1.26697	1.28625	2.58072	2.58043	4.82214	4.80688	15.0016	14.9902	23.6895	23.6142	33.9619	33.8903
	62.104	8.84318	8.90307	1.25938	1.28625	2.58437	2.58043	4.8258	4.80688	15.002	14.9902	23.7006	23.6142	33.9503	33.8903
	62.204	8.84373	8.90307	1.27071	1.28625	2.58853	2.58043	4.82605	4.80688	15.0134	14.9902	23.7009	23.6142	33.9585	33.8903
	62.304	8.8553	8.90307	1.25931	1.28625	2.58868	2.58043	4.83011	4.80688	15.0017	14.9902	23.7045	23.6142	33.9774	33.8903
	62.404	8.85155	8.90307	1.25555	1.28626	2.58446	2.58043	4.83417	4.80688	14.9904	14.9902	23.7007	23.6142	33.9621	33.8903
	62.504	8.85326	8.90307	1.26087	1.28626	2.57884	2.58043	4.8276	4.80688	14.9838	14.9902	23.6909	23.6142	33.9602	33.8903
	62.604	8.84718	8.90307	1.25493	1.28626	2.58087	2.58043	4.82199	4.80688	14.9785	14.9902	23.6888	23.6142	33.9623	33.8903
	62.704	8.85155	8.90307	1.24353	1.28626	2.59227	2.58043	4.82198	4.80688	14.9862	14.9902	23.6852	23.6142	33.9737	33.8903
	62.804	8.85116	8.90307	1.24688	1.28626	2.58063	2.58043	4.82206	4.80688	14.9778	14.9902	23.6769	23.6142	33.9695	33.8903
	62.904	8.84389	8.90307	1.22836	1.28626	2.58087	2.58043	4.81448	4.80688	14.971	14.9902	23.6701	23.6142	33.966	33.8903
	63.004	8.84749	8.90307	1.24368	1.28626	2.58868	2.58043	4.83011	4.80688	14.9746	14.9902	23.6812	23.6142	33.9662	33.8903
	63.104	8.85498	8.90307	1.23946	1.28626	2.58446	2.58043	4.82588	4.80688	14.9784	14.9902	23.6812	23.6142	33.9741	33.8903
	63.204	8.84178	8.90307	1.22626	1.28626	2.57907	2.58044	4.8244	4.80688	14.9802	14.9902	23.6794	23.6142	33.98	33.8903
	63.304	8.84936	8.90307	1.23383	1.28626	2.59025	2.58044	4.8315	4.80688	14.9687	14.9902	23.679	23.6142	33.9915	33.8903
	63.404	8.84373	8.90307	1.22821	1.28626	2.57712	2.58044	4.81433	4.80688	14.9626	14.9902	23.6812	23.6142	33.9973	33.8903
	63.504	8.83983	8.90307	1.224	1.28626	2.58446	2.58044	4.81416	4.80688	14.9588	14.9902	23.6657	23.6142	33.9937	33.8903
	63.604	8.84569	8.90307	1.23407	1.28626	2.58688	2.58044	4.81628	4.80688	14.965	14.9902	23.6758	23.6142	34.0112	33.8903
	63.704	8.85725	8.90307	1.24126	1.28626	2.58673	2.58044	4.82034	4.80688	14.9761	14.9902	23.6827	23.6142	34.0184	33.8903
	63.804	8.84764	8.90307	1.23181	1.28626	2.58853	2.58044	4.81807	4.80688	14.9628	14.9902	23.666	23.6142	34.0093	33.8903
	63.904	8.85522	8.90307	1.22407	1.28626	2.5886	2.58044	4.81831	4.80688	14.955	14.9902	23.6848	23.6142	34.0086	33.8903
	64.004	8.84959	8.90307	1.22626	1.28626	2.5947	2.58044	4.81238	4.80688	14.9606	14.9902	23.6794	23.6142	33.9992	33.8903
	64.104	8.84936	8.90307	1.22602	1.28626	2.59399	2.58044	4.81245	4.80688	14.9567	14.9902	23.679	23.6142	34.0032	33.8903
	64.204	8.84343	8.90307	1.2204	1.28626	2.58493	2.58044	4.81807	4.80688	14.9431	14.9902	23.6618	23.6142	33.9976	33.8903
	64.304	8.84749	8.90307	1.23196	1.28626	2.5965	2.58044	4.80667	4.80688	14.9434	14.9902	23.6654	23.6142	34.0165	33.8903
	64.404	8.84373	8.90307	1.22821	1.28626	2.60399	2.58044	4.82167	4.80688	14.9393	14.9902	23.6582	23.6142	34.0015	33.8903
	64.504	8.85084	8.90307	1.22797	1.28626	2.60032	2.58044	4.80268	4.80688	14.9389	14.9902	23.6692	23.6142	34.013	33.8903
	64.604	8.83788	8.90307	1.22626	1.28626	2.5983	2.58044	4.82002	4.80688	14.9372	14.9902	23.6638	23.6142	34.0191	33.8903
	64.704	8.84959	8.90307	1.23407	1.28626	2.60251	2.58044	4.82019	4.80688	14.9377	14.9902	23.668	23.6142	34.0188	33.8903
	64.804	8.85741	8.90307	1.22969	1.28626	2.60594	2.58044	4.81659	4.80688	14.9335	14.9902	23.6714	23.6142	34.0194	33.8903
	64.904	8.85725	8.90307	1.21877	1.28626	2.60626	2.58044	4.8394	4.80688	14.9331	14.9902	23.6714	23.6142	34.0264	33.8903
	65.004	8.85545	8.90307	1.23212	1.28626	2.59634	2.58044	4.82635	4.80688	14.912	14.9902	23.6734	23.6142	34.0288	33.8903
	65.104	8.86687	8.90307	1.23164	1.28626	2.59665	2.58044	4.83807	4.80688	14.924	14.9902	23.6735	23.6142	34.0288	33.8903
	65.204	8.85936	8.90307	1.2204	1.28626	2.60837	2.58044	4.84558	4.80688	14.924	14.9902	23.6851	23.6142	34.0366	33.8903
	65.304	8.86717	8.90307	1.2204	1.28626	2.60789	2.58044	4.84932	4.80688	14.9352	14.9902	23.6738	23.6142	34.0362	33.8903
	65.404	8.88084	8.90307	1.22235	1.28626	2.60641	2.58044	4.85925	4.80688	14.9256	14.9902	23.6948	23.6142	34.0269	33.8903
	65.504	8.88061	8.90307	1.22211	1.28626	2.6179	2.58044	4.85151	4.80688	14.937	14.9902	23.6948	23.6142	34.0384	33.8903
	65.604	8.87475	8.90307	1.22845	1.28626	2.61221	2.58044	4.85346	4.80688	14.9203	14.9902	23.6892	23.6142	34.0327	33.8903
	65.704	8.86913	8.90307	1.24188	1.28626	2.62204	2.58044	4.85956	4.80688	14.9374	14.9902	23.6833	23.6142	34.0503	33.8903
	65.804	8.87679	8.90307	1.24142	1.28626	2.62923	2.58044	4.85941	4.80688	14.937	14.9902	23.6947	23.6142	34.0502	33.8903
	65.904	8.87303	8.90307	1.23016	1.28626	2.61392	2.58044	4.8669	4.80689	14.9333	14.9902	23.6794	23.6142	34.0576	33.8903
	66.004	8.88866	8.90307	1.24579	1.28626	2.62157	2.58044	4.86707	4.80689	14.9335	14.9902	23.687	23.6142	34.0581	33.8903
	66.104	8.88256	8.90307	1.24	1.28626	2.61204	2.58044	4.85346	4.80689	14.9316	14.9902	23.6772	23.6142	34.0634	33.8903
	66.204	8.87694	8.90307	1.24969	1.28626	2.61813	2.58044	4.85909	4.80689	14.9333	14.9902	23.6758	23.6142	34.0503	33.8903
	66.304	8.89061	8.90307	1.25555	1.28626	2.63133	2.58044	4.85339	4.80689	14.9393	14.9902	23.7007	23.6142	34.0635	33.8903
	66.404	8.90224	8.90307	1.25517	1.28626	2.63172	2.58044	4.86486	4.80689	14.9391	14.9902	23.6889	23.6142	34.0634	33.8903
	66.504	8.89975	8.90307	1.24594	1.28626	2.63721	2.58044	4.85159	4.80689	14.9372	14.9902	23.687	23.6142	34.058	33.8903
	66.604	8.8846	8.90307	1.24924	1.28626	2.63704	2.58044	4.86691	4.80689	14.937	14.9902	23.6834	23.6142	34.0538	33.8903
	66.704	8.88445	8.90307	1.2536	1.28626	2.62564	2.58044	4.85909	4.80689	14.9338	14.9902	23.6945	23.6142	34.0581	33.8903
	66.804	8.87694	8.90307	1.2536	1.28626	2.62985	2.58044	4.85565	4.80689	14.9333	14.9902	23.6836	23.6142	34.0698	33.8903
	66.904	8.88451	8.90307	1.24946	1.28626	2.62571	2.58044	4.86292	4.80689	14.9293	14.9902	23.679	23.6142	34.073	33.8903
	67.004	8.8828	8.90307	1.24774	1.28626	2.62352	2.58044	4.8537	4.80689	14.9274	14.9902	23.6777	23.6142	34.0718	33.8903
	67.104	8.89061	8.90307	1.24774	1.28626	2.62009	2.58044	4.86494	4.80689	14.9162	14.9902	23.6852	23.6142	34.0715	33.8903
	67.204	8.89608	8.90307	1.26102	1.28626	2.62556	2.58044	4.86698	4.80689	14.9331	14.9902	23.6945	23.6142	34.0773	33.8903
	67.304	8.8867	8.90307	1.25117	1.28626	2.62759	2.58044	4.87666	4.80689	14.9357	14.9902	23.6816	23.6142	34.0791	33.8903
	67.404	8.8867	8.90307	1.23993	1.28626	2.6279	2.58044	4.86542	4.80689	14.9435	14.9902	23.6931	23.6142	34.0679	33.8903
	67.504	8.88647	8.90307	1.25141	1.28626	2.62719	2.58044	4.87659	4.80689	14.9545	14.9902	23.6848	23.6142	34.0755	33.8903
	67.604	8.88084	8.90307	1.24579	1.28626	2.62204	2.58044	4.86346	4.80689	14.9494	14.9902	23.6875	23.6142	34.0813	33.8903
	67.704	8.88084	8.90307	1.24579	1.28626	2.62955	2.58044	4.8708	4.80689	14.9569	14.9902	23.6867	23.6142	34.0737	33.8903
	67.804	8.89256	8.90307	1.2536	1.28626	2.63329	2.58044	4.87128	4.80689	14.9606	14.9902	23.6875	23.6142	34.0855	33.8903
	67.904	8.90576	8.90307	1.27071	1.28626	2.63962	2.58044	4.88885	4.80689	14.9631	14.9902	23.6929	23.6142	34.0909	33.8903
	68.004	8.90022	8.90307	1.26564	1.28626	2.65266	2.58044	4.89456	4.80689	14.9802	14.9902	23.6988	23.6142	34.0931	33.8903
	68.104	8.89647	8.90307	1.28438	1.28626	2.63736	2.58044	4.89832	4.80689	14.9763	14.9902	23.6953	23.6142	34.0894	33.8903
	68.204	8.89647	8.90307	1.28094	1.28626	2.6411	2.58044	4.89081	4.80689	14.9763	14.9902	23.7066	23.6142	34.0889	33.8903
	68.304	8.90819	8.90307	1.28064	1.28626	2.63736	2.58044	4.89034	4.80689	14.9842	14.9902	23.7067	23.6142	34.0891	33.8903
	68.404	8.91257	8.90307	1.27704	1.28626	2.63376	2.58044	4.89471	4.80689	14.9806	14.9902	23.7105	23.6142	34.0933	33.8903
	68.504	8.93506	8.90307	1.29266	1.28626	2.64891	2.58044	4.90643	4.80689	15.0036	14.9902	23.7148	23.6142	34.0972	33.8903
	68.604	8.92967	8.90307	1.30634	1.28626	2.65134	2.58044	4.91199	4.80689	14.9979	14.9902	23.728	23.6142	34.1023	33.8903
	68.704	8.94109	8.90307	1.30586	1.28626	2.65134	2.58044	4.9162	4.80689	15.0095	14.9902	23.7282	23.6142	34.0952	33.8903
	68.804	8.94115	8.90307	1.29438	1.28626	2.66251	2.58044	4.91596	4.80689	15.0097	14.9902	23.7278	23.6142	34.095	33.8903
	68.904	8.93538	8.90307	1.2886	1.28626	2.64876	2.58044	4.918	4.80689	15.0039	14.9902	23.7225	23.6142	34.0887	33.8903
	69.004	8.94115	8.90307	1.30579	1.28626	2.6511	2.58044	4.93502	4.80689	15.0172	14.9902	23.728	23.6142	34.0911	33.8903
	69.104	8.94092	8.90307	1.2868	1.28626	2.65056	2.58044	4.9201	4.80689	15.0095	14.9902	23.7163	23.6142	34.0913	33.8903
	69.204	8.93553	8.90307	1.30048	1.28626	2.64938	2.58044	4.92596	4.80689	15.0158	14.9902	23.7227	23.6142	34.0969	33.8903
	69.304	8.94124	8.90307	1.3179	1.28626	2.66243	2.58044	4.94292	4.80689	15.029	14.9902	23.7284	23.6142	34.1029	33.8903
	69.404	8.94944	8.90307	1.31438	1.28626	2.64736	2.58044	4.92815	4.80689	15.0292	14.9902	23.7363	23.6142	34.1106	33.8903
	69.504	8.9621	8.90307	1.33078	1.28626	2.66406	2.58044	4.94472	4.80689	15.0309	14.9902	23.7412	23.6142	34.1045	33.8903
	69.604	8.94334	8.90307	1.30798	1.28626	2.65329	2.58044	4.92596	4.80689	15.0314	14.9902	23.7188	23.6142	34.0933	33.8903
	69.704	8.94287	8.90307	1.30829	1.28626	2.6608	2.58044	4.92549	4.80689	15.0385	14.9902	23.7302	23.6142	34.1047	33.8903
	69.804	8.95311	8.90307	1.3293	1.28626	2.6743	2.58044	4.93182	4.80689	15.0412	14.9902	23.7319	23.6142	34.1148	33.8903
	69.904	8.94897	8.90307	1.32172	1.28626	2.65891	2.58045	4.92768	4.80689	15.0444	14.9902	23.7244	23.6142	34.1101	33.8903
	70.004	8.94334	8.90307	1.3158	1.28626	2.6608	2.58045	4.93347	4.80689	15.0389	14.9902	23.7305	23.6142	34.0933	33.8903
	70.104	8.94334	8.90307	1.30829	1.28626	2.66501	2.58045	4.93378	4.80689	15.0431	14.9902	23.73	23.6142	34.105	33.8903
	70.204	8.94304	8.90307	1.32001	1.28626	2.67625	2.58045	4.93378	4.80689	15.0505	14.9902	23.7188	23.6142	34.1045	33.8903
	70.304	8.93584	8.90307	1.31953	1.28626	2.67282	2.58045	4.94502	4.80689	15.0509	14.9902	23.738	23.6142	34.1008	33.8903
	70.404	8.93748	8.90307	1.31024	1.28626	2.66649	2.58045	4.92792	4.80689	15.0526	14.9902	23.7246	23.6142	34.0874	33.8903
	70.504	8.94343	8.90307	1.31571	1.28626	2.6726	2.58045	4.94137	4.80689	15.0623	14.9902	23.7301	23.6142	34.1046	33.8903
	70.604	8.9489	8.90307	1.32196	1.28626	2.67087	2.58045	4.95088	4.80689	15.0568	14.9902	23.7324	23.6142	34.0991	33.8903
	70.704	8.9492	8.90307	1.32166	1.28626	2.67821	2.58045	4.95886	4.80689	15.0641	14.9902	23.7438	23.6142	34.0991	33.8903
	70.804	8.94873	8.90307	1.32196	1.28626	2.66666	2.58045	4.95088	4.80689	15.0643	14.9902	23.7476	23.6142	34.1066	33.8903
	70.904	8.94115	8.90307	1.33688	1.28626	2.67454	2.58045	4.95455	4.80689	15.0722	14.9902	23.74	23.6142	34.1028	33.8903
	71.004	8.94725	8.90307	1.33173	1.28626	2.67673	2.58045	4.93768	4.80689	15.0739	14.9902	23.7422	23.6142	34.1084	33.8903
	71.104	8.94686	8.90307	1.33884	1.28626	2.68758	2.58045	4.94511	4.80689	15.0737	14.9902	23.7532	23.6142	34.0968	33.8903
	71.204	8.93748	8.90307	1.32196	1.28626	2.66696	2.58045	4.93542	4.80689	15.0646	14.9902	23.7437	23.6142	34.0952	33.8903
	71.304	8.94506	8.90307	1.33297	1.28626	2.67844	2.58045	4.93893	4.80689	15.0644	14.9902	23.7322	23.6142	34.095	33.8903
	71.404	8.94482	8.90307	1.32977	1.28626	2.67838	2.58045	4.92761	4.80689	15.0759	14.9902	23.7438	23.6142	34.0952	33.8903
	71.504	8.93358	8.90307	1.34119	1.28626	2.67868	2.58045	4.92792	4.80689	15.0724	14.9902	23.7441	23.6142	34.1066	33.8903
	71.604	8.93343	8.90307	1.34134	1.28627	2.67805	2.58045	4.92729	4.80689	15.0837	14.9902	23.7552	23.6142	34.099	33.8903
	71.704	8.94115	8.90307	1.33688	1.28627	2.67454	2.58045	4.92377	4.80689	15.08	14.9902	23.74	23.6142	34.1067	33.8903
	71.804	8.9389	8.90307	1.3354	1.28627	2.6804	2.58045	4.92152	4.80689	15.0893	14.9902	23.738	23.6142	34.1126	33.8903
	71.904	8.92577	8.90307	1.33728	1.28627	2.68619	2.58045	4.91573	4.80689	15.0724	14.9902	23.7324	23.6142	34.1065	33.8903
	72.004	8.93701	8.90307	1.34102	1.28627	2.67868	2.58045	4.9162	4.80689	15.0842	14.9902	23.7437	23.6142	34.0952	33.8903
	72.104	8.93944	8.90307	1.33563	1.28627	2.69188	2.58045	4.92206	4.80689	15.0975	14.9902	23.7458	23.6142	34.1011	33.8903
	72.204	8.93913	8.90307	1.34705	1.28627	2.69205	2.58045	4.92175	4.80689	15.0892	14.9902	23.738	23.6142	34.1008	33.8903
	72.304	8.93725	8.90307	1.34516	1.28627	2.69797	2.58045	4.93159	4.80689	15.0761	14.9902	23.7473	23.6142	34.1106	33.8903
	72.404	8.92577	8.90307	1.34149	1.28627	2.69774	2.58045	4.9198	4.80689	15.0763	14.9902	23.7243	23.6142	34.1066	33.8903
	72.504	8.93748	8.90307	1.35274	1.28627	2.68619	2.58045	4.91963	4.80689	15.0842	14.9902	23.7168	23.6142	34.0991	33.8903
	72.604	8.93725	8.90307	1.34126	1.28627	2.69016	2.58045	4.90815	4.80689	15.0956	14.9902	23.7239	23.6142	34.0989	33.8903
	72.704	8.93772	8.90307	1.34924	1.28627	2.69016	2.58045	4.92034	4.80689	15.0956	14.9902	23.7131	23.6142	34.1106	33.8903
	72.804	8.93694	8.90307	1.34126	1.28627	2.67844	2.58045	4.9194	4.80689	15.0914	14.9902	23.7127	23.6142	34.0989	33.8903
	72.904	8.93725	8.90307	1.34126	1.28627	2.68626	2.58045	4.91596	4.80689	15.0839	14.9902	23.7244	23.6142	34.0989	33.8903
	73.004	8.93147	8.90307	1.33548	1.28627	2.68018	2.58045	4.90988	4.80689	15.0781	14.9902	23.7186	23.6142	34.1009	33.8903
	73.104	8.92772	8.90307	1.34344	1.28627	2.68063	2.58045	4.90987	4.80689	15.0861	14.9902	23.7224	23.6142	34.1084	33.8903
	73.204	8.93929	8.90307	1.34282	1.28627	2.68782	2.58045	4.89816	4.80689	15.0855	14.9902	23.7142	23.6142	34.097	33.8903
	73.304	8.92967	8.90307	1.32977	1.28627	2.67868	2.58045	4.88838	4.80689	15.0724	14.9902	23.7051	23.6142	34.0871	33.8903
	73.404	8.93334	8.90307	1.34516	1.28627	2.69016	2.58045	4.89252	4.80689	15.0761	14.9902	23.7087	23.6142	34.095	33.8903
	73.504	8.92772	8.90307	1.33923	1.28627	2.69595	2.58045	4.8866	4.80689	15.0822	14.9902	23.7027	23.6142	34.0894	33.8903
	73.604	8.92772	8.90307	1.34344	1.28627	2.68875	2.58045	4.87909	4.80689	15.0822	14.9902	23.6914	23.6142	34.0894	33.8903
	73.704	8.93343	8.90307	1.34868	1.28627	2.70947	2.58045	4.89261	4.80689	15.0993	14.9902	23.7046	23.6142	34.1024	33.8903
	73.804	8.93334	8.90307	1.33735	1.28627	2.70579	2.58045	4.88424	4.80689	15.0839	14.9902	23.6892	23.6142	34.0833	33.8903
	73.904	8.92748	8.90307	1.33149	1.28627	2.69993	2.58045	4.87885	4.80689	15.0859	14.9902	23.6946	23.6142	34.0774	33.8903
	74.004	8.92186	8.90307	1.33728	1.28627	2.71384	2.58045	4.88448	4.80689	15.0802	14.9902	23.6777	23.6142	34.0835	33.8903
	74.104	8.91585	8.90307	1.32376	1.28627	2.70735	2.58045	4.86722	4.80689	15.0855	14.9902	23.6717	23.6142	34.085	33.8903
	74.204	8.91748	8.90307	1.32539	1.28627	2.69774	2.58045	4.87683	4.80689	15.0842	14.9902	23.6735	23.6142	34.0796	33.8903
	74.304	8.91772	8.90307	1.32172	1.28627	2.68626	2.58045	4.88081	4.80689	15.0839	14.9902	23.6853	23.6142	34.0794	33.8903
	74.404	8.916	8.90307	1.32001	1.28627	2.68454	2.58045	4.87909	4.80689	15.0819	14.9902	23.6831	23.6142	34.0894	33.8903
	74.504	8.916	8.90307	1.33173	1.28627	2.69626	2.58045	4.88643	4.80689	15.0744	14.9902	23.6719	23.6142	34.0894	33.8903
	74.604	8.916	8.90307	1.33173	1.28627	2.68423	2.58045	4.87488	4.80689	15.0861	14.9902	23.6833	23.6142	34.0889	33.8903
	74.704	8.91576	8.90307	1.33149	1.28627	2.68821	2.58045	4.87885	4.80689	15.0854	14.9902	23.6758	23.6142	34.0774	33.8903
	74.804	8.90984	8.90307	1.32587	1.28627	2.6904	2.58045	4.87323	4.80689	15.0685	14.9902	23.6852	23.6142	34.0796	33.8903
	74.904	8.89677	8.90307	1.32001	1.28627	2.68454	2.58045	4.8669	4.80689	15.0705	14.9902	23.6719	23.6142	34.0852	33.8903
	75.004	8.90968	8.90307	1.33353	1.28627	2.69025	2.58045	4.86917	4.80689	15.0762	14.9902	23.6776	23.6142	34.0834	33.8903
	75.104	8.90428	8.90307	1.33563	1.28627	2.70407	2.58045	4.87128	4.80689	15.078	14.9902	23.6914	23.6142	34.0855	33.8903
	75.204	8.90428	8.90307	1.33563	1.28627	2.7036	2.58045	4.87128	4.80689	15.0822	14.9902	23.6909	23.6142	34.085	33.8903
	75.304	8.90428	8.90307	1.33563	1.28627	2.69235	2.58045	4.883	4.80689	15.0817	14.9902	23.6875	23.6142	34.082	33.8903
	75.404	8.90405	8.90307	1.34711	1.28627	2.69993	2.58045	4.88245	4.80689	15.0702	14.9902	23.699	23.6142	34.1043	33.8903
	75.504	8.89256	8.90307	1.33563	1.28627	2.70017	2.58045	4.86346	4.80689	15.0705	14.9902	23.6875	23.6142	34.0816	33.8903
	75.604	8.89616	8.90307	1.34705	1.28627	2.70346	2.58045	4.86707	4.80689	15.0819	14.9902	23.6911	23.6142	34.0847	33.8903
	75.704	8.89662	8.90307	1.33922	1.28627	2.6886	2.58045	4.86705	4.80689	15.0741	14.9902	23.6837	23.6142	34.0778	33.8903
	75.804	8.90038	8.90307	1.33173	1.28627	2.70407	2.58045	4.85956	4.80689	15.0666	14.9902	23.6872	23.6142	34.0816	33.8903
	75.904	8.90608	8.90307	1.33713	1.28627	2.71712	2.58045	4.86526	4.80689	15.0723	14.9902	23.6932	23.6142	34.0951	33.8903
	76.004	8.91405	8.90307	1.33759	1.28627	2.70212	2.58045	4.87323	4.80689	15.0799	14.9902	23.6895	23.6142	34.0913	33.8903
	76.104	8.91334	8.90307	1.33735	1.28627	2.70188	2.58045	4.88471	4.80689	15.0722	14.9902	23.6887	23.6142	34.0911	33.8903
	76.204	8.9007	8.90307	1.33578	1.28627	2.70001	2.58045	4.88254	4.80689	15.0781	14.9902	23.6873	23.6142	34.1006	33.8903
	76.304	8.92529	8.90307	1.3454	1.28627	2.71384	2.58045	4.88495	4.80689	15.0802	14.9902	23.6895	23.6142	34.0952	33.8903
	76.404	8.91381	8.90307	1.34563	1.28627	2.71329	2.58045	4.88424	4.80689	15.0913	14.9902	23.6897	23.6142	34.1028	33.8903
	76.504	8.90819	8.90307	1.35126	1.28627	2.70798	2.58045	4.87909	4.80689	15.0749	14.9902	23.6948	23.6142	34.0967	33.8903
	76.604	8.91576	8.90307	1.35102	1.28627	2.71946	2.58045	4.87885	4.80689	15.0932	14.9902	23.6834	23.6142	34.0966	33.8903
	76.704	8.91014	8.90307	1.3454	1.28627	2.71336	2.58045	4.88104	4.80689	15.0881	14.9902	23.6777	23.6142	34.0835	33.8903
	76.804	8.90999	8.90307	1.34572	1.28627	2.70197	2.58045	4.88089	4.80689	15.0876	14.9902	23.6893	23.6142	34.0834	33.8903
	76.904	8.90623	8.90307	1.35321	1.28627	2.70602	2.58045	4.87666	4.80689	15.0842	14.9902	23.6934	23.6142	34.0874	33.8903
	77.004	8.90233	8.90307	1.34961	1.28627	2.71353	2.58045	4.87323	4.80689	15.0798	14.9902	23.6895	23.6142	34.0835	33.8903
	77.104	8.90233	8.90307	1.35712	1.28627	2.70602	2.58045	4.87323	4.80689	15.0802	14.9902	23.6895	23.6142	34.0952	33.8903
	77.204	8.89842	8.90307	1.36102	1.28627	2.71774	2.58045	4.88464	4.80689	15.0842	14.9902	23.7051	23.6142	34.0987	33.8903
	77.304	8.90623	8.90307	1.36102	1.28627	2.72899	2.58045	4.87714	4.80689	15.0842	14.9902	23.7124	23.6142	34.0874	33.8903
	77.404	8.90218	8.90307	1.35744	1.28627	2.71368	2.58045	4.8848	4.80689	15.0915	14.9902	23.6971	23.6142	34.0831	33.8903
	77.504	8.89842	8.90307	1.37617	1.28627	2.70946	2.58045	4.89229	4.80689	15.0802	14.9902	23.6931	23.6142	34.0796	33.8903
	77.604	8.89842	8.90307	1.36493	1.28627	2.70993	2.58045	4.88885	4.80689	15.0876	14.9902	23.6973	23.6142	34.0796	33.8903
	77.704	8.89842	8.90307	1.36493	1.28627	2.71744	2.58045	4.88855	4.80689	15.0763	14.9902	23.6973	23.6142	34.0791	33.8903
	77.804	8.89842	8.90307	1.36493	1.28627	2.70993	2.58045	4.89276	4.80689	15.0881	14.9902	23.7051	23.6142	34.0796	33.8903
	77.904	8.89842	8.90307	1.37274	1.28627	2.70993	2.58045	4.89276	4.80689	15.0954	14.9902	23.7051	23.6142	34.0796	33.8903
	78.004	8.91061	8.90307	1.3654	1.28627	2.72118	2.58045	4.90057	4.80689	15.0838	14.9902	23.7168	23.6142	34.091	33.8903
	78.104	8.92139	8.90307	1.37665	1.28627	2.70993	2.58045	4.9001	4.80689	15.0763	14.9902	23.7168	23.6142	34.0835	33.8903
	78.204	8.9099	8.90307	1.37641	1.28627	2.7172	2.58045	4.90034	4.80689	15.0873	14.9902	23.7166	23.6142	34.0833	33.8903
	78.304	8.90428	8.90307	1.37079	1.28627	2.70407	2.58045	4.89471	4.80689	15.078	14.9902	23.7222	23.6142	34.085	33.8903
	78.404	8.91186	8.90307	1.37055	1.28627	2.71555	2.58045	4.90199	4.80689	15.0702	14.9902	23.7182	23.6142	34.0735	33.8903
	78.504	8.90671	8.90307	1.3654	1.28627	2.70993	2.58045	4.88933	4.80689	15.0763	14.9902	23.7056	23.6142	34.0684	33.8903
	78.604	8.91748	8.90307	1.37695	1.28627	2.71774	2.58045	4.90057	4.80689	15.0842	14.9902	23.7285	23.6142	34.0796	33.8903
	78.704	8.90623	8.90307	1.38446	1.28627	2.72946	2.58045	4.91182	4.80689	15.0838	14.9902	23.7285	23.6142	34.0796	33.8903
	78.804	8.906	8.90307	1.3847	1.28627	2.72922	2.58045	4.90034	4.80689	15.0873	14.9902	23.7361	23.6142	34.0794	33.8903
	78.904	8.90038	8.90307	1.39813	1.28627	2.73111	2.58045	4.90222	4.80689	15.0705	14.9902	23.7305	23.6142	34.0855	33.8903
	79.004	8.89452	8.90307	1.39227	1.28627	2.72899	2.58045	4.88838	4.80689	15.0763	14.9902	23.7363	23.6142	34.0791	33.8903
	79.104	8.90038	8.90307	1.38641	1.28627	2.7236	2.58045	4.87128	4.80689	15.0702	14.9902	23.7305	23.6142	34.0698	33.8903
	79.204	8.90038	8.90307	1.38672	1.28627	2.73111	2.58045	4.883	4.80689	15.0705	14.9902	23.7383	23.6142	34.0698	33.8903
	79.304	8.90053	8.90307	1.39438	1.28627	2.72328	2.58045	4.88268	4.80689	15.0819	14.9902	23.7384	23.6142	34.07	33.8903
	79.404	8.90999	8.90307	1.40431	1.28627	2.73321	2.58045	4.8923	4.80689	15.0879	14.9902	23.7596	23.6142	34.0912	33.8903
	79.504	8.91405	8.90307	1.41133	1.28627	2.7368	2.58045	4.88104	4.80689	15.0837	14.9902	23.7559	23.6142	34.0874	33.8903
	79.604	8.91014	8.90307	1.39618	1.28627	2.72165	2.58045	4.87714	4.80689	15.0802	14.9902	23.7593	23.6142	34.0832	33.8903
	79.704	8.92155	8.90307	1.4079	1.28627	2.73337	2.58045	4.88495	4.80689	15.0878	14.9902	23.7598	23.6142	34.0757	33.8903
	79.804	8.90263	8.90307	1.4079	1.28627	2.74088	2.58045	4.88495	4.80689	15.092	14.9902	23.7598	23.6142	34.0835	33.8903
	79.904	8.90984	8.90307	1.4079	1.28627	2.74509	2.58045	4.88495	4.80689	15.0915	14.9902	23.7598	23.6142	34.0835	33.8903
	80.004	8.91412	8.90307	1.40813	1.28627	2.74485	2.58045	4.88424	4.80689	15.0914	14.9902	23.7712	23.6142	34.0945	33.8903
	80.104	8.90421	8.90307	1.41399	1.28627	2.73946	2.58045	4.87933	4.80689	15.0863	14.9902	23.7737	23.6142	34.0779	33.8903
	80.204	8.896	8.90307	1.40157	1.28627	2.73828	2.58045	4.88643	4.80689	15.0969	14.9902	23.773	23.6142	34.0772	33.8903
	80.304	8.90038	8.90307	1.40594	1.28627	2.73111	2.58045	4.87878	4.80689	15.0861	14.9902	23.7656	23.6142	34.0891	33.8903
	80.404	8.90061	8.90307	1.40618	1.28627	2.73165	2.58045	4.87151	4.80689	15.0981	14.9902	23.7659	23.6142	34.0818	33.8903
	80.504	8.90209	8.90307	1.40766	1.28627	2.73266	2.58045	4.88471	4.80689	15.0992	14.9902	23.767	23.6142	34.0833	33.8903
	80.604	8.89647	8.90307	1.40985	1.28627	2.72751	2.58045	4.87909	4.80689	15.0939	14.9902	23.7539	23.6142	34.0889	33.8903
	80.704	8.89647	8.90307	1.40204	1.28627	2.73532	2.58045	4.88643	4.80689	15.1052	14.9902	23.7652	23.6142	34.0777	33.8903
	80.804	8.90795	8.90307	1.41352	1.28627	2.7504	2.58045	4.87885	4.80689	15.0976	14.9902	23.7576	23.6142	34.0891	33.8903
	80.904	8.89842	8.90307	1.40352	1.28627	2.73337	2.58045	4.88104	4.80689	15.0881	14.9902	23.748	23.6142	34.0793	33.8903
	81.004	8.89452	8.90307	1.38055	1.28627	2.7368	2.58045	4.87683	4.80689	15.0842	14.9902	23.7438	23.6142	34.0796	33.8903
	81.104	8.91014	8.90307	1.39227	1.28627	2.74071	2.58045	4.88104	4.80689	15.0881	14.9902	23.748	23.6142	34.0835	33.8903
	81.204	8.91014	8.90307	1.39227	1.28627	2.73697	2.58045	4.89229	4.80689	15.0956	14.9902	23.748	23.6142	34.0835	33.8903
	81.304	8.90608	8.90307	1.38821	1.28627	2.73712	2.58045	4.87698	4.80689	15.084	14.9902	23.7552	23.6142	34.0868	33.8903
	81.404	8.91405	8.90307	1.38416	1.28627	2.74509	2.58045	4.87323	4.80689	15.0802	14.9902	23.7402	23.6142	34.0718	33.8903
	81.504	8.91389	8.90307	1.3765	1.28627	2.74493	2.58045	4.87308	4.80689	15.0801	14.9902	23.7479	23.6142	34.0716	33.8903
	81.604	8.91014	8.90307	1.37305	1.28627	2.74899	2.58045	4.88057	4.80689	15.0763	14.9902	23.7441	23.6142	34.0796	33.8903
	81.704	8.91014	8.90307	1.39197	1.28627	2.74852	2.58045	4.86932	4.80689	15.0759	14.9902	23.7554	23.6142	34.0796	33.8903
	81.804	8.91014	8.90307	1.38446	1.28627	2.74899	2.58045	4.86902	4.80689	15.0768	14.9902	23.7438	23.6142	34.0796	33.8903
	81.904	8.9099	8.90307	1.38422	1.28627	2.74876	2.58045	4.86909	4.80689	15.0873	14.9902	23.7361	23.6142	34.0791	33.8903
	82.004	8.91186	8.90307	1.37789	1.28627	2.7504	2.58045	4.86323	4.80689	15.0702	14.9902	23.7298	23.6142	34.0657	33.8903
	82.104	8.8928	8.90307	1.3554	1.28627	2.73165	2.58045	4.8637	4.80689	15.059	14.9902	23.7148	23.6142	34.0623	33.8903
	82.204	8.89842	8.90307	1.36853	1.28627	2.7368	2.58045	4.86932	4.80689	15.0646	14.9902	23.7129	23.6142	34.0679	33.8903
	82.304	8.90428	8.90307	1.36688	1.28627	2.73141	2.58045	4.87471	4.80689	15.0822	14.9902	23.7305	23.6142	34.0737	33.8903
	82.404	8.91209	8.90307	1.3786	1.28627	2.74313	2.58045	4.86394	4.80689	15.0817	14.9902	23.7305	23.6142	34.0737	33.8903
	82.504	8.91576	8.90307	1.38227	1.28627	2.7468	2.58045	4.88619	4.80689	15.0742	14.9902	23.7341	23.6142	34.0891	33.8903
	82.604	8.90623	8.90307	1.37227	1.28627	2.74509	2.58045	4.86511	4.80689	15.0646	14.9902	23.7246	23.6142	34.0799	33.8903
	82.704	8.90623	8.90307	1.36102	1.28627	2.74509	2.58045	4.8576	4.80689	15.0724	14.9902	23.7246	23.6142	34.0871	33.8903
	82.804	8.90593	8.90307	1.36072	1.28627	2.74448	2.58045	4.8576	4.80689	15.0718	14.9902	23.7243	23.6142	34.0793	33.8903
	82.904	8.89857	8.90307	1.35336	1.28627	2.72961	2.58045	4.85776	4.80689	15.0687	14.9902	23.7169	23.6142	34.0719	33.8903
	83.004	8.9178	8.90307	1.36868	1.28627	2.74884	2.58045	4.86526	4.80689	15.084	14.9902	23.7362	23.6142	34.0795	33.8903
	83.104	8.91772	8.90307	1.36079	1.28627	2.74094	2.58045	4.85737	4.80689	15.0761	14.9902	23.7283	23.6142	34.0833	33.8903
	83.204	8.91991	8.90307	1.36298	1.28627	2.74313	2.58045	4.85956	4.80689	15.09	14.9902	23.7305	23.6142	34.0933	33.8903
	83.304	8.92772	8.90307	1.35876	1.28627	2.73923	2.58045	4.85565	4.80689	15.0856	14.9902	23.7266	23.6142	34.0889	33.8903
	83.404	8.93115	8.90307	1.35516	1.28627	2.74313	2.58045	4.87128	4.80689	15.0861	14.9902	23.7305	23.6142	34.0816	33.8903
	83.504	8.92358	8.90307	1.36274	1.28627	2.73899	2.58045	4.86713	4.80689	15.082	14.9902	23.7263	23.6142	34.0891	33.8903
	83.604	8.9178	8.90307	1.35649	1.28627	2.73322	2.58045	4.86136	4.80689	15.0879	14.9902	23.7284	23.6142	34.0834	33.8903
	83.704	8.91991	8.90307	1.34735	1.28627	2.73532	2.58045	4.86316	4.80689	15.09	14.9902	23.7305	23.6142	34.0933	33.8903
	83.804	8.92561	8.90307	1.34134	1.28627	2.72931	2.58045	4.84964	4.80689	15.0918	14.9902	23.7245	23.6142	34.0873	33.8903
	83.904	8.92748	8.90307	1.34321	1.28627	2.73118	2.58045	4.85151	4.80689	15.0937	14.9902	23.7263	23.6142	34.0887	33.8903
	84.004	8.92162	8.90307	1.33735	1.28627	2.72532	2.58045	4.84565	4.80689	15.0995	14.9902	23.7322	23.6142	34.0716	33.8903
	84.104	8.92772	8.90307	1.33125	1.28627	2.7197	2.58045	4.84784	4.80689	15.0939	14.9902	23.7266	23.6142	34.0659	33.8903
	84.204	8.91975	8.90307	1.32376	1.28627	2.72345	2.58045	4.85159	4.80689	15.1091	14.9902	23.7303	23.6142	34.0814	33.8903
	84.304	8.91014	8.90307	1.31415	1.28627	2.71384	2.58045	4.84198	4.80689	15.092	14.9902	23.728	23.6142	34.0718	33.8903
	84.404	8.9099	8.90307	1.31361	1.28627	2.7136	2.58045	4.84174	4.80689	15.0917	14.9902	23.7166	23.6142	34.0716	33.8903
	84.504	8.91647	8.90307	1.30078	1.28627	2.70798	2.58045	4.83612	4.80689	15.0856	14.9902	23.7109	23.6142	34.0659	33.8903
	84.604	8.93311	8.90307	1.32539	1.28627	2.71367	2.58045	4.84151	4.80689	15.0876	14.9902	23.7163	23.6142	34.0791	33.8903
	84.704	8.92967	8.90307	1.31415	1.28627	2.70993	2.58045	4.83026	4.80689	15.0685	14.9902	23.7048	23.6142	34.0679	33.8903
	84.804	8.92171	8.90307	1.31369	1.28627	2.70978	2.58045	4.84183	4.80689	15.0762	14.9902	23.7091	23.6142	34.0791	33.8903
	84.904	8.9178	8.90307	1.30228	1.28627	2.69463	2.58045	4.83792	4.80689	15.0723	14.9902	23.7127	23.6142	34.056	33.8903
	85.004	8.91405	8.90307	1.29852	1.28627	2.70212	2.58045	4.83417	4.80689	15.0682	14.9902	23.7087	23.6142	34.064	33.8903
	85.104	8.91724	8.90307	1.30219	1.28627	2.70531	2.58045	4.83784	4.80689	15.0761	14.9902	23.7048	23.6142	34.0676	33.8903
	85.204	8.90085	8.90307	1.29657	1.28627	2.70017	2.58045	4.83221	4.80689	15.0783	14.9902	23.6992	23.6142	34.062	33.8903
	85.304	8.92553	8.90307	1.30219	1.28627	2.70579	2.58045	4.84956	4.80689	15.0834	14.9902	23.7122	23.6142	34.0676	33.8903
	85.404	8.92577	8.90307	1.30243	1.28627	2.70602	2.58045	4.84979	4.80689	15.0724	14.9902	23.7012	23.6142	34.0757	33.8903
	85.504	8.91209	8.90307	1.29657	1.28627	2.70017	2.58045	4.84393	4.80689	15.0666	14.9902	23.6953	23.6142	34.0698	33.8903
	85.604	8.92499	8.90307	1.30212	1.28627	2.71353	2.58045	4.84949	4.80689	15.0838	14.9902	23.7009	23.6142	34.0754	33.8903
	85.704	8.90623	8.90307	1.29462	1.28627	2.7065	2.58045	4.84979	4.80689	15.0763	14.9902	23.6934	23.6142	34.0796	33.8903
	85.804	8.90038	8.90307	1.28876	1.28627	2.71188	2.58045	4.84424	4.80689	15.07	14.9902	23.6992	23.6142	34.0737	33.8903
	85.904	8.90007	8.90307	1.29657	1.28627	2.71188	2.58045	4.85175	4.80689	15.0588	14.9902	23.6992	23.6142	34.0737	33.8903
	86.004	8.90405	8.90307	1.29633	1.28627	2.71165	2.58045	4.8437	4.80689	15.066	14.9902	23.6985	23.6142	34.0735	33.8903
	86.104	8.89873	8.90307	1.29071	1.28627	2.70602	2.58045	4.84589	4.80689	15.0646	14.9902	23.6816	23.6142	34.0674	33.8903
	86.204	8.91179	8.90307	1.2961	1.28627	2.71188	2.58045	4.85222	4.80689	15.0705	14.9902	23.6992	23.6142	34.062	33.8903
	86.304	8.90428	8.90307	1.29657	1.28627	2.71188	2.58045	4.86346	4.80689	15.0822	14.9902	23.6992	23.6142	34.0737	33.8903
	86.404	8.90849	8.90307	1.30048	1.28627	2.71579	2.58045	4.85956	4.80689	15.0934	14.9902	23.7109	23.6142	34.0855	33.8903
	86.504	8.916	8.90307	1.30048	1.28627	2.71579	2.58045	4.85956	4.80689	15.0939	14.9902	23.7109	23.6142	34.0855	33.8903
	86.604	8.91576	8.90307	1.30805	1.28627	2.71555	2.58045	4.85963	4.80689	15.1015	14.9902	23.7107	23.6142	34.0852	33.8903
	86.704	8.91383	8.90307	1.2983	1.28627	2.6983	2.58045	4.85769	4.80689	15.092	14.9902	23.7013	23.6142	34.0763	33.8903
	86.804	8.9185	8.90307	1.30297	1.28627	2.70969	2.58045	4.85784	4.80689	15.1149	14.9902	23.7127	23.6142	34.0989	33.8903
	86.904	8.92772	8.90307	1.32344	1.28627	2.70798	2.58045	4.85956	4.80689	15.0978	14.9902	23.7031	23.6142	34.0816	33.8903
	87.004	8.92748	8.90307	1.31243	1.28627	2.69993	2.58045	4.85932	4.80689	15.0976	14.9902	23.7029	23.6142	34.0891	33.8903
	87.104	8.92577	8.90307	1.32149	1.28627	2.69821	2.58045	4.8576	4.80689	15.1149	14.9902	23.7129	23.6142	34.0874	33.8903
	87.204	8.92561	8.90307	1.29884	1.28627	2.69806	2.58045	4.85793	4.80689	15.1035	14.9902	23.7132	23.6142	34.0993	33.8903
	87.304	8.93334	8.90307	1.31782	1.28627	2.69407	2.58045	4.86518	4.80689	15.107	14.9902	23.7205	23.6142	34.1025	33.8903
	87.404	8.92725	8.90307	1.30048	1.28627	2.67703	2.58045	4.85956	4.80689	15.1056	14.9902	23.7227	23.6142	34.0894	33.8903
	87.504	8.91632	8.90307	1.30032	1.28627	2.68486	2.58045	4.85971	4.80689	15.105	14.9902	23.7225	23.6142	34.097	33.8903
	87.604	8.92967	8.90307	1.30273	1.28627	2.69821	2.58045	4.86902	4.80689	15.0959	14.9902	23.7363	23.6142	34.0991	33.8903
	87.704	8.92944	8.90307	1.3097	1.28627	2.69016	2.58045	4.86127	4.80689	15.107	14.9902	23.7356	23.6142	34.0989	33.8903
	87.804	8.92381	8.90307	1.29657	1.28627	2.69235	2.58045	4.85565	4.80689	15.0939	14.9902	23.7263	23.6142	34.1045	33.8903
	87.904	8.92397	8.90307	1.29703	1.28627	2.6925	2.58045	4.8558	4.80689	15.1014	14.9902	23.7189	23.6142	34.0934	33.8903
	88.004	8.92796	8.90307	1.30853	1.28627	2.68868	2.58045	4.8601	4.80689	15.0942	14.9902	23.7346	23.6142	34.0974	33.8903
	88.104	8.92186	8.90307	1.31415	1.28627	2.69431	2.58045	4.87323	4.80689	15.111	14.9902	23.748	23.6142	34.103	33.8903
	88.204	8.91483	8.90307	1.31462	1.28627	2.70259	2.58045	4.87418	4.80689	15.0999	14.9902	23.7598	23.6142	34.1035	33.8903
	88.304	8.92178	8.90307	1.32626	1.28627	2.725	2.58045	4.89736	4.80689	15.1109	14.9902	23.7597	23.6142	34.1147	33.8903
	88.404	8.92062	8.90307	1.34759	1.28627	2.71212	2.58045	4.91448	4.80689	15.0981	14.9902	23.758	23.6142	34.1135	33.8903
	88.504	8.95264	8.90307	1.36493	1.28627	2.72212	2.58045	4.92479	4.80689	15.1193	14.9902	23.7676	23.6142	34.1421	33.8903
	88.604	8.94725	8.90307	1.37079	1.28627	2.73875	2.58045	4.96112	4.80689	15.1256	14.9902	23.7734	23.6142	34.148	33.8903
	88.704	8.95858	8.90307	1.38602	1.28627	2.73853	2.58045	4.96542	4.80689	15.1399	14.9902	23.7766	23.6142	34.1627	33.8903
	88.804	8.94936	8.90307	1.36508	1.28627	2.73305	2.58045	4.97542	4.80689	15.1195	14.9902	23.7404	23.6142	34.1305	33.8903
	88.904	8.96335	8.90307	1.39032	1.28627	2.73532	2.58045	4.97752	4.80689	15.1405	14.9902	23.7617	23.6142	34.1563	33.8903
	89.004	8.98006	8.90307	1.42704	1.28627	2.75251	2.58045	5.00175	4.80689	15.1388	14.9902	23.7906	23.6142	34.173	33.8903
	89.104	8.97069	8.90307	1.40672	1.28627	2.7197	2.58045	4.96143	4.80689	15.1171	14.9902	23.7894	23.6142	34.1522	33.8903
	89.204	8.98631	8.90307	1.44861	1.28627	2.73454	2.58045	4.98456	4.80689	15.1325	14.9902	23.7934	23.6142	34.187	33.8903
	89.304	8.97655	8.90307	1.41446	1.28627	2.71696	2.58045	4.96823	4.80689	15.1049	14.9902	23.7962	23.6142	34.1762	33.8903
	89.404	8.97592	8.90307	1.39165	1.28627	2.70743	2.58045	4.99683	4.80689	15.1148	14.9902	23.806	23.6142	34.1488	33.8903
	89.504	8.9885	8.90307	1.39251	1.28627	2.78079	2.58045	4.97112	4.80689	15.0886	14.9902	23.8072	23.6142	34.1392	33.8903
	89.604	9.02069	8.90307	1.43922	1.28627	2.83814	2.58045	4.98253	4.80689	15.1155	14.9902	23.8461	23.6142	34.1394	33.8903
	89.704	9.06499	8.90307	1.27664	1.28627	2.82947	2.58045	4.97963	4.80689	15.1331	14.9902	23.9016	23.6142	34.1974	33.8903
	89.804	8.90499	8.90307	1.20728	1.28627	2.83915	2.58045	4.89745	4.80689	15.1156	14.9902	23.7666	23.6142	34.2505	33.8903
	89.904	8.50217	8.90307	1.18962	1.28627	2.24634	2.58045	2.07307	4.80689	15.2738	14.9902	23.4888	23.6142	34.5688	33.8903
	90.004	8.62843	8.90307	1.18697	1.27567	2.33947	2.58045	1.13058	4.80689	14.0717	14.9902	22.5352	23.2849	28.9224	32.2423
	90.104	8.72187	8.73107	1.16041	1.25281	2.35727	2.4907	4.38276	4.76229	14.2482	14.9681	22.7465	22.7825	32.4135	31.4841
	90.204	8.63671	8.56505	1.18961	1.23035	2.43321	2.44564	7.73402	4.67458	14.0723	14.6682	22.9943	22.2933	35.096	30.7493
	90.304	8.60796	8.40242	1.11478	1.20831	2.24415	2.4014	7.35449	4.58855	15.1984	14.3751	23.5798	21.8167	33.4176	30.0369
	90.404	8.83827	8.24307	1.28836	1.18666	2.82322	2.35799	4.99651	4.50415	14.6263	14.0886	22.6741	21.3523	32.1019	29.3458
	90.504	8.52367	8.08694	1.26752	1.16541	2.62502	2.31537	4.85315	4.42136	14.1964	13.8084	22.0311	20.8997	31.085	28.6751
	90.604	8.26263	7.93399	1.18617	1.14454	2.48462	2.27353	4.65276	4.34015	13.8095	13.5346	21.3916	20.4585	30.0855	28.0242
	90.704	8.0992	7.7841	1.16962	1.12405	2.44977	2.23247	4.55432	4.26048	13.4938	13.2667	20.8679	20.0284	29.1921	27.3919
	90.804	7.93029	7.63723	1.17805	1.10393	2.39493	2.19216	4.44073	4.18233	13.2196	13.0048	20.3483	19.6089	28.3952	26.7777
	90.904	7.74811	7.49329	1.14117	1.08416	2.32602	2.15259	4.31744	4.10564	12.9042	12.7485	19.8029	19.1998	27.5324	26.1807
	91.004	7.57733	7.35223	1.13103	1.06476	2.29634	2.11375	4.22963	4.03041	12.6046	12.4979	19.304	18.8006	26.7293	25.6004
	91.104	7.39335	7.214	1.10938	1.04571	2.25486	2.07562	4.15627	3.95662	12.3059	12.2527	18.8211	18.4112	25.9837	25.0361
	91.204	7.26279	7.07849	1.09649	1.027	2.21618	2.03819	4.07354	3.8842	12.0517	12.0128	18.3393	18.0311	25.2613	24.487
	91.304	7.09897	6.9457	1.04329	1.00863	2.18782	2.00144	3.95862	3.81316	11.7672	11.7782	17.8949	17.6601	24.5508	23.9529
	91.404	6.97607	6.81552	1.07118	0.990586	2.17149	1.96537	3.92041	3.74345	11.5641	11.5485	17.4745	17.2979	23.9351	23.4329
	91.504	6.83139	6.68792	1.02945	0.97287	2.15149	1.92995	3.82994	3.67506	11.307	11.3237	17.029	16.9443	23.2954	22.9266
	91.604	6.65202	6.56285	1.00915	0.955475	2.10071	1.89518	3.75152	3.60795	11.0416	11.1038	16.5876	16.599	22.7129	22.4337
	91.704	6.50522	6.44022	0.980789	0.938391	2.07454	1.86106	3.65675	3.5421	10.8208	10.8884	16.1805	16.2617	22.1439	21.9534
	91.804	6.3703	6.32002	1.00447	0.921617	2.02338	1.82755	3.6037	3.47749	10.6115	10.6777	15.8113	15.9322	21.591	21.4856
	91.904	6.2285	6.20216	0.957047	0.905143	2.00095	1.79465	3.51268	3.41408	10.3678	10.4714	15.4458	15.6104	21.042	21.0296
	92.004	6.10217	6.08661	0.967117	0.888965	1.96399	1.76236	3.45541	3.35187	10.1507	10.2694	15.0923	15.2959	20.5013	20.5851
	92.104	5.97444	5.97333	0.967819	0.873081	1.92297	1.73065	3.39487	3.29082	9.93391	10.0717	14.7494	14.9886	19.9958	20.1519
	92.204	5.83842	5.86224	0.93383	0.85748	1.8804	1.69952	3.3176	3.2309	9.73586	9.87802	14.3838	14.6883	19.5008	19.7293
	92.304	5.71717	5.75334	0.921959	0.842162	1.84946	1.66896	3.26933	3.17211	9.55494	9.68844	14.086	14.3947	19.0468	19.3173
	92.404	5.59241	5.64653	0.905792	0.827117	1.82501	1.63896	3.18393	3.11441	9.37189	9.50275	13.7431	14.1077	18.5822	18.9152
	92.504	5.46326	5.54179	0.886497	0.812342	1.78211	1.6095	3.14135	3.05779	9.17947	9.32091	13.4496	13.8272	18.1212	18.523
	92.604	5.34592	5.4391	0.86274	0.797836	1.72805	1.58058	3.09791	3.00223	8.95336	9.14283	13.1643	13.5529	17.6993	18.1402
	92.704	5.23662	5.33838	0.862976	0.783587	1.705	1.55218	3.02753	2.94769	8.76189	8.96839	12.8758	13.2846	17.2769	17.7666
	92.804	5.11468	5.23962	0.842903	0.769597	1.69993	1.5243	2.97668	2.89417	8.58244	8.79754	12.6018	13.0223	16.8787	17.4019
	92.904	4.99241	5.14275	0.81031	0.755856	1.64376	1.49693	2.90455	2.84164	8.40079	8.63016	12.3502	12.7657	16.4742	17.0458
	93.004	4.88842	5.04774	0.788994	0.742362	1.6182	1.47006	2.85619	2.79008	8.23431	8.46619	12.0943	12.5147	16.0974	16.6981
	93.104	4.78553	4.95457	0.778908	0.729112	1.58501	1.44367	2.803	2.73949	8.05329	8.30557	11.8617	12.2691	15.7362	16.3586
	93.204	4.71053	4.86317	0.763451	0.716098	1.56141	1.41776	2.76347	2.68983	7.90845	8.14818	11.627	12.0289	15.3922	16.0269
	93.304	4.60944	4.77354	0.755165	0.70332	1.55064	1.39232	2.70097	2.64109	7.75985	7.99399	11.3969	11.7938	15.0717	15.7029
	93.404	4.53896	4.68561	0.70829	0.690769	1.51423	1.36734	2.63456	2.59325	7.60377	7.84289	11.1505	11.5638	14.7555	15.3863
	93.504	4.44897	4.59936	0.697197	0.678443	1.47219	1.34282	2.59252	2.54629	7.45892	7.69482	10.9278	11.3388	14.4434	15.0769
	93.604	4.38507	4.51476	0.691254	0.66634	1.44611	1.31874	2.54691	2.50021	7.3047	7.54975	10.7113	11.1185	14.1673	14.7746
	93.704	4.32037	4.43177	0.673759	0.654452	1.4175	1.2951	2.49018	2.45496	7.16595	7.40756	10.5059	10.9029	13.8614	14.479
	93.804	4.23983	4.35037	0.66758	0.642779	1.41119	1.27188	2.43386	2.41056	7.03103	7.26822	10.297	10.6918	13.5934	14.1902
	93.904	4.16576	4.2705	0.652275	0.631313	1.3682	1.24908	2.39869	2.36698	6.89477	7.13164	10.1052	10.4852	13.3004	13.9078
	94.004	4.08624	4.19215	0.64212	0.620053	1.35478	1.2267	2.35715	2.32419	6.77197	6.99778	9.8929	10.2829	13.037	13.6317
	94.104	4.02342	4.11529	0.627426	0.608997	1.3315	1.20472	2.29541	2.2822	6.63931	6.86659	9.70929	10.0849	12.764	13.3617
	94.204	3.9417	4.03988	0.626648	0.598137	1.3157	1.18314	2.26385	2.24097	6.53368	6.73797	9.51758	9.891	12.5135	13.0976
	94.304	3.85889	3.9659	0.607422	0.587473	1.29196	1.16195	2.22041	2.20051	6.38884	6.61191	9.34961	9.70112	12.2632	12.8394
	94.404	3.78156	3.89331	0.606964	0.576999	1.2843	1.14114	2.19339	2.16078	6.29134	6.48832	9.16226	9.51517	11.9818	12.5868
	94.504	3.6871	3.82209	0.584068	0.566712	1.2486	1.12071	2.12675	2.12179	6.15408	6.36716	8.98203	9.3331	11.7198	12.3397
	94.604	3.60311	3.75222	0.585243	0.55661	1.21197	1.10065	2.0823	2.08351	6.03931	6.2484	8.8082	9.15474	11.4843	12.0979
	94.704	3.50443	3.68366	0.556572	0.546689	1.19407	1.08095	2.03345	2.04593	5.91985	6.13194	8.61938	8.98008	11.2439	11.8614
	94.804	3.4471	3.61639	0.542816	0.536946	1.15735	1.0616	1.9966	2.00905	5.79689	6.01777	8.43422	8.80897	11.0192	11.63
	94.904	3.36522	3.55038	0.531418	0.527376	1.14595	1.04261	1.95721	1.97283	5.68407	5.90582	8.28516	8.64136	10.7891	11.4034
	95.004	3.31858	3.48561	0.531013	0.517977	1.12571	1.02395	1.91792	1.93728	5.59415	5.79605	8.11335	8.47718	10.5973	11.1818
	95.104	3.2535	3.42206	0.513451	0.508748	1.10047	1.00564	1.87315	1.90238	5.49001	5.68843	7.97469	8.31631	10.3917	10.9648
	95.204	3.19951	3.35969	0.501648	0.499683	1.0854	0.987651	1.83855	1.86812	5.38524	5.58288	7.82227	8.15873	10.1973	10.7525
	95.304	3.15038	3.2985	0.488281	0.490781	1.0947	0.969987	1.8244	1.83448	5.29752	5.4794	7.67969	8.00431	10.0233	10.5446
	95.404	3.10326	3.23844	0.483833	0.482037	1.0754	0.952644	1.79292	1.80146	5.2304	5.3779	7.53101	7.853	9.85133	10.3411
	95.504	3.03889	3.1795	0.474625	0.473449	1.06165	0.935611	1.76418	1.76904	5.11963	5.27836	7.38899	7.70475	9.69273	10.1418
	95.604	3.00812	3.12167	0.470245	0.465016	1.04619	0.918885	1.74026	1.73721	5.03712	5.18075	7.25571	7.55946	9.49742	9.94673
	95.704	2.96513	3.06491	0.447433	0.456733	1.04617	0.902462	1.71729	1.70597	4.93211	5.08501	7.11163	7.41709	9.30273	9.75569
	95.804	2.9392	3.00922	0.445076	0.448599	1.03977	0.886333	1.68745	1.67529	4.8554	4.99113	6.98414	7.27755	9.15163	9.56864
	95.904	2.8828	2.95455	0.435242	0.440609	1.02243	0.870496	1.65495	1.64517	4.75993	4.89903	6.8618	7.14078	8.96632	9.38544
	96.004	2.83225	2.9009	0.415947	0.432762	1.01485	0.854941	1.63471	1.6156	4.67033	4.8087	6.75172	7.00676	8.80624	9.20601
	96.104	2.77132	2.84825	0.417511	0.425056	1.00079	0.839666	1.6019	1.58657	4.59016	4.72011	6.60953	6.87537	8.65219	9.03029
	96.204	2.72835	2.79657	0.402191	0.417487	0.977356	0.824669	1.56644	1.55806	4.50392	4.6332	6.4725	6.7466	8.48796	8.85816
	96.304	2.67358	2.74586	0.38665	0.410054	0.965554	0.809938	1.5351	1.53008	4.39837	4.54796	6.34742	6.62035	8.31179	8.68956
	96.404	2.6267	2.69608	0.394295	0.402753	0.95774	0.795475	1.51604	1.5026	4.33244	4.46433	6.23461	6.49659	8.14773	8.52438
	96.504	2.59373	2.64722	0.38446	0.395582	0.932587	0.781269	1.49432	1.47562	4.26024	4.3823	6.13086	6.37529	8.00195	8.36256
	96.604	2.55107	2.59927	0.373215	0.38854	0.913361	0.767318	1.47479	1.44913	4.19743	4.30183	6.00977	6.25634	7.86507	8.20404
	96.704	2.51999	2.5522	0.376648	0.381623	0.909622	0.753621	1.43213	1.42312	4.12759	4.22289	5.90851	6.13975	7.74023	8.0487
	96.804	2.51717	2.506	0.370872	0.374831	0.906806	0.740167	1.41824	1.39759	4.074	4.14545	5.80086	6.02541	7.62835	7.89652
	96.904	2.47655	2.46066	0.353516	0.368159	0.889619	0.726956	1.38885	1.37251	3.99431	4.06947	5.70508	5.91331	7.48633	7.74737
	97.004	2.43779	2.41614	0.35321	0.361605	0.877899	0.713981	1.3576	1.34789	3.93602	3.99492	5.61554	5.80341	7.37648	7.60123
	97.104	2.40623	2.37246	0.341492	0.35517	0.858673	0.701238	1.33057	1.32372	3.87321	3.92179	5.52148	5.69563	7.22852	7.45803
	97.204	2.37522	2.32957	0.322197	0.348849	0.85392	0.688726	1.31831	1.29999	3.80314	3.85003	5.4436	5.58996	7.11092	7.31767
	97.304	2.34569	2.28748	0.320007	0.342641	0.837189	0.676437	1.29362	1.27669	3.73454	3.77964	5.35156	5.48632	6.99562	7.18012
	97.404	2.31429	2.24616	0.312347	0.336543	0.825012	0.66437	1.28519	1.2538	3.68361	3.71056	5.26157	5.38469	6.88657	7.04529
	97.504	2.28561	2.20559	0.310715	0.330554	0.815399	0.652517	1.26042	1.23133	3.61588	3.64278	5.18602	5.28503	6.77882	6.91314
	97.604	2.26958	2.16578	0.313911	0.324673	0.796104	0.640877	1.24049	1.20927	3.55657	3.57628	5.08375	5.18728	6.64968	6.78362
	97.704	2.22655	2.12669	0.302734	0.318896	0.807587	0.629448	1.21698	1.18761	3.50633	3.51103	5.00586	5.09143	6.54085	6.65665
	97.804	2.18163	2.08833	0.284851	0.313223	0.782196	0.618221	1.19159	1.16634	3.43767	3.447	4.91046	4.99741	6.43312	6.53219
	97.904	2.15046	2.05066	0.273216	0.30765	0.770088	0.607198	1.15995	1.14545	3.36744	3.38416	4.84727	4.90519	6.31164	6.41017
	98.004	2.11327	2.01368	0.267273	0.302176	0.753373	0.59637	1.12323	1.12494	3.31071	3.3225	4.74852	4.81476	6.18117	6.29054
	98.104	2.08818	1.97739	0.261414	0.296801	0.758759	0.585736	1.11003	1.1048	3.2661	3.26201	4.6875	4.72604	6.05812	6.17328
	98.204	2.05733	1.94175	0.253838	0.291521	0.738991	0.575294	1.10979	1.08503	3.20353	3.20263	4.60601	4.63903	5.94898	6.05829
	98.304	2.04881	1.90677	0.265625	0.286336	0.739227	0.565038	1.09003	1.06561	3.13736	3.14437	4.55469	4.55366	5.83984	5.94556
	98.404	2.00975	1.87243	0.261414	0.281242	0.719696	0.554967	1.06268	1.04654	3.11736	3.08718	4.49657	4.46993	5.74953	5.83502
	98.504	1.97466	1.83871	0.257271	0.276239	0.703834	0.545074	1.04713	1.02781	3.06274	3.03107	4.42164	4.3878	5.64413	5.72662
	98.604	1.92553	1.80562	0.239693	0.271327	0.686256	0.535359	1.03706	1.00943	3.01408	2.976	4.34577	4.30722	5.5364	5.62035
	98.704	1.88327	1.77312	0.228683	0.266501	0.655244	0.525819	1.00652	0.991373	2.95525	2.92195	4.25977	4.22818	5.41554	5.51612
	98.804	1.84959	1.74122	0.237976	0.261761	0.653289	0.516448	1.00439	0.973645	2.91032	2.86891	4.2075	4.15063	5.31203	5.41393
	98.904	1.81639	1.7099	0.232117	0.257106	0.635712	0.507246	0.986511	0.956234	2.8654	2.81685	4.14258	4.07455	5.20461	5.31369
	99.004	1.78319	1.67915	0.226257	0.252533	0.622039	0.498208	0.973312	0.939136	2.82095	2.76575	4.0786	3.99992	5.12109	5.21539
	99.104	1.74608	1.64896	0.220398	0.248043	0.61618	0.489331	0.955261	0.922349	2.77556	2.71561	4.01367	3.92669	5.04836	5.119
	99.204	1.70686	1.61932	0.220245	0.243632	0.596497	0.480614	0.93605	0.905861	2.71681	2.66639	3.9357	3.85485	4.94695	5.02445
	99.304	1.67186	1.59022	0.204773	0.2393	0.592743	0.472052	0.924316	0.889673	2.65086	2.61809	3.86914	3.78435	4.87305	4.93173
	99.404	1.62155	1.56165	0.19696	0.235045	0.573212	0.463644	0.924011	0.873773	2.61931	2.57067	3.80711	3.71519	4.81398	4.84077
	99.504	1.60155	1.53359	0.197433	0.230865	0.561493	0.455385	0.912292	0.85816	2.59978	2.52413	3.75977	3.64733	4.72414	4.75155
	99.604	1.56233	1.50605	0.208527	0.226761	0.554001	0.447274	0.904327	0.84283	2.56056	2.47845	3.70914	3.58074	4.66148	4.66405
	99.704	1.5313	1.47901	0.204536	0.222729	0.549538	0.439309	0.889091	0.827773	2.50579	2.43361	3.64234	3.5154	4.59937	4.57821
	99.804	1.50194	1.45246	0.187195	0.218769	0.536102	0.431485	0.875488	0.812989	2.46158	2.3896	3.57813	3.45129	4.56593	4.49402
	99.904	1.48256	1.42639	0.187347	0.21488	0.524841	0.423802	0.871429	0.798468	2.43001	2.3464	3.51969	3.38837	4.50389	4.41142
	100.004	1.46725	1.4008	0.195007	0.211059	0.536101	0.416255	0.867371	0.784209	2.41844	2.30399	3.47266	3.32664	4.46828	4.3304
	100.104	1.43553	1.37567	0.183289	0.207308	0.516571	0.408843	0.836121	0.770208	2.38298	2.26237	3.39063	3.26606	4.38672	4.25092
	100.204	1.416	1.35099	0.183289	0.203622	0.504852	0.401565	0.824402	0.756456	2.3322	2.22151	3.3325	3.20661	4.30812	4.17294
	100.304	1.40849	1.32677	0.183289	0.200003	0.508758	0.394415	0.828308	0.742953	2.30486	2.18141	3.30469	3.14827	4.28889	4.09644
	100.404	1.37889	1.30297	0.177429	0.196447	0.491181	0.387394	0.803391	0.72969	2.27994	2.14203	3.24835	3.09101	4.2207	4.02139
	100.504	1.36507	1.27961	0.175323	0.192955	0.489074	0.380498	0.808624	0.716666	2.26564	2.10338	3.18344	3.03483	4.17906	3.94775
	100.604	1.34202	1.25668	0.171806	0.189526	0.474312	0.373724	0.785576	0.703877	2.23087	2.06544	3.12133	2.97969	4.10554	3.87551
	100.704	1.32272	1.23416	0.17157	0.186157	0.485321	0.367073	0.777832	0.691316	2.20329	2.02819	3.0786	2.92558	4.03516	3.80463
	100.804	1.31444	1.21205	0.17157	0.182848	0.473603	0.360539	0.773621	0.678982	2.17204	1.99163	3.04297	2.87246	3.98438	3.73509
	100.904	1.29881	1.19033	0.175781	0.179598	0.469696	0.354123	0.766281	0.666868	2.1447	1.95574	3.01563	2.82033	3.90999	3.66685
	101.004	1.27959	1.16901	0.17157	0.176406	0.457977	0.34782	0.769714	0.65497	2.10564	1.9205	2.96515	2.76918	3.8589	3.59989
	101.104	1.27538	1.14808	0.17157	0.173271	0.450165	0.34163	0.757996	0.643288	2.08611	1.88591	2.92188	2.71897	3.80812	3.5342
	101.204	1.25584	1.12752	0.17157	0.170192	0.438446	0.335551	0.750183	0.631813	2.06657	1.85194	2.87157	2.66969	3.73828	3.46973
	101.304	1.23631	1.10734	0.171097	0.167167	0.437972	0.32958	0.737991	0.620546	2.03485	1.81861	2.84328	2.62132	3.70999	3.40648
	101.404	1.2053	1.08751	0.160088	0.164196	0.419152	0.323716	0.71917	0.609479	1.9965	1.78587	2.80492	2.57384	3.64069	3.3444
	101.504	1.21092	1.06805	0.154465	0.161278	0.424774	0.317956	0.713074	0.598611	1.97868	1.75374	2.76758	2.52725	3.59132	3.28348
	101.604	1.19701	1.04894	0.171333	0.158412	0.418678	0.312299	0.710884	0.587938	1.95727	1.72219	2.73414	2.48151	3.55788	3.22371
	101.704	1.18944	1.03017	0.17157	0.155597	0.418915	0.306743	0.699707	0.577455	1.93376	1.69121	2.69531	2.43662	3.50734	3.16505
	101.804	1.16631	1.01174	0.17157	0.152832	0.411407	0.301285	0.695496	0.567162	1.90251	1.66081	2.65625	2.39255	3.46828	3.10749
	101.904	1.16632	0.993645	0.163605	0.150117	0.418762	0.295926	0.687531	0.557051	1.88283	1.63095	2.61313	2.34929	3.38609	3.05099
	102.004	1.14248	0.975873	0.16758	0.147449	0.403206	0.290662	0.671974	0.547121	1.83993	1.60164	2.58195	2.30684	3.35461	2.99555
	102.104	1.12108	0.958424	0.157898	0.144829	0.401032	0.285491	0.662766	0.537371	1.81853	1.57286	2.53711	2.26516	3.27522	2.94114
	102.204	1.11702	0.941287	0.161957	0.142256	0.397583	0.280413	0.666046	0.527793	1.79103	1.5446	2.49446	2.22425	3.22398	2.88774
	102.304	1.08968	0.924461	0.165558	0.139728	0.389465	0.275425	0.6548	0.518389	1.76759	1.51686	2.45883	2.18409	3.18102	2.83534
	102.404	1.08202	0.907936	0.16571	0.137245	0.381805	0.270527	0.65448	0.509151	1.73697	1.48962	2.41992	2.14467	3.12257	2.7839
	102.504	1.06248	0.891708	0.153992	0.134807	0.381805	0.265715	0.642761	0.500078	1.72821	1.46288	2.38898	2.10597	3.06007	2.73341
	102.604	1.04834	0.875774	0.159378	0.132412	0.375472	0.260989	0.640335	0.491169	1.70329	1.43662	2.37422	2.06798	3.00734	2.68387
	102.704	1.01756	0.860124	0.148132	0.130059	0.364228	0.256348	0.616898	0.482418	1.67595	1.41084	2.32452	2.03069	2.95656	2.63523
	102.804	0.994125	0.844759	0.148132	0.127749	0.356415	0.251789	0.598312	0.473825	1.6447	1.38553	2.30078	1.99408	2.89827	2.58751
	102.904	0.990219	0.829667	0.152039	0.125479	0.360321	0.247312	0.601746	0.465384	1.61736	1.36068	2.26563	1.95814	2.87062	2.54065
	103.004	0.970688	0.814847	0.152039	0.12325	0.348602	0.242914	0.593933	0.457094	1.59782	1.33627	2.24579	1.92286	2.83937	2.49467
	103.104	0.964203	0.800295	0.15744	0.12106	0.354309	0.238594	0.587921	0.448954	1.584	1.31231	2.20523	1.88822	2.7943	2.44953
	103.204	0.930145	0.786003	0.146179	0.11891	0.351029	0.234352	0.584473	0.440957	1.56102	1.28878	2.18945	1.85422	2.77148	2.40523
	103.304	0.929672	0.77197	0.146179	0.116797	0.354462	0.230185	0.572449	0.433105	1.549	1.26568	2.14648	1.82084	2.72414	2.36174
	103.404	0.910141	0.758186	0.145706	0.114722	0.354462	0.226093	0.56073	0.425392	1.52946	1.243	2.12695	1.78806	2.69289	2.31905
	103.504	0.901855	0.74465	0.13446	0.112684	0.354462	0.222073	0.552917	0.417817	1.50603	1.22072	2.10742	1.75589	2.66164	2.27715
	103.604	0.870689	0.731359	0.134544	0.110683	0.342354	0.218124	0.53347	0.410378	1.48611	1.19886	2.06797	1.7243	2.64172	2.23602
	103.704	0.855453	0.718305	0.13446	0.108716	0.338837	0.214247	0.52948	0.403071	1.46306	1.17738	2.04492	1.69329	2.59914	2.19564
	103.804	0.848114	0.705487	0.13446	0.106785	0.338837	0.210438	0.521667	0.395896	1.444	1.1563	2.01367	1.66284	2.56007	2.15601
	103.904	0.847404	0.692897	0.134224	0.104888	0.330788	0.206697	0.521431	0.388847	1.42376	1.13559	1.9939	1.63295	2.52859	2.11711
	104.004	0.830063	0.680532	0.128128	0.103025	0.325165	0.203022	0.504089	0.381925	1.39861	1.11526	1.95703	1.6036	2.49171	2.07891
	104.104	0.810059	0.668392	0.116882	0.101195	0.313446	0.199413	0.496582	0.375127	1.37907	1.09529	1.9375	1.57479	2.46437	2.04142
	104.204	0.791321	0.656467	0.11673	0.0993978	0.313599	0.195869	0.492218	0.36845	1.35939	1.07569	1.91782	1.5465	2.43297	2.00461
	104.304	0.786621	0.644758	0.101257	0.0976324	0.317352	0.192387	0.488464	0.361892	1.33611	1.05644	1.88281	1.51872	2.39796	1.96848
	104.404	0.767715	0.633257	0.10141	0.0958982	0.305786	0.188968	0.476898	0.355451	1.31673	1.03754	1.86343	1.49145	2.37077	1.93301
	104.504	0.759598	0.621962	0.105011	0.0941947	0.302047	0.185609	0.472687	0.349124	1.30908	1.01897	1.8475	1.46467	2.34312	1.89819
	104.604	0.751938	0.610872	0.105164	0.0925218	0.313446	0.182309	0.460815	0.342912	1.30095	1.00075	1.82813	1.43838	2.31203	1.86401
	104.704	0.752258	0.599978	0.0971985	0.0908784	0.313293	0.179069	0.445343	0.336809	1.26955	0.982848	1.80844	1.41257	2.28453	1.83044
	104.804	0.742325	0.589281	0.0994568	0.0892645	0.303833	0.175887	0.435883	0.330817	1.25227	0.965274	1.79117	1.38723	2.25554	1.7975
	104.904	0.745926	0.578774	0.103531	0.087679	0.307907	0.172761	0.439484	0.32493	1.24806	0.948013	1.77524	1.36234	2.22008	1.76515
	105.004	0.739983	0.568456	0.104927	0.0861216	0.321022	0.16969	0.421822	0.319148	1.21868	0.931063	1.74586	1.33791	2.1907	1.73339
	105.104	0.718735	0.558323	0.10321	0.0845922	0.311493	0.166674	0.420105	0.31347	1.19743	0.914422	1.72461	1.31392	2.15726	1.70221
	105.204	0.70311	0.548371	0.0993042	0.0830898	0.307587	0.163713	0.404007	0.307893	1.174	0.898077	1.70117	1.29036	2.11523	1.6716
	105.304	0.707016	0.538598	0.0953979	0.0816142	0.30008	0.160803	0.388855	0.302416	1.16618	0.882028	1.68555	1.26723	2.09866	1.64155
	105.404	0.703583	0.528998	0.0993042	0.0801647	0.311493	0.157946	0.381042	0.297035	1.15086	0.866267	1.6582	1.24452	2.07179	1.61205
	105.504	0.702637	0.519571	0.0993042	0.0787409	0.311493	0.155139	0.37323	0.291751	1.15056	0.850788	1.63867	1.22222	2.04024	1.58308
	105.604	0.685295	0.510313	0.0932083	0.0773426	0.317115	0.152382	0.367134	0.286562	1.13274	0.83559	1.62476	1.20032	1.99929	1.55464
	105.704	0.67186	0.50122	0.0871124	0.075969	0.311493	0.149675	0.361511	0.281464	1.11931	0.820664	1.59961	1.17882	1.97414	1.52671
	105.804	0.660141	0.49229	0.0758667	0.07462	0.311493	0.147015	0.353699	0.276458	1.10025	0.806007	1.58008	1.15771	1.94241	1.4993
	105.904	0.652328	0.483519	0.0758667	0.0732947	0.30368	0.144403	0.34198	0.271541	1.09978	0.791612	1.54883	1.13698	1.92336	1.47238
	106.004	0.658188	0.474905	0.0817261	0.071993	0.309539	0.141837	0.347534	0.266711	1.08611	0.777476	1.53516	1.11662	1.89766	1.44595
	106.104	0.646469	0.466446	0.0817261	0.0707147	0.30954	0.139317	0.332214	0.261968	1.07829	0.763596	1.51563	1.09663	1.85843	1.42
	106.204	0.642563	0.458137	0.0856323	0.0694588	0.313446	0.136841	0.343933	0.257309	1.07079	0.749963	1.48828	1.077	1.83156	1.39452
	106.304	0.630844	0.449978	0.0739136	0.0682255	0.301728	0.13441	0.336121	0.252733	1.05876	0.736576	1.46875	1.05773	1.81203	1.3695
	106.404	0.63475	0.441964	0.0778198	0.0670138	0.305633	0.132022	0.340027	0.248239	1.05095	0.723428	1.45313	1.0388	1.7961	1.34494
	106.504	0.626938	0.434092	0.0700073	0.0658238	0.305634	0.129676	0.340027	0.243824	1.03142	0.710516	1.43359	1.02022	1.77687	1.32082
	106.604	0.626785	0.426363	0.0698547	0.064655	0.305481	0.127372	0.327682	0.239489	1.01221	0.697838	1.41	1.00197	1.75719	1.29714
	106.704	0.616699	0.41877	0.0724335	0.0635068	0.307586	0.12511	0.318542	0.23523	1.01775	0.685385	1.39258	0.98405	1.73976	1.27388
	106.804	0.605217	0.411314	0.0834427	0.0623792	0.295631	0.122887	0.306587	0.231048	1.00579	0.673158	1.38453	0.966451	1.71952	1.25106
	106.904	0.599594	0.403991	0.0778198	0.0612714	0.290009	0.120704	0.300964	0.22694	0.980942	0.661148	1.35938	0.949169	1.68312	1.22864
	107.004	0.605217	0.396798	0.0834427	0.0601834	0.295631	0.11856	0.306587	0.222905	0.982353	0.649353	1.33344	0.932201	1.67702	1.20662
	107.104	0.587875	0.389734	0.0778198	0.0591148	0.282196	0.116453	0.293152	0.218942	0.957672	0.637771	1.30078	0.915536	1.65187	1.18501
	107.204	0.587334	0.382796	0.0775833	0.058065	0.289772	0.114385	0.292915	0.215049	0.948677	0.626396	1.28913	0.899174	1.64382	1.16378
	107.304	0.566391	0.375983	0.0602417	0.0570341	0.284149	0.112353	0.287292	0.211227	0.920563	0.615225	1.27148	0.883103	1.61867	1.14294
	107.404	0.566628	0.36929	0.0604782	0.0560213	0.276573	0.110357	0.27581	0.207471	0.924232	0.604254	1.26391	0.867322	1.59499	1.12248
	107.504	0.569824	0.362716	0.0758667	0.0550265	0.29196	0.108396	0.291199	0.203783	0.920395	0.593479	1.25586	0.851827	1.59132	1.10238
	107.604	0.541	0.356261	0.0585938	0.0540495	0.282196	0.106471	0.273621	0.200161	0.918137	0.582898	1.23828	0.836608	1.56172	1.08265
	107.704	0.544601	0.349921	0.0697021	0.0530898	0.286102	0.10458	0.277054	0.196602	0.910019	0.572506	1.22313	0.821665	1.53859	1.06328
	107.804	0.537094	0.343694	0.0621948	0.0521472	0.286102	0.102722	0.265808	0.193108	0.883286	0.562301	1.21484	0.806989	1.52687	1.04425
	107.904	0.525612	0.337577	0.0507126	0.0512212	0.286339	0.100898	0.265739	0.189675	0.871498	0.552277	1.19555	0.792576	1.50758	1.02557
	108.004	0.530998	0.33157	0.0564041	0.0503117	0.291725	0.0991052	0.2519	0.186304	0.865166	0.542433	1.16969	0.778425	1.50124	1.00722
	108.104	0.517799	0.325671	0.0585251	0.0494185	0.286339	0.0973448	0.24604	0.182993	0.840248	0.532766	1.15289	0.764525	1.48757	0.989206
	108.204	0.511703	0.319876	0.0641479	0.048541	0.291961	0.0956159	0.240417	0.17974	0.838531	0.523271	1.14648	0.750878	1.47023	0.971514
	108.304	0.511467	0.314185	0.0639114	0.0476792	0.291724	0.0939175	0.240181	0.176546	0.837822	0.513947	1.13843	0.737473	1.45016	0.954143
	108.404	0.501938	0.308595	0.0465698	0.0468326	0.282197	0.0922496	0.230652	0.173408	0.828293	0.504789	1.10938	0.724309	1.43312	0.937083
	108.504	0.494362	0.303104	0.0468063	0.046001	0.270714	0.090611	0.230888	0.170326	0.808998	0.495794	1.08617	0.711383	1.41383	0.920331
	108.604	0.500221	0.297713	0.0526657	0.0451843	0.276573	0.0890016	0.228935	0.167299	0.807045	0.486962	1.08422	0.698687	1.40797	0.903882
	108.704	0.488029	0.292416	0.0521927	0.0443821	0.268288	0.087421	0.216743	0.164326	0.794853	0.478286	1.06422	0.686221	1.38749	0.887727
	108.804	0.48217	0.287215	0.0463333	0.0435941	0.262428	0.0858682	0.210884	0.161406	0.777748	0.469767	1.04664	0.673977	1.36257	0.871865
	108.904	0.476784	0.282106	0.040947	0.0428201	0.257042	0.0843433	0.197685	0.158537	0.775795	0.461399	1.02172	0.661952	1.34516	0.856286
	109.004	0.470688	0.277088	0.0348511	0.0420598	0.262664	0.0828453	0.203308	0.15572	0.769699	0.45318	1.01562	0.650144	1.32375	0.840987
	109.104	0.470688	0.27216	0.0353241	0.0413131	0.262665	0.0813738	0.203308	0.152953	0.750168	0.445109	1.00781	0.638547	1.32375	0.825965
	109.204	0.462875	0.267319	0.0387573	0.0405796	0.250946	0.0799288	0.191589	0.150235	0.750168	0.437182	0.996094	0.627159	1.30421	0.811211
	109.304	0.468735	0.262565	0.0446167	0.0398592	0.256805	0.0785092	0.197449	0.147566	0.748215	0.429397	0.994141	0.615974	1.29836	0.796725
	109.404	0.468735	0.257895	0.0446167	0.0391515	0.256805	0.077115	0.18573	0.144943	0.736496	0.42175	0.982117	0.604988	1.29054	0.782497
	109.504	0.468498	0.253309	0.0329666	0.0384563	0.256569	0.0757455	0.185493	0.142368	0.724068	0.41424	0.955147	0.594202	1.27859	0.768524
	109.604	0.462639	0.248804	0.0350876	0.0377736	0.251183	0.0744002	0.172295	0.139839	0.700096	0.406865	0.949151	0.583607	1.25367	0.754805
	109.704	0.445297	0.24438	0.0411835	0.037103	0.256805	0.0730791	0.177917	0.137354	0.705246	0.399621	0.935546	0.573203	1.25148	0.741329
	109.804	0.445297	0.240035	0.0524292	0.0364443	0.248993	0.0717812	0.165894	0.134914	0.697433	0.392507	0.923828	0.562984	1.23976	0.728098
	109.904	0.441544	0.235766	0.0369568	0.0357973	0.24524	0.0705066	0.154633	0.132516	0.681961	0.385519	0.912567	0.552948	1.21648	0.715102
	110.004	0.437332	0.231574	0.0405579	0.0351617	0.24884	0.0692544	0.150421	0.130162	0.685562	0.378656	0.911956	0.543093	1.20836	0.70234
	110.104	0.437485	0.227457	0.0407104	0.0345375	0.248993	0.0680245	0.138855	0.12785	0.677902	0.371917	0.904297	0.533413	1.18851	0.689808
	110.204	0.429672	0.223412	0.0446167	0.0339243	0.252899	0.0668167	0.135254	0.125578	0.662582	0.365296	0.908676	0.523908	1.17336	0.677499
	110.304	0.430145	0.219441	0.0371094	0.0333221	0.252899	0.0656301	0.143234	0.123347	0.67009	0.358795	0.908203	0.514572	1.16211	0.665413
	110.404	0.440918	0.215539	0.0446167	0.0327305	0.252899	0.0644648	0.142761	0.121156	0.658066	0.352409	0.900391	0.505402	1.15382	0.653542
	110.504	0.421623	0.211707	0.0443802	0.0321494	0.252663	0.0633199	0.142525	0.119003	0.638603	0.346137	0.888435	0.496398	1.14217	0.641884
	110.604	0.416	0.207944	0.0392303	0.0315787	0.24704	0.0621955	0.125961	0.116889	0.63298	0.339978	0.863281	0.487553	1.13594	0.630436
	110.704	0.404518	0.204247	0.0507126	0.031018	0.247276	0.0610912	0.137138	0.114813	0.625404	0.333928	0.851326	0.478868	1.10914	0.619192
	110.804	0.409752	0.200616	0.0559464	0.0304674	0.252509	0.0600063	0.122841	0.112773	0.630638	0.327986	0.837501	0.470337	1.10296	0.608151
	110.904	0.400375	0.19705	0.0348511	0.0299265	0.231416	0.0589409	0.113464	0.11077	0.609543	0.32215	0.816406	0.461959	1.09328	0.597306
	111.004	0.400375	0.193547	0.0348511	0.0293952	0.231415	0.0578942	0.102219	0.108802	0.60173	0.316418	0.816406	0.453732	1.08156	0.586655
	111.104	0.400375	0.190107	0.0353241	0.0288734	0.231415	0.0568661	0.11377	0.10687	0.60173	0.310789	0.808594	0.44565	1.07375	0.576197
	111.204	0.388657	0.186728	0.0465698	0.0283608	0.231415	0.0558565	0.113464	0.104971	0.590012	0.305259	0.796875	0.437714	1.05031	0.565924
	111.304	0.388115	0.183409	0.0466385	0.0278573	0.231178	0.0548646	0.101509	0.103107	0.589775	0.299829	0.788826	0.429918	1.04226	0.555837
	111.404	0.367477	0.180149	0.0485229	0.0273628	0.217743	0.0538905	0.0963593	0.101275	0.57634	0.294495	0.771484	0.422262	1.02492	0.545929
	111.504	0.382492	0.176947	0.0407104	0.026877	0.217743	0.0529336	0.100098	0.0994762	0.564621	0.289256	0.759766	0.414744	1.00586	0.536198
	111.604	0.373337	0.173803	0.0465698	0.0263999	0.223602	0.0519937	0.101746	0.0977094	0.57048	0.284111	0.757812	0.407359	1.01515	0.526643
	111.704	0.374985	0.170714	0.0411835	0.0259312	0.206025	0.0510705	0.0846405	0.0959738	0.556808	0.279057	0.740235	0.400107	0.997574	0.517258
	111.804	0.375221	0.16768	0.0526657	0.0254709	0.21798	0.0501637	0.0961227	0.0942693	0.557045	0.274094	0.732659	0.392984	0.978279	0.508042
	111.904	0.380844	0.1647	0.0465698	0.0250187	0.211883	0.0492731	0.0939331	0.0925948	0.550949	0.269219	0.726563	0.385987	0.972488	0.498989
	112.004	0.380608	0.161773	0.0463333	0.0245746	0.211647	0.0483982	0.0936966	0.0909501	0.550713	0.26443	0.718513	0.379117	0.971947	0.490098
	112.104	0.362961	0.158898	0.0328979	0.0241383	0.206024	0.0475388	0.0880737	0.0893349	0.533371	0.259728	0.701172	0.372368	0.946793	0.481368
	112.204	0.355759	0.156074	0.0328979	0.0237098	0.206024	0.0466948	0.076355	0.0877481	0.525558	0.255109	0.701172	0.365741	0.935547	0.472792
	112.304	0.362961	0.153301	0.0328979	0.023289	0.206497	0.0458657	0.0688477	0.0861898	0.525558	0.250572	0.693832	0.359231	0.93898	0.464371
	112.404	0.347641	0.150577	0.0211792	0.0228755	0.21727	0.0450514	0.076828	0.0846589	0.525558	0.246116	0.693359	0.352837	0.915543	0.456099
	112.504	0.34404	0.147901	0.0175781	0.0224694	0.190399	0.0442515	0.0841675	0.0831553	0.509933	0.24174	0.689453	0.346558	0.903824	0.447975
	112.604	0.351784	0.145273	0.025322	0.0220706	0.182823	0.0434658	0.0729904	0.0816786	0.51017	0.237441	0.677971	0.340391	0.892342	0.439997
	112.704	0.341782	0.142692	0.0153198	0.0216787	0.185013	0.0426941	0.0822144	0.0802279	0.503601	0.233219	0.671875	0.334334	0.886551	0.432161
	112.804	0.341545	0.140157	0.0150833	0.0212939	0.203361	0.0419361	0.0824509	0.0788032	0.492119	0.229073	0.659919	0.328384	0.87429	0.424466
	112.904	0.335854	0.137666	0.01017	0.0209159	0.18673	0.0411916	0.0804977	0.0774036	0.486732	0.225	0.654534	0.322541	0.857185	0.416908
	113.004	0.333969	0.13522	0.0270386	0.0205446	0.184539	0.0404602	0.0865936	0.0760289	0.492355	0.220999	0.652343	0.316803	0.855469	0.409484
	113.104	0.328262	0.132818	0.0213318	0.0201799	0.178833	0.0397418	0.080719	0.0746788	0.47493	0.217071	0.634919	0.311166	0.83757	0.402194
	113.204	0.324203	0.130458	0.0172729	0.0198217	0.182586	0.0390363	0.0841675	0.0733525	0.478683	0.213211	0.638977	0.30563	0.833511	0.395033
	113.304	0.312485	0.128141	0.0172729	0.0194699	0.182586	0.0383432	0.0846405	0.07205	0.470871	0.209421	0.646484	0.300193	0.822266	0.388001
	113.404	0.306931	0.125864	0.0114136	0.0191242	0.176728	0.0376625	0.0783081	0.0707704	0.464539	0.205698	0.632813	0.294852	0.819839	0.381094
	113.504	0.314438	0.123628	0.0114136	0.0187847	0.176727	0.0369938	0.0783081	0.0695136	0.453293	0.202041	0.621567	0.289608	0.808121	0.37431
	113.604	0.314438	0.121432	0.0114136	0.0184513	0.1772	0.036337	0.0783081	0.0682793	0.453293	0.19845	0.632339	0.284456	0.800308	0.367648
	113.704	0.314285	0.119274	0.011261	0.0181237	0.188293	0.035692	0.0781555	0.0670667	0.441422	0.194922	0.613129	0.279396	0.788437	0.361104
	113.804	0.302719	0.117155	0.00750732	0.0178021	0.184845	0.0350583	0.0626831	0.0658758	0.437668	0.191458	0.597657	0.274427	0.765152	0.354677
	113.904	0.308578	0.115074	0.0133667	0.017486	0.198211	0.0344359	0.0685425	0.064706	0.443527	0.188054	0.591797	0.269545	0.759598	0.348365
	114.004	0.29686	0.11303	0.0133667	0.0171756	0.186493	0.0338245	0.06073	0.0635569	0.443222	0.184712	0.591797	0.264752	0.759293	0.342165
	114.104	0.291	0.111022	0.00750732	0.0168708	0.180634	0.033224	0.0548706	0.0624284	0.429855	0.181429	0.578125	0.260043	0.741714	0.336077
	114.204	0.291	0.10905	-0.00390625	0.0165713	0.180634	0.0326342	0.0551758	0.0613198	0.429855	0.178204	0.578125	0.255419	0.733902	0.330096
	114.304	0.291	0.107113	0.0032959	0.0162771	0.172821	0.0320548	0.0626831	0.060231	0.429855	0.175037	0.566407	0.250876	0.722656	0.324223
	114.404	0.29686	0.10521	0.00164795	0.0159882	0.17868	0.0314858	0.0685425	0.0591614	0.423996	0.171926	0.564453	0.246415	0.740067	0.318454
	114.504	0.296623	0.103341	0.0131302	0.0157044	0.178444	0.0309268	0.0680008	0.0581108	0.423759	0.16887	0.552498	0.242033	0.73922	0.312788
	114.604	0.291	0.101506	-0.00421143	0.0154256	0.173294	0.0303777	0.0548706	0.0570791	0.418137	0.16587	0.539062	0.237729	0.714371	0.307223
	114.704	0.285378	0.0997026	-0.00983429	0.0151518	0.178444	0.0298385	0.037529	0.0560655	0.404701	0.162922	0.522194	0.233503	0.709053	0.301757
	114.804	0.290764	0.0979318	-0.00444794	0.0148829	0.172584	0.0293087	0.0432205	0.0550701	0.410088	0.160027	0.527107	0.229351	0.710228	0.29639
	114.904	0.273659	0.0961922	-0.00983429	0.0146187	0.15548	0.0287884	0.0453415	0.0540922	0.404701	0.157183	0.521722	0.225273	0.697029	0.291117
	115.004	0.284904	0.0944836	0.0134354	0.0143591	0.167197	0.0282773	0.0570602	0.0531316	0.415947	0.15439	0.525153	0.221268	0.696556	0.285938
	115.104	0.26561	0.0928055	0.00946045	0.0141043	0.17868	0.0277753	0.0568237	0.0521883	0.392746	0.151646	0.501953	0.217334	0.677261	0.280852
	115.204	0.26561	0.0911571	0.00946045	0.0138539	0.178207	0.0272823	0.0568237	0.0512616	0.392746	0.148951	0.501953	0.21347	0.677734	0.275856
	115.304	0.261703	0.0895382	0.0055542	0.013608	0.163056	0.0267979	0.0529175	0.0503515	0.381027	0.146305	0.490235	0.209675	0.673355	0.270951
	115.404	0.267563	0.0879478	0.0114136	0.0133665	0.168914	0.0263222	0.0587769	0.0494574	0.386414	0.143705	0.496094	0.205947	0.671402	0.266131
	115.504	0.267799	0.0863857	0.0113449	0.0131292	0.169151	0.0258549	0.0590134	0.0485792	0.375404	0.141152	0.484611	0.202287	0.65992	0.261398
	115.604	0.26561	0.0848516	0.0133667	0.0128961	0.17868	0.0253959	0.0685425	0.0477168	0.384933	0.138644	0.494141	0.19869	0.669449	0.256749
	115.704	0.26561	0.0833445	0.0133667	0.0126672	0.17868	0.0249451	0.0685425	0.0468695	0.384933	0.13618	0.494141	0.195159	0.661636	0.252183
	115.804	0.26561	0.0818644	0.0133667	0.0124424	0.17868	0.0245023	0.0680695	0.0460374	0.384933	0.133761	0.486328	0.19169	0.661636	0.247699
	115.904	0.257492	0.0804104	0.0128937	0.0122215	0.17868	0.0240673	0.0568237	0.04522	0.384628	0.131384	0.474609	0.188282	0.649918	0.243294
	116.004	0.246078	0.0789823	-0.0022583	0.0120046	0.174774	0.0236401	0.0529175	0.044417	0.361496	0.12905	0.470703	0.184936	0.634293	0.238968
	116.104	0.244125	0.0775797	-0.00421143	0.0117915	0.172821	0.0232204	0.0509644	0.0436285	0.359543	0.126758	0.460937	0.181649	0.624054	0.234719
	116.204	0.240219	0.0762019	-0.00811768	0.0115822	0.168915	0.0228082	0.0470581	0.0428538	0.355637	0.124505	0.44484	0.178421	0.608902	0.230545
	116.304	0.240608	0.0748487	-0.000221252	0.0113766	0.169304	0.0224033	0.0474472	0.0420931	0.348213	0.122294	0.433983	0.175249	0.609291	0.226447
	116.404	0.244125	0.0735194	-0.00421143	0.0111747	0.172821	0.0220056	0.0506592	0.0413457	0.35173	0.120121	0.425781	0.172134	0.601089	0.22242
	116.504	0.238266	0.0722137	0.00164795	0.0109763	0.166962	0.021615	0.0372925	0.0406116	0.334152	0.117987	0.419922	0.169076	0.59523	0.218466
	116.604	0.237946	0.0709315	0.00180054	0.0107815	0.167114	0.0212313	0.0374451	0.0398906	0.345551	0.115891	0.412735	0.166071	0.58757	0.214582
	116.704	0.226784	0.0696717	0.00141144	0.0105901	0.167198	0.0208544	0.0492477	0.0391823	0.334389	0.113832	0.424065	0.16312	0.587654	0.210767
	116.804	0.23616	0.0684346	-0.000457764	0.0104021	0.184082	0.0204842	0.0586243	0.0384868	0.332047	0.11181	0.421722	0.160221	0.585312	0.20702
	116.904	0.232407	0.0672193	-0.0045166	0.0102175	0.172821	0.0201206	0.0543976	0.0378034	0.328293	0.109824	0.417969	0.157373	0.573746	0.20334
	117.004	0.232559	0.0660255	-0.000152588	0.0100361	0.172974	0.0197634	0.0433044	0.0371322	0.32814	0.107873	0.410309	0.154577	0.573898	0.199725
	117.104	0.23069	0.0648532	-0.00202179	0.00985799	0.182351	0.0194125	0.0414352	0.036473	0.318764	0.105957	0.408441	0.15183	0.56031	0.196175
	117.204	0.230453	0.0637015	0.0172729	0.009683	0.170867	0.019068	0.0529175	0.0358255	0.330246	0.104075	0.419921	0.149132	0.571793	0.192688
	117.304	0.224594	0.0625704	0.00312805	0.00951114	0.176727	0.0187295	0.0467529	0.0351895	0.323914	0.102226	0.402343	0.146482	0.565933	0.189263
	117.404	0.220688	0.0614593	-0.0037384	0.00934231	0.172821	0.018397	0.0356445	0.0345647	0.308762	0.10041	0.398438	0.143879	0.550308	0.185899
	117.504	0.220688	0.0603679	0.0070343	0.00917647	0.172821	0.0180704	0.0428467	0.033951	0.308456	0.0986267	0.398438	0.141323	0.550308	0.182595
	117.604	0.216934	0.059296	-0.00796509	0.00901361	0.168762	0.0177497	0.0315857	0.0333484	0.297195	0.096875	0.386872	0.138812	0.538742	0.17935
	117.704	0.22023	0.058243	-0.00436401	0.00885361	0.164856	0.0174346	0.0351868	0.0327563	0.300797	0.0951542	0.378753	0.136346	0.542343	0.176162
	117.804	0.208969	0.0572089	0.00360107	0.00869647	0.149384	0.0171251	0.0309601	0.0321748	0.29657	0.0934643	0.375	0.133923	0.539063	0.173031
	117.904	0.212875	0.056193	0.00750732	0.0085421	0.153289	0.0168211	0.0236206	0.0316036	0.28923	0.0918041	0.378906	0.131544	0.542023	0.169956
	118.004	0.212875	0.0551952	0.0070343	0.00839047	0.15329	0.0165225	0.0236206	0.0310425	0.28923	0.0901735	0.378906	0.129207	0.530777	0.166935
	118.104	0.212875	0.0542152	-0.00421143	0.00824155	0.15329	0.0162292	0.0236206	0.0304914	0.28923	0.088572	0.371399	0.126911	0.522964	0.163969
	118.204	0.213112	0.0532525	0.00383759	0.00809526	0.153053	0.0159412	0.0316696	0.0299501	0.289467	0.0869988	0.379143	0.124657	0.523201	0.161055
	118.304	0.218735	0.052307	0.00946045	0.00795158	0.14743	0.0156582	0.0490112	0.0294184	0.294617	0.0854538	0.373047	0.122442	0.528824	0.158193
	118.404	0.218735	0.0513782	0.00946045	0.00781043	0.147903	0.0153803	0.0485382	0.0288961	0.283371	0.083936	0.373046	0.120266	0.517105	0.155382
	118.504	0.212875	0.0504659	0.0032959	0.00767179	0.15329	0.0151072	0.0314331	0.0283831	0.277985	0.0824452	0.367188	0.11813	0.503433	0.15262
	118.604	0.224594	0.0495699	0.0192261	0.00753563	0.165009	0.014839	0.0431519	0.0278793	0.300476	0.0809811	0.367661	0.116031	0.515152	0.149909
	118.704	0.224594	0.0486898	0.0192261	0.00740186	0.157196	0.0145757	0.0428467	0.0273843	0.281418	0.0795429	0.378906	0.11397	0.503433	0.147245
	118.804	0.224899	0.0478253	0.0192261	0.0072705	0.157196	0.0143169	0.0353394	0.0268982	0.281113	0.0781303	0.371094	0.111946	0.503433	0.144629
	118.904	0.232407	0.0469761	0.0192261	0.00714144	0.157501	0.0140628	0.0353394	0.0264207	0.273605	0.0767427	0.371094	0.109957	0.503433	0.142059
	119.004	0.232101	0.046142	0.0192261	0.00701467	0.165009	0.0138132	0.0353394	0.0259516	0.261887	0.0753797	0.359375	0.108004	0.495621	0.139534
	119.104	0.224358	0.0453228	0.0185165	0.00689017	0.164772	0.013568	0.0351028	0.025491	0.26165	0.0740412	0.359138	0.106085	0.495384	0.137055
	119.204	0.218887	0.0445181	0.00180054	0.00676787	0.158997	0.0133271	0.0299377	0.0250384	0.25618	0.0727262	0.353669	0.104201	0.478195	0.13462
	119.304	0.222168	0.0437277	0.0133667	0.00664775	0.155243	0.0130906	0.0408936	0.024594	0.259933	0.0714348	0.349609	0.10235	0.482422	0.132229
	119.404	0.210922	0.0429513	0.0130615	0.00652975	0.155243	0.0128582	0.045105	0.0241574	0.248215	0.0701662	0.349609	0.100532	0.481949	0.129879
	119.504	0.210922	0.0421887	0.0055542	0.00641384	0.155243	0.01263	0.0333862	0.0237285	0.248215	0.0689201	0.349609	0.0987464	0.481949	0.127572
	119.604	0.210922	0.0414397	0.0172729	0.00630001	0.143524	0.0124058	0.045105	0.0233073	0.248215	0.0676963	0.337891	0.0969923	0.473663	0.125305
	119.704	0.210922	0.0407039	0.0172729	0.00618818	0.143524	0.0121856	0.044632	0.0228935	0.240402	0.0664941	0.338364	0.0952697	0.451172	0.123079
	119.804	0.210922	0.0399813	0.0172729	0.00607835	0.143524	0.0119693	0.0411987	0.0224872	0.240707	0.0653134	0.341797	0.0935775	0.462418	0.120893
	119.904	0.210922	0.0392715	0.0172729	0.00597046	0.143524	0.0117568	0.0333862	0.022088	0.236496	0.0641535	0.341797	0.0919153	0.454605	0.118745
	120.004	0.210922	0.0385742	0.0172729	0.00586448	0.143524	0.0115481	0.0330811	0.0216958	0.236496	0.0630143	0.341797	0.0902829	0.462418	0.116635
	120.104	0.216782	0.0378894	0.0231323	0.00576039	0.149384	0.0113431	0.0392456	0.0213107	0.242355	0.0618954	0.347961	0.0886793	0.460464	0.114563
	120.204	0.208969	0.0372167	0.0231323	0.00565814	0.149384	0.0111418	0.0392456	0.0209324	0.234543	0.0607962	0.355469	0.0871044	0.460464	0.112528
	120.304	0.208969	0.036556	0.0348511	0.00555772	0.149384	0.010944	0.0392456	0.0205609	0.234543	0.0597168	0.355469	0.0855573	0.448746	0.110529
	120.404	0.196777	0.035907	0.0348511	0.00545907	0.149384	0.0107498	0.0392456	0.0201959	0.234543	0.0586563	0.34375	0.0840377	0.448746	0.108566
	120.504	0.197098	0.0352694	0.0346985	0.00536217	0.149231	0.010559	0.039093	0.0198373	0.222672	0.0576147	0.343597	0.0825453	0.448898	0.106637
	120.604	0.193344	0.0346433	0.0309448	0.005267	0.145004	0.0103715	0.0353394	0.0194852	0.218918	0.0565918	0.339844	0.0810792	0.452652	0.104743
	120.704	0.181625	0.0340283	0.0304718	0.00517351	0.145477	0.0101874	0.0465851	0.0191393	0.218918	0.0555868	0.339844	0.0796394	0.444839	0.102883
	120.804	0.185295	0.0334242	0.0228958	0.00508169	0.149147	0.0100066	0.0468216	0.0187996	0.222588	0.0545999	0.343513	0.0782249	0.448509	0.101055
	120.904	0.179672	0.0328308	0.0172729	0.00499149	0.143525	0.009829	0.0333862	0.0184658	0.209152	0.0536304	0.326172	0.0768356	0.431641	0.0992602
	121.004	0.179367	0.0322479	0.0250854	0.00490289	0.131805	0.00965453	0.0408936	0.018138	0.197433	0.0526781	0.326172	0.0754712	0.442413	0.097497
	121.104	0.17186	0.0316754	0.0250854	0.00481587	0.131806	0.00948315	0.0333862	0.0178161	0.197433	0.0517428	0.326645	0.0741309	0.431641	0.0957654
	121.204	0.177719	0.0311131	0.0309448	0.00473039	0.137664	0.00931484	0.0392456	0.0174998	0.203293	0.050824	0.34375	0.0728145	0.448273	0.0940643
	121.304	0.188965	0.0305608	0.0309448	0.00464643	0.137665	0.00914949	0.0387726	0.0171892	0.195953	0.0499217	0.34375	0.0715213	0.437027	0.0923938
	121.404	0.165764	0.0300182	0.0424271	0.00456396	0.137428	0.0089871	0.0272903	0.0168841	0.206963	0.0490352	0.343513	0.0702511	0.43679	0.0907526
	121.504	0.160141	0.0294853	0.0368042	0.00448295	0.131806	0.00882757	0.0216675	0.0165843	0.20134	0.0481645	0.330079	0.0690037	0.431641	0.0891407
	121.604	0.153976	0.0289619	0.0309448	0.00440338	0.125946	0.00867087	0.0158081	0.01629	0.195953	0.0473094	0.324524	0.0677783	0.429214	0.0875576
	121.704	0.146774	0.0284477	0.0309448	0.00432522	0.125946	0.00851698	0.0158081	0.0160008	0.207199	0.0464694	0.320786	0.0665748	0.417496	0.0860024
	121.804	0.154282	0.0279427	0.0309448	0.00424846	0.126419	0.00836579	0.0155029	0.0157168	0.207199	0.0456444	0.332031	0.0653925	0.417496	0.0844751
	121.904	0.154366	0.0274466	0.0310287	0.00417305	0.137749	0.00821731	0.000267029	0.0154378	0.207588	0.044834	0.332115	0.0642312	0.41758	0.0829748
	122.004	0.155998	0.0269593	0.0326614	0.00409897	0.139381	0.00807145	0.0092392	0.0151637	0.204704	0.0440379	0.333748	0.0630907	0.419212	0.081501
	122.104	0.150139	0.0264808	0.0268021	0.00402623	0.133522	0.00792817	-0.00786591	0.0148946	0.191338	0.0432561	0.327888	0.0619703	0.401939	0.0800537
	122.204	0.144211	0.0260107	0.0289917	0.00395476	0.127427	0.00778746	-0.0208282	0.0146302	0.185715	0.042488	0.322266	0.06087	0.403824	0.0786319
	122.304	0.142563	0.025549	0.0270386	0.00388457	0.122513	0.00764923	-0.00372314	0.0143705	0.180161	0.0417337	0.328125	0.0597891	0.401871	0.0772356
	122.404	0.142563	0.0250954	0.0270386	0.00381562	0.133286	0.00751347	-0.00372314	0.0141154	0.179855	0.0409927	0.320617	0.0587273	0.402344	0.0758639
	122.504	0.136703	0.0246499	0.020874	0.00374789	0.115876	0.0073801	-0.0098877	0.0138648	0.173691	0.0402649	0.321961	0.0576846	0.407425	0.0745165
	122.604	0.142563	0.0242123	0.00750732	0.00368137	0.114227	0.00724909	-0.0232544	0.0136187	0.172516	0.0395501	0.320786	0.0566603	0.405777	0.0731933
	122.704	0.134903	0.0237825	0.00813293	0.00361603	0.114853	0.00712044	-0.0231018	0.013377	0.184219	0.0388479	0.332184	0.0556543	0.40593	0.0718934
	122.804	0.142326	0.0233603	0.0268021	0.00355185	0.133521	0.00699404	-0.0156784	0.0131396	0.187431	0.0381582	0.339606	0.054666	0.401634	0.0706168
	122.904	0.130844	0.0229456	0.0153198	0.00348881	0.122041	0.00686991	-0.0271606	0.0129063	0.176422	0.0374807	0.328125	0.0536953	0.390625	0.0693627
	123.004	0.130844	0.0225383	0.0153198	0.00342688	0.122345	0.00674797	-0.0268555	0.0126772	0.168137	0.0368153	0.328598	0.052742	0.401871	0.0681309
	123.104	0.130844	0.0221382	0.0153198	0.00336606	0.129852	0.00662818	-0.0196533	0.0124522	0.168442	0.0361617	0.339844	0.0518054	0.393585	0.0669211
	123.204	0.130844	0.0217452	0.0153198	0.00330631	0.129852	0.00651055	-0.0268555	0.0122312	0.175949	0.0355197	0.339844	0.0508857	0.382813	0.0657327
	123.304	0.126938	0.0213592	0.0114136	0.00324763	0.125946	0.00639498	-0.0235596	0.0120141	0.164703	0.0348891	0.324524	0.0499821	0.390152	0.0645655
	123.404	0.114983	0.02098	0.00336456	0.00318999	0.12571	0.00628148	-0.0309982	0.0118008	0.163994	0.0342697	0.331795	0.0490946	0.378197	0.0634189
	123.504	0.113739	0.0206076	0.00164795	0.00313336	0.123993	0.00616998	-0.0252075	0.0115913	0.162277	0.0336612	0.330078	0.048223	0.37648	0.0622927
	123.604	0.130844	0.0202418	0.00750732	0.00307775	0.129852	0.00606046	-0.0193481	0.0113856	0.168137	0.0330637	0.335938	0.0473667	0.382339	0.0611866
	123.704	0.130844	0.0198824	0.0153198	0.00302312	0.129852	0.0059529	-0.0271606	0.0111835	0.168137	0.0324767	0.335632	0.0465258	0.382339	0.0601001
	123.804	0.113266	0.0195295	0.00946045	0.00296947	0.123993	0.00584723	-0.03302	0.010985	0.162277	0.0319002	0.322266	0.0456997	0.37648	0.059033
	123.904	0.113266	0.0191828	0.00946045	0.00291676	0.123993	0.00574345	-0.032547	0.01079	0.150864	0.0313338	0.32257	0.0448882	0.368668	0.0579847
	124.004	0.109055	0.0188423	0.00524902	0.00286499	0.119782	0.0056415	-0.0259857	0.0105985	0.15416	0.0307775	0.325562	0.0440913	0.364456	0.056955
	124.104	0.0937347	0.0185078	-0.0100708	0.00281414	0.112274	0.00554136	-0.0447388	0.0104103	0.146652	0.0302312	0.302734	0.0433084	0.356476	0.0559438
	124.204	0.0937347	0.0181793	-0.0100708	0.00276419	0.112274	0.00544302	-0.0447388	0.0102255	0.146652	0.0296944	0.302734	0.0425396	0.345703	0.0549504
	124.304	0.0937347	0.0178566	-0.0100708	0.00271513	0.112274	0.0053464	-0.0564575	0.0100441	0.139313	0.0291673	0.291321	0.0417843	0.364761	0.0539748
	124.404	0.0937347	0.0175396	-0.00976563	0.00266694	0.112274	0.00525151	-0.0447388	0.00986576	0.150558	0.0286495	0.298523	0.0410424	0.356949	0.0530163
	124.504	0.082016	0.0172283	-0.0022583	0.0026196	0.112274	0.0051583	-0.0447388	0.00969063	0.150558	0.0281409	0.291321	0.0403138	0.356949	0.0520749
	124.604	0.082016	0.0169225	-0.0022583	0.00257311	0.112274	0.00506673	-0.0447388	0.00951864	0.150558	0.0276413	0.298828	0.039598	0.34523	0.0511504
	124.704	0.0821686	0.016622	-0.00210571	0.00252743	0.112427	0.00497681	-0.0445862	0.00934967	0.150711	0.0271506	0.298981	0.038895	0.345383	0.0502421
	124.804	0.0857697	0.016327	-0.00975037	0.00248258	0.116028	0.00488847	-0.0522308	0.00918373	0.154312	0.0266687	0.302582	0.0382044	0.348984	0.0493501
	124.904	0.0821686	0.0160372	-0.00210571	0.00243851	0.112427	0.00480171	-0.0450592	0.00902071	0.150711	0.0261952	0.298981	0.0375261	0.357101	0.0484738
	125.004	0.0859222	0.0157525	0.00164795	0.00239523	0.108062	0.00471648	-0.0525513	0.00886058	0.154465	0.0257301	0.302734	0.0368599	0.349136	0.0476131
	125.104	0.0781097	0.0154729	0.00164795	0.00235272	0.100861	0.00463276	-0.0525513	0.00870332	0.154465	0.0252734	0.294922	0.0362055	0.348663	0.0467678
	125.204	0.0781097	0.0151982	-0.0100708	0.00231096	0.108368	0.00455054	-0.0525513	0.00854883	0.154938	0.0248247	0.294922	0.0355628	0.337891	0.0459374
	125.304	0.0778732	0.0149285	-0.0181198	0.00226994	0.107825	0.00446976	-0.0523148	0.0083971	0.165474	0.0243841	0.294684	0.0349314	0.348427	0.0451218
	125.404	0.0541992	0.0146635	-0.0296021	0.00222965	0.0888375	0.00439043	-0.0525513	0.00824805	0.142746	0.0239512	0.283203	0.0343112	0.326172	0.0443206
	125.504	0.04319	0.0144032	-0.0293655	0.00219008	0.0890732	0.0043125	-0.0523148	0.00810164	0.150795	0.023526	0.28344	0.0337021	0.325935	0.0435337
	125.604	0.0488129	0.0141475	-0.0237427	0.00215121	0.0946955	0.00423595	-0.0466919	0.00795785	0.156418	0.0231084	0.289062	0.0331037	0.331863	0.0427608
	125.704	0.0412369	0.0138964	-0.0310135	0.00211302	0.0871206	0.00416077	-0.0539627	0.00781659	0.148369	0.0226981	0.281487	0.0325161	0.323677	0.0420016
	125.804	0.050766	0.0136497	-0.0256958	0.00207552	0.0966492	0.00408692	-0.0369263	0.00767786	0.146652	0.0222952	0.29071	0.0319388	0.325699	0.0412559
	125.904	0.050766	0.0134074	-0.0139771	0.00203868	0.0966492	0.00401439	-0.0372314	0.00754157	0.158371	0.0218994	0.283203	0.0313717	0.325699	0.0405234
	126.004	0.0467072	0.0131694	-0.0294495	0.00200249	0.0924228	0.00394313	-0.0481873	0.0074077	0.154617	0.0215107	0.278977	0.0308148	0.321945	0.0398039
	126.104	0.0429535	0.0129357	-0.0256958	0.00196696	0.0849304	0.00387314	-0.0372314	0.00727623	0.158371	0.0211289	0.259766	0.0302678	0.325699	0.0390973
	126.204	0.0434952	0.012706	-0.0257645	0.00193204	0.0851669	0.0038044	-0.0441971	0.00714707	0.158607	0.0207538	0.260475	0.0297305	0.314217	0.0384031
	126.304	0.0429535	0.0124805	-0.0410156	0.00189775	0.08493	0.00373687	-0.0489502	0.00702022	0.158371	0.0203854	0.271011	0.0292026	0.31398	0.0377214
	126.404	0.0375671	0.012259	-0.0388947	0.00186407	0.0790715	0.00367055	-0.0620117	0.00689561	0.140793	0.0200235	0.253907	0.0286842	0.308121	0.0370516
	126.504	0.0546722	0.0120414	-0.0335083	0.00183098	0.08493	0.00360539	-0.048645	0.0067732	0.146347	0.019668	0.259765	0.028175	0.306168	0.0363938
	126.604	0.0546722	0.0118276	-0.0335083	0.00179849	0.0732114	0.0035414	-0.0489502	0.00665299	0.139145	0.0193189	0.259765	0.0276748	0.306168	0.0357477
	126.704	0.0505295	0.0116177	-0.037178	0.00176656	0.0695422	0.00347855	-0.0601273	0.0065349	0.142677	0.018976	0.256096	0.0271835	0.302498	0.035113
	126.804	0.0331879	0.0114115	-0.0315552	0.00173521	0.0751648	0.0034168	-0.0545044	0.00641891	0.140793	0.0186391	0.261719	0.0267009	0.296402	0.0344897
	126.904	0.0338135	0.0112089	-0.0314026	0.00170441	0.0753174	0.00335616	-0.0543518	0.00630497	0.140945	0.0183082	0.261398	0.0262269	0.296555	0.0338774
	127.004	0.0431061	0.0110099	-0.0411682	0.00167416	0.0733644	0.00329659	-0.0641174	0.00619306	0.138519	0.0179832	0.248673	0.0257614	0.294907	0.0332759
	127.104	0.0468597	0.0108145	-0.0374146	0.00164444	0.0771179	0.00323807	-0.0603638	0.00608314	0.131027	0.017664	0.263199	0.025304	0.298355	0.0326852
	127.204	0.0470963	0.0106226	-0.0488968	0.00161526	0.0768814	0.0031806	-0.0601273	0.00597516	0.131264	0.0173505	0.25219	0.0248549	0.298592	0.0321049
	127.304	0.0530243	0.010434	-0.0432739	0.00158659	0.0712583	0.00312415	-0.0545044	0.00586912	0.136581	0.0170425	0.257812	0.0244136	0.292496	0.031535
	127.404	0.0564728	0.0102488	-0.0465546	0.00155843	0.0675052	0.0030687	-0.0501404	0.00576494	0.12532	0.01674	0.265473	0.0239802	0.288742	0.0309751
	127.504	0.0566254	0.0100669	-0.0276489	0.00153077	0.074859	0.00301423	-0.0349731	0.0056626	0.13298	0.0164428	0.265624	0.0235545	0.296402	0.0304252
	127.604	0.0567093	0.0098882	-0.027565	0.0015036	0.0596239	0.00296073	-0.0348892	0.0055621	0.144783	0.0161509	0.265709	0.0231364	0.288673	0.0298851
	127.704	0.0585785	0.00971267	-0.0374146	0.00147691	0.0614928	0.00290818	-0.0408325	0.00546337	0.146652	0.0158642	0.267578	0.0227257	0.290543	0.0293545
	127.804	0.0645905	0.00954029	-0.0431213	0.0014507	0.0557864	0.00285656	-0.0460663	0.00536641	0.140945	0.0155827	0.261872	0.0223222	0.285309	0.0288334
	127.904	0.0683441	0.00937094	-0.0390625	0.00142495	0.0595395	0.00280586	-0.0427856	0.00527115	0.144226	0.015306	0.265625	0.021926	0.288589	0.0283215
	128.004	0.0684967	0.00920461	-0.0392151	0.00139966	0.0479736	0.00275606	-0.0426331	0.00517759	0.133133	0.0150343	0.265305	0.0215368	0.288742	0.0278188
	128.104	0.0722504	0.00904121	-0.0354614	0.00137481	0.0517273	0.00270714	-0.0388794	0.00508569	0.125168	0.0147675	0.246094	0.0211544	0.292496	0.0273249
	128.204	0.066391	0.00888072	-0.0413208	0.00135041	0.0458688	0.00265909	-0.03302	0.00499542	0.131027	0.0145053	0.251954	0.0207789	0.286636	0.0268398
	128.304	0.066391	0.00872313	-0.0296021	0.00132645	0.0575858	0.00261189	-0.0213013	0.00490677	0.142746	0.0142479	0.263671	0.0204101	0.286636	0.0263634
	128.404	0.0605316	0.00856828	-0.0354614	0.0013029	0.0517273	0.00256554	-0.0388794	0.00481967	0.136887	0.013995	0.246094	0.0200477	0.280777	0.0258954
	128.504	0.0724869	0.00841619	-0.0464706	0.00127978	0.052269	0.00252	-0.0386429	0.00473412	0.125099	0.0137465	0.24633	0.0196919	0.273201	0.0254356
	128.604	0.0662384	0.00826679	-0.0297546	0.00125706	0.0649414	0.00247527	-0.0214539	0.00465009	0.134781	0.0135025	0.251801	0.0193423	0.278671	0.0249841
	128.704	0.0624847	0.00812005	-0.0335083	0.00123475	0.0539862	0.00243134	-0.0366211	0.00456755	0.119308	0.0132628	0.24852	0.018999	0.274918	0.0245405
	128.804	0.0624847	0.00797595	-0.0335083	0.00121284	0.049469	0.00238818	-0.0291138	0.0044865	0.131027	0.0130274	0.259766	0.0186617	0.274918	0.024105
	128.904	0.0624847	0.00783437	-0.0332031	0.00119131	0.0419617	0.0023458	-0.0291138	0.00440686	0.131027	0.0127962	0.259293	0.0183304	0.263199	0.023677
	129.004	0.0624847	0.00769531	-0.0335083	0.00117016	0.0419617	0.00230416	-0.0291138	0.00432864	0.131027	0.012569	0.236328	0.0180051	0.263504	0.0232567
	129.104	0.0624847	0.00755871	-0.0335083	0.00114939	0.0341492	0.00226326	-0.0291138	0.0042518	0.131027	0.0123459	0.236328	0.0176854	0.263199	0.0228438
	129.204	0.0624847	0.00742453	-0.0330353	0.00112899	0.0419617	0.0022231	-0.0291138	0.00417633	0.131027	0.0121268	0.236328	0.0173715	0.263199	0.0224383
	129.304	0.0624847	0.00729278	-0.0217896	0.00110896	0.0341492	0.00218363	-0.0291138	0.00410222	0.130554	0.0119116	0.236328	0.0170631	0.25148	0.0220401
	129.404	0.0624847	0.00716333	-0.0217896	0.00108927	0.0419617	0.00214488	-0.0291138	0.0040294	0.119308	0.0117001	0.236328	0.0167602	0.263199	0.0216488
	129.504	0.0624847	0.00703617	-0.0217896	0.00106994	0.0341492	0.00210681	-0.0286407	0.00395788	0.119308	0.0114924	0.236801	0.0164627	0.25148	0.0212645
	129.604	0.0624847	0.00691128	-0.0332031	0.00105095	0.0341492	0.00206941	-0.017395	0.00388763	0.119308	0.0112884	0.239761	0.0161705	0.251953	0.020887
	129.704	0.0624847	0.0067886	-0.0256958	0.00103229	0.0341492	0.00203269	-0.017395	0.00381862	0.119308	0.011088	0.228989	0.0158835	0.254913	0.0205162
	129.804	0.0624847	0.00666813	-0.0256958	0.00101398	0.0341492	0.00199661	-0.0252075	0.00375086	0.119308	0.0108913	0.240234	0.0156015	0.244141	0.0201521
	129.904	0.0624847	0.00654977	-0.0252228	0.000995978	0.0341492	0.00196117	-0.0252075	0.00368428	0.119308	0.0106979	0.240235	0.0153246	0.255386	0.0197943
	130.004	0.0683441	0.0064335	-0.0159302	0.0009783	0.0400085	0.00192636	-0.0193481	0.00361888	0.125168	0.010508	0.245621	0.0150526	0.249527	0.0194429
	130.104	0.0683441	0.0063193	-0.0271759	0.000960935	0.0403137	0.00189217	-0.0115356	0.00355465	0.125168	0.0103215	0.234848	0.0147853	0.249527	0.0190977
	130.204	0.0683441	0.00620713	-0.0159302	0.000943878	0.0357971	0.00185859	-0.0112305	0.00349155	0.125168	0.0101383	0.246094	0.0145229	0.249832	0.0187587
	130.304	0.0681076	0.00609698	-0.0161667	0.00092713	0.0280524	0.0018256	-0.0112991	0.00342959	0.124931	0.00995835	0.245856	0.0142651	0.24929	0.0184258
	130.404	0.0624847	0.00598876	-0.0292969	0.000910673	0.0224304	0.0017932	0.00213623	0.00336872	0.10759	0.00978158	0.240235	0.0140119	0.243668	0.0180987
	130.504	0.0686493	0.00588245	-0.0159302	0.000894509	0.028595	0.00176137	0.00799561	0.00330892	0.113922	0.00960795	0.246094	0.0137632	0.25	0.0177774
	130.604	0.076004	0.00577804	-0.0160828	0.000878631	0.0356445	0.0017301	0.00784302	0.00325019	0.125015	0.0094374	0.245941	0.0135189	0.249374	0.0174618
	130.704	0.0722504	0.00567547	-0.0315552	0.000863036	0.0246893	0.0016994	0.00408936	0.00319249	0.113449	0.00926987	0.242188	0.0132789	0.245621	0.0171518
	130.804	0.0722504	0.00557476	-0.0315552	0.000847721	0.032196	0.00166923	0.00408936	0.00313584	0.113754	0.00910537	0.242493	0.0130432	0.245621	0.0168474
	130.904	0.0727234	0.00547581	-0.0193634	0.000832674	0.032196	0.00163961	0.00456238	0.00308018	0.121262	0.00894374	0.25	0.0128117	0.233902	0.0165484
	131.004	0.0932617	0.00537861	-0.0217896	0.000817894	0.0302429	0.00161051	0.00604248	0.00302551	0.119308	0.00878498	0.248047	0.0125843	0.231949	0.0162546
	131.104	0.0702972	0.00528313	-0.0214844	0.000803377	0.0302429	0.00158192	0.00604248	0.0029718	0.108063	0.00862904	0.248047	0.0123609	0.224136	0.015966
	131.204	0.0709229	0.00518936	-0.0138245	0.000789117	0.0303955	0.00155384	0.0143127	0.00291905	0.118988	0.00847586	0.236481	0.0121415	0.224594	0.0156826
	131.304	0.0856857	0.00509727	-0.0220261	0.000775114	0.0456306	0.00152626	0.0253372	0.00286726	0.111732	0.00832545	0.24047	0.011926	0.235313	0.0154043
	131.404	0.0800629	0.00500679	-0.0276489	0.000761356	0.0400085	0.00149918	0.0123749	0.00281636	0.109543	0.00817767	0.246094	0.0117142	0.222183	0.0151308
	131.504	0.0805359	0.00491792	-0.0271759	0.000747842	0.0400085	0.00147257	0.0236206	0.00276637	0.109543	0.00803251	0.238754	0.0115063	0.222183	0.0148622
	131.604	0.0917816	0.00483062	-0.0159302	0.000734568	0.0400085	0.00144643	0.0236206	0.00271727	0.109543	0.00788992	0.25	0.0113021	0.222183	0.0145984
	131.704	0.109207	0.00474488	-0.0177307	0.000721529	0.0457145	0.00142076	0.0179138	0.00266904	0.103836	0.00774987	0.256011	0.0111015	0.228195	0.0143393
	131.804	0.10569	0.00466068	-0.0137405	0.000708726	0.042199	0.00139554	0.021904	0.00262167	0.107826	0.00761234	0.248284	0.0109044	0.220467	0.0140848
	131.904	0.111313	0.00457795	-0.00811768	0.000696146	0.047821	0.00137077	0.0275269	0.00257514	0.113449	0.00747722	0.253906	0.0107109	0.226089	0.0138348
	132.004	0.111618	0.00449669	-0.00811768	0.00068379	0.047821	0.00134644	0.0279999	0.00252943	0.113449	0.00734449	0.253906	0.0105207	0.226563	0.0135892
	132.104	0.119125	0.00441687	-0.000305176	0.000671653	0.0365753	0.00132254	0.0392456	0.00248453	0.125168	0.00721412	0.253906	0.010334	0.237808	0.0133479
	132.204	0.119125	0.00433847	0.000167847	0.000659731	0.047348	0.00129907	0.0395508	0.00244043	0.125168	0.00708606	0.246094	0.0101506	0.237808	0.013111
	132.304	0.119125	0.00426148	0.0114136	0.000648024	0.0365753	0.00127601	0.0470581	0.00239713	0.125168	0.00696032	0.246094	0.00997039	0.237808	0.0128783
	132.404	0.118889	0.00418584	0.00336456	0.000636522	0.0471115	0.00125337	0.0468216	0.00235458	0.124931	0.00683677	0.24633	0.00979341	0.229759	0.0126497
	132.504	0.105217	0.00411154	0.00141144	0.000625224	0.0339127	0.00123112	0.037056	0.00231278	0.123451	0.00671541	0.255623	0.00961959	0.227806	0.0124252
	132.604	0.111313	0.00403856	-0.00421143	0.000614126	0.0404816	0.00120927	0.0319061	0.00227173	0.129074	0.00659621	0.25	0.00944883	0.210464	0.0122046
	132.704	0.0995941	0.00396687	-0.00421143	0.000603225	0.0512543	0.0011878	0.0431519	0.00223141	0.129074	0.00647912	0.250305	0.00928113	0.210938	0.0119879
	132.804	0.0995941	0.00389648	-0.00421143	0.000592521	0.0400085	0.00116672	0.0431519	0.00219181	0.129074	0.00636415	0.245789	0.00911638	0.222183	0.0117752
	132.904	0.0994415	0.00382731	-0.00436401	0.000582004	0.0395508	0.00114602	0.0312805	0.00215291	0.117203	0.00625118	0.238128	0.00895455	0.222031	0.0115662
	133.004	0.0959244	0.00375938	-0.0192947	0.000571674	0.0285263	0.00112567	0.0277634	0.00211469	0.113686	0.00614021	0.234917	0.00879562	0.218513	0.0113609
	133.104	0.0902176	0.00369265	-0.00624847	0.000561526	0.0340652	0.00110569	0.0337753	0.00207716	0.11953	0.00603122	0.247658	0.00863949	0.224052	0.0111592
	133.204	0.0974884	0.0036271	-0.0102234	0.000551559	0.0457147	0.00108607	0.0488586	0.00204029	0.130875	0.00592416	0.23648	0.00848616	0.22789	0.0109611
	133.304	0.0876389	0.00356274	-0.0191269	0.000541772	0.0363396	0.00106679	0.0397873	0.00200408	0.121498	0.00581904	0.234612	0.00833552	0.210701	0.0107666
	133.404	0.0817795	0.0034995	-0.00249481	0.000532156	0.0342178	0.00104786	0.0409622	0.00196851	0.126884	0.00571575	0.239998	0.00818756	0.216393	0.0105755
	133.504	0.0822525	0.00343738	-0.00202179	0.00052271	0.041893	0.00102926	0.0414352	0.00193357	0.127357	0.00561429	0.240471	0.00804224	0.224373	0.0103877
	133.604	0.0766296	0.00337637	0.00360107	0.000513432	0.0481262	0.00101099	0.0475311	0.00189925	0.13298	0.00551463	0.246094	0.00789948	0.229996	0.0102033
	133.704	0.0991211	0.00331644	0.00360107	0.000504319	0.0553284	0.000993048	0.0509644	0.00186553	0.13298	0.00541674	0.246094	0.00775928	0.237808	0.0100222
	133.804	0.0876389	0.00325759	0.00336456	0.00049537	0.0478889	0.000975421	0.0507278	0.00183243	0.132744	0.00532062	0.253669	0.00762155	0.237572	0.00984437
	133.904	0.082016	0.00319976	-0.0139771	0.000486577	0.049469	0.00095811	0.0529175	0.00179991	0.127594	0.00522618	0.247742	0.00748626	0.224136	0.00966962
	134.004	0.082489	0.00314297	-0.0022583	0.00047794	0.0419617	0.000941104	0.0532227	0.00176796	0.13884	0.00513341	0.240234	0.00735339	0.224136	0.00949797
	134.104	0.0874023	0.00308718	-0.0198364	0.000469457	0.0361023	0.000924399	0.0470581	0.00173658	0.13298	0.00504229	0.234375	0.00722286	0.218277	0.00932937
	134.204	0.0817795	0.00303238	-0.0142136	0.000461124	0.0417243	0.000907994	0.052681	0.00170575	0.138603	0.00495279	0.239997	0.00709467	0.231712	0.00916377
	134.304	0.0705338	0.00297857	-0.0254593	0.000452942	0.0304803	0.000891877	0.0414352	0.00167548	0.127357	0.0048649	0.22828	0.00696873	0.220467	0.00900115
	134.404	0.0644379	0.0029257	-0.0198364	0.000444902	0.0361023	0.000876049	0.0470581	0.00164574	0.13298	0.00477854	0.222656	0.00684503	0.218277	0.00884137
	134.504	0.0644379	0.00287377	-0.0198364	0.000437005	0.0356293	0.000860499	0.0470581	0.00161653	0.13298	0.00469372	0.222656	0.00672355	0.218277	0.00868443
	134.604	0.0702972	0.00282276	-0.013504	0.000429248	0.0307159	0.000845225	0.0529175	0.00158784	0.13884	0.00461041	0.228516	0.0066042	0.224136	0.00853027
	134.704	0.0702972	0.00277265	-0.0100708	0.000421629	0.0532074	0.000830224	0.06073	0.00155965	0.139313	0.00452857	0.228516	0.00648699	0.224136	0.00837885
	134.804	0.0702972	0.00272345	-0.0100708	0.000414147	0.0302429	0.000815488	0.06073	0.00153198	0.150558	0.00444821	0.228516	0.00637184	0.224136	0.00823016
	134.904	0.0701447	0.00267511	-0.0102234	0.000406796	0.0300903	0.000801015	0.0605774	0.00150479	0.150406	0.00436925	0.228362	0.00625873	0.223984	0.00808407
	135.004	0.066391	0.00262763	-0.00616455	0.000399576	0.0263367	0.000786797	0.0568237	0.00147808	0.13884	0.0042917	0.224304	0.00614765	0.22023	0.00794057
	135.104	0.0665436	0.00258099	-0.0142975	0.000392483	0.038208	0.000772832	0.0569763	0.00145184	0.138992	0.00421552	0.228668	0.00603853	0.220383	0.00779962
	135.204	0.0702972	0.00253517	-0.0139771	0.000385517	0.0419611	0.000759116	0.06073	0.00142607	0.131332	0.00414069	0.220703	0.00593136	0.224136	0.00766117
	135.304	0.0621796	0.00249019	-0.0213165	0.000378676	0.0302429	0.000745642	0.061203	0.00140076	0.13884	0.00406721	0.232422	0.00582607	0.224136	0.00752521
	135.404	0.0546722	0.00244599	-0.0100708	0.000371955	0.0419617	0.000732409	0.0724487	0.0013759	0.13884	0.00399502	0.232422	0.00572266	0.212418	0.00739164
	135.504	0.0546722	0.00240257	-0.0105438	0.000365352	0.0302429	0.000719409	0.0836945	0.00135148	0.13884	0.00392411	0.232422	0.00562109	0.212418	0.00726043
	135.604	0.0628738	0.00235992	-0.0214005	0.000358867	0.0423508	0.000706639	0.0611191	0.00132749	0.139229	0.00385445	0.221092	0.00552131	0.212807	0.00713155
	135.704	0.0645905	0.00231804	-0.0118713	0.000352498	0.0518784	0.000694098	0.0823669	0.00130393	0.148758	0.00378603	0.23062	0.00542332	0.222336	0.00700496
	135.804	0.0683441	0.0022769	-0.00811768	0.000346243	0.0556327	0.000681778	0.0861206	0.00128079	0.144699	0.00371885	0.234374	0.00532705	0.226089	0.00688065
	135.904	0.0624847	0.00223649	-0.00616455	0.000340097	0.049469	0.000669678	0.0802612	0.00125805	0.13884	0.00365284	0.228042	0.0052325	0.22023	0.00675852
	136.004	0.0581055	0.00219679	-0.0105438	0.00033406	0.0383606	0.000657792	0.076355	0.00123572	0.134933	0.003588	0.212891	0.00513963	0.216324	0.00663855
	136.104	0.0468597	0.0021578	-0.0217896	0.000328131	0.0458679	0.000646116	0.076355	0.00121379	0.134933	0.00352431	0.212891	0.0050484	0.216324	0.00652071
	136.204	0.0470963	0.00211949	-0.0218582	0.000322306	0.0461044	0.000634649	0.0765915	0.00119225	0.13517	0.00346175	0.213127	0.0049588	0.217033	0.00640496
	136.304	0.0525665	0.00208188	-0.0238953	0.000316587	0.0515741	0.000623384	0.0820618	0.00117109	0.14064	0.00340033	0.218597	0.00487078	0.233749	0.0062913
	136.404	0.0488129	0.00204493	-0.0276489	0.000310968	0.0595398	0.000612321	0.0783081	0.0011503	0.136887	0.00333997	0.214844	0.00478432	0.229996	0.00617963
	136.504	0.0488129	0.00200863	-0.0159302	0.000305448	0.0595398	0.000601452	0.0783081	0.00112988	0.136887	0.00328068	0.214844	0.00469941	0.229996	0.00606994
	136.604	0.0488129	0.00197298	-0.0159302	0.000300027	0.0595398	0.000590776	0.0780029	0.00110983	0.136887	0.00322245	0.214371	0.00461599	0.229996	0.00596219
	136.704	0.0372467	0.00193796	-0.0157776	0.000294701	0.0675049	0.000580292	0.0823669	0.00109013	0.137039	0.00316525	0.203278	0.00453407	0.230148	0.00585636
	136.804	0.0403748	0.00190357	-0.0121765	0.000289472	0.0629868	0.000569992	0.085968	0.00107079	0.140335	0.00310908	0.206877	0.00445359	0.245468	0.00575243
	136.904	0.019516	0.00186978	-0.0217896	0.000284334	0.0458679	0.000559876	0.0841675	0.00105178	0.131027	0.0030539	0.197266	0.00437453	0.235855	0.00565033
	137.004	0.0193634	0.00183659	-0.021637	0.000279287	0.0460205	0.000549938	0.0843201	0.00103311	0.13118	0.00299969	0.197418	0.0042969	0.236008	0.00555003
	137.104	0.0156097	0.00180399	-0.0178833	0.00027433	0.0500793	0.000540177	0.0880737	0.00101477	0.127121	0.00294644	0.201172	0.00422062	0.239761	0.00545151
	137.204	0.0156097	0.00177197	-0.0178833	0.00026946	0.0575867	0.00053059	0.0876007	0.000996761	0.127426	0.00289414	0.201172	0.00414572	0.240067	0.00535474
	137.304	0.011467	0.00174053	-0.0220261	0.000264679	0.0534439	0.000521172	0.0726852	0.000979073	0.130791	0.00284279	0.197029	0.00407213	0.243431	0.00525972
	137.404	0.0117035	0.00170963	-0.0217896	0.000259981	0.0536804	0.000511923	0.0841675	0.000961695	0.131027	0.00279233	0.197266	0.00399985	0.244141	0.00516636
	137.504	0.00350189	0.00167929	-0.0217056	0.000255366	0.0420456	0.000502836	0.0842514	0.000944625	0.131111	0.00274276	0.19735	0.00392886	0.25547	0.00507466
	137.604	-0.00196838	0.00164948	-0.0159302	0.000250833	0.047821	0.000493911	0.090332	0.000927858	0.125168	0.00269408	0.203125	0.00385912	0.261246	0.00498458
	137.704	-0.00782776	0.0016202	-0.0217896	0.000246381	0.0419626	0.000485145	0.09198	0.000911388	0.119308	0.00264626	0.19774	0.00379063	0.255386	0.0048961
	137.804	-0.00782776	0.00159145	-0.0214844	0.000242009	0.0424347	0.000476534	0.09198	0.000895216	0.119308	0.0025993	0.208511	0.00372335	0.243668	0.00480922
	137.904	-0.00782776	0.0015632	-0.0139771	0.000237714	0.0536804	0.000468077	0.09198	0.000879326	0.119308	0.00255316	0.189926	0.00365726	0.243668	0.00472385
	138.004	-0.00806427	0.00153546	-0.0259323	0.000233494	0.0534439	0.000459769	0.0917435	0.000863718	0.119072	0.00250784	0.200935	0.00359235	0.243431	0.00464
	138.104	-0.00782776	0.0015082	-0.0256958	0.00022935	0.0536804	0.000451608	0.09198	0.000848387	0.10759	0.00246333	0.201172	0.00352858	0.243973	0.00455764
	138.204	-0.0115814	0.00148143	-0.0294495	0.000225279	0.0499273	0.000443593	0.0882263	0.000833328	0.0964966	0.0024196	0.197419	0.00346596	0.247726	0.00447674
	138.304	-0.00392151	0.00145514	-0.0213165	0.000221281	0.0578904	0.000435719	0.0958862	0.000818541	0.114929	0.00237667	0.193358	0.00340444	0.255386	0.0043973
	138.404	-0.0136871	0.00142932	-0.0198364	0.000217354	0.0556335	0.000427986	0.0865936	0.000804012	0.0943909	0.00233448	0.183594	0.00334401	0.245621	0.00431924
	138.504	-0.00954437	0.00140395	-0.0156937	0.000213496	0.0485306	0.00042039	0.101982	0.000789741	0.109779	0.00229305	0.176491	0.00328466	0.249763	0.00424258
	138.604	-0.00392151	0.00137903	-0.0100708	0.000209706	0.0653992	0.000412928	0.107605	0.000775723	0.115402	0.00225234	0.193359	0.00322636	0.255859	0.00416727
	138.704	-0.00392151	0.00135455	-0.0100708	0.000205984	0.0653992	0.0004056	0.119324	0.000761954	0.115402	0.00221236	0.185547	0.0031691	0.267105	0.0040933
	138.804	-0.00344849	0.00133051	-0.00959778	0.000202329	0.0658722	0.0003984	0.107605	0.000748434	0.115402	0.00217311	0.185547	0.00311284	0.267105	0.00402066
	138.904	0.00764465	0.0013069	0.00149536	0.000198737	0.0769653	0.00039133	0.119171	0.000735149	0.11525	0.00213453	0.1857	0.00305759	0.267426	0.00394929
	139.004	-0.00196838	0.0012837	0.00390625	0.00019521	0.0715637	0.000384384	0.121277	0.0007221	0.117355	0.00209665	0.183289	0.00300332	0.281082	0.00387919
	139.104	0.00951385	0.00126091	0.0111771	0.000191745	0.0788345	0.000377561	0.12104	0.000709283	0.1054	0.00205943	0.17585	0.00295001	0.288353	0.00381034
	139.204	0.00389099	0.00123853	0.00602722	0.000188342	0.0732125	0.00037086	0.115417	0.000696693	0.0997772	0.00202287	0.169923	0.00289766	0.28273	0.0037427
	139.304	-0.00212097	0.00121655	0.0115662	0.000185	0.0671991	0.000364278	0.109406	0.000684331	0.0937653	0.00198698	0.163909	0.00284622	0.276718	0.00367629
	139.404	-0.0175934	0.00119496	0.0153198	0.000181716	0.063446	0.000357813	0.105179	0.000672184	0.0903168	0.00195171	0.148438	0.0027957	0.272964	0.00361103
	139.504	-0.0173569	0.00117375	0.0155563	0.00017849	0.0641556	0.000351461	0.0941696	0.000660253	0.0902481	0.00191707	0.148674	0.00274609	0.273201	0.00354693
	139.604	-0.0158768	0.00115292	0.0175095	0.000175322	0.0768814	0.000345223	0.0956497	0.000648533	0.0917282	0.00188304	0.150154	0.00269734	0.275154	0.00348397
[truncated: 3,506 more rows]

## Sheet: steady-state
Fig. S10a (inset)	Data		Fit
	[CUB1CUB2] (nM)	Response (RU)	[CUB1CUB2] (nM)	Response (RU)
	6.25e-09	8.90202	7.8e-10	1.47058
	7.8e-10	1.30831	1.27717e-09	2.21263
	1.56e-09	2.62476	1.77434e-09	2.93577
	3.125e-09	4.88658	2.27152e-09	3.64071
	1.25e-08	15.0164	2.76869e-09	4.32814
	2.5e-08	23.6477	3.26586e-09	4.99869
	5e-08	33.9888	3.76303e-09	5.65298
			4.2602e-09	6.29159
			4.75737e-09	6.91509
			5.25455e-09	7.524
			5.75172e-09	8.11883
			6.24889e-09	8.70006
			6.74606e-09	9.26815
			7.24323e-09	9.82354
			7.7404e-09	10.3667
			8.23758e-09	10.8979
			8.73475e-09	11.4177
			9.23192e-09	11.9263
			9.72909e-09	12.4242
			1.02263e-08	12.9116
			1.07234e-08	13.3889
			1.12206e-08	13.8565
			1.17178e-08	14.3145
			1.22149e-08	14.7633
			1.27121e-08	15.2032
			1.32093e-08	15.6345
			1.37065e-08	16.0573
			1.42036e-08	16.4719
			1.47008e-08	16.8786
			1.5198e-08	17.2776
			1.56952e-08	17.6691
			1.61923e-08	18.0534
			1.66895e-08	18.4305
			1.71867e-08	18.8007
			1.76838e-08	19.1643
			1.8181e-08	19.5213
			1.86782e-08	19.872
			1.91754e-08	20.2165
			1.96725e-08	20.5549
			2.01697e-08	20.8875
			2.06669e-08	21.2144
			2.1164e-08	21.5358
			2.16612e-08	21.8517
			2.21584e-08	22.1623
			2.26556e-08	22.4678
			2.31527e-08	22.7682
			2.36499e-08	23.0637
			2.41471e-08	23.3545
			2.46442e-08	23.6406
			2.51414e-08	23.9221
			2.56386e-08	24.1991
			2.61358e-08	24.4718
			2.66329e-08	24.7403
			2.71301e-08	25.0046
			2.76273e-08	25.2649
			2.81244e-08	25.5212
			2.86216e-08	25.7737
			2.91188e-08	26.0223
			2.9616e-08	26.2673
			3.01131e-08	26.5086
			3.06103e-08	26.7464
			3.11075e-08	26.9808
			3.16046e-08	27.2118
			3.21018e-08	27.4394
			3.2599e-08	27.6638
			3.30962e-08	27.8851
			3.35933e-08	28.1032
			3.40905e-08	28.3183
			3.45877e-08	28.5304
			3.50848e-08	28.7396
			3.5582e-08	28.9459
			3.60792e-08	29.1495
			3.65764e-08	29.3503
			3.70735e-08	29.5484
			3.75707e-08	29.7439
			3.80679e-08	29.9368
			3.85651e-08	30.1272
			3.90622e-08	30.3151
			3.95594e-08	30.5005
			4.00566e-08	30.6836
			4.05537e-08	30.8643
			4.10509e-08	31.0428
			4.15481e-08	31.219
			4.20453e-08	31.3929
			4.25424e-08	31.5647
			4.30396e-08	31.7344
			4.35368e-08	31.902
			4.40339e-08	32.0676
			4.45311e-08	32.2311
			4.50283e-08	32.3926
			4.55255e-08	32.5523
			4.60226e-08	32.71
			4.65198e-08	32.8658
			4.7017e-08	33.0198
			4.75141e-08	33.172
			4.80113e-08	33.3224
			4.85085e-08	33.4711
			4.90057e-08	33.618
			4.95028e-08	33.7633
			5e-08	33.9069
