# Supplementary material for: Identification of PCPE-2 as the endogenous specific inhibitor of human BMP-1/tolloid-like proteinases
Source: Nat Commun. 2023 Dec 4;14:8020. doi: 10.1038/s41467-023-43401-0 (PMC10696041; doi:10.1038/s41467-023-43401-0)
Supplement: Supplementary file 4 — Source Data [file 41467_2023_43401_MOESM4_ESM.zip › Source data/SuppFig10b.xlsx]

## Sheet: Feuil1
Fig. S10b		Response (RU)
	Time (s)	CUB1CUB2	NTR
	1	0.055069	0.0403442
	2	0.0733185	0.049881
	3	0.0229187	-0.00352478
	4	0.00819397	-0.0288391
	5	-0.0219269	-0.0370331
	6	-0.0632477	-0.0633087
	7	-0.0121613	-0.0679169
	8	-0.0531769	-0.1129
	9	-0.0474701	-0.124847
	10	-0.0221405	-0.0298004
	11	-0.0325317	-0.0641632
	12	-0.0359039	-0.057312
	13	-0.0524292	-0.0953979
	14	-0.0172424	-0.0296936
	15	0.0721283	0.0348816
	16	0.00778198	-0.0197296
	17	0.00509644	0.023819
	18	0.0277252	0.0325317
	19	0.0288544	0.0591278
	20	0.011734	0.0386963
	21	-0.0289917	-0.00947571
	22	-0.0316162	-0.0159912
	23	-0.0738373	-0.0476227
	24	-0.0827789	-0.0768433
	25	-0.074585	-0.100281
	26	-0.0593414	-0.0751953
	27	-0.0609894	-0.0686493
	28	-0.0503998	-0.0619659
	29	-0.023056	-0.0370331
	30	-0.0113373	0.00128174
	31	-0.0141144	0.00315857
	32	-2.44249e-15	0
	33	0.0152588	-0.00817871
	34	0.0171356	-0.0152435
	35	0.0265961	-0.0280914
	36	-0.0122528	-0.0671539
	37	0.00782776	-0.0407715
	38	-0.00834656	-0.0318451
	39	0.00444031	0.0179749
	40	-0.0986938	-0.0856628
	41	-0.0719604	0.0970306
	42	-1.11934	-2.5655
	43	17.6681	-1.3676
	44	40.9507	-3.87403
	45	47.4431	-1.8814
	46	50.1377	-0.143997
	47	50.5555	0.027504
	48	50.8614	0.207344
	49	51.1396	0.364723
	50	51.3661	0.423561
	51	51.5048	0.394562
	52	51.7071	0.439285
	53	51.8676	0.420876
	54	51.9278	0.41713
	55	51.9875	0.46228
	56	52.0704	0.485504
	57	52.1543	0.471153
	58	52.3441	0.45237
	59	52.6168	0.468163
	60	52.7904	0.430069
	61	52.8777	0.41497
	62	52.9039	0.387245
	63	52.946	0.399719
	64	52.9909	0.398964
	65	52.9341	0.410316
	66	52.8426	0.399719
	67	52.7465	0.466286
	68	52.6723	0.4795
	69	52.7426	0.47506
	70	52.8254	0.455154
	71	52.8981	0.488815
	72	52.9565	0.524872
	73	53.0365	0.563934
	74	53.0608	0.582939
	75	53.1197	0.573845
	76	53.1839	0.524559
	77	53.2396	0.52269
	78	53.3395	0.518028
	79	53.3664	0.525467
	80	53.4867	0.533653
	81	53.5042	0.542213
	82	53.5358	0.542213
	83	53.6446	0.549278
	84	53.768	0.554695
	85	53.8795	0.58519
	86	54.0065	0.573471
	87	54.0678	0.544464
	88	54.0754	0.499855
	89	54.1107	0.495346
	90	54.2156	0.472275
	91	54.3657	0.502937
	92	54.4159	0.527115
	93	54.525	0.58107
	94	54.6569	0.648216
	95	54.7049	0.650475
	96	54.7543	0.684715
	97	54.822	0.688622
	98	54.9235	0.666313
	99	54.9373	0.634308
	100	54.9389	0.617935
	101	54.9724	0.63131
	102	55.0311	0.63131
	103	55.0644	0.648605
	104	55.1144	0.670372
	105	55.1667	0.7005
	106	55.1862	0.704025
	107	55.2227	0.720406
	108	55.2898	0.743088
	109	55.3194	0.741814
	110	55.3711	0.754822
	111	55.3694	0.751656
	112	55.3514	0.745346
	113	55.3283	0.723022
	114	55.3156	0.70237
	115	55.2892	0.682846
	116	55.2724	0.652718
	117	55.26	0.651596
	118	55.2401	0.632065
	119	55.2456	0.622368
	120	55.2404	0.585182
	121	55.251	0.578659
	122	55.2501	0.580162
	123	55.2812	0.592995
	124	55.2609	0.615311
	125	55.2378	0.623497
	126	55.2071	0.641907
	127	55.2017	0.66143
	128	55.179	0.639122
	129	55.1805	0.633713
	130	55.2145	0.641151
	131	55.248	0.625381
	132	55.2327	1.43663
	133	62.4061	0.649872
	134	28.6447	0.444717
	135	29.4311	1.37694
	136	22.2749	0.795441
	137	17.596	0.667816
	138	14.2046	0.611786
	139	11.6137	0.549286
	140	9.64844	0.521561
	141	8.10976	0.48175
	142	6.77698	0.449753
	143	5.71335	0.449371
	144	4.81566	0.41925
	145	4.18413	0.42128
	146	3.64581	0.396713
	147	3.16925	0.42128
	148	2.78404	0.430969
	149	2.49347	0.422256
	150	2.17188	0.408127
	151	1.9046	0.408508
	152	1.67136	0.376343
	153	1.52811	0.371475
	154	1.33894	0.35434
	155	1.20741	0.331436
	156	1.08745	0.298538
	157	0.988663	0.293121
	158	0.894913	0.268936
	159	0.799133	0.254059
	160	0.721008	0.263
	161	0.66835	0.280655
	162	0.610504	0.300186
	163	0.577759	0.321594
	164	0.5242	0.336472
	165	0.487167	0.328278
	166	0.450729	0.315659
	167	0.376511	0.284409
	168	0.348038	0.276596
	169	0.287415	0.252411
	170	0.266006	0.251282
	171	0.20929	0.251282
	172	0.212601	0.264282
	173	0.240692	0.30687
	174	0.21875	0.300934
	175	0.181946	0.264877
	176	0.146042	0.260223
	177	0.128159	0.225433
	178	0.0980377	0.193817
	179	0.06604	0.161438
	180	0.0567169	0.160309
	181	0.0719757	0.16069
	182	0.0879669	0.18187
	183	0.0913544	0.20253
	184	0.117569	0.21109
	185	0.118698	0.19104
	186	0.126511	0.203278
	187	0.135971	0.199753
	188	0.130035	0.193436
	189	0.1371	0.193817
	190	0.108856	0.202377
	191	0.135223	0.227097
	192	0.130035	0.237152
	193	0.118698	0.22229
	194	0.117569	0.23175
	195	0.0999146	0.220032
	196	0.0601044	0.203278
	197	0.0597229	0.21109
	198	0.0491333	0.210342
	199	0.0511627	0.229874
	200	0.0561981	0.239563
	201	0.0773773	0.233627
	202	0.0913544	0.237534
	203	0.0921021	0.226944
	204	0.09729	0.198471
	205	0.081131	0.175034
	206	0.0874481	0.161438
	207	0.0803833	0.150848
	208	0.0785065	0.131317
	209	0.0773773	0.120117
	210	0.0601044	0.111038
	211	0.0461273	0.0978088
	212	0.00744629	0.0851898
	213	0.0141296	0.0911255
	214	0.0293884	0.151749
	215	0.0368195	0.163315
	216	0.0708618	0.17038
	217	0.0890961	0.180969
	218	0.10675	0.179092
	219	0.0757294	0.149719
	220	0.0667877	0.152496
	221	0.039444	0.152496
	222	0.0160065	0.16069
	223	0.00354004	0.151596
	224	0.0226898	0.149719
	225	0.0277252	0.173157
	226	0.0167542	0.154373
	227	0.00932312	0.143036
	228	0.0160065	0.148972
	229	0.00616455	0.161057
	230	0.0206604	0.174286
	231	0.0175018	0.163681
	232	0.0351563	0.192307
	233	0.0453796	0.182098
	234	0.0619049	0.194717
	235	0.0673218	0.217041
	236	0.0821991	0.207565
	237	0.0766296	0.186905
	238	0.0621338	0.168121
	239	0.0362854	0.152496
	240	0.0256958	0.130188
	241	0.00616455	0.100067
	242	-0.028244	0.0840607
	243	-0.0207977	0.0922546
	244	-0.0301208	0.0911255
	245	-0.0308685	0.0794067
	246	-0.0297394	0.0794067
	247	-0.0425873	0.0899963
	248	-0.0319977	0.0814362
	249	-0.00352478	0.0998383
	250	-0.00427246	0.108032
	251	0.00706482	0.112305
	252	0.00654602	0.121628
	253	-0.000900269	0.0941315
	254	-0.0105896	0.0887146
	255	-0.0325165	0.0534058
	256	-0.0395813	0.0480042
	257	-0.0211792	0.0480042
	258	0.00593567	0.0626526
	259	0.0524445	0.0896301
	260	0.0879669	0.127182
	261	0.10788	0.14357
	262	0.101944	0.152878
	263	0.0777588	0.146561
	264	0.0472565	0.132446
	265	0.0277252	0.112534
	266	0.00894165	0.0859375
	267	0.00932312	0.086319
	268	0.0265961	0.0851898
	269	0.00932312	0.0649109
	270	0.00541687	0.0715942
	271	0.0344086	0.0911255
	272	0.0461273	0.114182
	273	0.0570984	0.102097
	274	0.0688171	0.100967
	275	0.0836945	0.10878
	276	0.0762482	0.100967
	277	0.0554504	0.0775299
	278	0.0703125	0.080307
	279	0.0279541	0.0669403
	280	0.0108185	0.0606232
	281	-0.0228271	0.050415
	282	-0.0399628	0.0351563
	283	-0.023056	0.0273438
	284	-0.0425873	-0.00817871
	285	-0.0472412	-0.0202789
	286	-0.0241699	-0.0152435
	287	0.00631714	-0.00856018
	288	0.0160065	-0.0163727
	289	0.0100708	-0.0299683
	290	0.0217896	-0.00653076
	291	0.0296021	-0.010437
	292	0.00411987	-0.0166016
	293	-0.0118713	-0.0333405
	294	-0.0204315	-0.0310974
	295	-0.023056	-0.0271912
	296	-0.0195313	-0.0368805
	297	-0.0226746	-0.0502472
	298	-0.0135956	-0.0690308
	299	0.00857544	-0.057312
	300	0.0284729	-0.0396576
	301	0.0217896	-0.0448456
	302	0.0375671	-0.0307159
	303	0.0171356	-0.0182495
	304	0.0160065	-0.00765991
	305	0.0152588	-0.0171204
	306	0.0325317	-0.00653076
	307	0.0355377	-0.000595093
	308	0.0277252	-0.0163727
	309	0.0148773	-0.0210266
	310	-0.00352478	0.000152588
	311	0.00909424	0.0130005
	312	-0.0191498	0.00241089
	313	-0.0425873	-0.00856018
	314	-0.0531769	-0.0253143
	315	-0.0425873	-0.0377808
	316	-0.0531769	-0.0561829
	317	-0.0524292	-0.0679016
	318	-0.0660248	-0.0623474
	319	-0.0526581	-0.0478516
	320	-0.0444641	-0.0502472
	321	-0.0405579	-0.0111847
	322	-0.043335	0.00128174
	323	-0.0526428	0.0107574
	324	-0.043335	0.0200653
	325	-0.0425873	0.020813
	326	-0.0379333	0.0431213
	327	-0.0245514	0.057251
	328	-0.0241852	0.0704651
	329	-0.0301208	0.0715942
	330	-0.0180206	0.0950317
	331	-0.0425873	0.0911255
	332	-0.0554352	0.0821838
	333	-0.0773621	0.0591278
	334	-0.0691833	0.0591278
	335	-0.0746002	0.0568695
	336	-0.0933685	0.0579987
	337	-0.10434	0.0293732
	338	-0.130554	0.0325317
	339	-0.143021	0.0219421
	340	-0.132431	0.0226898
	341	-0.121841	0.0254669
	342	-0.0941162	0.0336609
	343	-0.0710602	0.0332794
	344	-0.0327454	0.0407257
	345	-0.0289917	0.0528107
	346	-0.00352478	0.0598755
	347	0.00112915	0.0567169
	348	-0.0297394	0.0513153
	349	-0.0325165	0.0680695
	350	-0.0888672	0.0507813
	351	-0.0922394	0.052063
	352	-0.110275	0.046875
	353	-0.109894	0.0344086
	354	-0.111023	0.0265961
	355	-0.0875854	0.0277252
	356	-0.0914917	0.020813
	357	-0.0844269	0.020813
	358	-0.103958	0.000534058
	359	-0.114029	0.0111237
	360	-0.111771	0.0189362
	361	-0.130554	0.0189362
	362	-0.105087	0.0392151
	363	-0.0887146	0.0579987
	364	-0.0797729	0.0645294
	365	-0.069931	0.0821838
	366	-0.0628662	0.091507
	367	-0.0463409	0.0998383
	368	-0.0279388	0.100967
	369	-0.0162201	0.11937
	370	-0.00262451	0.12944
	371	0.0122528	0.129059
	372	0.0239716	0.14003
	373	0.0344086	0.132065
	374	0.0383148	0.14003
	375	0.0163879	0.123505
	376	-0.00352478	0.110657
	377	-0.0027771	0.123123
	378	-0.0211792	0.112534
	379	-0.0336456	0.111786
	380	-0.0466461	0.111786
	381	-0.0708313	0.100815
	382	-0.090744	0.09375
	383	-0.123489	0.0727234
	384	-0.131302	0.0539398
	385	-0.140625	0.0449982
	386	-0.159775	0.0148773
	387	-0.140991	0.0329132
	388	-0.132431	0.020813
	389	-0.101181	0.0509338
	390	-0.118088	0.020813
	391	-0.109894	0.0314026
	392	-0.0883331	0.0513153
	393	-0.0922394	0.0775299
	394	-0.0887146	0.0911255
	395	-0.0816498	0.098938
	396	-0.074585	0.104721
	397	-0.0632477	0.0976563
	398	-0.0738373	0.0738525
	399	-0.0621185	0.0362854
	400	-0.08255	0.0316315
	401	-0.0809021	0.0351563
	402	-0.0656433	0.0485382
	403	-0.0582123	0.0665588
	404	-0.0829315	0.0570984
	405	-0.100433	0.0615234
	406	-0.095993	0.0306549
	407	-0.111252	0.0111237
	408	-0.122589	0.0159302
	409	-0.112747	0.0217133
	410	-0.101776	0.026001
	411	-0.106964	0.020813
	412	-0.119965	0.0314026
	413	-0.122742	0.0297546
	414	-0.111023	0.0344086
	415	-0.144302	0.0265961
	416	-0.160675	0.0297546
	417	-0.138367	0.0539398
	418	-0.140244	0.0414734
	419	-0.16069	0.0262146
	420	-0.159027	0.0148773
	421	-0.161423	-0.00540161
	422	-0.151215	0.00241089
	423	-0.141373	0.00292969
	424	-0.137833	0.00646973
	425	-0.117035	0.0306549
	426	-0.0978699	0.0377197
	427	-0.0653381	0.052597
	428	-0.0549011	0.0200653
	429	-0.0467224	0.0107422
	430	-0.0515289	-0.0143433
	431	-0.0582123	-0.0561829
	432	-0.0558014	-0.0709076
	433	-0.0489044	-0.0807495
	434	-0.0425873	-0.0896912
	435	-0.0414581	-0.0697784
	436	-0.012085	-0.0697784
	437	0.00354004	-0.0407867
	438	0.0167542	-0.010437
	439	0.0108185	0.0137482
	440	0.0022583	0.0332794
	441	0.00932312	0.0649109
	442	-0.00517273	0.0640106
	443	-0.00984192	0.0636292
	444	0.0152588	0.0610046
	445	0.0230713	0.0570984
	446	0.0461273	0.067688
	447	0.0284729	0.0477753
	448	0.0223236	0.0501862
	449	0.0160065	0.052063
	450	0.00241089	0.0325317
	451	0.0137482	0.020813
	452	0.0345612	0.0161591
	453	0.0465088	0.00984192
	454	0.0773773	0.020813
	455	0.086319	0.0384674
	456	0.0980377	0.0314026
	457	0.0980377	0.0384674
	458	0.0686646	0.020813
	459	0.0413208	0.0247192
	460	0.0260773	0.0102234
	461	0.00894165	-0.00856018
	462	-0.00352478	-0.00930786
	463	-0.0122375	-0.0202789
	464	-0.0133667	-0.038681
	465	0.00631714	-0.000976563
	466	-0.00352478	0.0141296
	467	0.00706482	0.0189362
	468	0.0277252	0.0579987
	469	0.0383148	0.0899963
	470	0.0386963	0.0981903
	471	0.039444	0.109528
	472	0.0472565	0.110657
	473	0.0472565	0.121246
	474	0.0355377	0.102844
	475	0.0355377	0.0805359
	476	0.0472565	0.0704651
	477	0.0413208	0.0539398
	478	0.0359192	0.0591278
	479	0.00616455	0.0316315
	480	0.00968933	0.0144958
	481	0.0288544	0.0247192
	482	0.023819	-0.00411987
	483	0.0570984	0.00608826
	484	0.0755005	0.00534058
	485	0.0766296	0.017807
	486	0.0453796	0.0118713
	487	0.0265961	0.0235901
	488	0.0277252	0.029007
	489	0.000595093	0.0254669
	490	-0.0176544	0.0431213
	491	-0.0501709	0.0219421
	492	-0.0691833	0.0137482
	493	-0.0531769	0.0141296
	494	-0.0398102	-0.00352478
	495	-0.0148621	0.0050354
	496	0.023819	0.0132141
	497	0.0656586	0.0273438
	498	0.0608521	0.0265961
	499	0.0589752	0.0426025
	500	0.0413208	0.0344086
	501	0.0225372	0.0215607
	502	0.00151062	0.00405884
	503	-0.0336456	-0.0111847
	504	-0.0414581	-0.0111847
	505	-0.0719604	-0.0487518
	506	-0.057312	-0.0259094
	507	-0.0534058	-0.00172424
	508	-0.0327454	0.020813
	509	-0.0531769	0.00315857
	510	-0.085556	-0.00930786
