# Supplementary material for: Identification of PCPE-2 as the endogenous specific inhibitor of human BMP-1/tolloid-like proteinases
Source: Nat Commun. 2023 Dec 4;14:8020. doi: 10.1038/s41467-023-43401-0 (PMC10696041; doi:10.1038/s41467-023-43401-0)
Supplement: Supplementary file 4 — Source Data [file 41467_2023_43401_MOESM4_ESM.zip › Source data/SuppFig12a.xlsx]

## Sheet: kinetics
Fig. S12a		Response (RU) for CUB2NTR
	Time (s)	Cycle: 54 CUB2NTR 31,25 nM_Y	Fitted Cycle: 54 CUB2NTR 31,25_Y	Cycle: 56 CUB2NTR 3,91 nM_Y	Fitted Cycle: 56 CUB2NTR 3,91 _Y	Cycle: 57 CUB2NTR 7,8125 nM_Y	Fitted Cycle: 57 CUB2NTR 7,812_Y	Cycle: 58 CUB2NTR 15,625 nM_Y	Fitted Cycle: 58 CUB2NTR 15,62_Y	Cycle: 59 CUB2NTR 31,25 nM_Y	Fitted Cycle: 59 CUB2NTR 31,25_Y	Cycle: 60 CUB2NTR 62,5 nM_Y	Fitted Cycle: 60 CUB2NTR 62,5 _Y	Cycle: 61 CUB2NTR 125 nM_Y	Fitted Cycle: 61 CUB2NTR 125 n_Y	Cycle: 62 CUB2NTR 250 nM_Y
	-60.06	-0.0932819	0	0.041097	0	0.060201	0	-0.0290324	0	-0.0177408	0	-0.00441469	0	-0.0696208	0	0.00929778	0
	-59.96	-0.0807902	0	0.0353803	0	0.0458783	0	-0.0433551	0	-0.00392638	0	-0.0145671	0	-0.0722247	0	0.0223187	0
	-59.86	-0.0786945	0	0.0314534	0	0.0466512	0	-0.0230509	0	-0.0179851	0	-0.0171711	0	-0.0605265	0	0.0191854	0
	-59.76	-0.0701091	0	0.0387573	0	0.0617676	0	-0.00402832	0	-0.0192871	0	-0.0116984	0	-0.0680542	0	0.0264893	0
	-59.66	-0.0698242	0	0.0335492	0	0.0487469	0	-0.00923646	0	-0.0174762	0	-0.00909424	0	-0.0654498	0	0.0212811	0
	-59.56	-0.053182	0	0.0113932	0	0.0461222	0	-0.0180868	0	-0.0302325	0	-0.0229085	0	-0.0625814	0	0.012431	0
	-59.46	-0.0425008	0	-0.00290918	0	0.0482383	0	-0.0191445	0	-0.0375161	0	-0.0122274	0	-0.0862832	0	-0.00425196	0
	-59.36	-0.0497845	0	-0.00290934	0	0.05837	0	-0.0191447	0	-0.0304971	0	-0.019511	0	-0.0878703	0	-0.00425194	0
	-59.26	-0.0419718	0	-0.00160726	0	0.052653	0	-0.0326742	0	-0.0362142	0	-0.0242106	0	-0.0841878	0	-0.0248006	0
	-59.16	-0.0484823	0	-6.09159e-05	0	0.043274	0	-0.0342406	0	-0.0377806	0	-0.0416463	0	-0.0834349	0	-0.019348	0
	-59.06	-0.0500488	0	0.0069987	0	0.0487467	0	-0.0318807	0	-0.0244957	0	-0.0267944	0	-0.0732625	0	-0.0138755	0
	-58.96	-0.044576	0	-0.000569914	0	0.0662026	0	-0.0316368	0	-0.0195518	0	-0.0260213	0	-0.0683189	0	-0.0253502	0
	-58.86	-0.0396322	0	0.00878906	0	0.0669556	0	-0.0332031	0	-0.0164184	0	-0.0210775	0	-0.0698853	0	-0.0292358	0
	-58.76	-0.0333862	0	0.00803629	0	0.0622965	0	-0.0277303	0	-0.0164388	0	-0.022644	0	-0.0722249	0	-0.0214437	0
	-58.66	-0.0357259	0	0.0103554	0	0.0732216	0	-0.0238243	0	-0.00783306	0	-0.013265	0	-0.0683189	0	-0.00111919	0
	-58.56	-0.0287069	0	0.0134888	0	0.0716553	0	-0.0253906	0	-0.0211181	0	-0.00935879	0	-0.0698853	0	-0.0144042	0
	-58.46	-0.0255737	0	0.00490328	0	0.0708823	0	-0.0261636	0	-0.025004	0	-0.0109253	0	-0.073771	0	0.00124117	0
	-58.36	-0.0263468	0	0.00724284	0	0.0732218	0	-0.0238241	0	-0.0156454	0	-0.0116983	0	-0.0878499	0	0.0105997	0
	-58.26	-0.0240072	0	0.00724284	0	0.0732218	0	-0.0207113	0	-0.0156453	0	-0.00935873	0	-0.0847371	0	0.0105998	0
	-58.16	-0.0240072	0	-0.00604242	0	0.0747681	0	-0.0175781	0	-0.0140991	0	-0.00935873	0	-0.0816039	0	0.00903326	0
	-58.06	-0.0255737	0	-0.00447591	0	0.0779215	0	-0.0160116	0	-0.00783291	0	-0.0109253	0	-0.0714315	0	0.0105997	0
	-57.96	-0.0240072	0	0.00960304	0	0.0826011	0	-0.0183511	0	-0.0101723	0	-0.00935873	0	-0.0901894	0	0.00826027	0
	-57.86	-0.0263468	0	0.0189616	0	0.0849406	0	-0.0238241	0	-0.00783294	0	-0.0116983	0	-0.0847371	0	0.0105997	0
	-57.76	-0.0240072	0	0.0228678	0	0.0888468	0	-0.0199178	0	-0.0039266	0	-0.00935873	0	-0.0761312	0	0.014506	0
	-57.66	-0.00838216	0	0.0254719	0	0.0914509	0	-0.0173137	0	-0.00132253	0	-0.00545248	0	-0.0735271	0	0.0171101	0
	-57.56	-0.005778	0	0.025472	0	0.091451	0	-0.0173136	0	-0.00132243	0	-0.00284831	0	-0.073527	0	0.0171102	0
	-57.46	0.0020345	0	0.0244344	0	0.0935262	0	-0.0183512	0	-0.00235999	0	-0.00284831	0	-0.0745646	0	0.0160726	0
	-57.36	0.000996906	0	0.0228678	0	0.0966593	0	-0.0199178	0	-0.0156453	0	-0.00388591	0	-0.0761312	0	0.0145061	0
	-57.26	-0.000569664	0	0.0202637	0	0.0940552	0	-0.022522	0	-0.0182495	0	-0.0171712	0	-0.0787354	0	0.0150146	0
	-57.16	-0.00317383	0	0.0254718	0	0.0875446	0	-0.00950134	0	-0.00132263	0	-0.00805664	0	-0.0735272	0	0.0249225	0
	-57.06	0.0106405	0	0.0332845	0	0.0875448	0	-0.0173136	0	-0.00132243	0	-0.00284831	0	-0.073527	0	0.0132039	0
	-56.96	0.00594075	0	0.0259807	0	0.0849407	0	-0.0199177	0	-0.0156453	0	-0.00284831	0	-0.0761311	0	0.0105999	0
	-56.86	0.00644936	0	0.0379639	0	0.0844116	0	-0.0204468	0	-0.0161743	0	-0.0023397	0	-0.0766602	0	0.0100708	0
	-56.76	0.0106201	0	0.0293783	0	0.0836385	0	-0.0212199	0	-0.0169474	0	-0.0130005	0	-0.0774333	0	0.00929769	0
	-56.66	0.0145467	0	0.0371908	0	0.0953573	0	-0.0165202	0	-0.0169474	0	-0.0184733	0	-0.0774333	0	0.00929769	0
	-56.56	0.016866	0	0.0262655	0	0.0953573	0	-0.00950114	0	-0.0122477	0	-0.0184733	0	-0.0774333	0	0.00929769	0
	-56.46	0.0145467	0	0.029887	0	0.0927532	0	-0.0121052	0	-0.00783275	0	-0.00364177	0	-0.0800373	0	0.00669362	0
	-56.36	0.0189616	0	0.0371908	0	0.0953573	0	-0.00950114	0	-0.00992849	0	-0.00154623	0	-0.0774333	0	0.0179035	0
	-56.26	0.0215658	0	0.0293783	0	0.0953573	0	-0.00950114	0	-0.0122477	0	-0.00205485	0	-0.0774333	0	0.0163167	0
	-56.16	0.0215658	0	0.0332847	0	0.0914512	0	-0.0134072	0	-0.00913472	0	-0.00364177	0	-0.0813393	0	0.0139976	0
	-56.06	0.0254721	0	0.0327759	0	0.0940552	0	-0.0155029	0	-0.00653086	0	-0.00284825	0	-0.0787354	0	0.0150145	0
	-55.96	0.0233765	0	0.0325113	0	0.0984903	0	-0.0180868	0	-0.00679533	0	-0.00335693	0	-0.077413	0	0.0210367	0
	-55.86	0.0207927	0	0.0332845	0	0.0992635	0	-0.0173136	0	-0.00443525	0	-0.00362133	0	-0.0813395	0	0.0171102	0
	-55.76	0.0215658	0	0.0371908	0	0.10317	0	-0.00870768	0	-0.00522868	0	-0.00754802	0	-0.0774333	0	0.0210164	0
	-55.66	0.025472	0	0.0371908	0	0.10317	0	-0.00168864	0	-0.00522868	0	-0.0059611	0	-0.0774333	0	0.0210164	0
	-55.56	0.025472	0	0.0371908	0	0.10317	0	-0.00168864	0	-0.00522868	0	0.00105794	0	-0.0774333	0	0.0210164	0
	-55.46	0.025472	0	0.0465491	0	0.109415	0	0.00455687	0	0.00412963	0	0.00105794	0	-0.068075	0	0.027262	0
	-55.36	0.0239053	0	0.049174	0	0.104228	0	0.0024821	0	0.00675463	0	0.00730369	0	-0.06545	0	0.0329998	0
	-55.26	0.0218302	0	0.0515137	0	0.101868	0	0.00482178	0	0.00909424	0	0.000528971	0	-0.0631104	0	0.0353394	0
	-55.16	0.0241699	0	0.0538533	0	0.104207	0	0.00716137	0	0.0114338	0	-0.00415039	0	-0.0638836	0	0.0376789	0
	-55.06	0.0265096	0	0.0515137	0	0.101868	0	0.00482178	0	-0.00262442	0	0.002889	0	-0.0678101	0	0.0384522	0
	-54.96	0.0210571	0	0.0476077	0	0.0979617	0	0.000915825	0	-0.00653046	0	0.00286865	0	-0.0670163	0	0.0392459	0
	-54.86	0.0124513	0	0.0499674	0	0.103434	0	0.00168864	0	-0.00105815	0	-0.00335678	0	-0.0615438	0	0.0447182	0
	-54.76	0.017924	0	0.0476074	0	0.105774	0	-0.00299072	0	0.00128174	0	0.00913493	0	-0.0592041	0	0.0470581	0
	-54.66	0.0202637	0	0.0507202	0	0.113586	0	-0.00299072	0	0.00128174	0	0.0114746	0	-0.0592041	0	0.0470581	0
	-54.56	0.0202637	0	0.0538534	0	0.104207	0	0.00325521	0	-0.000284772	0	0.0114746	0	-0.0685832	0	0.0454916	0
	-54.46	0.0186971	0	0.0541178	0	0.104472	0	0.00821939	0	-2.0355e-05	0	0.00990804	0	-0.0683187	0	0.045756	0
	-54.36	0.0189616	0	0.0541178	0	0.112284	0	0.0152384	0	-2.03457e-05	0	0.0101725	0	-0.0683187	0	0.045756	0
	-54.26	0.0189616	0	0.0541178	0	0.112284	0	0.0152384	0	-0.00783285	0	0.0101725	0	-0.0683187	0	0.045756	0
	-54.16	0.0189616	0	0.0564576	0	0.106812	0	0.00976569	0	-0.0054931	0	0.0101725	0	-0.0659789	0	0.0527955	0
	-54.06	0.0291139	0	0.065328	0	0.114095	0	0.0139364	0	-0.00132259	0	0.0125124	0	-0.0618083	0	0.0592853	0
	-53.96	0.0285848	0	0.0674032	0	0.110738	0	0.00899252	0	-0.00626627	0	0.00496419	0	-0.0667521	0	0.0473226	0
	-53.86	0.0283405	0	0.0580037	0	0.104451	0	0.000386555	0	-0.0179848	0	0.0117389	0	-0.0714518	0	0.0473228	0
	-53.76	0.0205282	0	0.051005	0	0.104472	0	0.00742594	0	-0.0156453	0	0.00703939	0	-0.0714315	0	0.0496623	0
	-53.66	0.0111491	0	0.0530804	0	0.0995282	0	-0.00221742	0	-0.020589	0	-0.00935872	0	-0.0615436	0	0.0447186	0
	-53.56	0.00150553	0	0.0668742	0	0.106303	0	-0.013387	0	-0.009908	0	0.000528969	0	-0.0625814	0	0.0389812	0
	-53.46	-0.00655111	0	0.0692342	0	0.107076	0	-0.00559492	0	-0.00132246	0	0.00419108	0	-0.0618083	0	0.0327352	0
	-53.36	-0.005778	0	0.072347	0	0.118795	0	0.00221761	0	-0.00602214	0	0.00496419	0	-0.0618083	0	0.0413411	0
	-53.26	0.0020345	0	0.0697428	0	0.116191	0	-0.000386558	0	-0.0039266	0	0.0127767	0	-0.0644124	0	0.0340373	0
	-53.16	-0.000569664	0	0.0707804	0	0.117228	0	0.000650998	0	-0.00288904	0	0.0101725	0	-0.0633749	0	0.0350748	0
	-53.06	0.000467934	0	0.0871785	0	0.118795	0	0.00221761	0	-0.00132249	0	0.0159098	0	-0.0618083	0	0.0366414	0
	-52.96	0.0137533	0	0.0879721	0	0.119588	0	-0.00168859	0	-0.00522863	0	0.0244954	0	-0.0539957	0	0.0327352	0
	-52.86	0.00673411	0	0.0757446	0	0.117493	0	-0.0108032	0	-0.0143429	0	0.0205891	0	-0.0631104	0	0.023621	0
	-52.76	-0.00708008	0	0.0661014	0	0.112549	0	-0.00402798	0	-0.0114743	0	0.0114746	0	-0.0602414	0	0.0186771	0
	-52.66	-0.0120238	0	0.0689494	0	0.100566	0	-0.00429281	0	-0.0117391	0	0.00653091	0	-0.0605062	0	0.0293376	0
	-52.56	-0.0122884	0	0.0736491	0	0.100566	0	-0.00429281	0	-0.0117391	0	0.00626627	0	-0.0487874	0	0.023112	0
	-52.46	-0.0122884	0	0.0634969	0	0.0857137	0	-0.0113322	0	-0.0187785	0	-0.00154623	0	-0.0558268	0	0.0113729	0
	-52.36	-0.0193278	0	0.0525515	0	0.079468	0	-0.0175779	0	-0.0250242	0	-0.00858561	0	-0.0620725	0	0.00512719	0
	-52.26	-0.0224609	0	0.0400595	0	0.0818075	0	-0.0183512	0	-0.0257974	0	-0.0148315	0	-0.0628458	0	0.00435396	0
	-52.16	-0.0333658	0	0.0423991	0	0.0888468	0	-0.0160116	0	-0.0234579	0	-0.0156046	0	-0.0605062	0	0.00669343	0
	-52.06	-0.0357259	0	0.0400594	0	0.0865072	0	-0.0230509	0	-0.03361	0	-0.013265	0	-0.0597331	0	0.00435384	0
	-51.96	-0.0458781	0	0.0538737	0	0.0878092	0	-0.0287679	0	-0.0323079	0	-0.0156047	0	-0.0490316	0	-0.00606283	0
	-51.86	-0.0492757	0	0.0616659	0	0.0893759	0	-0.0350138	0	-0.0385538	0	0.00132243	0	-0.0420328	0	-0.00919592	0
	-51.76	-0.059428	0	0.0606078	0	0.0758056	0	-0.0360719	0	-0.0364989	0	0.00990797	0	-0.041504	0	-0.0133666	0
	-51.66	-0.0706179	0	0.0640259	0	0.0675049	0	-0.0303345	0	-0.0213621	0	0.0104368	0	-0.0474854	0	-0.00842262	0
	-51.56	-0.0695801	0	0.0726115	0	0.083903	0	-0.0334676	0	-0.0127767	0	0.0114746	0	-0.0412191	0	0.00644938	0
	-51.46	-0.0727132	0	0.0811971	0	0.104207	0	-0.0397135	0	-0.00730388	0	0.0208537	0	-0.0303141	0	0.00252278	0
	-51.36	-0.0789592	0	0.0994263	0	0.119324	0	-0.0410156	0	-0.00158689	0	0.0333455	0	-0.0339355	0	0.00122073	0
	-51.26	-0.0802613	0	0.10203	0	0.149272	0	-0.037618	0	0.00492333	0	0.0195312	0	-0.0313314	0	0.00461815	0
	-51.16	-0.084676	0	0.0856323	0	0.171143	0	-0.0118408	0	0.0322869	0	0.0206096	0	-0.0328979	0	0.0256951	0
	-51.06	-0.0667114	0	0.0770264	0	0.165649	0	0.0553589	0	0.0697632	0	0.0330811	0	-0.0266724	0	0.078064	0
	-50.96	-0.0471802	0	0.0752157	0	0.160726	0	0.102743	0	0.0710653	0	0.0291748	0	-0.0268962	0	0.117635	0
	-50.86	-0.0575968	0	0.0728547	0	0.163065	0	0.1121	0	0.0546662	0	0.0398763	0	-0.0222381	0	0.119974	0
	-50.76	-0.071674	0	0.0715732	0	0.164102	0	0.103006	0	0.0682138	0	0.0531429	0	-0.0360318	0	0.116309	0
	-50.66	-0.0729556	0	0.087972	0	0.150045	0	0.0920614	0	0.0642879	0	0.0377621	0	-0.042277	0	0.107745	0
	-50.56	-0.0760905	0	0.110901	0	0.144836	0	0.086853	0	0.0411377	0	0.0409139	0	-0.0505981	0	0.101746	0
	-50.46	-0.0648804	0	0.110881	0	0.147196	0	0.0845134	0	0.0340983	0	0.0396118	0	-0.0451253	0	0.0798747	0
	-50.36	-0.0570882	0	0.101786	0	0.14744	0	0.0808509	0	0.0351356	0	0.0434977	0	-0.0378624	0	0.0840248	0
	-50.26	-0.0482375	0	0.102294	0	0.151855	0	0.0712274	0	0.0192249	0	0.0336106	0	-0.0435798	0	0.0908192	0
	-50.16	-0.025818	0	0.111145	0	0.14978	0	0.0457153	0	-0.0164182	0	0.0310057	0	-0.034729	0	0.0676272	0
	-50.06	-0.0130615	0	0.108805	0	0.12089	0	0.023051	0	-0.0508016	0	0.03125	0	-0.0605062	0	0.0262248	0
	-49.96	-0.000569642	0	0.109843	0	0.104716	0	0.0076701	0	-0.0857137	0	0.0234782	0	-0.0829061	0	-0.00868732	0
	-49.86	0.0121867	0	0.106466	0	0.0826015	0	0.00197411	0	-0.100016	0	0.0151164	0	-0.0784702	0	-0.027689	0
	-49.76	0.0291319	0	0.0765179	0	0.0807904	0	-0.00142396	0	-0.0901051	0	0.0148497	0	-0.0810748	0	-0.0247975	0
	-49.66	0.06089	0	0.0126953	0	0.0708618	0	0.00585938	0	-0.087521	0	0.0255506	0	-0.125366	0	-0.0339321	0
	-49.56	0.0603638	0	-0.0505778	0	0.0700887	0	0.0238241	0	-0.0570475	0	0.0320435	0	-0.160502	0	-0.0190837	0
	-49.46	0.0587972	0	-0.0709025	0	0.0747884	0	0.0363363	0	-0.0226847	0	0.0273641	0	-0.169108	0	-0.0112712	0
	-49.36	0.0267537	0	-0.0833724	0	0.0638444	0	0.0363175	0	-0.00860433	0	0.00233968	0	-0.171446	0	0.00512858	0
	-49.26	-0.0208742	0	-0.0742587	0	0.0503141	0	0.0392057	0	0.0161349	0	-0.0109255	0	-0.141214	0	0.0103365	0
	-49.16	-0.0203652	0	-0.0443115	0	0.0357056	0	0.0379028	0	0.029663	0	-0.0330605	0	-0.101135	0	-0.0175172	0
	-49.06	-0.0333862	0	-0.0135905	0	0.037557	0	0.0295614	0	0.0338338	0	-0.0265503	0	-0.0852458	0	-0.0297648	0
	-48.96	-0.0292155	0	-0.00864665	0	0.0495199	0	0.0227865	0	0.0387777	0	-0.0301921	0	-0.0803019	0	-0.0217082	0
	-48.86	-0.0242717	0	-0.00968406	0	0.0406699	0	0.0139365	0	0.0377403	0	-0.0252482	0	-0.0735268	0	-0.0258584	0
	-48.76	-0.0323281	0	-0.00708012	0	0.0463867	0	0.0196533	0	0.0356444	0	-0.021586	0	-0.0678101	0	-0.0263673	0
	-48.66	-0.0274047	0	-0.00134277	0	0.0537109	0	0.0300903	0	0.0343626	0	-0.0236816	0	-0.0604858	0	-0.0253298	0
	-48.56	-0.0286865	0	0.0106405	0	0.044576	0	0.0420736	0	0.0416463	0	-0.00622559	0	-0.0626017	0	-0.0180461	0
	-48.46	-0.021403	0	0.0233765	0	0.0471802	0	0.0548096	0	0.0489502	0	-0.00364177	0	-0.0552979	0	-0.0240479	0
	-48.36	-0.0187988	0	0.0366824	0	0.0541994	0	0.0634158	0	0.0629885	0	-0.00335693	0	-0.0513914	0	-0.0154417	0
	-48.26	-0.0101925	0	0.0572306	0	0.0662028	0	0.0621134	0	0.0702917	0	-0.00415002	0	-0.0362753	0	-0.00502568	0
	-48.16	-0.00447556	0	0.0806885	0	0.0786743	0	0.0808716	0	0.077331	0	0.00937942	0	-0.0269165	0	0.00591987	0
	-48.06	0.0126953	0	0.0970866	0	0.0849406	0	0.0847575	0	0.0859172	0	0.0203247	0	-0.0253499	0	0.00278727	0
	-47.96	0.0111491	0	0.118184	0	0.102132	0	0.0785116	0	0.0858968	0	0.0148722	0	-0.0128581	0	0.00356038	0
	-47.86	0.0088094	0	0.118185	0	0.102133	0	0.0753991	0	0.0687463	0	0.0265706	0	-0.0112708	0	0.00356073	0
	-47.76	0.00411022	0	0.135111	0	0.111246	0	0.0806065	0	0.0809721	0	0.0148524	0	0.000955656	0	0.0134672	0
	-47.66	0.0140178	0	0.121806	0	0.0987345	0	0.0720011	0	0.0684611	0	0.0263469	0	-0.0162557	0	0.00486249	0
	-47.56	0.0132243	0	0.121053	0	0.112813	0	0.0712484	0	0.0622152	0	0.023173	0	-0.0123088	0	0.0111287	0
	-47.46	0.0116781	0	0.114258	0	0.127136	0	0.0683594	0	0.0531006	0	0.0224202	0	-0.00738525	0	0.0090332	0
	-47.36	0.0142822	0	0.109334	0	0.123739	0	0.0571493	0	0.0504964	0	0.0367432	0	-0.0068766	0	0.0111288	0
	-47.26	0.0100911	0	0.104634	0	0.11202	0	0.0587361	0	0.0504963	0	0.041158	0	0.00252268	0	0.0259602	0
	-47.16	0.0241902	0	0.0819702	0	0.101868	0	0.0352783	0	0.0372318	0	0.0520832	0	0.00720215	0	0.0353397	0
	-47.06	0.0429077	0	0.0606283	0	0.0906575	0	0.0303548	0	0.0260213	0	0.0544434	0	0.00459798	0	0.0210164	0
	-46.96	0.041097	0	0.0470784	0	0.0865072	0	0.0238241	0	0.0273031	0	0.0565389	0	-0.0167643	0	0.00746663	0
	-46.86	0.0439657	0	0.0405888	0	0.0901494	0	0.0290532	0	0.0255131	0	0.0453084	0	-0.0279537	0	-0.00372272	0
	-46.76	0.0397949	0	0.0437014	0	0.10968	0	0.0352785	0	0.0286258	0	0.0270996	0	-0.0318601	0	-0.0123287	0
	-46.66	0.046814	0	0.0452677	0	0.111247	0	0.0493571	0	0.0184732	0	0.0231934	0	-0.0302938	0	-0.0177816	0
	-46.56	0.0530802	0	0.0353597	0	0.105245	0	0.048055	0	0.0171712	0	0.0247599	0	-0.0315959	0	-0.0190837	0
	-46.46	0.0517782	0	0.0408529	0	0.0943197	0	0.041036	0	0.013265	0	0.0234578	0	-0.0355021	0	-0.0182902	0
	-46.36	0.0478719	0	0.0502114	0	0.0966592	0	0.0339761	0	0.0156045	0	0.0195516	0	-0.0448813	0	-0.00893164	0
	-46.26	0.0502115	0	0.0470785	0	0.0935262	0	0.0355428	0	0.0241904	0	0.0218912	0	-0.0480143	0	-0.0120645	0
	-46.16	0.0470784	0	0.0470988	0	0.0888468	0	0.0308634	0	0.0195111	0	0.018758	0	-0.0526937	0	-0.0167438	0
	-46.06	0.0423991	0	0.0408325	0	0.09198	0	0.0175781	0	0.0179443	0	0.0140788	0	-0.0620728	0	-0.0183105	0
	-45.96	0.03302	0	0.041097	0	0.0992635	0	0.0225423	0	0.00649007	0	0.00469971	0	-0.0618083	0	-0.0180461	0
	-45.86	0.0332845	0	0.0416057	0	0.0966594	0	0.0269573	0	0.003886	0	0.00496419	0	-0.0730183	0	-0.0206501	0
	-45.76	0.0306803	0	0.0580241	0	0.0919596	0	0.0269572	0	0.0038859	0	0.00236002	0	-0.063619	0	-0.0284627	0
	-45.66	0.0306803	0	0.0580241	0	0.0927531	0	0.03007	0	0.000773102	0	0.00236002	0	-0.0644124	0	-0.0206502	0
	-45.56	0.0306803	0	0.0549113	0	0.0849406	0	0.0347697	0	0.0109049	0	-0.00465903	0	-0.0597127	0	-0.023763	0
	-45.46	0.0306803	0	0.0423787	0	0.0833944	0	0.0363363	0	0.00545247	0	0.00236002	0	-0.0511271	0	-0.0120646	0
	-45.36	0.0205282	0	0.0095823	0	0.0794675	0	0.0418089	0	0.00622536	0	0.00392659	0	-0.0589602	0	-0.0183108	0
	-45.26	0.0213011	0	0.00854482	0	0.0737304	0	0.0477904	0	0.00518791	0	0.00781231	0	-0.055298	0	-0.0146485	0
	-45.16	0.0249632	0	-0.00288901	0	0.0654093	0	0.0417887	0	0.00858565	0	0.0114745	0	-0.0565999	0	-0.00893144	0
	-45.06	0.0228678	0	0.0041097	0	0.0669759	0	0.048055	0	0.0171712	0	0.0148722	0	-0.0472209	0	-0.00736491	0
	-44.96	0.0275472	0	-0.00524902	0	0.067749	0	0.0535278	0	0.0210571	0	0.0234578	0	-0.0464478	0	-0.0065918	0
	-44.86	0.0213013	0	0.00567634	0	0.0685426	0	0.0566407	0	0.0187379	0	0.024231	0	-0.0503539	0	0.00433357	0
	-44.76	0.0173949	0	0.0124712	0	0.065938	0	0.0470171	0	0.0161332	0	0.00860588	0	-0.0482588	0	-0.000590429	0
	-44.66	0.0194903	0	0.00514729	0	0.0719198	0	0.0412801	0	0.00569683	0	0.0255328	0	-0.0539958	0	0.00539166	0
	-44.56	0.0137533	0	0.0168864	0	0.0625407	0	0.0287882	0	0.00101724	0	0.0244954	0	-0.0633748	0	-0.00398764	0
	-44.46	0.00437418	0	0.00646973	0	0.052124	0	0.0285034	0	-0.0211182	0	0.0237223	0	-0.0737915	0	-0.026123	0
	-44.36	0.00256348	0	0.0077516	0	0.0432741	0	0.0243532	0	-0.0252684	0	-0.00311279	0	-0.0935668	0	-0.0380858	0
	-44.26	-0.00787374	0	-0.00341779	0	0.0375368	0	0.00378436	0	-0.0239863	0	0.00286844	0	-0.111816	0	-0.0641474	0
	-44.16	-0.0120241	0	0.00413004	0	0.023234	0	0.00821939	0	-0.0234577	0	-0.0130007	0	-0.14565	0	-0.0995685	0
	-44.06	-0.00838217	0	0.0207723	0	0.0250448	0	0.0131429	0	-0.0122477	0	-0.020284	0	-0.160258	0	-0.111796	0
	-43.96	-0.00498454	0	0.0354004	0	0.0372925	0	0.03479	0	0.00701904	0	-0.023173	0	-0.166748	0	-0.11908	0
	-43.86	-0.0130615	0	0.0866691	0	0.0784294	0	0.07434	0	0.0122063	0	-0.0374756	0	-0.133424	0	-0.104493	0
	-43.76	-0.0117794	0	0.121826	0	0.0893552	0	0.075134	0	0.0137931	0	-0.019775	0	-0.121704	0	-0.0810555	0
	-43.66	-0.0227047	0	0.15153	0	0.102641	0	0.0767008	0	0.0262853	0	-0.00726283	0	-0.103719	0	-0.0607508	0
	-43.56	-0.0211385	0	0.183024	0	0.085734	0	0.0933634	0	0.0390422	0	0.00132243	0	-0.0644124	0	-0.0362752	0
	-43.46	-0.0161947	0	0.196025	0	0.0713908	0	0.0798136	0	0.0419108	0	0.0304972	0	-0.0388997	0	-0.0138753	0
	-43.36	-0.00551351	0	0.196065	0	0.0331016	0	0.0704551	0	0.0465904	0	0.0466105	0	-0.0248207	0	0.00331647	0
	-43.26	0.00697849	0	0.205933	0	0.0227052	0	0.0662843	0	0.043213	0	0.0505576	0	-0.0125731	0	0.0225831	0
	-43.16	0.0239259	0	0.205933	0	0.0148926	0	0.0733032	0	0.0650632	0	0.0612184	0	0.00146484	0	0.017883	0
	-43.06	0.0340576	0	0.196574	0	0.000834145	0	0.078776	0	0.068217	0	0.0682373	0	-0.0118001	0	0.0147502	0
	-42.96	0.0325114	0	0.192139	0	-0.00360107	0	0.0720215	0	0.0637817	0	0.0502726	0	-0.00140381	0	0.0291138	0
	-42.86	0.0444946	0	0.180929	0	-0.0234168	0	0.0678307	0	0.0689904	0	0.0505371	0	-0.0149329	0	0.0319421	0
	-42.76	0.0356037	0	0.173889	0	-0.0241699	0	0.0576782	0	0.0619511	0	0.0393269	0	-0.0102539	0	0.0256962	0
	-42.66	0.0231319	0	0.162191	0	-0.00620525	0	0.0490926	0	0.0502526	0	0.0338741	0	0.00539143	0	0.0366418	0
	-42.56	0.009847	0	0.162455	0	-0.00594076	0	0.0454508	0	0.0559489	0	0.023702	0	0.0322062	0	0.0564372	0
	-42.46	0.00541178	0	0.147074	0	-0.0135091	0	0.0417887	0	0.0546671	0	0.0450846	0	0.0480753	0	0.0691935	0
	-42.36	0.00724283	0	0.145528	0	-0.0103554	0	0.0363365	0	0.0609337	0	0.0398356	0	0.0590416	0	0.0707604	0
	-42.26	0.00569637	0	0.128317	0	-0.0283606	0	0.0355432	0	0.0421356	0	0.0406695	0	0.0519616	0	0.0699677	0
	-42.16	0.00331596	0	0.11792	0	-0.0379639	0	0.0352783	0	0.0411381	0	0.0406084	0	0.0626831	0	0.0665898	0
	-42.06	0.0124512	0	0.103068	0	-0.0457967	0	0.0181071	0	0.0380045	0	0.0474243	0	0.05955	0	0.0626628	0
	-41.96	0.0140177	0	0.0746867	0	-0.0468343	0	0.00144449	0	0.0291544	0	0.0395915	0	0.0264689	0	0.040568	0
	-41.86	-0.0143636	0	0.0314537	0	-0.0588173	0	-0.0152382	0	0.0194909	0	0.0198161	0	-0.00504528	0	0.00356068	0
	-41.76	-0.0357472	0	0.00124153	0	-0.07963	0	-0.0337316	0	-0.00602052	0	-0.0210987	0	-0.0321447	0	-0.0235376	0
	-41.66	-0.0495409	0	-0.0185344	0	-0.0900676	0	-0.0535075	0	-0.0257968	0	-0.0583299	0	-0.0503337	0	-0.0503329	0
	-41.56	-0.0646159	0	-0.0393677	0	-0.0928955	0	-0.0579224	0	-0.0380249	0	-0.0851237	0	-0.0641479	0	-0.0672607	0
	-41.46	-0.0831299	0	-0.0370483	0	-0.0952759	0	-0.0681152	0	-0.0357056	0	-0.0919189	0	-0.0649414	0	-0.0797729	0
	-41.36	-0.0909424	0	-0.0398758	0	-0.0879715	0	-0.0709427	0	-0.0284012	0	-0.0950317	0	-0.0693558	0	-0.0841873	0
	-41.26	-0.0789385	0	-0.0331221	0	-0.0687056	0	-0.0594893	0	-0.028667	0	-0.10024	0	-0.0626021	0	-0.0852466	0
	-41.16	-0.0651651	0	-0.0339152	0	-0.080424	0	-0.0680949	0	-0.0356851	0	-0.0887857	0	-0.0766398	0	-0.0992837	0
	-41.06	-0.0760905	0	-0.0292155	0	-0.0921428	0	-0.0563762	0	-0.0286662	0	-0.104411	0	-0.0782267	0	-0.0883586	0
	-40.96	-0.0909221	0	-0.0200806	0	-0.0877075	0	-0.0441284	0	-0.0281372	0	-0.109111	0	-0.0612793	0	-0.0643921	0
	-40.86	-0.083374	0	-0.00056988	0	-0.0705162	0	-0.0402427	0	-0.0156456	0	-0.0991821	0	-0.0519004	0	-0.0644127	0
	-40.76	-0.0833941	0	0.0119424	0	-0.0556845	0	-0.0308432	0	-0.0156457	0	-0.0726519	0	-0.0534872	0	-0.0636194	0
	-40.66	-0.0747882	0	0.0228475	0	-0.0549113	0	-0.0394694	0	-0.0234782	0	-0.0671588	0	-0.0597331	0	-0.0581462	0
	-40.56	-0.0497844	0	0.0129801	0	-0.0741781	0	-0.0641683	0	-0.0286458	0	-0.0710856	0	-0.0813192	0	-0.0656942	0
	-40.46	-0.0651449	0	0.0189616	0	-0.0869344	0	-0.048055	0	-0.0203451	0	-0.0981649	0	-0.063619	0	-0.0597127	0
	-40.36	-0.0591634	0	0.0265097	0	-0.0629678	0	-0.023295	0	-0.019816	0	-0.0992025	0	-0.0490518	0	-0.0638834	0
	-40.26	-0.0633337	0	0.0374551	0	-0.0418906	0	-0.0053305	0	-0.0119838	0	-0.0869544	0	-0.0459189	0	-0.0529383	0
	-40.16	-0.0359697	0	0.0476074	0	-0.0270386	0	-0.00299072	0	-0.00653115	0	-0.0807085	0	-0.0326538	0	-0.0380863	0
	-40.06	-0.0234985	0	0.0541178	0	-0.023641	0	0.00351968	0	-0.00472006	0	-0.0705566	0	-0.016744	0	-0.032369	0
	-39.96	-0.0161947	0	0.0423991	0	-0.0478719	0	0.00663248	0	-0.0070394	0	-0.0640462	0	-0.0183309	0	-0.0292562	0
	-39.86	-0.0240072	0	0.0525507	0	-0.0346075	0	0.00976509	0	0.0023188	0	-0.0640462	0	-0.011292	0	-0.0261236	0
	-39.76	-0.00915542	0	0.0551759	0	-0.0319823	0	0.00769053	0	-0.00836162	0	-0.0538942	0	-0.00866689	0	-0.0234983	0
	-39.66	0.0067139	0	0.0616658	0	-0.0356242	0	0.00716145	0	0.000508636	0	-0.0512695	0	0.000935867	0	-0.0170085	0
	-39.56	0.0108846	0	0.0611369	0	-0.0439657	0	0.00821939	0	0.00699869	0	-0.0416667	0	0.00669351	0	-0.0253499	0
	-39.46	0.00724283	0	0.0627238	0	-0.0634969	0	0.00742593	0	-0.0039266	0	-0.0406087	0	-0.0027059	0	-0.0284627	0
	-39.36	-0.00368246	0	0.0676472	0	-0.0577801	0	0.00533029	0	0.00337717	0	-0.0437215	0	0.00459787	0	-0.021159	0
	-39.26	0.0137533	0	0.0637614	0	-0.0499471	0	0.0131633	0	0.00882986	0	-0.0309855	0	0.00303146	0	-0.0157063	0
	-39.16	0.00748697	0	0.072347	0	-0.0382487	0	0.0147298	0	0.0017903	0	-0.0348714	0	0.00459798	0	-0.0227458	0
	-39.06	0.0215658	0	0.0809326	0	-0.0280762	0	0.0272217	0	0.0119629	0	-0.0262858	0	0.0100708	0	-0.015686	0
	-38.96	0.0317383	0	0.080953	0	-0.0257365	0	0.0326741	0	0.0143026	0	-0.0286255	0	0.0124105	0	-0.0180461	0
	-38.86	0.0332845	0	0.0981443	0	-0.0155642	0	0.0428464	0	0.0244748	0	-0.0262858	0	0.017883	0	-0.0125735	0
	-38.76	0.0387573	0	0.0996702	0	-0.00933859	0	0.0467527	0	0.0260008	0	-0.0130005	0	0.0170896	0	-0.0102541	0
	-38.66	0.0379636	0	0.104919	0	-0.010376	0	0.0496216	0	0.0195314	0	-0.0137942	0	0.0176392	0	-0.00970443	0
	-38.56	0.0369263	0	0.108276	0	-0.00463867	0	0.0459595	0	0.0228882	0	-0.0179443	0	0.0209961	0	-0.0133667	0
	-38.46	0.0379639	0	0.102295	0	-0.00360107	0	0.0321655	0	0.0098877	0	-0.0184937	0	0.0197144	0	-0.0193481	0
	-38.36	0.0288696	0	0.0897829	0	-0.0153196	0	0.0282595	0	0.0130007	0	-0.0197754	0	0.0259401	0	-0.0232542	0
	-38.26	0.031189	0	0.0939535	0	-0.0158488	0	0.0277303	0	0.00777182	0	-0.00726315	0	0.0301107	0	-0.0190836	0
	-38.16	0.0322469	0	0.0973714	0	-0.0171306	0	0.0264485	0	0.023702	0	-0.00779217	0	0.0257161	0	-0.0133463	0
	-38.06	0.0262654	0	0.0910848	0	-0.0226237	0	0.0209554	0	0.0174153	0	0.00105792	0	0.018636	0	-0.0141398	0
	-37.96	0.0129598	0	0.0869344	0	-0.0267741	0	0.016805	0	0.0163777	0	-0.00284833	0	0.0238851	0	-0.0229899	0
	-37.86	0.00880939	0	0.0913493	0	-0.0301717	0	0.0165202	0	0.0223795	0	0.00313312	0	0.0275065	0	-0.0232747	0
	-37.76	0.00852445	0	0.102559	0	-0.0306803	0	0.00899252	0	0.02889	0	0.00443509	0	0.0301107	0	-0.0221964	0
	-37.66	0.0174153	0	0.0947266	0	-0.0267944	0	0.0144653	0	0.0327758	0	0.00862628	0	0.0324707	0	-0.0112915	0
	-37.56	0.0252075	0	0.0918782	0	-0.0249431	0	0.0170491	0	0.0229085	0	0.0078125	0	0.0319417	0	-0.0141398	0
	-37.46	0.0106404	0	0.0942383	0	-0.0202637	0	0.0194092	0	0.0275879	0	0.00966388	0	0.0327148	0	-0.0234985	0
	-37.36	0.0153198	0	0.107768	0	-0.0137532	0	0.0259197	0	0.0293987	0	0.00964355	0	0.0275066	0	-0.0146687	0
	-37.26	0.0171307	0	0.111409	0	-0.00229928	0	0.0256548	0	0.0455521	0	0.0208538	0	0.0366412	0	-0.0149337	0
	-37.16	0.0215656	0	0.108805	0	-0.0166219	0	0.0261637	0	0.0312297	0	0.0252888	0	0.0410563	0	-0.0159504	0
	-37.06	0.0220744	0	0.10203	0	-0.00856528	0	0.0326945	0	0.0361735	0	0.0297038	0	0.0460002	0	-0.0157064	0
	-36.96	0.0239054	0	0.101522	0	-0.00437421	0	0.0392049	0	0.0356649	0	0.0377604	0	0.0384725	0	-0.024821	0
	-36.86	0.0233968	0	0.0973309	0	-0.00697821	0	0.0366009	0	0.0252483	0	0.0388387	0	0.0381878	0	-0.027425	0
	-36.76	0.0160928	0	0.098653	0	-0.00333673	0	0.0402424	0	0.0320028	0	0.0416665	0	0.037923	0	-0.0261027	0
	-36.66	0.0127154	0	0.0929158	0	-0.00596112	0	0.0258992	0	0.0356651	0	0.0429888	0	0.0337728	0	-0.0248208	0
	-36.56	0.00697833	0	0.0903117	0	-0.00386557	0	0.0279948	0	0.0431925	0	0.0419515	0	0.0381877	0	-0.0321248	0
	-36.46	0.00437418	0	0.0913493	0	-0.00282797	0	0.0290324	0	0.0536295	0	0.0494792	0	0.0392253	0	-0.0263875	0
	-36.36	0.00541177	0	0.0971068	0	-0.00958264	0	0.0222777	0	0.0648192	0	0.0599162	0	0.0285643	0	-0.0370485	0
	-36.26	0.00646964	0	0.0926516	0	-0.0132444	0	0.018616	0	0.070557	0	0.0562743	0	0.0280154	0	-0.0360104	0
	-36.16	0.00280771	0	0.0929158	0	-0.00828046	0	0.0188802	0	0.0778401	0	0.0557252	0	0.0329793	0	-0.0287272	0
	-36.06	0.00777179	0	0.0924072	0	-0.00177002	0	0.0183716	0	0.0820313	0	0.0606893	0	0.0246582	0	-0.0292358	0
	-35.96	0.0142822	0	0.0838013	0	-0.00726318	0	0.0144653	0	0.0718384	0	0.0484619	0	0.0285645	0	-0.0331421	0
	-35.86	-0.00604248	0	0.0798951	0	-0.00646964	0	0.0175782	0	0.0726319	0	0.0562744	0	0.0316773	0	-0.0269164	0
	-35.76	-0.00994879	0	0.0835368	0	-0.0129598	0	0.00638834	0	0.0731608	0	0.0429687	0	0.0322062	0	-0.0216878	0
	-35.66	-0.00630695	0	0.0892741	0	-0.00490317	0	0.0105387	0	0.0741984	0	0.0528972	0	0.0285441	0	-0.0284628	0
	-35.56	-0.000569671	0	0.0882365	0	-0.00594077	0	0.0142008	0	0.0731608	0	0.049235	0	0.0369059	0	-0.0295003	0
	-35.46	-0.00160727	0	0.0892741	0	-0.00020346	0	0.0152384	0	0.0788981	0	0.0528971	0	0.0449626	0	-0.0284627	0
	-35.36	-0.000569671	0	0.0822343	0	0.0232133	0	0.0199174	0	0.0905961	0	0.0609538	0	0.0496415	0	-0.0308028	0
	-35.26	0.00880915	0	0.0736495	0	0.0146285	0	0.0113326	0	0.0702929	0	0.0687457	0	0.0457565	0	-0.0292554	0
	-35.16	-0.0044758	0	0.0765177	0	0.028422	0	0.011088	0	0.0731607	0	0.0570476	0	0.043925	0	-0.021688	0
	-35.06	0.00150552	0	0.0788574	0	0.0323486	0	0.0204468	0	0.0755005	0	0.0599162	0	0.0493774	0	-0.0193481	0
	-34.96	0.00854492	0	0.0801595	0	0.0406697	0	0.0217488	0	0.0768026	0	0.0669556	0	0.0553792	0	-0.0180461	0
	-34.86	0.00984699	0	0.0713097	0	0.0201012	0	0.0160118	0	0.0679527	0	0.0830892	0	0.0465294	0	-0.0268959	0
	-34.76	0.000996828	0	0.0731199	0	0.0219114	0	0.0225217	0	0.0728756	0	0.0664265	0	0.0530393	0	-0.0203861	0
	-34.66	0.00280744	0	0.0668742	0	0.0187785	0	0.0209757	0	0.0830487	0	0.0682371	0	0.0538127	0	-0.0313312	0
	-34.56	0.00126138	0	0.0645345	0	0.0211385	0	0.0139363	0	0.0807088	0	0.0619914	0	0.0436605	0	-0.0336711	0
	-34.46	0.00594074	0	0.0634969	0	0.0201009	0	0.0246175	0	0.0679525	0	0.0627645	0	0.0426229	0	-0.0347087	0
	-34.36	-0.00290936	0	0.0619304	0	0.0185344	0	0.0113322	0	0.0781047	0	0.0664266	0	0.0410563	0	-0.0331624	0
	-34.26	-0.00447595	0	0.0538737	0	0.0174968	0	0.0102946	0	0.0739544	0	0.06486	0	0.0400188	0	-0.0373127	0
	-34.16	-0.00551349	0	0.0559285	0	0.0172322	0	0.0100301	0	0.0721028	0	0.0638224	0	0.0397542	0	-0.0328776	0
	-34.06	-0.00577801	0	0.0497029	0	0.013326	0	0.00612384	0	0.0728963	0	0.0682576	0	0.027242	0	-0.0297648	0
	-33.96	-0.00968426	0	0.0504557	0	0.0117594	0	0.016276	0	0.0682169	0	0.0713704	0	0.0303752	0	-0.0313314	0
	-33.86	-0.0112508	0	0.0457968	0	0.0141195	0	0.00221768	0	0.0642904	0	0.0698039	0	0.0327353	0	-0.033671	0
	-33.76	-0.0135905	0	0.0528157	0	0.0211384	0	0.00691724	0	0.06899	0	0.0674642	0	0.0397542	0	-0.0305583	0
	-33.66	-0.0135906	0	0.0434367	0	0.00785318	0	0.0123698	0	0.0674236	0	0.0674641	0	0.0381877	0	-0.0274251	0
	-33.56	-0.0268758	0	0.0395304	0	0.0156657	0	0.00376382	0	0.0635172	0	0.0690104	0	0.0295817	0	-0.0313314	0
	-33.46	-0.0276693	0	0.0314534	0	0.000569642	0	-0.0019328	0	0.06014	0	0.0698039	0	0.0191854	0	-0.030009	0
	-33.36	-0.0263469	0	0.0275676	0	-0.000996858	0	0.00351974	0	0.0585735	0	0.0547078	0	0.0176189	0	-0.0245564	0
	-33.26	-0.0279134	0	0.0345866	0	0.00211588	0	0.00351968	0	0.0585734	0	0.057841	0	0.0223185	0	-0.0245565	0
	-33.16	-0.0232137	0	0.0345866	0	-0.000996917	0	0.00351968	0	0.0585734	0	0.0601603	0	0.0293376	0	-0.0245565	0
	-33.06	-0.0161947	0	0.0361531	0	0.000569642	0	0.00508624	0	0.06014	0	0.0531413	0	0.0191854	0	-0.030009	0
	-32.96	-0.0224406	0	0.0306803	0	-0.00490317	0	-0.000386566	0	0.0546671	0	0.051595	0	0.0137126	0	-0.0284627	0
	-32.86	-0.0279134	0	0.0306804	0	-0.00490308	0	0.00272632	0	0.0429485	0	0.0531413	0	0.0168254	0	-0.0253499	0
	-32.76	-0.0279133	0	0.0330198	0	-0.00256374	0	0.00976536	0	0.0499874	0	0.0531414	0	0.0238645	0	-0.0183109	0
	-32.66	-0.0255739	0	0.0291138	0	-0.00646973	0	0.00585938	0	0.0531007	0	0.0554808	0	0.0199585	0	-0.0300291	0
	-32.56	-0.0247803	0	0.0267741	0	-0.0158285	0	0.00351968	0	0.0507609	0	0.0515747	0	0.0176188	0	-0.032369	0
	-32.46	-0.0201009	0	0.0337931	0	-0.00490317	0	0.00742593	0	0.0546671	0	0.049235	0	0.0215251	0	-0.0354818	0
	-32.36	-0.0130819	0	0.0291137	0	-0.0103761	0	0.00976554	0	0.0687255	0	0.0531413	0	0.0160522	0	-0.0261231	0
	-32.26	-0.00604248	0	0.0267741	0	-0.0127156	0	0.00742599	0	0.066386	0	0.0484619	0	0.0262248	0	-0.0284626	0
	-32.16	-0.020101	0	0.0257365	0	-0.0106405	0	0.00638834	0	0.0653483	0	0.0531412	0	0.0322062	0	-0.0295003	0
	-32.06	-0.00941977	0	0.0231323	0	-0.0202637	0	0.00378418	0	0.0510255	0	0.0638224	0	0.0296021	0	-0.0289916	0
	-31.96	-0.0120239	0	0.0215658	0	-0.0101115	0	0.00221762	0	0.0494588	0	0.0612183	0	0.0249227	0	-0.0258586	0
	-31.86	-0.0135905	0	0.0332845	0	-0.0171306	0	0.00221756	0	0.0494588	0	0.054952	0	0.0319417	0	-0.0336711	0
	-31.76	-0.00889084	0	0.0306804	0	-0.0127156	0	-0.000386536	0	0.0468547	0	0.0526326	0	0.0293376	0	-0.0315755	0
	-31.66	-0.00136316	0	0.0267741	0	-0.0166219	0	-0.00429276	0	0.0546673	0	0.0570475	0	0.0285442	0	-0.0284626	0
	-31.56	-0.000569671	0	0.0267741	0	-0.0197347	0	0.000406891	0	0.0546671	0	0.0531413	0	0.0332438	0	-0.0253499	0
	-31.46	-0.000569671	0	0.0252075	0	-0.0142823	0	0.00585935	0	0.0531006	0	0.0531413	0	0.0316772	0	-0.0175171	0
	-31.36	-0.00213629	0	0.0228679	0	-0.0166219	0	-0.00429276	0	0.050761	0	0.0515746	0	0.0293376	0	-0.0128376	0
	-31.26	-0.00447589	0	0.0239054	0	-0.0273031	0	-0.000142455	0	0.0517985	0	0.049235	0	0.0303751	0	-0.0235189	0
	-31.16	0.00126138	0	0.0252279	0	-0.0275675	0	0.00899252	0	0.0484213	0	0.0533854	0	0.0269979	0	-0.0221964	0
	-31.06	0.00490311	0	0.0306803	0	-0.0244344	0	0.00742593	0	0.0468547	0	0.051595	0	0.0254313	0	-0.016744	0
	-30.96	0.00333658	0	0.0322469	0	-0.0228679	0	0.00117996	0	0.0484212	0	0.0484416	0	0.0316975	0	-0.0120647	0
	-30.86	0.00801593	0	0.0296427	0	-0.025472	0	0.00327551	0	0.045817	0	0.0547078	0	0.0361124	0	-0.00996909	0
	-30.76	0.0148111	0	0.0265096	0	-0.0239055	0	0.00716144	0	0.0457968	0	0.0521036	0	0.0329793	0	-0.00840247	0
	-30.66	0.018697	0	0.0226034	0	-0.0207926	0	0.00325522	0	0.0465903	0	0.0489705	0	0.0321859	0	-0.00528961	0
	-30.56	0.0147908	0	0.0202637	0	-0.0309448	0	0.000915527	0	0.0325318	0	0.0497639	0	0.0345459	0	-0.00762936	0
	-30.46	0.0124512	0	0.0202636	0	-0.0309449	0	0.000915468	0	0.0325317	0	0.0544434	0	0.0345458	0	-0.00451666	0
	-30.36	0.0155639	0	0.00697833	0	-0.0293986	0	-0.000651062	0	0.0309652	0	0.0544433	0	0.0212606	0	-0.0131022	0
	-30.26	0.0069783	0	0.0046387	0	-0.0270385	0	-0.0115966	0	0.0333253	0	0.0559895	0	0.0306397	0	-0.0154418	0
	-30.16	0.0210571	0	0.0030722	0	-0.028605	0	-0.00846344	0	0.0387778	0	0.0583496	0	0.0173544	0	-0.0170083	0
	-30.06	0.0265097	0	0.00463867	0	-0.0223389	0	-0.00689697	0	0.0403442	0	0.0567831	0	0.0189209	0	-0.0107422	0
	-29.96	0.0280762	0	0.00360101	0	-0.0280762	0	-0.00323492	0	0.0393066	0	0.0630493	0	0.0178832	0	-0.0047608	0
	-29.86	0.0270385	0	0.000996917	0	-0.0306803	0	0.00118002	0	0.02889	0	0.0690307	0	0.0152791	0	-0.00425208	0
	-29.76	0.0127156	0	0.00333658	0	-0.0283407	0	0.00351968	0	0.0343424	0	0.0664265	0	0.0176188	0	0.0027872	0
	-29.66	0.0150554	0	0.00907385	0	-0.0241903	0	0.016276	0	0.0400797	0	0.0687663	0	0.0233561	0	0.00852454	0
	-29.56	0.0160929	0	0.0147908	0	-0.0207927	0	0.00636798	0	0.0465902	0	0.0698039	0	0.0212606	0	0.0142415	0
	-29.46	0.0194905	0	0.00828052	0	-0.0390217	0	0.00455737	0	0.0322673	0	0.0685018	0	0.0147502	0	-8.13007e-05	0
	-29.36	0.0317179	0	0.00905356	0	-0.049174	0	0.00691733	0	0.0346273	0	0.0619913	0	0.0124105	0	-0.00242099	0
	-29.26	0.0176595	0	0.00490317	0	-0.0502116	0	0.0128988	0	0.0406087	0	0.0627645	0	0.0113729	0	-0.000345856	0
	-29.16	0.0166219	0	0.00333661	0	-0.0470784	0	0.0113322	0	0.0390422	0	0.0664266	0	0.00980633	0	0.00278732	0
	-29.06	0.0150553	0	0.00229898	0	-0.041097	0	0.0220133	0	0.0380046	0	0.06486	0	0.00876871	0	0.0064494	0
	-28.96	0.0171305	0	0.00543222	0	-0.0543822	0	0.00872812	0	0.0364381	0	0.0638224	0	0.00720224	0	0.0119019	0
	-28.86	0.0202637	0	0.0163574	0	-0.0504761	0	0.0126342	0	0.0403441	0	0.0622559	0	0.0111083	0	0.015808	0
	-28.76	0.0241699	0	0.0220744	0	-0.0447591	0	0.0199381	0	0.0359293	0	0.0708618	0	0.0137126	0	0.0184122	0
	-28.66	0.0189616	0	0.0150553	0	-0.0400594	0	0.0269572	0	0.0382487	0	0.080485	0	0.0137126	0	0.023112	0
	-28.56	0.0189616	0	0.0252075	0	-0.0369263	0	0.0253906	0	0.0413819	0	0.080485	0	0.012146	0	0.0285645	0
	-28.46	0.0220947	0	0.0134887	0	-0.0299073	0	0.0285033	0	0.0413817	0	0.0789185	0	0.000427157	0	0.0285644	0
	-28.36	0.0291137	0	0.0111491	0	-0.0353597	0	0.0191447	0	0.0437419	0	0.0742187	0	0.00980631	0	0.0262249	0
	-28.26	0.0150553	0	0.0148112	0	-0.0293783	0	0.0181071	0	0.0497233	0	0.0773722	0	0.00876871	0	0.0165812	0
	-28.16	0.0140177	0	0.0197347	0	-0.0314738	0	0.0128988	0	0.0476278	0	0.0755412	0	0.00978598	0	0.0191854	0
	-28.06	0.0150349	0	0.0205281	0	-0.0275676	0	0.0207112	0	0.0367024	0	0.0734456	0	0.0152791	0	0.0199788	0
	-27.96	0.0205281	0	0.0142618	0	-0.0244344	0	0.0222574	0	0.0351359	0	0.0742391	0	0.0137125	0	0.0184122	0
	-27.86	0.0189615	0	0.0168864	0	-0.0382284	0	0.024882	0	0.0330608	0	0.0726724	0	0.00852457	0	0.0163372	0
	-27.76	0.0168864	0	0.0194905	0	-0.0403239	0	0.0110677	0	0.0262654	0	0.0705973	0	0.00172931	0	0.00642902	0
	-27.66	0.0147908	0	0.0280762	0	-0.0340576	0	0.017334	0	0.0325317	0	0.0716146	0	0.0032959	0	0.0126953	0
	-27.56	0.0210572	0	0.0306803	0	-0.0244344	0	0.0269572	0	0.0398355	0	0.0747681	0	0.00590006	0	0.0223184	0
	-27.46	0.0306803	0	0.0291137	0	-0.0228882	0	0.0253906	0	0.0335693	0	0.0726725	0	0.00433347	0	0.0207519	0
	-27.36	0.0291137	0	0.0267741	0	-0.0205282	0	0.0261637	0	0.0429485	0	0.0711059	0	0.0051066	0	0.00980639	0
	-27.26	0.0267741	0	0.0166016	0	-0.017395	0	0.0292969	0	0.0296631	0	0.0687663	0	0.00823975	0	0.0129395	0
	-27.16	0.0252075	0	0.0215657	0	-0.0101115	0	0.0264485	0	0.0330403	0	0.055481	0	0.00850418	0	0.0179036	0
	-27.06	0.025472	0	0.0252278	0	-0.0111491	0	0.03243	0	0.0367025	0	0.0588582	0	0.00746661	0	0.0238851	0
	-26.96	0.0275472	0	0.0335488	0	-0.0176597	0	0.0368447	0	0.0427041	0	0.0625203	0	0.0134683	0	0.025187	0
	-26.86	0.0335489	0	0.0319824	0	-0.0161133	0	0.0282593	0	0.0481568	0	0.0755411	0	0.0189209	0	0.0236207	0
	-26.76	0.0288696	0	0.0351155	0	-0.00828046	0	0.0266927	0	0.0465901	0	0.0739746	0	0.0173543	0	0.0251668	0
	-26.66	0.0257161	0	0.0358891	0	-0.00750694	0	0.0173344	0	0.0450443	0	0.072408	0	-0.000609964	0	0.023621	0
	-26.56	0.0241701	0	0.0397949	0	-0.0153198	0	0.0282593	0	0.0559691	0	0.0544435	0	0.0032959	0	0.0322264	0
	-26.46	0.0280762	0	0.0418699	0	-0.00463885	0	0.0202025	0	0.0549315	0	0.0630493	0	0.00225812	0	0.0382078	0
	-26.36	0.0270384	0	0.0395304	0	-0.0186971	0	0.0201823	0	0.0510053	0	0.0690306	0	-0.0047811	0	0.0311689	0
	-26.26	0.0199992	0	0.0371907	0	-0.0140178	0	0.0209554	0	0.0455526	0	0.0619914	0	-0.00712079	0	0.0241292	0
	-26.16	0.0176595	0	0.0356241	0	-0.0124716	0	0.0240885	0	0.043986	0	0.0596517	0	-0.00557458	0	0.0272623	0
	-26.06	0.0160928	0	0.0291138	0	-0.0142822	0	0.0105591	0	0.0374758	0	0.0502725	0	-0.00738525	0	0.0254519	0
	-25.96	0.0213013	0	0.0262656	0	-0.0140176	0	0.0100302	0	0.0377402	0	0.0437622	0	-0.00712067	0	0.0327353	0
	-25.86	0.0262656	0	0.0275472	0	-0.0111491	0	0.0128987	0	0.0453083	0	0.0440268	0	-0.00425214	0	0.0356037	0
	-25.76	0.0361531	0	0.033549	0	-0.00514731	0	0.0173136	0	0.0536295	0	0.051595	0	-0.00295004	0	0.0369059	0
	-25.66	0.0374552	0	0.0319825	0	0.000305235	0	0.0204468	0	0.0403443	0	0.0599162	0	-0.012329	0	0.0353394	0
	-25.56	0.0358887	0	0.0358887	0	-0.00750732	0	0.0290527	0	0.0442503	0	0.0583496	0	-0.000610352	0	0.0439452	0
	-25.46	0.0397949	0	0.0304158	0	-0.0098674	0	0.0188802	0	0.0418904	0	0.0505371	0	-0.00608322	0	0.0454915	0
	-25.36	0.0343218	0	0.0270386	0	-0.00854492	0	0.0155029	0	0.043213	0	0.0481768	0	-0.00946045	0	0.0421144	0
	-25.26	0.0309448	0	0.0226033	0	-0.0129802	0	0.00325519	0	0.0387776	0	0.0463867	0	-0.0138957	0	0.037679	0
	-25.16	0.0265096	0	0.0241699	0	-0.0114136	0	0.00793451	0	0.0403442	0	0.0403646	0	-0.0123292	0	0.0392455	0
	-25.06	0.0233765	0	0.0202637	0	-0.0231323	0	0.0134277	0	0.0247194	0	0.0466309	0	-0.0162354	0	0.0306398	0
	-24.96	0.000732422	0	0.026001	0	-0.0220947	0	0.0214844	0	0.0374756	0	0.0427246	0	-0.0151977	0	0.0176392	0
	-24.86	0.00177008	0	0.0478719	0	-0.0189616	0	0.0246175	0	0.0288898	0	0.0437623	0	-0.0120646	0	0.03951	0
	-24.76	0.00490314	0	0.0502116	0	-0.0166219	0	0.0269572	0	0.0312296	0	0.03597	0	-0.00972494	0	0.0371501	0
	-24.66	0.00724283	0	0.0502116	0	-0.0119222	0	0.0199381	0	0.0312296	0	0.0367228	0	-0.00972494	0	0.030131	0
	-24.56	0.00724283	0	0.0502116	0	-0.00490317	0	0.0269572	0	0.0312296	0	0.0414225	0	-0.00972494	0	0.0348307	0
	-24.46	0.00413004	0	0.0439452	0	-0.00646988	0	0.0253905	0	0.0296629	0	0.0414225	0	-0.0112917	0	0.0402831	0
	-24.36	-0.00213644	0	0.0371907	0	-0.0140178	0	0.0295613	0	0.0221153	0	0.0250242	0	-0.0188395	0	0.0280358	0
	-24.26	-0.00968426	0	0.0372111	0	-0.0108846	0	0.0326945	0	0.0252482	0	0.0127767	0	-0.0157064	0	0.0288493	0
	-24.16	-0.00655112	0	0.0270182	0	-0.011678	0	0.0319011	0	0.021342	0	0.0229289	0	-0.0164998	0	0.0350749	0
	-24.06	-0.00734457	0	0.0285848	0	-0.0101115	0	0.0334676	0	0.0299275	0	0.0151164	0	-0.0180461	0	0.0366414	0
	-23.96	-0.0135905	0	0.0226032	0	-0.009074	0	0.0345051	0	0.0192463	0	0.0166829	0	-0.00998953	0	0.0376789	0
	-23.86	-0.012553	0	0.0171509	0	-0.0114136	0	0.0321655	0	0.0169068	0	0.0177205	0	-0.0123291	0	0.0353394	0
	-23.76	-0.0148926	0	0.0202637	0	-0.0231323	0	0.0321655	0	0.0286255	0	0.0153809	0	-0.0045166	0	0.0353394	0
	-23.66	-0.0148926	0	0.0116578	0	-0.0270385	0	0.0282593	0	0.0247193	0	0.0153809	0	-0.00842279	0	0.0314332	0
	-23.56	-0.0156861	0	-0.00107831	0	-0.0296428	0	0.0256551	0	0.0103964	0	0.00677481	0	-0.011027	0	0.0319418	0
	-23.46	-0.0253093	0	-0.0104778	0	-0.0296428	0	0.025655	0	0.022115	0	-0.00284833	0	-0.0157268	0	0.0413411	0
	-23.36	-0.0253093	0	-0.0276489	0	-0.0202637	0	0.0233154	0	0.0150758	0	-0.00284839	0	-0.0250854	0	0.0343018	0
	-23.26	-0.0276489	0	-0.0380656	0	-0.0189616	0	0.0246175	0	0.0140584	0	-0.00518799	0	-0.0120646	0	0.0356038	0
	-23.16	-0.0294597	0	-0.0281576	0	-0.0176596	0	0.0259195	0	0.0176798	0	0.000813782	0	-0.0138754	0	0.0322061	0
	-23.06	-0.0328573	0	-0.0391235	0	-0.0192261	0	0.024353	0	0.0090943	0	-0.00258383	0	-0.0170288	0	0.0236207	0
	-22.96	-0.0344238	0	-0.034424	0	-0.01532	0	0.0282591	0	0.0130003	0	-0.00415039	0	-0.008423	0	0.022827	0
	-22.86	-0.0187988	0	-0.0417277	0	-0.0226237	0	0.0256551	0	0.0072836	0	-0.000244141	0	-0.0141398	0	0.0100912	0
	-22.76	-0.0261027	0	-0.0534465	0	-0.0296428	0	0.0209554	0	0.00960284	0	-0.00284833	0	-0.0157267	0	0.000691712	0
	-22.66	-0.0378215	0	-0.0497845	0	-0.015849	0	0.0324298	0	0.0132648	0	-0.00754803	0	-0.0120648	0	-0.000346035	0
	-22.56	-0.0341594	0	-0.0510864	0	-0.0241699	0	0.0264282	0	0.00726324	0	-0.00858563	0	-0.00164795	0	-6.09756e-05	0
	-22.46	-0.0307617	0	-0.0398765	0	-0.0215659	0	0.0337319	0	0.00284812	0	-0.0169067	0	-0.00374368	0	-0.00215676	0
	-22.36	-0.0328574	0	-0.0492757	0	-0.0215658	0	0.0337321	0	0.0106608	0	-0.00569671	0	-0.0107625	0	-0.00685629	0
	-22.26	-0.0328573	0	-0.0594076	0	-0.00984702	0	0.0415446	0	0.00596109	0	-0.00258383	0	-0.0107625	0	-0.0169881	0
	-22.16	-0.0328573	0	-0.062561	0	-0.00830078	0	0.0383911	0	-0.00262451	0	-0.00728354	0	-0.00921631	0	-0.0201416	0
	-22.06	-0.0360107	0	-0.0510864	0	-0.0116577	0	0.0397339	0	-0.00756836	0	-0.0127563	0	-0.00946045	0	-0.0250854	0
	-21.96	-0.0432739	0	-0.0573525	0	-0.0179238	0	0.0334678	0	-0.0138344	0	-0.0161133	0	-0.0110268	0	-0.0336708	0
	-21.86	-0.0448403	0	-0.0557658	0	-0.0140178	0	0.0373738	0	-0.0122481	0	-0.0106606	0	-0.00553387	0	-0.0250655	0
	-21.76	-0.0362346	0	-0.0552572	0	-0.0205282	0	0.045695	0	-0.00862631	0	-0.00205487	0	-0.00661215	0	-0.016744	0
	-21.66	-0.0326131	0	-0.0516158	0	-0.0246993	0	0.0478105	0	0.00520796	0	-0.00313315	0	0.0103349	0	-0.0162154	0
	-21.56	-0.0273846	0	-0.0578613	0	-0.0309448	0	0.0516968	0	0.00128171	0	-0.00492367	0	0.00640869	0	-0.0201416	0
	-21.46	-0.0266113	0	-0.0443321	0	-0.0244347	0	0.0582069	0	0.00779191	0	-0.00415039	0	0.00589982	0	-0.00893173	0
	-21.36	-0.0201009	0	-0.0534261	0	-0.0280965	0	0.0592448	0	0.00882971	0	0.00705972	0	0.0147502	0	-0.00789392	0
	-21.26	-0.0190633	0	-0.0510864	0	-0.0358887	0	0.053772	0	0.00335693	0	0.00339761	0	0.0139771	0	-0.0133667	0
	-21.16	-0.0198364	0	-0.0552569	0	-0.043172	0	0.0543012	0	-2.01166e-05	0	0.00964355	0	0.00669375	0	-0.0245562	0
	-21.06	-0.0240071	0	-0.0560506	0	-0.0439657	0	0.0550944	0	0.00388575	0	-0.00154614	0	0.0129191	0	-0.0237632	0
	-20.96	-0.0248006	0	-0.0534259	0	-0.0507404	0	0.0561322	0	0.00181091	0	0.0101725	0	0.00382507	0	-0.0352374	0
	-20.86	-0.0338947	0	-0.052124	0	-0.0533447	0	0.0558472	0	0.00622541	0	0.00339773	0	0.0160522	0	-0.0300295	0
	-20.76	-0.02948	0	-0.0568237	0	-0.0369263	0	0.0652466	0	0.0109253	0	0.0125122	0	0.0160522	0	-0.0284424	0
	-20.66	-0.0130615	0	-0.0573325	0	-0.0382285	0	0.0623574	0	0.00962305	0	0.0140991	0	0.00773096	0	-0.0313315	0
	-20.56	-0.0229697	0	-0.0510864	0	-0.0405884	0	0.0514526	0	-0.000549287	0	0.01121	0	0.0139771	0	-0.0250854	0
	-20.46	-0.0151367	0	-0.0563153	0	-0.0481366	0	0.0540362	0	-0.00809756	0	0.0174561	0	0.00874814	0	-0.0357465	0
	-20.36	-0.0250654	0	-0.0656738	0	-0.0418701	0	0.0516968	0	-0.0104369	0	0.00990778	0	-0.00372314	0	-0.0357665	0
	-20.26	-0.0375366	0	-0.065918	0	-0.0358887	0	0.0615845	0	-0.000549316	0	0.0122681	0	0.0022583	0	-0.039917	0
	-20.16	-0.0393677	0	-0.0693363	0	-0.0346073	0	0.0605465	0	-0.00470003	0	0.010437	0	0.00353971	0	-0.0339359	0
	-20.06	-0.0333863	0	-0.067749	0	-0.0408325	0	0.0699463	0	-0.0133057	0	0.0234374	0	0.0090332	0	-0.0284424	0
	-19.96	-0.0325928	0	-0.0565591	0	-0.0343423	0	0.060018	0	-0.0161538	0	0.0219116	0	0.00850436	0	-0.0383706	0
	-19.86	-0.0378214	0	-0.0586548	0	-0.0387573	0	0.0603027	0	-0.0182496	0	0.0119833	0	0.0158081	0	-0.0357667	0
	-19.76	-0.0422363	0	-0.0615031	0	-0.0376994	0	0.055074	0	-0.0140788	0	0.0145874	0	0.0105794	0	-0.0417277	0
	-19.66	-0.0380656	0	-0.0495201	0	-0.0359092	0	0.060038	0	-0.0154014	0	0.00862628	0	0.00382465	0	-0.0399376	0
	-19.56	-0.0268759	0	-0.061259	0	-0.0483806	0	0.0482991	0	-0.0130411	0	0.00730377	0	0.0038045	0	-0.0524088	0
	-19.46	-0.0292155	0	-0.0602013	0	-0.0379845	0	0.0571693	0	-0.00807732	0	0.00496417	0	0.00486213	0	-0.0420129	0
	-19.36	-0.0211385	0	-0.0557658	0	-0.0366618	0	0.0522054	0	-0.0130412	0	0.00132239	0	-0.00321454	0	-0.0524089	0
	-19.26	-0.00968426	0	-0.0604655	0	-0.0460612	0	0.0420735	0	-0.0052287	0	0.00807697	0	-0.00321454	0	-0.0539958	0
	-19.16	-0.00968426	0	-0.0612384	0	-0.0491535	0	0.0483197	0	-0.0107013	0	0.00105792	0	-0.000874668	0	-0.0547687	0
	-19.06	-0.00264472	0	-0.0586548	0	-0.0465698	0	0.0509033	0	0.00128147	0	-0.00282782	0	-0.00372314	0	-0.0576175	0
	-18.96	0.00463867	0	-0.0518596	0	-0.0460612	0	0.0537923	0	0.00337723	0	0.0067749	0	0.00380448	0	-0.0571086	0
	-18.86	0.0137534	0	-0.0643718	0	-0.0374553	0	0.0482991	0	-0.00211605	0	0.00185156	0	0.00539142	0	-0.0461834	0
	-18.76	0.00282794	0	-0.0620321	0	-0.0390218	0	0.0483195	0	-0.0154012	0	0.00417072	0	-0.00557455	0	-0.0469564	0
	-18.66	-0.00813803	0	-0.0745239	0	-0.0562133	0	0.038147	0	-0.0145873	0	-0.00911459	0	-0.0211791	0	-0.0508422	0
	-18.56	-0.0042114	0	-0.0690715	0	-0.0522868	0	0.0303548	0	-0.0216472	0	-0.00518796	0	-0.0188395	0	-0.0579021	0
	-18.46	-0.00187176	0	-0.0797323	0	-0.0575155	0	0.0282389	0	-0.0197957	0	0.00185138	0	-0.0193685	0	-0.0490316	0
	-18.36	-0.00941962	0	-0.0922445	0	-0.0528158	0	0.0149943	0	-0.0252891	0	-0.00337714	0	-0.0224813	0	-0.0482383	0
	-18.26	-0.013326	0	-0.0807699	0	-0.0460409	0	0.0272013	0	-0.0224203	0	-0.00960287	0	-0.0243123	0	-0.0399373	0
	-18.16	-0.0198568	0	-0.077657	0	-0.0390218	0	0.0217692	0	-0.0138143	0	0.00260416	0	-0.0110067	0	-0.0453694	0
	-18.06	-0.0104572	0	-0.083903	0	-0.0452678	0	0.0209554	0	-0.0169478	0	0.00498474	0	-0.0118205	0	-0.0461836	0
	-17.96	-0.00498456	0	-0.0896403	0	-0.0549113	0	0.00508627	0	-0.0210978	0	0.00417072	0	-0.0276896	0	-0.0589396	0
	-17.86	-0.00760907	0	-0.101603	0	-0.0668742	0	0.00636798	0	-0.0323282	0	0.00783283	0	-0.0381266	0	-0.0638834	0
	-17.76	-0.019572	0	-0.093811	0	-0.059082	0	0.00170898	0	-0.026062	0	0.00288898	0	-0.0427856	0	-0.0732422	0
	-17.66	-0.0281982	0	-0.0984697	0	-0.0715532	0	-0.00533009	0	-0.0284014	0	-0.0010376	0	-0.0459185	0	-0.0880938	0
	-17.56	-0.0359698	0	-0.0979818	0	-0.0593465	0	0.0115763	0	-0.0232141	0	-0.0150958	0	-0.0524496	0	-0.0946252	0
	-17.46	-0.0385946	0	-0.0943197	0	-0.0517782	0	0.00821933	0	-0.0265707	0	-0.0153402	0	-0.0440878	0	-0.094869	0
	-17.36	-0.0404254	0	-0.0937704	0	-0.0473226	0	0.0142008	0	-0.019796	0	-0.010152	0	-0.0412191	0	-0.103719	0
	-17.26	-0.0476888	0	-0.0917358	0	-0.0452881	0	0.0108032	0	-0.0247803	0	-0.00569662	0	-0.0462036	0	-0.0953979	0
	-17.16	-0.0526733	0	-0.0896406	0	-0.0314741	0	0.0215045	0	-0.0210981	0	-0.00598145	0	-0.0323896	0	-0.0964155	0
	-17.06	-0.0372719	0	-0.083374	0	-0.0322266	0	0.0167847	0	-0.0258182	0	2.06232e-05	0	-0.0378418	0	-0.0886234	0
	-16.96	-0.0404053	0	-0.091451	0	-0.0348714	0	0.00638834	0	-0.016683	0	-0.00701904	0	-0.0381063	0	-0.0920003	0
	-16.86	-0.0500689	0	-0.0799968	0	-0.0288493	0	0.0100301	0	-0.020854	0	0.00132269	0	-0.0391642	0	-0.0813399	0
	-16.76	-0.0448405	0	-0.0578613	0	-0.0231323	0	0.00872803	0	-0.0221558	0	0.00496417	0	-0.0271606	0	-0.0810547	0
	-16.66	-0.0336304	0	-0.0583702	0	-0.0283409	0	0.00821917	0	-0.0226646	0	0.00366211	0	-0.0370689	0	-0.0714317	0
	-16.56	-0.0201008	0	-0.0638631	0	-0.0244344	0	0.0113322	0	-0.016439	0	0.0148724	0	-0.0417684	0	-0.0675254	0
	-16.46	-0.0326131	0	-0.0510867	0	-0.020264	0	0.00689666	0	-0.0114749	0	0.0171916	0	-0.0328983	0	-0.0719608	0
	-16.36	-0.0307616	0	-0.0515951	0	-0.0293783	0	0.00248209	0	-0.025289	0	0.0143434	0	-0.0420125	0	-0.0841879	0
	-16.26	-0.0328573	0	-0.0372925	0	-0.0267944	0	-0.00665283	0	-0.0281372	0	0.0122477	0	-0.0308228	0	-0.0769043	0
	-16.16	-0.0419922	0	-0.0375567	0	-0.0246783	0	-0.000630468	0	-0.0213824	0	0.00939941	0	-0.0381061	0	-0.0755816	0
	-16.06	-0.0523881	0	-0.0242717	0	-0.0090739	0	0.0032552	0	-0.0182297	0	0.00913532	0	-0.0365397	0	-0.063884	0
	-15.96	-0.0469157	0	-0.0206095	0	-0.00620523	0	-0.00559488	0	-0.0169474	0	0.0177205	0	-0.0235392	0	-0.0649211	0
	-15.86	-0.04954	0	-0.0211589	0	-0.00437419	0	-0.0014445	0	-0.0198164	0	0.0135704	0	-0.024821	0	-0.0560713	0
	-15.76	-0.0508219	0	-0.0242513	0	-0.00673422	0	-0.00142416	0	-0.00575766	0	0.0130208	0	-0.0193685	0	-0.0373128	0
	-15.66	-0.0414632	0	-0.0128174	0	-0.0140381	0	-0.00872801	0	-0.0114746	0	0.00992838	0	-0.0250854	0	-0.0375976	0
	-15.56	-0.04718	0	-0.00187175	0	-0.00461833	0	0.00771077	0	-0.00522898	0	0.0127565	0	-0.0149333	0	-0.0320845	0
	-15.46	-0.044047	0	-0.00498471	0	-0.0101117	0	0.0131427	0	-0.00992855	0	0.0205892	0	-0.0180462	0	-0.029765	0
	-15.36	-0.0339151	0	0.000976563	0	-0.010376	0	0.00665283	0	-0.00469984	0	0.0291952	0	-0.0159912	0	-0.0144044	0
	-15.26	-0.0255737	0	-0.00630698	0	-0.0106405	0	0.0134074	0	-0.0049642	0	0.0234375	0	-0.00996909	0	-0.0177816	0
	-15.16	-0.0242513	0	-0.00862634	0	-0.0207723	0	0.00327551	0	-0.00185144	0	0.0255534	0	-0.0146688	0	-0.0216879	0
	-15.06	-0.0336508	0	-0.0128174	0	-0.0296631	0	-0.000915527	0	-0.0114746	0	0.0208536	0	-0.0110474	0	-0.0258789	0
	-14.96	-0.0284424	0	-0.00500485	0	-0.0288696	0	-0.00482175	0	-0.00366208	0	0.0166626	0	-0.0219726	0	-0.0203857	0
	-14.86	-0.0245361	0	-0.0101929	0	-0.0340576	0	-0.00378418	0	-0.00341816	0	0.00732428	0	-0.0154419	0	-0.0185549	0
	-14.76	-0.0266113	0	-0.0182902	0	-0.0343425	0	-0.000895187	0	0.00258382	0	0.0192871	0	-0.0235392	0	-0.0149333	0
	-14.66	-0.0167033	0	-0.0221761	0	-0.0413412	0	-0.0071615	0	0.00260413	0	0.0158895	0	-0.0188192	0	-0.0110067	0
	-14.56	-0.015157	0	-0.0180054	0	-0.0465698	0	-0.0178223	0	0.000488296	0	0.0120037	0	-0.0287476	0	-0.0146484	0
	-14.46	-0.0258179	0	-0.0182906	0	-0.0304366	0	-0.00168903	0	-0.00211628	0	0.0145874	0	-0.0188399	0	-0.0149337	0
	-14.36	-0.021403	0	-0.013326	0	-0.0371908	0	0.00168864	0	-0.0119832	0	0.0135701	0	-0.0216878	0	-0.0146688	0
	-14.26	-0.0141195	0	-0.0104574	0	-0.0343221	0	-0.00246175	0	-0.0107015	0	0.00913493	0	-0.0251058	0	-0.0157064	0
	-14.16	-0.0151571	0	-0.00604238	0	-0.0299071	0	0.00195323	0	-0.00158681	0	0.0221354	0	-0.0183104	0	-0.0167235	0
	-14.06	-0.0130613	0	-0.0120443	0	-0.0312093	0	0.000651039	0	0.00181049	0	0.00238056	0	-0.0172933	0	-0.0157066	0
	-13.96	-0.0190633	0	-0.0117595	0	-0.0239055	0	0.000142343	0	-0.000284903	0	0.0151164	0	-0.0170085	0	-0.00528979	0
	-13.86	-0.0195719	0	-0.0227051	0	-0.0348511	0	-0.00299072	0	0.00518805	0	0.0130209	0	-0.0279541	0	-0.0115356	0
	-13.76	-0.0140991	0	-0.0104574	0	-0.035909	0	0.00767008	0	0.00882975	0	0.00134277	0	-0.0274251	0	0.000712074	0
	-13.66	-0.00813802	0	-0.0112509	0	-0.0273031	0	0.00455722	0	0.0174356	0	0.0151164	0	-0.0211996	0	-0.00478116	0
	-13.56	-0.0112507	0	-0.00604248	0	-0.0283203	0	0.0113525	0	0.0101318	0	0.014323	0	-0.026123	0	-0.00189217	0
	-13.46	-0.013855	0	0.0108841	0	-0.0207931	0	0.0188797	0	0.0153397	0	0.00628662	0	-0.017009	0	0.00722199	0
	-13.36	-0.00394697	0	0.0124715	0	-0.0239054	0	0.0227865	0	0.0208334	0	0.0208333	0	-0.0217082	0	0.0111289	0
	-13.26	-0.0117594	0	0.00748698	0	-0.0163778	0	0.0170695	0	0.0158488	0	0.0107015	0	-0.0243123	0	0.0108439	0
	-13.16	0.00437418	0	0.00282775	0	-0.021037	0	0.0131427	0	0.0143024	0	0.00730387	0	-0.0219525	0	0.0210162	0
	-13.06	0.00514729	0	0.0041097	0	-0.0267741	0	0.00978597	0	0.0085653	0	0.0127767	0	-0.0206706	0	0.0152792	0
	-12.96	-0.00602214	0	-0.00266511	0	-0.0265299	0	0.021749	0	0.0143027	0	0.00703938	0	-0.0227457	0	0.0179037	0
	-12.86	-0.00577772	0	-0.00238037	0	-0.0145264	0	0.0274658	0	0.021606	0	0.00966418	0	-0.0170288	0	0.0189205	0
	-12.76	0.0116577	0	-0.00811768	0	-0.0249634	0	0.0147095	0	0.0275879	0	0.0153809	0	-0.0281982	0	0.0194702	0
	-12.66	0.00830078	0	-0.00787375	0	-0.0223391	0	0.00952127	0	0.0161131	0	0.00964355	0	-0.032654	0	0.0275266	0
	-12.56	0.0085449	0	-0.00785319	0	-0.0333049	0	0.014974	0	0.0161337	0	0.0161743	0	-0.0365397	0	0.0212606	0
	-12.46	0.0139974	0	-0.0122884	0	-0.0283406	0	0.0183513	0	0.0116984	0	0.00520833	0	-0.0292562	0	0.023112	0
	-12.36	0.00413007	0	-0.00447591	0	-0.0283407	0	0.0129191	0	0.0116982	0	-0.0015462	0	-0.0292562	0	0.0184121	0
	-12.26	0.00724284	0	-0.00734457	0	-0.0343221	0	0.0193888	0	0.00882975	0	4.06876e-05	0	-0.0204061	0	0.0202433	0
	-12.16	-0.000325523	0	-0.00240058	0	-0.0301716	0	0.0181072	0	0.0184734	0	-0.000508629	0	-0.0146686	0	0.0118816	0
	-12.06	-0.00630679	0	-0.00785319	0	-0.0286051	0	0.014974	0	0.0153399	0	0.00364194	0	-0.0178019	0	0.0228473	0
	-11.96	-0.00315348	0	-0.00396723	0	-0.0262451	0	0.00561529	0	0.013794	0	-0.00181071	0	-0.0240478	0	0.0158082	0
	-11.86	-6.09457e-05	0	0.00152588	0	-0.0270386	0	0.00012207	0	0.0130003	0	-0.00805655	0	-0.0115356	0	0.00799546	0
	-11.76	-0.00628662	0	-0.0047404	0	-0.0286051	0	0.00795491	0	0.0114339	0	-0.00415039	0	-0.0178019	0	0.00642904	0
	-11.66	-4.06913e-05	0	-0.0107222	0	-0.0314741	0	0.00740526	0	0.00386522	0	-0.00413005	0	-0.0128584	0	0.00825975	0
	-11.56	-0.000590187	0	-0.00915527	0	-0.0244141	0	-0.00427246	0	0.0070191	0	0.0023395	0	-0.00738525	0	0.00201422	0
	-11.46	-0.00915527	0	0.00150542	0	-0.0176596	0	-0.00221772	0	0.0075479	0	-0.00622559	0	-0.0138754	0	0.0126749	0
	-11.36	0.00309248	0	-0.0047404	0	-0.0215861	0	-0.00846354	0	0.00362139	0	-0.00569659	0	-0.0178019	0	0.00331621	0
	-11.26	-0.00553386	0	-0.00498454	0	-0.0304362	0	0.00301107	0	0.00960286	0	-0.00181071	0	-0.0118205	0	-0.00321452	0
	-11.16	-0.00968425	0	-0.00787369	0	-0.0192262	0	0.00012192	0	0.0059813	0	-0.00364177	0	-0.015442	0	0.00488266	0
	-11.06	-0.00787344	0	-0.00524902	0	-0.017395	0	-0.00506592	0	0.0062254	0	-0.00415029	0	-0.0198975	0	0.000427058	0
	-10.96	0.00177002	0	-0.0190631	0	-0.0265094	0	-0.00636777	0	0.00882998	0	0.00939941	0	-0.0196124	0	-0.00319395	0
	-10.86	0.00205491	0	-0.0104574	0	-0.0194906	0	0.00455729	0	0.00571681	0	0.00028489	0	-0.0188192	0	-0.00398778	0
	-10.76	-0.00343831	0	-0.0110067	0	-0.025472	0	-0.00142415	0	0.00675456	0	-0.000508627	0	-0.0123494	0	0.00174967	0
	-10.66	-0.00941976	0	-0.00577775	0	-0.0296425	0	-0.0102943	0	-0.00211564	0	-0.00337728	0	-0.0188393	0	-0.00242081	0
	-10.56	-0.00187148	0	-0.00238037	0	-0.0161133	0	-0.0108032	0	-0.00262476	0	-0.00754775	0	-0.0045166	0	-0.0006106	0
	-10.46	-6.10352e-05	0	0.000996917	0	-0.0228678	0	-0.00351968	0	0.000752776	0	-0.000244141	0	-0.00895181	0	0.000447601	0
	-10.36	-0.00211587	0	-0.0016276	0	-0.0129801	0	-0.0115763	0	-0.00730395	0	-0.00309243	0	-0.00528971	0	-0.000590086	0
	-10.26	-0.0047404	0	0.000488281	0	-0.015564	0	-0.0157471	0	0.000244141	0	0.00600179	0	-0.00946045	0	-0.00476074	0
	-10.16	-0.00891113	0	-0.00474026	0	-0.00907375	0	-0.0131631	0	-0.0049844	0	0.00183105	0	-0.014689	0	0.00172947	0
	-10.06	-0.0195718	0	0.0030721	0	-0.00907389	0	-0.0185954	0	-0.0104168	0	-0.00882963	0	-0.0123088	0	-0.000590185	0
	-9.96	-0.0125529	0	-0.00575773	0	-0.00697843	0	-0.0219931	0	-0.00209562	0	-0.00882975	0	-0.0204062	0	0.000711997	0
	-9.86	-0.0182699	0	-0.0120443	0	0.00785319	0	-0.0118612	0	-0.00368257	0	-0.0122274	0	-0.0243123	0	0.00382475	0
	-9.76	-0.0198568	0	-0.00317383	0	0.0120239	0	-0.00689697	0	-0.00653076	0	-0.00441488	0	-0.00842285	0	-0.00372314	0
	-9.66	-0.0180054	0	-0.0036824	0	0.0115154	0	-0.00740555	0	0.000773164	0	-0.00335693	0	-0.00893143	0	0.00590012	0
	-9.56	-0.00838201	0	-0.00447591	0	0.0224406	0	-0.00118001	0	-2.04928e-05	0	-0.010152	0	-0.00661214	0	-0.000325669	0
	-9.46	-0.00447591	0	-0.00891108	0	0.0258179	0	-0.00793452	0	-0.00445552	0	-0.00856527	0	-0.0016479	0	-0.00476069	0
	-9.36	-0.00421137	0	-0.0148926	0	0.0151367	0	-0.00378418	0	-0.0104371	0	-0.0177001	0	-0.000610352	0	-0.000610391	0
	-9.26	-0.00787354	0	-0.0047404	0	0.00734456	0	0.000142416	0	-0.0112101	0	-0.0119629	0	-0.00138346	0	-0.00840251	0
	-9.16	-0.00785319	0	-0.00630688	0	0.0174968	0	-0.00612377	0	-0.00105785	0	-0.00962321	0	0.000162851	0	0.00174977	0
	-9.06	-0.00941955	0	0.00309245	0	0.0253092	0	0.00327555	0	0.00675426	0	-0.00337707	0	0.012675	0	0.00956188	0
	-8.96	0.00541179	0	-0.00811724	0	0.0219121	0	-0.000121631	0	0.00335737	0	-0.00569661	0	0.00146528	0	-0.00164751	0
	-8.86	-0.00811749	0	-0.00213623	0	0.0177612	0	0.00115967	0	-0.0023806	0	-0.0216063	0	0.0090332	0	-0.00268577	0
	-8.76	0.00958252	0	0.00488281	0	0.0169678	0	-0.00195313	0	0.00311279	0	-0.0109253	0	0.0113525	0	0.00982666	0
	-8.66	0.010376	0	-0.00551347	0	0.0206096	0	-0.00844315	0	-0.00496415	0	-0.0101318	0	-0.00215653	0	-0.00294999	0
	-8.56	0.0022989	0	-0.0075887	0	0.0146281	0	-0.000386555	0	-0.0117391	0	-0.0182089	0	0.00590007	0	-0.00423181	0
	-8.46	0.00644938	0	-0.00681578	0	0.0169879	0	0.000386368	0	-0.0101727	0	-0.0140584	0	0.00667299	0	-0.00345885	0
	-8.36	0.00179039	0	-0.00630696	0	0.0159098	0	0.00168864	0	-0.00966392	0	-0.00699868	0	0.00797526	0	-0.00295005	0
	-8.26	-0.00240071	0	0.00177002	0	0.00994873	0	-0.00506592	0	-0.00158691	0	-0.0158895	0	0.0176392	0	-0.0065918	0
	-8.16	0.00567627	0	-0.00290949	0	0.0208942	0	-0.0144451	0	-0.00156672	0	-0.0140381	0	0.0105793	0	-0.0112713	0
	-8.06	0.00099685	0	-0.00447591	0	0.00992839	0	-0.0207113	0	-0.00783278	0	-0.0148113	0	0.00669352	0	-0.0175374	0
	-7.96	0.00254313	0	-0.00915498	0	0.00836211	0	-0.0175778	0	-0.0140988	0	-0.00935872	0	0.00744659	0	-0.0292355	0
	-7.86	-0.00915504	0	-0.00524902	0	0.0177612	0	-0.012085	0	-0.0125125	0	-0.0156248	0	0.0043335	0	-0.0136112	0
	-7.76	0.00646973	0	0.00437419	0	0.0125529	0	-0.0188802	0	-0.00600179	0	-0.0140381	0	0.00303141	0	-0.0157064	0
	-7.66	0.00437419	0	0.00331614	0	0.0232136	0	-0.0121258	0	-0.0117595	0	-0.00911458	0	0.015279	0	-0.00895193	0
	-7.56	0.00331628	0	0.00646973	0	0.020874	0	-0.0167847	0	-0.0211183	0	-0.00779212	0	0.0246582	0	-0.0167237	0
	-7.46	0.00335693	0	0.00410969	0	0.0240072	0	-0.0175578	0	-0.0171916	0	-0.0101318	0	0.0301107	0	-0.0190837	0
	-7.36	0.000996988	0	-0.00238037	0	0.0276489	0	-0.00689697	0	-0.0104372	0	-0.0124918	0	0.0236206	0	-0.00842299	0
	-7.26	0.0116577	0	0.00724284	0	0.0271403	0	-0.00899251	0	-0.0125325	0	-0.00415039	0	0.0285441	0	-0.0128377	0
	-7.16	0.00724284	0	0.0166219	0	0.0357259	0	-0.014445	0	-0.0210978	0	-0.00465901	0	0.0309042	0	-0.0112711	0
	-7.06	0.0135092	0	0.0166016	0	0.0357056	0	-0.00506592	0	-0.00939959	0	2.04369e-05	0	0.0324707	0	-0.00189227	0
	-6.96	0.00878906	0	0.018982	0	0.0372925	0	-0.00897212	0	-0.00549312	0	0.00469971	0	0.0355835	0	-0.0057983	0
	-6.86	0.0142823	0	0.0171305	0	0.0401408	0	0.000895187	0	-0.0127768	0	0.000793532	0	0.0314128	0	0.0040689	0
	-6.76	0.0124308	0	0.0189616	0	0.0505778	0	-0.0042928	0	-0.0086263	0	-0.00337727	0	0.0363566	0	-0.00111897	0
	-6.66	0.00724284	0	0.0186969	0	0.0456134	0	0.000142179	0	-0.00339786	0	0.00705974	0	0.0306598	0	0.00331601	0
	-6.56	0.020284	0	0.0176595	0	0.044576	0	-0.00480143	0	0.00179043	0	0.00679518	0	0.035848	0	0.0100912	0
	-6.46	0.0137533	0	0.0184329	0	0.0406497	0	0.00299096	0	-0.00756812	0	0.000264488	0	0.0319216	0	0.00927758	0
	-6.36	0.0145266	0	0.0213216	0	0.0482381	0	0.00429281	0	-0.0109662	0	-0.00286838	0	0.0277913	0	0.00825986	0
	-6.26	0.023641	0	0.0309448	0	0.0461426	0	-0.00012207	0	-0.0106812	0	0.00783285	0	0.0374146	0	0.0178833	0
	-6.16	0.0192261	0	0.0298867	0	0.0568032	0	0.0066323	0	-2.05338e-05	0	0.00732422	0	0.0488686	0	0.011393	0
	-6.06	0.019755	0	0.0176595	0	0.0414632	0	0.00301107	0	-0.00992818	0	0.00626623	0	0.0389608	0	0.00929789	0
	-5.96	0.0168661	0	0.0189819	0	0.036499	0	0.00274656	0	-0.000793479	0	0.00807699	0	0.0363769	0	0.00903318	0
	-5.86	0.0142824	0	0.023641	0	0.0318197	0	0.00819906	0	0.00624584	0	0.00549331	0	0.0473226	0	0.00124096	0
	-5.76	0.0213216	0	0.0171305	0	0.0401408	0	0.00168864	0	-0.00264485	0	0.0125326	0	0.0431315	0	0.00876872	0
	-5.66	0.0171305	0	0.0226035	0	0.0346884	0	0.00795503	0	-0.000284716	0	0.00364177	0	0.0439047	0	0.00172944	0
	-5.56	0.0218099	0	0.017395	0	0.036499	0	0.00274658	0	0.00390627	0	-0.00571693	0	0.0449829	0	-0.00891111	0
	-5.46	0.0142822	0	0.0137531	0	0.0406696	0	0.00612374	0	-0.00211601	0	-0.00622559	0	0.0389607	0	0.00459786	0
	-5.36	0.0145467	0	0.0116781	0	0.0385946	0	0.00716146	0	-0.00809737	0	0.00575765	0	0.0329793	0	-0.0013835	0
	-5.26	0.0186971	0	0.00854492	0	0.0307617	0	0.0118408	0	-0.0112305	0	-0.00260416	0	0.0376587	0	-0.0045166	0
	-5.16	0.0272827	0	0.0218303	0	0.0323284	0	0.0181072	0	-0.00807691	0	-0.00805664	0	0.0408122	0	-0.0052693	0
	-5.06	0.0218304	0	0.0267741	0	0.0271403	0	0.0199382	0	-0.0125327	0	-0.00960273	0	0.0363566	0	-0.00502541	0
	-4.96	0.0384928	0	0.0265097	0	0.0268759	0	0.014974	0	-0.0104166	0	-0.00154622	0	0.0384725	0	0.0111288	0
	-4.86	0.0460411	0	0.0181885	0	0.020874	0	-0.00195313	0	-0.00628669	0	0.00990826	0	0.0355835	0	0.00823968	0
	-4.76	0.0377197	0	0.017924	0	0.005778	0	-0.0053304	0	-0.0127767	0	0.00469971	0	0.0392253	0	-0.00526936	0
	-4.66	0.0296427	0	0.0152995	0	0.010966	0	0.00846355	0	-0.0224202	0	0.00443523	0	0.0342814	0	0.00382488	0
	-4.56	0.0387371	0	0.0080363	0	0.0185343	0	0.00663249	0	-0.0117392	0	-0.000508532	0	0.0488688	0	0.00199371	0
	-4.46	0.0392863	0	0.0106201	0	0.0156861	0	0.00769045	0	-0.0114746	0	-0.000752762	0	0.0491333	0	-0.00476072	0
	-4.36	0.0301514	0	0.0090739	0	0.00705974	0	0.0170695	0	-0.00209557	0	-0.00518796	0	0.0663249	0	0.000712052	0
	-4.26	0.0239054	0	0.0246989	0	0.00864665	0	0.0326945	0	-0.00288899	0	0.00260417	0	0.0702311	0	0.00382487	0
	-4.16	0.0215861	0	0.0405677	0	0.0026649	0	0.0493568	0	-0.00887074	0	0.00107829	0	0.0743812	0	0.00174937	0
	-4.06	0.0210364	0	0.0379639	0	-0.0140381	0	0.0459595	0	-0.0161737	0	0.00522827	0	0.0686646	0	-0.00945988	0
	-3.96	0.00360107	0	0.0374556	0	-0.0371904	0	0.0407515	0	-0.0213823	0	-0.0098877	0	0.0517378	0	-0.013875	0
	-3.86	-0.00630739	0	0.03302	0	-0.0463257	0	0.0261841	0	-0.0281366	0	-0.0103967	0	0.059021	0	0.00122132	0
	-3.76	-0.00292969	0	0.024943	0	-0.0606283	0	0.0173136	0	-0.0370076	0	-0.00390625	0	0.05955	0	0.0134684	0
	-3.66	-0.00941976	0	0.0413617	0	-0.0645343	0	0.00718205	0	-0.0323077	0	-0.00179036	0	0.040019	0	0.0134687	0
	-3.56	0.0069982	0	0.0437012	0	-0.0535889	0	-0.0194092	0	-0.0299676	0	0.00522818	0	0.0259399	0	0.0111091	0
	-3.46	0.0233765	0	0.0379849	0	-0.053873	0	-0.0563754	0	-0.0239658	0	0.00756836	0	0.00380522	0	-0.00632662	0
	-3.36	0.0059406	0	0.0423991	0	-0.0439657	0	-0.0910238	0	-0.0359697	0	0.0119831	0	0.00590006	0	-0.0167436	0
	-3.26	0.019755	0	0.0366618	0	-0.0301717	0	-0.107686	0	-0.0244954	0	0.010966	0	0.0251872	0	-0.0169881	0
	-3.16	0.024943	0	0.0210367	0	-0.0410971	0	-0.0943808	0	-0.0205893	0	0.0286662	0	0.0306192	0	-0.0115561	0
	-3.06	0.0210375	0	-0.00604248	0	-0.041626	0	-0.0886841	0	-0.0133069	0	0.0560107	0	0.0090332	0	-0.0183117	0
	-2.96	0.00567627	0	-0.0114955	0	-0.0517787	0	-0.0581874	0	0.00779165	0	0.0476685	0	0.0105993	0	-0.0237635	0
	-2.86	-0.00447486	0	-0.0206299	0	-0.0632324	0	-0.0219727	0	-0.00366361	0	0.0570486	0	-0.00164795	0	-0.016481	0
	-2.76	-0.00811768	0	-0.0229696	0	-0.0663656	0	0.00767009	0	0.00101726	0	0.0408936	0	-0.00166829	0	-0.0274251	0
	-2.66	0.00516765	0	-0.0117602	0	-0.066875	0	0.0118604	0	0.0044141	0	0.0385539	0	0.0103345	0	-0.0318408	0
	-2.56	0.0147914	0	-0.00266519	0	-0.0538737	0	0.0459798	0	-0.00913532	0	0.0185145	0	0.00459799	0	-0.0383712	0
	-2.46	0.00905356	0	-0.0112504	0	-0.053853	0	0.0358077	0	-0.00288862	0	0.0127767	0	0.0077315	0	-0.0188188	0
	-2.36	0.00828135	0	-0.00732422	0	-0.0554199	0	0.0662842	0	0.00414848	0	0.0307423	0	0.0366211	0	0.0256939	0
	-2.26	-0.000305176	0	-0.00760904	0	-0.0658366	0	0.0597738	0	0.0546468	0	0.0447998	0	0.0496419	0	0.0348104	0
	-2.16	0.00880942	0	-0.0146305	0	-0.0627262	0	0.0433529	0	0.0124691	0	0.0820516	0	0.0199765	0	0.012164	0
	-2.06	0.0205275	0	-0.00968423	0	-0.0530802	0	0.0139364	0	-0.0161528	0	0.0374953	0	0.00380453	0	-0.0141386	0
	-1.96	0.00594077	0	0.0202842	0	-0.0380044	0	0.0079551	0	-0.00730368	0	-0.0340983	0	0.0189414	0	-0.0123086	0
	-1.86	0.01247	0	0.00880942	0	-0.0423991	0	-0.00583902	0	-0.0218888	0	-0.0471003	0	-0.0159709	0	-0.0221939	0
	-1.76	0.0127157	0	0.000488281	0	-0.0476074	0	-0.0235596	0	-0.0372925	0	-0.0616862	0	-0.0125732	0	-0.0438232	0
	-1.66	-0.00732422	0	0.0122085	0	-0.0397934	0	-0.0266709	0	-0.0317978	0	-0.0864258	0	-0.0172715	0	-0.0274033	0
	-1.56	-0.000306383	0	0.0259806	0	-0.000264484	0	-0.00508626	0	-0.0351746	0	-0.0715954	0	-0.00270589	0	-0.0284607	0
	-1.46	0.0111491	0	0.0244354	0	-0.000222843	0	0.000387508	0	-0.0492341	0	-0.02889	0	-0.0276887	0	-0.0308015	0
	-1.36	-0.00291116	0	0.0121867	0	-0.00386556	0	0.00217692	0	-0.0567804	0	-0.0273252	0	-0.0391439	0	-0.0477472	0
	-1.26	-0.00264486	0	0.0293783	0	0.0296834	0	-0.00638835	0	-0.0489909	0	-0.0356649	0	-0.0313517	0	-0.0930583	0
	-1.16	0.016866	0	0.0257402	0	0.0409379	0	-0.0170455	0	-0.106523	0	-0.0427043	0	-0.0568404	0	-0.134172	0
	-1.06	0.0257347	0	0.0265096	0	0.0534261	0	-0.00376385	0	-0.0463638	0	-0.0721047	0	-0.0498454	0	-0.117775	0
	-0.959999	0.0312093	0	0.0111499	0	0.0349536	0	0.0308643	0	-0.070332	0	-0.021342	0	-0.0870557	0	-0.145649	0
	-0.859997	0.0267731	0	-0.0789388	0	-0.0481161	0	-0.0404867	0	-0.160417	0	-0.020285	0	-0.197469	0	-0.243547	0
	-0.759998	-0.0312704	0	-0.941691	0	-0.884318	0	-0.961039	0	-1.01225	0	-0.0885214	0	-1.09696	0	-1.13914	0
	-0.66	-0.841716	0	-1.71331	0	-1.88402	0	-2.14043	0	-2.26275	0	-0.985636	0	-2.3037	0	-2.34197	0
	-0.559998	-1.99149	0	0.977803	0	0.568807	0	0.165487	0	-1.95992	0	-2.24638	0	-0.905558	0	-2.64382	0
	-0.459999	-0.0588787	0	4.5249	0	5.22686	0	6.51886	0	3.0083	0	-1.80204	0	10.5704	0	1.91736	0
	-0.359997	5.33199	0	5.24471	0	6.57009	0	8.99178	0	7.58507	0	3.33962	0	16.627	0	27.3105	0
	-0.259998	7.60097	0	2.79631	0	4.34507	0	7.12852	0	8.25151	0	7.8586	0	8.33555	0	22.7442	0
	-0.16	6.27287	0	0.0778333	0	0.571913	0	1.8788	0	4.78151	0	8.68357	0	3.40773	0	8.3343	0
	-0.0599976	2.26768	0	0.0283407	1.643	-0.0642496	1.511	0.850423	1.096	1.97106	1.346	5.42607	0	6.28792	8.936	11.6028	20.3
	0.0400009	1.92208	1.453	0.340607	1.74274	0.480805	1.71024	1.09	1.49436	2.18411	2.14162	3.49141	3.085	9.70877	12.0972	17.6018	26.5655
	0.140003	2.70231	2.24862	0.61141	1.84158	0.746908	1.90758	1.5616	1.88849	2.91744	2.92695	4.56541	4.67274	12.9983	15.1741	24.3897	32.541
	0.240002	3.59267	3.03395	0.616353	1.93952	1.07918	2.10302	2.16652	2.27837	4.0411	3.70206	6.20339	6.23274	16.6868	18.1651	31.0392	38.2156
	0.34	4.61867	3.80903	0.693462	2.03658	1.28288	2.29658	2.80534	2.66404	4.9268	4.46693	8.19112	7.76496	20.3538	21.069	37.0453	43.5791
	0.440002	5.69425	4.57393	0.934326	2.13277	1.66748	2.48829	3.19702	3.04556	5.86145	5.22161	9.97215	9.26938	23.5353	23.8849	42.5658	48.6232
	0.540001	6.49371	5.32861	1.07391	2.22808	1.92114	2.67814	3.79596	3.4229	6.93927	5.96616	12.0154	10.7458	26.828	26.6115	47.7405	53.342
	0.640003	7.54266	6.07316	1.19973	2.32254	2.17269	2.86616	4.27724	3.79612	7.87136	6.70057	13.6768	12.1942	29.8335	29.2483	52.3203	57.7315
	0.740002	8.48018	6.80757	1.32023	2.41613	2.41984	3.05234	4.78135	4.16523	8.82005	7.42492	15.4229	13.6146	32.7197	31.7945	55.8017	61.7913
	0.84	9.39683	7.53189	1.4315	2.50887	2.65446	3.23672	5.2559	4.53025	9.69767	8.13919	17.1271	15.0069	35.4255	34.2497	59.4497	65.5237
	0.940002	10.2909	8.24619	1.55981	2.60078	2.89923	3.41931	5.69751	4.89124	10.5753	8.84346	18.7696	16.3712	37.9913	36.6138	62.7374	68.9346
	1.04	11.1458	8.95046	1.65306	2.69185	3.11674	3.6001	6.16032	5.24819	11.4427	9.5378	20.3745	17.7073	40.3978	38.8867	65.683	72.0334
	1.14	12.0202	9.6448	1.78461	2.78209	3.34198	3.77914	6.61523	5.60114	12.2828	10.2222	21.9216	19.0155	42.652	41.0686	68.3208	74.832
	1.24	12.8768	10.3292	1.89817	2.8715	3.58598	3.95641	7.07096	5.95011	13.1034	10.8968	23.4109	20.2956	44.5062	43.1599	70.3156	77.3459
	1.34	13.6833	11.0037	1.99996	2.9601	3.80813	4.13194	7.48061	6.29513	13.9333	11.5615	24.8471	21.5479	46.5087	45.1614	72.4947	79.5922
	1.44	14.4796	11.6685	2.14606	3.0479	4.02454	4.30575	7.90326	6.63625	14.72	12.2164	26.2521	22.7723	48.3799	47.074	74.4299	81.5901
	1.54	15.2593	12.3234	2.25594	3.13489	4.24691	4.47784	8.303	6.97345	15.4987	12.8617	27.5928	23.969	50.1288	48.8987	76.1765	83.3599
	1.64	16.0177	12.9687	2.36426	3.22109	4.48962	4.64823	8.72382	7.30681	16.2679	13.4973	28.8557	25.1382	51.7621	50.6372	77.4895	84.9222
	1.74	16.7557	13.6043	2.49162	3.30649	4.70994	4.81693	9.13322	7.63631	17.007	14.1233	30.0914	26.2799	53.3059	52.2908	78.9349	86.2977
	1.84	17.4955	14.2303	2.59658	3.39112	4.93911	4.98396	9.54439	7.962	17.6901	14.7398	31.2828	27.3944	54.7507	53.8614	80.2554	87.5063
	1.94	18.2122	14.8468	2.71193	3.47497	5.16854	5.14933	9.93166	8.28393	18.4148	15.3468	32.4386	28.4819	56.0653	55.3511	81.4653	88.5672
	2.04	18.9229	15.4538	2.808	3.55805	5.35836	5.31304	10.348	8.60208	19.1062	15.9444	33.5695	29.5424	57.3301	56.762	82.5543	89.4981
	2.14	19.6135	16.0514	2.90153	3.64037	5.56517	5.47513	10.7134	8.91653	19.745	16.5327	34.6485	30.5764	58.5057	58.0966	83.5244	90.3154
	2.24	20.2484	16.6397	2.99266	3.72193	5.76176	5.63559	11.0585	9.22726	20.3995	17.1117	35.6693	31.5839	59.6202	59.3572	84.4304	91.0339
	2.34	20.8747	17.2187	3.11375	3.80275	5.94145	5.79444	11.4116	9.53433	21.0448	17.6815	36.6596	32.5653	60.6593	60.5465	85.2608	91.6668
	2.44	21.5044	17.7885	3.21375	3.88282	6.12738	5.9517	11.7741	9.83777	21.644	18.2422	37.6198	33.521	61.6077	61.6673	86.0226	92.226
	2.54	22.106	18.3492	3.29344	3.96215	6.32035	6.10738	12.117	10.1376	22.2346	18.7938	38.5104	34.451	62.4983	62.7223	86.7148	92.7217
	2.64	22.7231	18.9008	3.39787	4.04076	6.48338	6.26149	12.4441	10.4338	22.8117	19.3365	39.3909	35.3559	63.3215	63.7144	87.3817	93.1631
	2.74	23.3385	19.4435	3.48511	4.11864	6.64563	6.41404	12.7626	10.7265	23.3615	19.8703	40.243	36.2359	64.0939	64.6464	87.9814	93.5578
	2.84	23.8953	19.9772	3.56244	4.1958	6.79248	6.56505	13.0626	11.0157	23.8911	20.3952	41.0365	37.0914	64.8181	65.5213	88.5142	93.9126
	2.94	24.4257	20.5022	3.6484	4.27225	6.95186	6.71454	13.3509	11.3014	24.4372	20.9114	41.7904	37.9227	65.4947	66.3419	89.0221	94.2333
	3.04	24.9414	21.0184	3.73875	4.34799	7.11332	6.8625	13.6741	11.5836	24.9682	21.419	42.5029	38.7302	66.1632	67.1111	89.5093	94.5248
	3.14	25.4583	21.526	3.82418	4.42304	7.29952	7.00897	13.965	11.8624	25.4997	21.918	43.1925	39.5143	66.7721	67.8318	89.9682	94.7912
	3.24	25.9687	22.025	3.93876	4.49738	7.46098	7.15394	14.2741	12.1377	26.0127	22.4086	43.8529	40.2754	67.3546	68.5066	90.4054	95.0362
	3.34	26.5036	22.5155	4.04266	4.57105	7.60864	7.29744	14.5702	12.4097	26.5034	22.8907	44.4995	41.0138	67.8773	69.1382	90.8038	95.2628
	3.44	26.9645	22.9977	4.13615	4.64403	7.78025	7.43947	14.8652	12.6784	26.9844	23.3645	45.119	41.7302	68.3957	69.7294	91.1739	95.4735
	3.54	27.4275	23.4715	4.23484	4.71634	7.94926	7.58006	15.146	12.9437	27.4385	23.8301	45.7172	42.4248	68.8944	70.2825	91.5546	95.6704
	3.64	27.8802	23.9371	4.31791	4.78797	8.09953	7.7192	15.4197	13.2058	27.8935	24.2876	46.2933	43.0981	69.3673	70.8	91.8603	95.8555
	3.74	28.3023	24.3946	4.40542	4.85894	8.26046	7.85691	15.6876	13.4646	28.3435	24.737	46.8247	43.7505	69.7978	71.2843	92.1635	96.0302
	3.84	28.7421	24.844	4.46741	4.92925	8.42401	7.99321	15.9629	13.7202	28.7648	25.1785	47.3498	44.3825	70.1996	71.7375	92.4512	96.1959
	3.94	29.1416	25.2855	4.53276	4.99891	8.5839	8.12811	16.2204	13.9726	29.1896	25.6121	47.8414	44.9945	70.583	72.1617	92.7236	96.3536
	4.04	29.5461	25.7191	4.6075	5.06793	8.76723	8.26163	16.4936	14.2218	29.6159	26.038	48.3443	45.5871	70.9655	72.559	93.0015	96.5042
	4.14	29.9466	26.145	4.67991	5.1363	8.9326	8.39376	16.7582	14.4679	30.0117	26.4562	48.8214	46.1607	71.3418	72.9311	93.2567	96.6487
	4.24	30.3518	26.5632	4.79708	5.20404	9.06929	8.52453	17.0238	14.7109	30.4117	26.8668	49.2992	46.7156	71.6864	73.28	93.5192	96.7875
	4.34	30.7502	26.9738	4.86401	5.27115	9.19641	8.65394	17.2595	14.9508	30.7747	27.27	49.7539	47.2525	71.9963	73.6072	93.7314	96.9213
	4.44	31.1148	27.377	4.95569	5.33763	9.33728	8.78202	17.4973	15.1877	31.1375	27.6658	50.1794	47.7717	72.3199	73.9144	93.9379	97.0506
	4.54	31.4697	27.7728	5.01166	5.4035	9.46515	8.90878	17.704	15.4215	31.4904	28.0542	50.6063	48.2738	72.6244	74.203	94.1174	97.1757
	4.64	31.8093	28.1613	5.08773	5.46875	9.59121	9.03421	17.9309	15.6524	31.8219	28.4356	50.9919	48.7592	72.895	74.4743	94.3012	97.2971
	4.74	32.1385	28.5426	5.16921	5.53339	9.74221	9.15835	18.1475	15.8803	32.151	28.8098	51.3703	49.2283	73.1562	74.7297	94.5179	97.4149
	4.84	32.477	28.9168	5.24473	5.59744	9.874	9.28119	18.3426	16.1053	32.4797	29.177	51.7354	49.6817	73.4239	74.9704	94.702	97.5295
	4.94	32.7737	29.284	5.30805	5.66088	9.97089	9.40275	18.5301	16.3274	32.8	29.5374	52.0805	50.1197	73.6598	75.1974	94.8528	97.6411
	5.04	33.0799	29.6444	5.40383	5.72374	10.1276	9.52305	18.7712	16.5467	33.1364	29.8909	52.4109	50.5429	73.901	75.4118	95.0174	97.7498
	5.14	33.3859	29.9979	5.4635	5.78601	10.2435	9.64209	18.9645	16.7631	33.439	30.2378	52.7443	50.9516	74.1332	75.6145	95.1661	97.8558
	5.24	33.6697	30.3448	5.55986	5.84769	10.3711	9.75988	19.1842	16.9767	33.7331	30.578	53.0594	51.3463	74.3554	75.8065	95.3085	97.9593
	5.34	33.9349	30.685	5.60647	5.90881	10.5053	9.87645	19.3988	17.1876	34.0312	30.9118	53.3683	51.7274	74.577	75.9885	95.4692	98.0604
	5.44	34.2111	31.0187	5.69371	5.96935	10.6339	9.99179	19.5806	17.3956	34.3044	31.2391	53.6828	52.0955	74.783	76.1613	95.6103	98.1592
	5.54	34.4976	31.3461	5.78068	6.02933	10.7716	10.1059	19.7691	17.601	34.5781	31.5601	53.9662	52.4508	74.9699	76.3256	95.7411	98.2557
	5.64	34.7612	31.6671	5.87337	6.08874	10.9066	10.2189	19.9806	17.8037	34.8161	31.875	54.2164	52.7938	75.1705	76.482	95.8666	98.3502
	5.74	35.0351	31.982	5.91325	6.1476	11.0206	10.3306	20.154	18.0038	35.0606	32.1837	54.4708	53.125	75.34	76.6311	95.9775	98.4426
	5.84	35.3062	32.2907	5.95306	6.20591	11.1409	10.4412	20.3447	18.2012	35.3021	32.4864	54.7201	53.4446	75.5158	76.7735	96.0931	98.533
	5.94	35.564	32.5934	6.00855	6.26368	11.2495	10.5506	20.5118	18.396	35.5396	32.7832	54.949	53.7532	75.69	76.9097	96.2041	98.6215
	6.04	35.7851	32.8902	6.07522	6.32091	11.3795	10.6589	20.6848	18.5882	35.768	33.0742	55.1865	54.051	75.8621	77.0402	96.3192	98.7081
	6.14	36.0315	33.1812	6.1226	6.3776	11.4776	10.766	20.8384	18.7779	35.9903	33.3595	55.4102	54.3385	76.0127	77.1653	96.4049	98.793
	6.24	36.2679	33.4665	6.16947	6.43376	11.5878	10.872	21.0025	18.9651	36.2052	33.6391	55.6029	54.616	76.1689	77.2855	96.5127	98.8761
	6.34	36.4914	33.7461	6.22081	6.4894	11.6922	10.9769	21.1725	19.1498	36.4315	33.9132	55.813	54.8839	76.3319	77.4011	96.6374	98.9575
	6.44	36.7301	34.0202	6.30359	6.54451	11.8071	11.0806	21.3272	19.3321	36.651	34.1819	56.0393	55.1425	76.4616	77.5125	96.728	99.0372
	6.54	36.9208	34.2889	6.35177	6.59912	11.9146	11.1833	21.4856	19.5119	36.85	34.4452	56.2128	55.3921	76.5817	77.6199	96.8286	99.1154
	6.64	37.1135	34.5522	6.38432	6.65321	12.0058	11.2849	21.6587	19.6893	37.0528	34.7033	56.4102	55.6332	76.7158	77.7236	96.9267	99.1919
	6.74	37.3226	34.8102	6.4445	6.70679	12.1191	11.3854	21.8111	19.8644	37.2568	34.9562	56.5982	55.8659	76.8564	77.824	97.0096	99.2669
	6.84	37.5218	35.0631	6.52104	6.75987	12.2472	11.4848	21.9704	20.0371	37.4552	35.204	56.7943	56.0906	76.9892	77.9212	97.1119	99.3404
	6.94	37.7336	35.311	6.58223	6.81245	12.3474	11.5832	22.1019	20.2075	37.657	35.4469	56.9732	56.3076	77.1309	78.0154	97.1903	99.4124
	7.04	37.9096	35.5539	6.65179	6.86455	12.46	11.6805	22.2645	20.3756	37.843	35.6848	57.1438	56.5172	77.245	78.1069	97.2723	99.4829
	7.14	38.1049	35.7918	6.70984	6.91615	12.5493	11.7768	22.4288	20.5415	38.019	35.918	57.3196	56.7197	77.3475	78.1958	97.3687	99.5521
	7.24	38.2989	36.025	6.75647	6.96728	12.6263	11.8721	22.5848	20.7051	38.1945	36.1465	57.4815	56.9154	77.4817	78.2823	97.4325	99.6199
	7.34	38.4596	36.2535	6.81453	7.01792	12.7165	11.9664	22.7405	20.8665	38.3581	36.3703	57.6422	57.1044	77.5788	78.3666	97.5445	99.6863
	7.44	38.6348	36.4773	6.87624	7.06809	12.8102	12.0597	22.8733	21.0257	38.5448	36.5897	57.7815	57.2871	77.6929	78.4487	97.6148	99.7514
	7.54	38.8098	36.6967	6.9161	7.11779	12.8922	12.152	23.0178	21.1828	38.7135	36.8045	57.9268	57.4638	77.8233	78.5289	97.7038	99.8152
	7.64	38.9864	36.9115	6.97052	7.16702	12.9943	12.2432	23.159	21.3378	38.8695	37.0151	58.0987	57.6345	77.9239	78.6072	97.7629	99.8777
	7.74	39.1588	37.122	7.0174	7.2158	13.0787	12.3336	23.2777	21.4906	38.9992	37.2213	58.2274	57.7997	78.0161	78.6838	97.8293	99.939
	7.84	39.2979	37.3283	7.06456	7.26411	13.1649	12.4229	23.4077	21.6414	39.1495	37.4233	58.3602	57.9594	78.1202	78.7587	97.8671	99.999
	7.94	39.4356	37.5303	7.12079	7.31198	13.2579	12.5113	23.535	21.7901	39.3245	37.6212	58.4925	58.114	78.2249	78.832	97.9366	100.058
	8.04	39.5817	37.7282	7.17546	7.3594	13.3578	12.5988	23.6686	21.9369	39.4971	37.8151	58.6432	58.2636	78.3155	78.9039	98.0077	100.116
	8.14	39.7215	37.9221	7.22026	7.40637	13.4167	12.6853	23.7908	22.0816	39.6466	38.005	58.7729	58.4084	78.4064	78.9744	98.0799	100.172
	8.24	39.8578	38.112	7.28042	7.4529	13.5066	12.7709	23.8947	22.2243	39.8013	38.1911	58.8919	58.5486	78.4986	79.0435	98.1314	100.228
	8.34	39.9914	38.2981	7.32133	7.499	13.5967	12.8556	23.9996	22.3651	39.9375	38.3734	59.0122	58.6844	78.5731	79.1115	98.2137	100.282
	8.44	40.1291	38.4803	7.36505	7.54466	13.7006	12.9394	24.1035	22.504	40.0804	38.5519	59.1329	58.816	78.6754	79.1782	98.2551	100.335
	8.54	40.2557	38.6589	7.40983	7.58991	13.7813	13.0223	24.2202	22.641	40.1971	38.7268	59.2586	58.9436	78.746	79.2437	98.3062	100.387
	8.64	40.4067	38.8338	7.47158	7.63472	13.8727	13.1043	24.3147	22.7761	40.3229	38.8981	59.3636	59.0672	78.8132	79.3082	98.3609	100.438
	8.74	40.5294	39.0051	7.52	7.67912	13.9188	13.1854	24.41	22.9094	40.4541	39.0659	59.4846	59.1871	78.8937	79.3717	98.4249	100.489
	8.84	40.6294	39.1729	7.56374	7.7231	13.986	13.2657	24.5374	23.0408	40.5799	39.2303	59.6011	59.3034	78.9773	79.4341	98.482	100.538
	8.94	40.7763	39.3373	7.61428	7.76667	14.0545	13.3451	24.6387	23.1704	40.7086	39.3914	59.7073	59.4163	79.034	79.4956	98.5473	100.586
	9.04	40.9057	39.4984	7.65544	7.80983	14.1191	13.4237	24.7439	23.2983	40.8075	39.5491	59.7969	59.5258	79.1064	79.5562	98.5986	100.633
	9.14	41.0382	39.6561	7.69316	7.85259	14.1818	13.5014	24.8512	23.4244	40.9132	39.7037	59.8841	59.6323	79.1778	79.6159	98.6676	100.679
	9.24	41.1752	39.8107	7.72471	7.89495	14.2907	13.5783	24.9616	23.5488	41.0299	39.8551	59.9945	59.7356	79.2382	79.6747	98.7351	100.725
	9.34	41.302	39.9621	7.76634	7.93691	14.3487	13.6543	25.0572	23.6715	41.1341	40.0034	60.0854	59.8361	79.2845	79.7328	98.7767	100.769
	9.44	41.4187	40.1104	7.82133	7.97848	14.4248	13.7296	25.1598	23.7924	41.2625	40.1487	60.1646	59.9337	79.3551	79.79	98.8208	100.813
	9.54	41.5518	40.2557	7.88196	8.01967	14.4691	13.804	25.2704	23.9118	41.3568	40.291	60.2618	60.0287	79.4197	79.8465	98.8705	100.855
	9.64	41.6585	40.398	7.92393	8.06047	14.5508	13.8777	25.367	24.0295	41.4768	40.4305	60.3536	60.1211	79.496	79.9022	98.914	100.897
	9.74	41.7638	40.5375	7.9601	8.10088	14.6136	13.9505	25.4775	24.1455	41.5833	40.5671	60.4417	60.2111	79.5408	79.9572	98.969	100.938
	9.84	41.8703	40.6741	7.99579	8.14092	14.6805	14.0226	25.5842	24.26	41.6791	40.701	60.5263	60.2986	79.5921	80.0115	98.9897	100.978
	9.94	41.9755	40.808	8.05229	8.18059	14.7449	14.0939	25.6791	24.3729	41.795	40.8322	60.5956	60.3839	79.6611	80.0651	99.0486	101.018
	10.04	42.0617	40.9392	8.10099	8.21989	14.7959	14.1644	25.7887	24.4843	41.875	40.9607	60.6919	60.4671	79.7199	80.1181	99.0731	101.056
	10.14	42.1518	41.0677	8.16166	8.25882	14.8605	14.2342	25.8923	24.5941	41.9802	41.0867	60.7649	60.5481	79.7627	80.1704	99.1142	101.094
	10.24	42.2437	41.1937	8.21767	8.29739	14.9243	14.3033	25.9827	24.7024	42.0955	41.2101	60.8529	60.6271	79.8093	80.2221	99.1538	101.131
	10.34	42.3294	41.3171	8.28276	8.3356	14.9776	14.3716	26.0486	24.8092	42.1825	41.331	60.9221	60.7042	79.8603	80.2731	99.1939	101.167
	10.44	42.4211	41.438	8.32888	8.37345	15.0308	14.4391	26.1455	24.9146	42.2966	41.4495	61.0091	60.7795	79.9283	80.3236	99.2408	101.203
	10.54	42.4992	41.5565	8.35878	8.41095	15.0966	14.506	26.2262	25.0185	42.4039	41.5657	61.0919	60.853	79.9942	80.3735	99.2848	101.238
	10.64	42.5908	41.6727	8.38173	8.4481	15.1868	14.5721	26.3085	25.121	42.487	41.6796	61.1602	60.9248	80.0452	80.4228	99.2999	101.272
	10.74	42.67	41.7866	8.4351	8.48491	15.2464	14.6375	26.3845	25.2221	42.5685	41.7912	61.2089	60.9949	80.1126	80.4715	99.34	101.306
	10.84	42.7601	41.8981	8.47131	8.52137	15.299	14.7023	26.4551	25.3218	42.6703	41.9005	61.2927	61.0635	80.177	80.5197	99.3731	101.339
	10.94	42.8525	42.0075	8.52311	8.5575	15.3602	14.7663	26.5132	25.4201	42.7674	42.0078	61.3774	61.1305	80.2288	80.5674	99.4101	101.371
	11.04	42.9349	42.1148	8.56663	8.59329	15.424	14.8296	26.5887	25.517	42.8515	42.1129	61.4557	61.1962	80.2676	80.6145	99.459	101.402
	11.14	43.0151	42.2199	8.60333	8.62875	15.4896	14.8923	26.6504	25.6127	42.9273	42.2159	61.511	61.2604	80.302	80.6611	99.4708	101.433
	11.24	43.0986	42.3229	8.63198	8.66387	15.5738	14.9543	26.7267	25.707	43.02	42.317	61.5938	61.3233	80.365	80.7072	99.5338	101.464
	11.34	43.1922	42.424	8.65647	8.69867	15.6162	15.0157	26.777	25.8001	43.0859	42.416	61.6709	61.3849	80.3965	80.7528	99.5465	101.493
	11.44	43.2565	42.523	8.67338	8.73315	15.6808	15.0763	26.8697	25.8918	43.1794	42.5132	61.7164	61.4453	80.4392	80.7979	99.5869	101.522
	11.54	43.3351	42.6202	8.69163	8.76732	15.7381	15.1364	26.9254	25.9823	43.2375	42.6085	61.7756	61.5044	80.4778	80.8425	99.6161	101.551
	11.64	43.4244	42.7155	8.7416	8.80116	15.788	15.1958	26.9996	26.0716	43.2937	42.7019	61.8336	61.5625	80.5145	80.8866	99.6481	101.579
	11.74	43.4885	42.8089	8.78666	8.83469	15.823	15.2545	27.0689	26.1597	43.381	42.7935	61.8899	61.6194	80.5361	80.9302	99.6932	101.606
	11.84	43.5679	42.9005	8.82574	8.86791	15.8823	15.3127	27.1423	26.2465	43.4513	42.8834	61.9591	61.6753	80.5806	80.9734	99.726	101.633
	11.94	43.6265	42.9904	8.85022	8.90082	15.9209	15.3702	27.2051	26.3322	43.5101	42.9716	62.038	61.7302	80.5997	81.0161	99.7567	101.659
	12.04	43.6971	43.0786	8.889	8.93343	15.9815	15.4271	27.2876	26.4167	43.5864	43.0581	62.0836	61.7841	80.6455	81.0584	99.815	101.685
	12.14	43.7695	43.1651	8.91585	8.96574	16.0326	15.4834	27.3457	26.5	43.6726	43.1429	62.1419	61.8371	80.6872	81.1002	99.8473	101.711
	12.24	43.8479	43.2499	8.95123	8.99775	16.0727	15.5391	27.4131	26.5822	43.7385	43.2262	62.2	61.8891	80.7171	81.1416	99.8741	101.735
	12.34	43.9169	43.3332	8.98096	9.02946	16.1196	15.5942	27.496	26.6633	43.8198	43.3079	62.2432	61.9403	80.7671	81.1825	99.9046	101.76
	12.44	43.9997	43.4149	9.0002	9.06088	16.1654	15.6488	27.552	26.7433	43.8758	43.3881	62.2847	61.9906	80.7957	81.223	99.934	101.783
	12.54	44.0635	43.4951	9.02704	9.09202	16.2141	15.7027	27.6124	26.8222	43.9385	43.4668	62.343	62.0402	80.8195	81.2631	99.996	101.807
	12.64	44.1372	43.5738	9.06246	9.12286	16.2761	15.7561	27.6868	26.9001	44.0036	43.5441	62.4011	62.0889	80.8603	81.3028	100.025	101.83
	12.74	44.2054	43.6511	9.09656	9.15342	16.3227	15.8089	27.746	26.9768	44.062	43.6199	62.4544	62.1369	80.9015	81.342	100.045	101.852
	12.84	44.2762	43.7269	9.12	9.1837	16.379	15.8611	27.8093	27.0526	44.1182	43.6943	62.519	62.1842	80.9272	81.3809	100.062	101.874
	12.94	44.3442	43.8013	9.16298	9.2137	16.4227	15.9128	27.8725	27.1273	44.1815	43.7674	62.5565	62.2307	80.9734	81.4193	100.099	101.895
	13.04	44.4153	43.8744	9.19969	9.24343	16.468	15.964	27.9429	27.201	44.2596	43.8392	62.5956	62.2766	81.0147	81.4573	100.136	101.917
	13.14	44.4856	43.9462	9.23171	9.27289	16.5063	16.0146	27.9866	27.2738	44.3065	43.9097	62.6471	62.3219	81.0398	81.495	100.162	101.937
	13.24	44.5567	44.0167	9.25466	9.30207	16.5464	16.0647	28.0345	27.3455	44.356	43.9789	62.705	62.3665	81.0799	81.5323	100.178	101.957
	13.34	44.6164	44.0859	9.28381	9.33099	16.6068	16.1142	28.0879	27.4163	44.4133	44.0469	62.7599	62.4105	81.1153	81.5691	100.205	101.977
	13.44	44.6713	44.1539	9.31061	9.35964	16.6555	16.1632	28.1366	27.4861	44.4557	44.1137	62.8016	62.4539	81.1452	81.6056	100.222	101.997
	13.54	44.7325	44.2207	9.35099	9.38803	16.6787	16.2118	28.1832	27.555	44.5242	44.1793	62.8503	62.4967	81.1629	81.6417	100.24	102.016
	13.64	44.7877	44.2863	9.39893	9.41616	16.7297	16.2598	28.2421	27.623	44.5737	44.2438	62.8891	62.539	81.1929	81.6775	100.262	102.035
	13.74	44.8481	44.3508	9.42415	9.44404	16.7597	16.3072	28.3032	27.6901	44.6638	44.3072	62.9167	62.5808	81.2244	81.7128	100.287	102.053
	13.84	44.8968	44.4142	9.45386	9.47166	16.7941	16.3542	28.3455	27.7563	44.7247	44.3694	62.9661	62.622	81.2619	81.7478	100.305	102.071
	13.94	44.9312	44.4764	9.48173	9.49902	16.8204	16.4007	28.403	27.8216	44.7752	44.4306	63.0037	62.6627	81.2921	81.7825	100.316	102.088
	14.04	44.977	44.5376	9.50437	9.52614	16.8711	16.4468	28.4616	27.886	44.8479	44.4908	63.0511	62.703	81.3241	81.8168	100.352	102.106
	14.14	45.0325	44.5978	9.52598	9.55301	16.917	16.4923	28.5043	27.9496	44.8836	44.55	63.0823	62.7428	81.3528	81.8507	100.37	102.122
	14.24	45.069	44.657	9.55361	9.57964	16.9516	16.5373	28.5569	28.0124	44.9557	44.6081	63.1188	62.7821	81.3671	81.8843	100.395	102.139
	14.34	45.0997	44.7151	9.59656	9.60603	16.9899	16.5819	28.6194	28.0743	45.0065	44.6653	63.1417	62.821	81.4163	81.9176	100.421	102.155
	14.44	45.1669	44.7723	9.60724	9.63217	17.0178	16.626	28.6785	28.1354	45.0461	44.7216	63.1971	62.8595	81.4465	81.9505	100.427	102.171
	14.54	45.2135	44.8286	9.63564	9.65808	17.0633	16.6697	28.7257	28.1957	45.1034	44.7769	63.2391	62.8975	81.4804	81.983	100.451	102.187
	14.64	45.2669	44.8839	9.66298	9.68376	17.0962	16.7129	28.7725	28.2552	45.1331	44.8313	63.2675	62.9351	81.5023	82.0153	100.472	102.202
	14.74	45.2888	44.9383	9.69602	9.7092	17.1503	16.7556	28.8368	28.3139	45.1856	44.8848	63.3065	62.9724	81.5501	82.0472	100.508	102.217
	14.84	45.3484	44.9918	9.72573	9.73441	17.1941	16.798	28.8861	28.3719	45.2294	44.9375	63.3591	63.0093	81.5799	82.0787	100.513	102.232
	14.94	45.3828	45.0445	9.76377	9.7594	17.243	16.8398	28.9429	28.4291	45.2682	44.9894	63.3857	63.0458	81.6179	82.11	100.533	102.246
	15.04	45.4419	45.0964	9.7903	9.78416	17.286	16.8813	29.017	28.4856	45.3143	45.0404	63.43	63.0819	81.6444	82.1409	100.552	102.26
	15.14	45.4794	45.1474	9.81478	9.80869	17.323	16.9223	29.0548	28.5413	45.3552	45.0906	63.4542	63.1177	81.6853	82.1715	100.581	102.274
	15.24	45.5179	45.1976	9.83539	9.83301	17.3732	16.9628	29.1082	28.5963	45.425	45.1401	63.4943	63.1531	81.7208	82.2018	100.604	102.287
	15.34	45.5612	45.2471	9.85229	9.8571	17.4152	17.003	29.1728	28.6506	45.4669	45.1888	63.5164	63.1882	81.7369	82.2318	100.617	102.301
	15.44	45.6031	45.2958	9.87754	9.88098	17.4404	17.0427	29.2059	28.7042	45.5148	45.2367	63.5466	63.223	81.7754	82.2615	100.643	102.314
	15.54	45.651	45.3437	9.89709	9.90465	17.4779	17.0821	29.248	28.7571	45.5765	45.2839	63.5844	63.2575	81.8051	82.2909	100.668	102.326
	15.64	45.6885	45.3909	9.91479	9.9281	17.5316	17.121	29.2986	28.8094	45.6271	45.3304	63.6305	63.2916	81.8463	82.32	100.676	102.339
	15.74	45.7242	45.4374	9.94395	9.95134	17.5724	17.1596	29.3473	28.8609	45.6758	45.3762	63.6435	63.3255	81.87	82.3488	100.71	102.351
	15.84	45.7612	45.4832	9.96403	9.97438	17.6112	17.1977	29.3806	28.9119	45.7208	45.4214	63.6899	63.3591	81.8916	82.3772	100.733	102.363
	15.94	45.814	45.5284	9.9765	9.99721	17.637	17.2354	29.4111	28.9621	45.7786	45.4659	63.7154	63.3923	81.9127	82.4054	100.754	102.375
	16.04	45.8609	45.5729	10.0135	10.0198	17.6888	17.2728	29.4395	29.0118	45.8257	45.5097	63.7419	63.4253	81.9457	82.4334	100.782	102.386
	16.14	45.9041	45.6167	10.0255	10.0423	17.7204	17.3098	29.471	29.0608	45.8698	45.5529	63.782	63.4581	81.9695	82.461	100.798	102.398
	16.24	45.9458	45.6599	10.0533	10.0645	17.7529	17.3464	29.5074	29.1091	45.914	45.5955	63.8175	63.4905	81.9778	82.4883	100.824	102.409
	16.34	45.9877	45.7025	10.0799	10.0865	17.7787	17.3826	29.5363	29.1569	45.9429	45.6375	63.85	63.5227	82.0043	82.5154	100.84	102.419
	16.44	46.0408	45.7445	10.1002	10.1083	17.8068	17.4185	29.5738	29.2041	45.9773	45.6789	63.8836	63.5546	82.0262	82.5421	100.847	102.43
	16.54	46.094	45.7859	10.1218	10.13	17.8316	17.4539	29.6134	29.2507	46.0318	45.7197	63.9164	63.5863	82.0564	82.5687	100.862	102.44
	16.64	46.132	45.8267	10.157	10.1514	17.8714	17.4891	29.6603	29.2967	46.0669	45.76	63.9435	63.6178	82.0814	82.5949	100.887	102.451
	16.74	46.1882	45.867	10.1692	10.1727	17.9079	17.5239	29.6983	29.3422	46.1002	45.7997	63.9763	63.649	82.0937	82.6209	100.901	102.461
	16.84	46.22	45.9067	10.1799	10.1938	17.9256	17.5583	29.7418	29.3871	46.1453	45.8389	64.0245	63.6799	82.1122	82.6466	100.913	102.47
	16.94	46.2385	45.9459	10.2026	10.2146	17.9599	17.5924	29.7809	29.4314	46.1914	45.8775	64.0531	63.7107	82.1387	82.672	100.944	102.48
	17.04	46.2846	45.9845	10.2265	10.2353	17.9886	17.6261	29.8243	29.4752	46.2427	45.9157	64.0922	63.7412	82.1556	82.6972	100.961	102.489
	17.14	46.3281	46.0227	10.244	10.2558	18.0162	17.6595	29.8496	29.5184	46.2679	45.9534	64.1326	63.7714	82.1754	82.7221	100.986	102.499
	17.24	46.3533	46.0604	10.2645	10.2762	18.0368	17.6926	29.8936	29.5611	46.3026	45.9905	64.1735	63.8015	82.1921	82.7468	100.997	102.508
	17.34	46.3974	46.0975	10.2841	10.2963	18.0657	17.7253	29.9178	29.6033	46.337	46.0272	64.1925	63.8313	82.2179	82.7712	101.004	102.516
	17.44	46.4294	46.1342	10.3005	10.3163	18.0899	17.7577	29.9655	29.645	46.3604	46.0635	64.2292	63.8609	82.2413	82.7953	101.027	102.525
	17.54	46.4723	46.1705	10.3197	10.3361	18.1154	17.7898	30.0113	29.6862	46.3906	46.0992	64.2643	63.8904	82.2551	82.8193	101.041	102.534
	17.64	46.5033	46.2062	10.3411	10.3558	18.118	17.8215	30.0506	29.7269	46.4182	46.1346	64.2836	63.9196	82.2608	82.8429	101.059	102.542
	17.74	46.5325	46.2416	10.3596	10.3752	18.1412	17.853	30.0715	29.7671	46.4555	46.1695	64.3198	63.9486	82.2887	82.8664	101.075	102.55
	17.84	46.5557	46.2765	10.3734	10.3945	18.1769	17.8841	30.1119	29.8068	46.5107	46.204	64.3407	63.9774	82.3064	82.8895	101.115	102.558
	17.94	46.5961	46.311	10.395	10.4136	18.1829	17.9149	30.1561	29.8461	46.5502	46.238	64.3685	64.006	82.3226	82.9125	101.128	102.566
	18.04	46.6208	46.345	10.4114	10.4326	18.2125	17.9454	30.1936	29.8849	46.5807	46.2717	64.4011	64.0345	82.3476	82.9352	101.155	102.574
	18.14	46.6536	46.3787	10.4161	10.4514	18.2321	17.9757	30.2218	29.9232	46.612	46.305	64.426	64.0627	82.364	82.9577	101.162	102.581
	18.24	46.6817	46.412	10.456	10.47	18.2602	18.0056	30.2483	29.9611	46.6596	46.3378	64.4425	64.0907	82.3952	82.9799	101.193	102.589
	18.34	46.7177	46.4448	10.4666	10.4885	18.2826	18.0352	30.2785	29.9985	46.6937	46.3703	64.4698	64.1186	82.4153	83.002	101.211	102.596
	18.44	46.7596	46.4773	10.4908	10.5068	18.3232	18.0645	30.2926	30.0355	46.7179	46.4025	64.4969	64.1463	82.4434	83.0238	101.225	102.603
	18.54	46.7955	46.5095	10.5072	10.5249	18.3302	18.0936	30.3246	30.0721	46.7422	46.4343	64.5266	64.1738	82.4551	83.0454	101.249	102.61
	18.64	46.8315	46.5413	10.5343	10.5429	18.3612	18.1223	30.3611	30.1083	46.7919	46.4657	64.5414	64.2011	82.4884	83.0667	101.267	102.617
	18.74	46.8695	46.5727	10.5489	10.5608	18.3922	18.1508	30.3967	30.144	46.8276	46.4968	64.5716	64.2283	82.5007	83.0878	101.298	102.623
	18.84	46.8841	46.6038	10.5676	10.5785	18.4157	18.179	30.4249	30.1793	46.8463	46.5275	64.5979	64.2553	82.5124	83.1088	101.307	102.63
	18.94	46.9052	46.6345	10.5768	10.596	18.4365	18.207	30.4442	30.2142	46.8742	46.5579	64.6104	64.2821	82.5403	83.1295	101.318	102.636
	19.04	46.9283	46.6649	10.5963	10.6134	18.4678	18.2346	30.4918	30.2487	46.9328	46.588	64.6383	64.3087	82.5715	83.15	101.354	102.642
	19.14	46.9721	46.695	10.6062	10.6306	18.4995	18.262	30.5165	30.2829	46.9544	46.6178	64.6773	64.3352	82.5814	83.1702	101.367	102.649
	19.24	46.996	46.7248	10.625	10.6477	18.5144	18.2891	30.5384	30.3166	46.9841	46.6472	64.699	64.3615	82.6002	83.1903	101.381	102.655
	19.34	47.0187	46.7542	10.6341	10.6647	18.5524	18.316	30.5717	30.35	47.0096	46.6764	64.7177	64.3877	82.6218	83.2102	101.4	102.661
	19.44	47.0489	46.7834	10.6427	10.6815	18.5797	18.3426	30.5921	30.383	47.0377	46.7053	64.7393	64.4137	82.6491	83.2299	101.423	102.666
	19.54	47.0723	46.8123	10.6674	10.6981	18.6123	18.369	30.6168	30.4156	47.0594	46.7339	64.755	64.4395	82.6574	83.2493	101.443	102.672
	19.64	47.1057	46.8409	10.6942	10.7146	18.6414	18.3951	30.642	30.4479	47.0768	46.7622	64.775	64.4652	82.6843	83.2686	101.459	102.678
	19.74	47.1427	46.8692	10.7052	10.731	18.65	18.4209	30.6741	30.4798	47.1041	46.7902	64.8018	64.4907	82.6882	83.2877	101.471	102.683
	19.84	47.1778	46.8972	10.7179	10.7472	18.6792	18.4465	30.6947	30.5113	47.1247	46.8179	64.8339	64.5161	82.701	83.3065	101.491	102.688
	19.94	47.2023	46.9249	10.7314	10.7634	18.7006	18.4719	30.709	30.5426	47.1461	46.8454	64.8419	64.5413	82.7239	83.3252	101.505	102.694
	20.04	47.2361	46.9524	10.7432	10.7793	18.731	18.497	30.7512	30.5734	47.1695	46.8726	64.868	64.5664	82.7379	83.3437	101.519	102.699
	20.14	47.2619	46.9796	10.7604	10.7952	18.7592	18.5219	30.7762	30.604	47.1867	46.8996	64.8899	64.5913	82.7582	83.362	101.549	102.704
	20.24	47.2752	47.0066	10.7653	10.8108	18.7805	18.5466	30.8046	30.6342	47.1917	46.9263	64.9149	64.6161	82.7796	83.3801	101.561	102.709
	20.34	47.2966	47.0333	10.7989	10.8264	18.8094	18.571	30.8342	30.6641	47.2331	46.9528	64.9331	64.6407	82.7968	83.398	101.576	102.713
	20.44	47.3263	47.0598	10.8119	10.8419	18.8232	18.5952	30.859	30.6937	47.2414	46.9791	64.9456	64.6652	82.8145	83.4158	101.6	102.718
	20.54	47.3588	47.0861	10.825	10.8572	18.848	18.6191	30.879	30.7229	47.2591	47.0051	64.9516	64.6896	82.8275	83.4333	101.613	102.723
	20.64	47.3804	47.1121	10.8445	10.8724	18.8644	18.6429	30.8994	30.7519	47.2786	47.0309	64.9841	64.7138	82.847	83.4507	101.642	102.727
	20.74	47.407	47.1379	10.8564	10.8874	18.8881	18.6664	30.9277	30.7805	47.307	47.0564	65.0154	64.7378	82.8754	83.4679	101.654	102.732
	20.84	47.4268	47.1634	10.8744	10.9023	18.9092	18.6897	30.9527	30.8089	47.3281	47.0818	65.032	64.7618	82.8856	83.4849	101.655	102.736
	20.94	47.4565	47.1888	10.901	10.9171	18.9427	18.7128	30.9957	30.8369	47.3633	47.1069	65.0539	64.7855	82.9075	83.5018	101.682	102.74
	21.04	47.5026	47.2139	10.9054	10.9318	18.9519	18.7357	31.0189	30.8647	47.3864	47.1318	65.0953	64.8092	82.9236	83.5185	101.702	102.745
	21.14	47.5304	47.2388	10.9216	10.9464	18.9758	18.7584	31.0389	30.8922	47.394	47.1565	65.1115	64.8327	82.9312	83.535	101.709	102.749
	21.24	47.5427	47.2635	10.9393	10.9608	18.9967	18.7808	31.0715	30.9194	47.4273	47.181	65.1354	64.8561	82.945	83.5513	101.723	102.753
	21.34	47.583	47.288	10.9528	10.9752	19.0204	18.8031	31.1014	30.9463	47.4541	47.2053	65.1516	64.8793	82.9609	83.5675	101.738	102.757
	21.44	47.6067	47.3123	10.9573	10.9894	19.0303	18.8251	31.1207	30.973	47.4765	47.2294	65.1714	64.9024	82.959	83.5835	101.75	102.76
	21.54	47.6362	47.3364	10.976	11.0035	19.0615	18.847	31.1402	30.9993	47.5047	47.2534	65.186	64.9254	82.9786	83.5993	101.76	102.764
	21.64	47.6557	47.3604	10.9968	11.0175	19.0823	18.8686	31.1806	31.0255	47.5325	47.2771	65.2008	64.9483	82.9947	83.615	101.766	102.768
	21.74	47.6913	47.3841	11.0135	11.0313	19.0943	18.8901	31.2059	31.0513	47.5523	47.3006	65.2146	64.971	83.0043	83.6305	101.782	102.772
	21.84	47.7127	47.4076	11.021	11.0451	19.0995	18.9113	31.2251	31.0769	47.5693	47.324	65.2313	64.9936	83.0283	83.6459	101.795	102.775
	21.94	47.7445	47.431	11.0359	11.0587	19.1214	18.9324	31.2501	31.1023	47.6028	47.3472	65.2521	65.0161	83.0502	83.6611	101.817	102.779
	22.04	47.7781	47.4542	11.0528	11.0722	19.15	18.9533	31.26	31.1274	47.6393	47.3703	65.2724	65.0384	83.0671	83.6761	101.829	102.782
	22.14	47.8067	47.4773	11.0674	11.0857	19.1646	18.974	31.2863	31.1523	47.6492	47.3931	65.3026	65.0607	83.0739	83.691	101.836	102.785
	22.24	47.8244	47.5001	11.0776	11.099	19.1912	18.9945	31.3129	31.1769	47.6719	47.4158	65.3321	65.0828	83.0871	83.7057	101.843	102.789
	22.34	47.8471	47.5228	11.0953	11.1122	19.2042	19.0148	31.3259	31.2013	47.7013	47.4383	65.35	65.1047	83.0978	83.7203	101.856	102.792
	22.44	47.8648	47.5453	11.1153	11.1253	19.2196	19.035	31.3655	31.2254	47.7291	47.4607	65.363	65.1266	83.1179	83.7348	101.869	102.795
	22.54	47.9013	47.5677	11.1273	11.1383	19.2245	19.055	31.3697	31.2494	47.7528	47.4829	65.3729	65.1483	83.1299	83.749	101.881	102.798
	22.64	47.9203	47.5899	11.144	11.1512	19.2529	19.0748	31.3894	31.2731	47.7695	47.505	65.3802	65.1699	83.1504	83.7632	101.897	102.801
	22.74	47.9487	47.612	11.1518	11.164	19.2685	19.0944	31.3981	31.2966	47.7969	47.5269	65.3969	65.1914	83.1629	83.7772	101.908	102.804
	22.84	47.9596	47.6339	11.1687	11.1767	19.2933	19.1138	31.4267	31.3198	47.8107	47.5486	65.4242	65.2128	83.1752	83.791	101.918	102.807
	22.94	47.9773	47.6556	11.1846	11.1893	19.3092	19.1331	31.4543	31.3429	47.8219	47.5703	65.4412	65.234	83.2106	83.8047	101.926	102.81
	23.04	47.994	47.6773	11.2041	11.2017	19.3326	19.1523	31.4769	31.3657	47.8609	47.5917	65.4688	65.2552	83.2301	83.8183	101.943	102.813
	23.14	48.0166	47.6987	11.2153	11.2141	19.3516	19.1712	31.5007	31.3883	47.8799	47.6131	65.4883	65.2762	83.2444	83.8317	101.945	102.815
	23.24	48.0231	47.7201	11.2299	11.2264	19.3662	19.19	31.527	31.4108	47.9062	47.6343	65.5073	65.2971	83.252	83.845	101.96	102.818
	23.34	48.0385	47.7413	11.244	11.2386	19.3873	19.2086	31.5559	31.433	47.9226	47.6553	65.5219	65.3179	83.2848	83.8582	101.985	102.821
	23.44	48.0604	47.7623	11.2674	11.2507	19.3951	19.2271	31.5692	31.455	47.9398	47.6762	65.5547	65.3386	83.2942	83.8712	101.986	102.823
	23.54	48.0682	47.7832	11.2885	11.2627	19.4092	19.2454	31.5934	31.4768	47.9687	47.697	65.5547	65.3591	83.3106	83.8841	102.007	102.826
	23.64	48.0971	47.804	11.2898	11.2746	19.4222	19.2636	31.6064	31.4985	47.9857	47.7177	65.5688	65.3796	83.3158	83.8968	102.007	102.828
	23.74	48.114	47.8247	11.2989	11.2865	19.4391	19.2816	31.6303	31.5199	48.0104	47.7382	65.5818	65.3999	83.3327	83.9095	102.017	102.831
	23.84	48.1458	47.8452	11.3002	11.2982	19.456	19.2994	31.6363	31.5412	48.032	47.7587	65.5956	65.4202	83.3457	83.9219	102.03	102.833
	23.94	48.1518	47.8657	11.3174	11.3098	19.4615	19.3171	31.6652	31.5622	48.0445	47.7789	65.6039	65.4403	83.3629	83.9343	102.047	102.835
	24.04	48.169	47.8859	11.3403	11.3214	19.4805	19.3347	31.6811	31.5831	48.0752	47.7991	65.6211	65.4603	83.3694	83.9466	102.059	102.838
	24.14	48.2075	47.9061	11.3445	11.3328	19.4964	19.3521	31.6923	31.6039	48.0911	47.8192	65.6401	65.4802	83.3783	83.9587	102.06	102.84
	24.24	48.2234	47.9262	11.3617	11.3442	19.5136	19.3693	31.7212	31.6244	48.1083	47.8391	65.656	65.5	83.3955	83.9706	102.084	102.842
	24.34	48.2523	47.9461	11.3775	11.3555	19.5381	19.3864	31.7418	31.6448	48.1437	47.8589	65.6849	65.5196	83.4278	83.9825	102.092	102.844
	24.44	48.2846	47.9659	11.3914	11.3667	19.5667	19.4034	31.7744	31.665	48.1575	47.8786	65.6977	65.5392	83.4486	83.9943	102.106	102.846
	24.54	48.3007	47.9856	11.4078	11.3778	19.5823	19.4203	31.7978	31.685	48.1732	47.8982	65.7263	65.5587	83.4642	84.0059	102.11	102.848
	24.64	48.3093	48.0052	11.4031	11.3888	19.598	19.437	31.8165	31.7049	48.1966	47.9177	65.7341	65.578	83.4728	84.0174	102.113	102.85
	24.74	48.321	48.0247	11.4216	11.3998	19.6165	19.4535	31.828	31.7246	48.212	47.9371	65.7458	65.5973	83.4937	84.0288	102.132	102.852
	24.84	48.3513	48.0441	11.4403	11.4107	19.6399	19.47	31.8514	31.7441	48.2307	47.9564	65.7643	65.6165	83.5101	84.04	102.152	102.854
	24.94	48.3747	48.0634	11.4643	11.4214	19.6474	19.4862	31.8824	31.7635	48.25	47.9756	65.7878	65.6355	83.5293	84.0512	102.167	102.856
	25.04	48.4057	48.0826	11.4705	11.4321	19.6654	19.5024	31.9004	31.7827	48.2797	47.9946	65.8102	65.6545	83.5473	84.0622	102.172	102.858
	25.14	48.4315	48.1016	11.476	11.4428	19.6873	19.5184	31.9254	31.8018	48.2882	48.0136	65.8328	65.6733	83.5606	84.0731	102.167	102.86
	25.24	48.4416	48.1206	11.4901	11.4533	19.7084	19.5344	31.9363	31.8207	48.2953	48.0325	65.85	65.692	83.5668	84.084	102.181	102.862
	25.34	48.4627	48.1395	11.4997	11.4638	19.7094	19.5501	31.9569	31.8395	48.3245	48.0512	65.8641	65.7107	83.5843	84.0947	102.191	102.864
	25.44	48.4802	48.1582	11.5148	11.4742	19.7175	19.5658	31.979	31.8581	48.3396	48.0699	65.8698	65.7292	83.5994	84.1052	102.206	102.865
	25.54	48.4953	48.1769	11.5242	11.4845	19.7355	19.5813	32.0095	31.8766	48.3607	48.0885	65.8771	65.7477	83.6127	84.1157	102.227	102.867
	25.64	48.5281	48.1955	11.5372	11.4947	19.7555	19.5967	32.0131	31.8949	48.3854	48.107	65.8982	65.766	83.6335	84.1261	102.232	102.869
	25.74	48.5411	48.214	11.545	11.5049	19.7711	19.612	32.0304	31.9131	48.3963	48.1254	65.9112	65.7842	83.6413	84.1364	102.236	102.87
	25.84	48.5567	48.2324	11.5526	11.5149	19.7865	19.6272	32.0527	31.9312	48.4047	48.1437	65.9268	65.8024	83.652	84.1465	102.239	102.872
	25.94	48.5916	48.2507	11.5674	11.5249	19.7935	19.6422	32.0676	31.9491	48.4312	48.1619	65.9422	65.8204	83.6598	84.1566	102.247	102.873
	26.04	48.6182	48.2689	11.5734	11.5349	19.8112	19.6572	32.0736	31.9669	48.4536	48.18	65.9571	65.8384	83.658	84.1665	102.256	102.875
	26.14	48.6476	48.287	11.5843	11.5448	19.83	19.672	32.0923	31.9846	48.4794	48.198	65.9787	65.8562	83.6767	84.1764	102.275	102.876
	26.24	48.6617	48.305	11.6023	11.5545	19.8401	19.6867	32.1142	32.0021	48.5044	48.216	65.9904	65.874	83.6947	84.1861	102.29	102.878
	26.34	48.6726	48.323	11.6101	11.5643	19.8558	19.7013	32.1298	32.0195	48.513	48.2339	66.0271	65.8916	83.7072	84.1958	102.289	102.879
	26.44	48.6929	48.3409	11.6179	11.5739	19.8753	19.7158	32.1572	32.0368	48.5325	48.2516	66.0427	65.9092	83.7338	84.2053	102.309	102.881
	26.54	48.7148	48.3586	11.6325	11.5835	19.8977	19.7301	32.1796	32.054	48.5549	48.2693	66.0623	65.9266	83.7484	84.2148	102.323	102.882
	26.64	48.7224	48.3763	11.6312	11.593	19.9081	19.7444	32.1822	32.071	48.5575	48.287	66.0847	65.944	83.7541	84.2241	102.334	102.883
	26.74	48.7445	48.394	11.6463	11.6025	19.931	19.7585	32.2051	32.0879	48.5804	48.3045	66.0904	65.9613	83.77	84.2334	102.344	102.885
	26.84	48.7752	48.4115	11.657	11.6118	19.9339	19.7726	32.2158	32.1047	48.5911	48.322	66.0984	65.9785	83.7736	84.2426	102.336	102.886
	26.94	48.7781	48.429	11.6632	11.6212	19.9519	19.7865	32.2212	32.1214	48.606	48.3393	66.1091	65.9956	83.7861	84.2516	102.354	102.887
	27.04	48.796	48.4463	11.6726	11.6304	19.9691	19.8004	32.2314	32.138	48.6185	48.3566	66.1271	66.0126	83.7963	84.2606	102.371	102.888
	27.14	48.8132	48.4636	11.6882	11.6396	19.9847	19.8141	32.247	32.1544	48.6341	48.3739	66.1365	66.0295	83.8041	84.2695	102.379	102.89
	27.24	48.8289	48.4809	11.6989	11.6487	20.0032	19.8278	32.2655	32.1708	48.6448	48.391	66.1521	66.0463	83.8226	84.2783	102.394	102.891
	27.34	48.8474	48.498	11.7122	11.6578	20.0196	19.8413	32.2819	32.187	48.6612	48.4081	66.1558	66.063	83.839	84.287	102.413	102.892
	27.44	48.8528	48.5151	11.7153	11.6667	20.0313	19.8547	32.3014	32.2031	48.6729	48.4251	66.1675	66.0797	83.8468	84.2956	102.414	102.893
	27.54	48.8677	48.5321	11.7213	11.6757	20.042	19.8681	32.3043	32.2191	48.6914	48.442	66.1909	66.0962	83.8496	84.3041	102.429	102.894
	27.64	48.8783	48.549	11.7471	11.6845	20.0748	19.8813	32.3254	32.235	48.7047	48.4588	66.2016	66.1127	83.8708	84.3126	102.45	102.895
	27.74	48.8994	48.5658	11.7609	11.6933	20.0769	19.8945	32.3392	32.2508	48.7185	48.4756	66.2227	66.1291	83.8845	84.3209	102.456	102.896
	27.84	48.9054	48.5826	11.7692	11.7021	20.093	19.9075	32.3522	32.2665	48.7346	48.4923	66.2248	66.1453	83.8898	84.3292	102.46	102.898
	27.94	48.9216	48.5993	11.7796	11.7108	20.1191	19.9205	32.3814	32.2821	48.7568	48.509	66.2409	66.1615	83.9072	84.3373	102.478	102.899
	28.04	48.9437	48.616	11.782	11.7194	20.1292	19.9334	32.4064	32.2976	48.7708	48.5255	66.2669	66.1776	83.9174	84.3454	102.485	102.9
	28.14	48.9578	48.6325	11.7934	11.728	20.1407	19.9462	32.4225	32.313	48.7823	48.5421	66.2771	66.1937	83.921	84.3534	102.484	102.901
	28.24	48.9692	48.6491	11.7989	11.7365	20.1461	19.9588	32.428	32.3283	48.7956	48.5585	66.2839	66.2096	83.9343	84.3614	102.494	102.902
	28.34	48.9856	48.6655	11.8096	11.7449	20.1646	19.9714	32.4465	32.3435	48.8172	48.5749	66.287	66.2255	83.945	84.3692	102.504	102.903
	28.44	48.9971	48.6819	11.8158	11.7533	20.1826	19.984	32.4645	32.3587	48.8398	48.5912	66.3125	66.2412	83.9512	84.377	102.507	102.903
	28.54	49.0151	48.6982	11.825	11.7616	20.1995	19.9964	32.4814	32.3737	48.8536	48.6074	66.3305	66.2569	83.9603	84.3847	102.521	102.904
	28.64	49.0359	48.7144	11.8328	11.7699	20.2191	20.0087	32.4931	32.3886	48.8685	48.6236	66.3349	66.2725	83.9799	84.3923	102.528	102.905
	28.74	49.0554	48.7306	11.8445	11.7781	20.2308	20.021	32.5126	32.4035	48.8919	48.6397	66.3521	66.288	83.9994	84.3998	102.535	102.906
	28.84	49.075	48.7467	11.8611	11.7863	20.2427	20.0332	32.5293	32.4182	48.9086	48.6557	66.3669	66.3034	84.0035	84.4073	102.552	102.907
	28.94	49.0846	48.7627	11.8666	11.7944	20.2451	20.0453	32.5512	32.4329	48.9289	48.6717	66.3711	66.3188	84.002	84.4146	102.561	102.908
	29.04	49.1088	48.7787	11.8794	11.8025	20.2657	20.0573	32.571	32.4474	48.9541	48.6876	66.3813	66.334	84.0226	84.4219	102.57	102.909
	29.14	49.1333	48.7946	11.8927	11.8105	20.2868	20.0692	32.5803	32.4619	48.9752	48.7035	66.394	66.3492	84.0359	84.4292	102.584	102.91
	29.24	49.1544	48.8105	11.8945	11.8185	20.3003	20.0811	32.5939	32.4764	48.981	48.7193	66.4151	66.3643	84.0377	84.4363	102.597	102.91
	29.34	49.1593	48.8263	11.9148	11.8264	20.3089	20.0928	32.6064	32.4907	48.9896	48.735	66.4287	66.3793	84.058	84.4434	102.61	102.911
	29.44	49.1765	48.842	11.9223	11.8342	20.3164	20.1045	32.6217	32.5049	49.0049	48.7507	66.449	66.3943	84.0741	84.4504	102.608	102.912
	29.54	49.1888	48.8577	11.9278	11.842	20.3336	20.1161	32.6389	32.5191	49.0268	48.7663	66.4526	66.4091	84.0749	84.4573	102.611	102.913
	29.64	49.1934	48.8733	11.9395	11.8498	20.3532	20.1277	32.6616	32.5332	49.0573	48.7818	66.462	66.4239	84.0944	84.4642	102.63	102.913
	29.74	49.2013	48.8888	11.945	11.8575	20.3625	20.1392	32.6757	32.5472	49.0698	48.7973	66.4815	66.4386	84.1038	84.471	102.64	102.914
	29.84	49.2184	48.9043	11.9708	11.8651	20.3813	20.1506	32.6975	32.5611	49.0846	48.8128	66.4909	66.4532	84.1257	84.4777	102.65	102.915
	29.94	49.2403	48.9198	11.971	11.8727	20.3886	20.1619	32.7025	32.575	49.0966	48.8282	66.5058	66.4678	84.1299	84.4843	102.662	102.915
	30.04	49.2445	48.9352	11.9695	11.8803	20.3987	20.1731	32.7314	32.5887	49.1028	48.8435	66.5201	66.4822	84.1431	84.4909	102.672	102.916
	30.14	49.2625	48.9505	11.989	11.8878	20.4066	20.1843	32.7509	32.6024	49.1263	48.8588	66.5232	66.4966	84.1556	84.4974	102.692	102.917
	30.24	49.282	48.9658	11.9968	11.8952	20.4144	20.1954	32.7548	32.6161	49.1497	48.874	66.531	66.5109	84.1595	84.5039	102.695	102.917
	30.34	49.2898	48.981	12.002	11.9027	20.4313	20.2064	32.7717	32.6296	49.1588	48.8891	66.5435	66.5252	84.1656	84.5103	102.705	102.918
	30.44	49.295	48.9961	12.0161	11.91	20.4414	20.2174	32.7967	32.6431	49.1807	48.9042	66.5675	66.5393	84.171	84.5166	102.719	102.919
	30.54	49.3169	49.0112	12.027	11.9173	20.4641	20.2283	32.8124	32.6565	49.1995	48.9193	66.5815	66.5534	84.1819	84.5228	102.723	102.919
	30.64	49.3278	49.0263	12.0346	11.9246	20.4717	20.2391	32.8316	32.6699	49.2187	48.9343	66.5886	66.5674	84.2012	84.529	102.729	102.92
	30.74	49.3471	49.0413	12.0408	11.9318	20.4857	20.2499	32.8457	32.6832	49.2297	48.9492	66.6078	66.5813	84.2075	84.5351	102.732	102.92
	30.84	49.3533	49.0562	12.0424	11.939	20.4865	20.2606	32.8512	32.6964	49.25	48.9641	66.6211	66.5952	84.216	84.5412	102.737	102.921
	30.94	49.3666	49.0711	12.0588	11.9462	20.499	20.2712	32.859	32.7095	49.2695	48.979	66.6156	66.609	84.2168	84.5472	102.757	102.922
	31.04	49.3744	49.086	12.0689	11.9533	20.499	20.2818	32.8785	32.7226	49.3008	48.9937	66.6352	66.6227	84.2286	84.5531	102.757	102.922
	31.14	49.394	49.1007	12.0783	11.9603	20.5185	20.2923	32.8902	32.7356	49.3203	49.0085	66.6469	66.6363	84.2481	84.559	102.776	102.923
	31.24	49.4057	49.1155	12.0854	11.9673	20.5303	20.3027	32.9098	32.7486	49.3398	49.0231	66.6547	66.6499	84.2645	84.5648	102.788	102.923
	31.34	49.4252	49.1301	12.0955	11.9743	20.5287	20.3131	32.9199	32.7614	49.35	49.0378	66.6664	66.6633	84.2653	84.5706	102.786	102.924
	31.44	49.4354	49.1448	12.0921	11.9812	20.5417	20.3234	32.9283	32.7743	49.3661	49.0524	66.6766	66.6768	84.2666	84.5763	102.798	102.924
	31.54	49.4515	49.1594	12.1062	11.9881	20.5589	20.3337	32.9501	32.787	49.388	49.0669	66.6849	66.6901	84.2767	84.5819	102.81	102.925
	31.64	49.4656	49.1739	12.1101	11.9949	20.562	20.3439	32.9658	32.7997	49.4036	49.0814	66.6951	66.7034	84.2963	84.5875	102.813	102.925
	31.74	49.4812	49.1884	12.1218	12.0018	20.5745	20.354	32.9775	32.8124	49.4271	49.0958	66.7029	66.7166	84.3041	84.593	102.832	102.926
	31.84	49.4929	49.2028	12.1208	12.0085	20.5813	20.3641	33.0007	32.825	49.4456	49.1102	66.7107	66.7297	84.3226	84.5985	102.843	102.926
	31.94	49.5114	49.2172	12.1294	12.0152	20.5938	20.3741	33.028	32.8375	49.4659	49.1245	66.7214	66.7427	84.3304	84.6039	102.851	102.927
	32.04	49.52	49.2315	12.1388	12.0219	20.6032	20.3841	33.0335	32.8499	49.4713	49.1388	66.73	66.7557	84.3405	84.6092	102.869	102.927
	32.14	49.5372	49.2458	12.1476	12.0286	20.6089	20.394	33.0462	32.8624	49.4919	49.153	66.7393	66.7687	84.3385	84.6145	102.87	102.928
	32.24	49.5578	49.26	12.157	12.0352	20.6136	20.4038	33.0634	32.8747	49.513	49.1672	66.7599	66.7815	84.351	84.6198	102.879	102.928
	32.34	49.5671	49.2742	12.1755	12.0417	20.6204	20.4136	33.0819	32.887	49.5198	49.1813	66.7693	66.7943	84.3452	84.6249	102.889	102.928
	32.44	49.5856	49.2883	12.1786	12.0483	20.6235	20.4234	33.085	32.8992	49.5307	49.1954	66.7761	66.807	84.3491	84.6301	102.894	102.929
	32.54	49.5966	49.3024	12.1877	12.0548	20.6412	20.4331	33.1027	32.9114	49.5406	49.2095	66.7792	66.8196	84.3637	84.6352	102.907	102.929
	32.64	49.6065	49.3165	12.196	12.0612	20.6331	20.4427	33.1142	32.9236	49.5521	49.2235	66.7852	66.8322	84.3627	84.6402	102.913	102.93
	32.74	49.6179	49.3305	12.2007	12.0676	20.6526	20.4523	33.1259	32.9357	49.5716	49.2374	66.7966	66.8447	84.3705	84.6452	102.926	102.93
	32.84	49.6296	49.3444	12.2078	12.074	20.6644	20.4618	33.1337	32.9477	49.5911	49.2513	66.813	66.8571	84.3775	84.6501	102.935	102.93
	32.94	49.6375	49.3583	12.2093	12.0803	20.6706	20.4713	33.1517	32.9597	49.6091	49.2652	66.8318	66.8695	84.3885	84.655	102.939	102.931
	33.04	49.6554	49.3722	12.2341	12.0867	20.6829	20.4807	33.1765	32.9716	49.6213	49.279	66.838	66.8818	84.4007	84.6598	102.956	102.931
	33.14	49.6677	49.386	12.2466	12.0929	20.7032	20.4901	33.196	32.9835	49.6416	49.2927	66.8503	66.8941	84.4093	84.6646	102.965	102.932
	33.24	49.688	49.3997	12.2481	12.0992	20.7047	20.4994	33.2092	32.9953	49.6518	49.3065	66.862	66.9062	84.4148	84.6693	102.967	102.932
	33.34	49.6895	49.4135	12.252	12.1054	20.7086	20.5086	33.2132	33.0071	49.6706	49.3201	66.8722	66.9183	84.4148	84.674	102.962	102.932
	33.44	49.7052	49.4271	12.2638	12.1115	20.7243	20.5179	33.2366	33.0188	49.6823	49.3338	66.8839	66.9304	84.4382	84.6786	102.978	102.933
	33.54	49.7122	49.4408	12.2755	12.1177	20.7321	20.527	33.2444	33.0305	49.7018	49.3473	66.8878	66.9424	84.4616	84.6832	102.99	102.933
	33.64	49.7294	49.4543	12.2796	12.1238	20.748	20.5362	33.2603	33.0421	49.7099	49.3609	66.9073	66.9543	84.4627	84.6877	102.994	102.933
	33.74	49.7523	49.4679	12.2872	12.1298	20.7555	20.5452	33.2678	33.0537	49.7135	49.3744	66.9154	66.9661	84.4538	84.6922	103.001	102.934
	33.84	49.7551	49.4814	12.2942	12.1359	20.75	20.5543	33.2819	33.0652	49.7151	49.3878	66.919	66.9779	84.4679	84.6966	103.004	102.934
	33.94	49.7622	49.4948	12.3067	12.1419	20.7633	20.5633	33.2874	33.0767	49.726	49.4013	66.9378	66.9896	84.4616	84.701	103.009	102.934
	34.04	49.7677	49.5083	12.302	12.1478	20.7633	20.5722	33.2952	33.0882	49.7401	49.4146	66.9503	67.0013	84.4812	84.7054	103.017	102.934
	34.14	49.7872	49.5216	12.3114	12.1538	20.7829	20.5811	33.3069	33.0996	49.7526	49.4279	66.9581	67.0129	84.4882	84.7097	103.041	102.935
	34.24	49.795	49.5349	12.3205	12.1597	20.7935	20.59	33.3254	33.1109	49.7594	49.4412	66.9698	67.0244	84.4879	84.714	103.047	102.935
	34.34	49.8057	49.5482	12.3101	12.1656	20.7933	20.5988	33.3251	33.1222	49.7755	49.4545	66.9766	67.0359	84.4916	84.7182	103.051	102.935
	34.44	49.814	49.5615	12.3226	12.1714	20.7917	20.6075	33.3423	33.1335	49.788	49.4677	66.9802	67.0473	84.5095	84.7223	103.057	102.936
	34.54	49.8273	49.5747	12.3145	12.1772	20.8024	20.6162	33.3342	33.1448	49.7916	49.4808	67.0013	67.0587	84.5093	84.7265	103.06	102.936
	34.64	49.8302	49.5878	12.3252	12.183	20.8131	20.6249	33.3527	33.1559	49.8023	49.4939	66.9972	67.07	84.5114	84.7306	103.062	102.936
	34.74	49.8518	49.6009	12.3276	12.1888	20.8076	20.6336	33.3668	33.1671	49.8047	49.507	67.0156	67.0812	84.5129	84.7346	103.066	102.936
	34.84	49.8705	49.614	12.3377	12.1945	20.8256	20.6421	33.3887	33.1782	49.8148	49.52	67.0102	67.0924	84.5121	84.7386	103.075	102.937
	34.94	49.8768	49.627	12.3336	12.2002	20.8198	20.6507	33.3876	33.1892	49.8138	49.533	67.0203	67.1035	84.515	84.7426	103.067	102.937
	35.04	49.8765	49.64	12.3471	12.2058	20.8349	20.6592	33.4059	33.2003	49.8242	49.546	67.0193	67.1145	84.5332	84.7465	103.081	102.937
	35.14	49.8901	49.653	12.3601	12.2115	20.8441	20.6677	33.4189	33.2113	49.845	49.5589	67.0344	67.1255	84.5416	84.7504	103.094	102.937
	35.24	49.9031	49.6659	12.364	12.2171	20.848	20.6761	33.4306	33.2222	49.8489	49.5718	67.0427	67.1364	84.551	84.7542	103.094	102.938
	35.34	49.9148	49.6788	12.3682	12.2227	20.8521	20.6845	33.4348	33.2331	49.8531	49.5846	67.0466	67.1473	84.5622	84.758	103.102	102.938
	35.44	49.919	49.6916	12.3768	12.2282	20.8607	20.6928	33.4434	33.244	49.8617	49.5974	67.0508	67.1581	84.5707	84.7618	103.11	102.938
	35.54	49.9276	49.7044	12.3757	12.2337	20.8644	20.7012	33.4415	33.2548	49.8607	49.6101	67.0594	67.1689	84.5697	84.7655	103.117	102.938
	35.64	49.9265	49.7171	12.3859	12.2392	20.8816	20.7094	33.4408	33.2656	49.8739	49.6228	67.0583	67.1796	84.5799	84.7692	103.121	102.939
	35.74	49.9484	49.7298	12.394	12.2447	20.8896	20.7177	33.4606	33.2763	49.8789	49.6355	67.0716	67.1902	84.5801	84.7729	103.128	102.939
	35.84	49.9565	49.7425	12.402	12.2501	20.8977	20.7259	33.4733	33.287	49.8948	49.6481	67.0844	67.2008	84.5882	84.7765	103.132	102.939
	35.94	49.9724	49.7551	12.4161	12.2555	20.9	20.734	33.4827	33.2977	49.9088	49.6607	67.0925	67.2113	84.5984	84.78	103.146	102.939
	36.04	49.9864	49.7677	12.4192	12.2609	20.9118	20.7421	33.4944	33.3084	49.9088	49.6733	67.1026	67.2218	84.6023	84.7836	103.15	102.939
	36.14	49.9981	49.7803	12.4231	12.2663	20.9141	20.7502	33.5085	33.319	49.9307	49.6858	67.1065	67.2322	84.6124	84.7871	103.16	102.94
	36.24	50.02	49.7928	12.4361	12.2716	20.9209	20.7583	33.5113	33.3295	49.9375	49.6983	67.1253	67.2425	84.6192	84.7905	103.167	102.94
	36.34	50.0268	49.8053	12.4515	12.2769	20.9277	20.7663	33.5298	33.3401	49.956	49.7107	67.1352	67.2528	84.6181	84.794	103.174	102.94
	36.44	50.0453	49.8177	12.4411	12.2822	20.929	20.7743	33.5311	33.3506	49.9573	49.7231	67.1537	67.2631	84.6155	84.7974	103.175	102.94
	36.54	50.0427	49.8301	12.456	12.2875	20.9313	20.7822	33.553	33.361	49.9674	49.7354	67.155	67.2733	84.6296	84.8007	103.177	102.94
	36.64	50.0567	49.8424	12.4677	12.2927	20.9321	20.7901	33.5577	33.3715	49.9799	49.7478	67.1573	67.2834	84.6304	84.804	103.178	102.941
	36.74	50.0575	49.8548	12.4682	12.2979	20.9365	20.798	33.5582	33.3819	49.9844	49.7601	67.1581	67.2935	84.6348	84.8073	103.186	102.941
	36.84	50.0737	49.8671	12.4799	12.3031	20.9474	20.8059	33.5777	33.3922	49.9922	49.7723	67.1625	67.3035	84.6543	84.8106	103.21	102.941
	36.94	50.0815	49.8793	12.4744	12.3083	20.9584	20.8137	33.584	33.4026	50.0101	49.7845	67.1703	67.3135	84.6489	84.8138	103.204	102.941
	37.04	50.0877	49.8915	12.4799	12.3134	20.9638	20.8215	33.5856	33.4129	50.0117	49.7967	67.1766	67.3234	84.6543	84.817	103.21	102.941
	37.14	50.0893	49.9037	12.4867	12.3185	20.9706	20.8292	33.604	33.4231	50.0302	49.8088	67.1946	67.3333	84.6611	84.8202	103.217	102.941
	37.24	50.1078	49.9158	12.4851	12.3236	20.9886	20.8369	33.6142	33.4334	50.0403	49.8209	67.2005	67.3431	84.6713	84.8233	103.227	102.941
	37.34	50.1179	49.9279	12.4942	12.3286	20.986	20.8446	33.6311	33.4436	50.0456	49.833	67.2107	67.3529	84.6812	84.8264	103.224	102.942
	37.44	50.1348	49.94	12.4942	12.3337	20.9977	20.8522	33.6428	33.4537	50.0573	49.845	67.2159	67.3626	84.6999	84.8294	103.232	102.942
	37.54	50.1466	49.952	12.4979	12.3387	21.0013	20.8599	33.6582	33.4639	50.0726	49.857	67.2276	67.3722	84.6957	84.8325	103.24	102.942
	37.64	50.1502	49.964	12.4916	12.3437	21.0068	20.8675	33.6598	33.474	50.0781	49.8689	67.2313	67.3818	84.709	84.8355	103.241	102.942
	37.74	50.1557	49.9759	12.5023	12.3487	21.0027	20.875	33.6705	33.4841	50.0966	49.8808	67.2367	67.3914	84.708	84.8384	103.252	102.942
	37.84	50.1625	49.9878	12.5078	12.3536	21.0151	20.8825	33.6845	33.4941	50.0989	49.8927	67.2474	67.4009	84.7173	84.8414	103.246	102.942
	37.94	50.1765	49.9997	12.5239	12.3586	21.0282	20.89	33.6913	33.5041	50.1073	49.9046	67.2498	67.4103	84.7296	84.8443	103.266	102.943
	38.04	50.188	50.0116	12.52	12.3635	21.0274	20.8975	33.6999	33.5141	50.1065	49.9164	67.2565	67.4197	84.7257	84.8471	103.259	102.943
	38.14	50.1958	50.0234	12.5216	12.3683	21.0329	20.9049	33.7014	33.5241	50.112	49.9281	67.2581	67.4291	84.7312	84.85	103.259	102.943
	38.24	50.2091	50.0351	12.5333	12.3732	21.0407	20.9123	33.721	33.534	50.1198	49.9399	67.2706	67.4384	84.739	84.8528	103.267	102.943
	38.34	50.2286	50.0469	12.5424	12.3781	21.0498	20.9197	33.7301	33.5439	50.1289	49.9516	67.2784	67.4476	84.7481	84.8556	103.276	102.943
	38.44	50.2338	50.0586	12.5507	12.3829	21.0581	20.9271	33.7423	33.5538	50.1411	49.9632	67.2906	67.4568	84.7564	84.8583	103.285	102.943
	38.54	50.2414	50.0702	12.5518	12.3877	21.0662	20.9344	33.7465	33.5636	50.1453	49.9748	67.3006	67.466	84.7645	84.8611	103.293	102.943
	38.64	50.2502	50.0818	12.5687	12.3925	21.0761	20.9417	33.7642	33.5734	50.163	49.9864	67.3039	67.4751	84.7791	84.8638	103.299	102.943
	38.74	50.2648	50.0934	12.5593	12.3972	21.0745	20.949	33.7634	33.5832	50.1606	49.998	67.3052	67.4841	84.7845	84.8664	103.301	102.944
	38.84	50.2703	50.105	12.5671	12.402	21.0862	20.9562	33.7618	33.593	50.1661	50.0095	67.3123	67.4931	84.7963	84.8691	103.296	102.944
	38.94	50.282	50.1165	12.5752	12.4067	21.0904	20.9634	33.7824	33.6027	50.1812	50.021	67.3201	67.5021	84.8004	84.8717	103.302	102.944
	39.04	50.2815	50.128	12.5815	12.4114	21.1006	20.9706	33.7856	33.6124	50.1992	50.0325	67.3281	67.511	84.7989	84.8743	103.311	102.944
	39.14	50.2846	50.1395	12.5906	12.4161	21.1058	20.9778	33.79	33.6221	50.2083	50.0439	67.3344	67.5198	84.808	84.8769	103.301	102.944
	39.24	50.2898	50.1509	12.589	12.4207	21.1159	20.9849	33.8001	33.6317	50.2146	50.0553	67.3435	67.5286	84.8095	84.8794	103.311	102.944
	39.34	50.2999	50.1623	12.5971	12.4254	21.1201	20.992	33.8043	33.6413	50.2257	50.0666	67.3419	67.5374	84.8106	84.8819	103.315	102.944
	39.44	50.3041	50.1736	12.6023	12.43	21.1292	20.9991	33.8212	33.6509	50.2278	50.0779	67.3461	67.5461	84.8158	84.8844	103.324	102.944
	39.54	50.3132	50.1849	12.5979	12.4346	21.1365	21.0062	33.8285	33.6605	50.2429	50.0892	67.3552	67.5548	84.8231	84.8869	103.32	102.944
	39.64	50.3205	50.1962	12.6106	12.4392	21.1454	21.0132	33.8374	33.67	50.2557	50.1005	67.3586	67.5634	84.8359	84.8893	103.329	102.944
	39.74	50.3294	50.2075	12.6192	12.4437	21.1532	21.0202	33.8499	33.6796	50.2643	50.1117	67.3761	67.572	84.8444	84.8917	103.341	102.945
	39.84	50.3497	50.2187	12.6192	12.4483	21.154	21.0272	33.8694	33.689	50.276	50.1229	67.3956	67.5805	84.8444	84.8941	103.353	102.945
	39.94	50.3661	50.2299	12.632	12.4528	21.1667	21.0341	33.8704	33.6985	50.2849	50.134	67.4034	67.589	84.8572	84.8965	103.362	102.945
	40.04	50.382	50.241	12.6372	12.4573	21.1594	21.0411	33.8827	33.708	50.2893	50.1451	67.4115	67.5974	84.8577	84.8988	103.355	102.945
	40.14	50.3864	50.2521	12.6554	12.4618	21.1784	21.048	33.8822	33.7174	50.3083	50.1562	67.4097	67.6058	84.8572	84.9011	103.366	102.945
	40.24	50.3976	50.2632	12.6609	12.4663	21.1956	21.0549	33.9025	33.7268	50.3216	50.1673	67.4279	67.6142	84.8744	84.9034	103.379	102.945
	40.34	50.4109	50.2743	12.6687	12.4708	21.2034	21.0617	33.915	33.7361	50.3333	50.1783	67.4412	67.6225	84.8822	84.9057	103.379	102.945
	40.44	50.4226	50.2853	12.6718	12.4752	21.223	21.0686	33.9267	33.7455	50.3419	50.1893	67.4529	67.6307	84.8986	84.9079	103.391	102.945
	40.54	50.4304	50.2963	12.6867	12.4796	21.2331	21.0754	33.9329	33.7548	50.3466	50.2002	67.4646	67.6389	84.9119	84.9101	103.389	102.945
	40.64	50.4406	50.3072	12.6843	12.484	21.2503	21.0822	33.9423	33.7641	50.3607	50.2111	67.474	67.6471	84.9166	84.9123	103.395	102.945
	40.74	50.4492	50.3181	12.7015	12.4884	21.2636	21.0889	33.9595	33.7734	50.3857	50.222	67.4763	67.6552	84.9314	84.9145	103.412	102.945
	40.84	50.4711	50.329	12.7023	12.4928	21.273	21.0957	33.9681	33.7826	50.3942	50.2329	67.4935	67.6633	84.947	84.9167	103.42	102.945
	40.94	50.4765	50.3399	12.714	12.4972	21.287	21.1024	33.9673	33.7918	50.4052	50.2437	67.5021	67.6713	84.958	84.9188	103.431	102.946
	41.04	50.4828	50.3507	12.7179	12.5015	21.2956	21.1091	33.9759	33.801	50.4216	50.2545	67.513	67.6793	84.9627	84.9209	103.428	102.946
	41.14	50.4945	50.3615	12.7156	12.5058	21.2933	21.1158	33.9861	33.8102	50.431	50.2652	67.5099	67.6873	84.972	84.923	103.442	102.946
	41.24	50.5093	50.3722	12.7263	12.5101	21.3	21.1225	34.0038	33.8194	50.4377	50.276	67.5154	67.6952	84.9788	84.925	103.456	102.946
	41.34	50.5223	50.383	12.7317	12.5144	21.3141	21.1291	34.0061	33.8285	50.4518	50.2867	67.5261	67.7031	84.9929	84.9271	103.47	102.946
	41.44	50.5255	50.3937	12.7364	12.5187	21.3172	21.1357	34.0139	33.8376	50.4596	50.2973	67.5362	67.7109	85.0046	84.9291	103.47	102.946
	41.54	50.5302	50.4043	12.7442	12.523	21.3266	21.1423	34.0257	33.8467	50.4682	50.3079	67.5479	67.7187	85.0124	84.9311	103.478	102.946
	41.64	50.5489	50.4149	12.7453	12.5272	21.3347	21.1489	34.0267	33.8558	50.4724	50.3185	67.5479	67.7264	85.0135	84.9331	103.479	102.946
	41.74	50.5499	50.4255	12.7575	12.5314	21.343	21.1555	34.0381	33.8648	50.4846	50.3291	67.5607	67.7341	85.0257	84.935	103.494	102.946
	41.84	50.5505	50.4361	12.7544	12.5357	21.3399	21.162	34.0483	33.8738	50.5041	50.3396	67.5612	67.7418	85.0304	84.937	103.496	102.946
	41.94	50.5552	50.4466	12.7559	12.5399	21.3532	21.1685	34.0483	33.8828	50.5221	50.3501	67.5706	67.7494	85.0437	84.9389	103.498	102.946
	42.04	50.5567	50.4571	12.7677	12.544	21.3571	21.175	34.0686	33.8918	50.5338	50.3606	67.5909	67.7569	85.0476	84.9408	103.509	102.946
	42.14	50.5723	50.4676	12.7692	12.5482	21.3704	21.1815	34.078	33.9008	50.5471	50.3711	67.6026	67.7645	85.0569	84.9427	103.511	102.946
	42.24	50.5817	50.4781	12.7661	12.5524	21.375	21.188	34.0866	33.9097	50.5518	50.3815	67.6159	67.772	85.0655	84.9445	103.519	102.946
	42.34	50.5817	50.4885	12.7664	12.5565	21.387	21.1944	34.0947	33.9186	50.5638	50.3919	67.6128	67.7794	85.0658	84.9464	103.524	102.946
	42.44	50.5984	50.4989	12.782	12.5606	21.394	21.2008	34.0986	33.9275	50.5755	50.4022	67.6208	67.7868	85.0775	84.9482	103.543	102.947
	42.54	50.6023	50.5092	12.782	12.5647	21.4066	21.2072	34.0986	33.9364	50.5872	50.4125	67.6248	67.7942	85.0892	84.95	103.555	102.947
	42.64	50.6187	50.5195	12.7773	12.5688	21.4167	21.2136	34.1087	33.9452	50.5974	50.4228	67.6248	67.8015	85.0994	84.9518	103.553	102.947
	42.74	50.632	50.5298	12.7802	12.5729	21.4133	21.22	34.1053	33.9541	50.6018	50.4331	67.6349	67.8088	85.096	84.9536	103.562	102.947
	42.84	50.6286	50.5401	12.795	12.577	21.4243	21.2263	34.1116	33.9629	50.6198	50.4433	67.6315	67.8161	85.1023	84.9553	103.568	102.947
	42.94	50.627	50.5503	12.7976	12.5811	21.4456	21.2326	34.1259	33.9717	50.6224	50.4535	67.6378	67.8233	85.1049	84.957	103.57	102.947
	43.04	50.6461	50.5605	12.8015	12.5851	21.4495	21.2389	34.1298	33.9804	50.638	50.4637	67.6521	67.8305	85.1088	84.9588	103.574	102.947
	43.14	50.6601	50.5707	12.8015	12.5891	21.4612	21.2452	34.1376	33.9892	50.638	50.4738	67.6591	67.8376	85.1088	84.9604	103.586	102.947
	43.24	50.6648	50.5808	12.8036	12.5931	21.4586	21.2515	34.1397	33.9979	50.6432	50.4839	67.6638	67.8447	85.1179	84.9621	103.591	102.947
	43.34	50.6622	50.5909	12.8106	12.5972	21.4665	21.2578	34.1585	34.0066	50.6549	50.494	67.6729	67.8518	85.1132	84.9638	103.591	102.947
	43.44	50.67	50.601	12.8213	12.6011	21.4654	21.264	34.1691	34.0153	50.6539	50.504	67.6729	67.8588	85.1051	84.9654	103.602	102.947
	43.54	50.6737	50.611	12.8197	12.6051	21.4638	21.2702	34.1676	34.024	50.6523	50.5141	67.6797	67.8658	85.1114	84.9671	103.6	102.947
	43.64	50.6791	50.6211	12.8223	12.6091	21.4665	21.2764	34.178	34.0326	50.6549	50.524	67.6828	67.8727	85.114	84.9687	103.603	102.947
	43.74	50.6966	50.631	12.8309	12.613	21.4672	21.2826	34.1788	34.0412	50.6721	50.534	67.6925	67.8796	85.1147	84.9703	103.612	102.947
	43.84	50.702	50.641	12.8263	12.617	21.4743	21.2888	34.1741	34.0499	50.6745	50.5439	67.6932	67.8865	85.1218	84.9718	103.607	102.947
	43.94	50.702	50.6509	12.8263	12.6209	21.4821	21.2949	34.1905	34.0584	50.6823	50.5538	67.7003	67.8933	85.1218	84.9734	103.619	102.947
	44.04	50.7091	50.6608	12.8304	12.6248	21.4862	21.3011	34.2095	34.067	50.6864	50.5637	67.7081	67.9001	85.126	84.9749	103.623	102.947
	44.14	50.7132	50.6707	12.8289	12.6287	21.4995	21.3072	34.2079	34.0756	50.6966	50.5736	67.7154	67.9069	85.1322	84.9765	103.633	102.947
	44.24	50.7117	50.6806	12.8304	12.6326	21.5026	21.3133	34.2064	34.0841	50.706	50.5834	67.7185	67.9136	85.1306	84.978	103.639	102.947
	44.34	50.7132	50.6904	12.8445	12.6365	21.505	21.3194	34.2189	34.0926	50.7083	50.5931	67.7169	67.9203	85.1283	84.9795	103.637	102.947
	44.44	50.7156	50.7001	12.8484	12.6403	21.5237	21.3254	34.2275	34.1011	50.7122	50.6029	67.7146	67.927	85.1322	84.981	103.641	102.947
	44.54	50.732	50.7099	12.8484	12.6442	21.5237	21.3315	34.2275	34.1096	50.7122	50.6126	67.7232	67.9336	85.1322	84.9824	103.641	102.947
	44.64	50.7507	50.7196	12.8533	12.648	21.5287	21.3375	34.2402	34.1181	50.7336	50.6223	67.7419	67.9401	85.1489	84.9839	103.646	102.947
	44.74	50.7557	50.7293	12.8627	12.6519	21.542	21.3436	34.2418	34.1265	50.7422	50.632	67.7469	67.9467	85.1504	84.9853	103.659	102.948
	44.84	50.769	50.739	12.8703	12.6557	21.5448	21.3496	34.2564	34.1349	50.745	50.6416	67.7485	67.9532	85.1533	84.9867	103.67	102.948
	44.94	50.7796	50.7486	12.8757	12.6595	21.5511	21.3556	34.2548	34.1433	50.7435	50.6513	67.7638	67.9597	85.1517	84.9881	103.668	102.948
	45.04	50.7828	50.7583	12.8757	12.6633	21.5511	21.3615	34.2595	34.1517	50.7435	50.6608	67.7693	67.9661	85.1517	84.9895	103.668	102.948
	45.14	50.7929	50.7678	12.8718	12.6671	21.5589	21.3675	34.2626	34.1601	50.7474	50.6704	67.7693	67.9725	85.1603	84.9909	103.664	102.948
	45.24	50.7937	50.7774	12.8903	12.6708	21.5672	21.3735	34.278	34.1684	50.751	50.6799	67.7771	67.9789	85.171	84.9923	103.683	102.948
	45.34	50.7973	50.7869	12.8906	12.6746	21.5698	21.3794	34.2767	34.1768	50.7466	50.6894	67.7839	67.9852	85.1666	84.9936	103.683	102.948
	45.44	50.7929	50.7964	12.8914	12.6784	21.5706	21.3853	34.2822	34.1851	50.7591	50.6989	67.7841	67.9915	85.1674	84.995	103.688	102.948
	45.54	50.7937	50.8059	12.8882	12.6821	21.5675	21.3912	34.279	34.1934	50.7607	50.7083	67.7849	67.9978	85.1673	84.9963	103.692	102.948
	45.64	50.8023	50.8153	12.8922	12.6858	21.5667	21.3971	34.2861	34.2017	50.7669	50.7178	67.7818	68.004	85.1799	84.9976	103.699	102.948
	45.74	50.8015	50.8248	12.9059	12.6895	21.5805	21.403	34.285	34.2099	50.7659	50.7272	67.781	68.0102	85.1772	84.9989	103.698	102.948
	45.84	50.8005	50.8342	12.9005	12.6932	21.5875	21.4088	34.2921	34.2182	50.776	50.7365	67.78	68.0164	85.1843	85.0002	103.701	102.948
	45.94	50.8075	50.8435	12.9088	12.6969	21.5881	21.4147	34.2996	34.2264	50.7766	50.7459	67.7987	68.0225	85.1848	85.0014	103.701	102.948
	46.04	50.8229	50.8529	12.908	12.7006	21.5873	21.4205	34.2988	34.2346	50.7758	50.7552	67.7946	68.0286	85.184	85.0027	103.712	102.948
	46.14	50.8221	50.8622	12.9145	12.7043	21.5985	21.4263	34.3171	34.2428	50.794	50.7644	67.8086	68.0347	85.1952	85.0039	103.722	102.948
	46.24	50.8403	50.8714	12.9028	12.708	21.6016	21.4321	34.3053	34.251	50.7854	50.7737	67.8198	68.0407	85.1905	85.0052	103.715	102.948
	46.34	50.8317	50.8807	12.913	12.7116	21.6071	21.4379	34.3108	34.2592	50.7956	50.7829	67.8081	68.0468	85.2077	85.0064	103.72	102.948
	46.44	50.8497	50.8899	12.9307	12.7153	21.606	21.4437	34.3176	34.2673	50.7945	50.7921	67.8136	68.0527	85.2067	85.0076	103.719	102.948
	46.54	50.8604	50.8991	12.9315	12.7189	21.6068	21.4495	34.3215	34.2754	50.7953	50.8013	67.8125	68.0587	85.2106	85.0088	103.72	102.948
	46.64	50.8611	50.9083	12.9302	12.7225	21.6055	21.4552	34.3296	34.2836	50.7987	50.8104	67.8133	68.0646	85.214	85.0099	103.719	102.948
	46.74	50.8598	50.9174	12.9304	12.7261	21.6089	21.461	34.3369	34.2917	50.806	50.8196	67.812	68.0704	85.2142	85.0111	103.719	102.948
	46.84	50.8679	50.9266	12.9262	12.7298	21.6211	21.4667	34.3444	34.2997	50.8018	50.8286	67.817	68.0763	85.2101	85.0123	103.727	102.948
	46.94	50.8638	50.9356	12.9223	12.7333	21.6172	21.4724	34.3436	34.3078	50.8096	50.8377	67.8198	68.0821	85.2109	85.0134	103.742	102.948
	47.04	50.8716	50.9447	12.9333	12.7369	21.6165	21.4781	34.3475	34.3158	50.7971	50.8467	67.8159	68.0879	85.2202	85.0145	103.741	102.948
	47.14	50.8708	50.9537	12.9348	12.7405	21.6227	21.4838	34.346	34.3239	50.7956	50.8558	67.8151	68.0936	85.2116	85.0157	103.74	102.948
	47.24	50.8692	50.9628	12.9411	12.7441	21.6243	21.4895	34.36	34.3319	50.812	50.8647	67.8136	68.0993	85.2179	85.0168	103.741	102.948
	47.34	50.8825	50.9717	12.9434	12.7476	21.6313	21.4951	34.3694	34.3399	50.819	50.8737	67.8182	68.105	85.2273	85.0179	103.744	102.948
	47.44	50.8848	50.9807	12.946	12.7512	21.6409	21.5008	34.372	34.3479	50.8263	50.8826	67.8253	68.1107	85.2299	85.019	103.746	102.948
	47.54	50.8953	50.9896	12.9536	12.7547	21.6477	21.5064	34.3835	34.3558	50.833	50.8915	67.8326	68.1163	85.2296	85.02	103.758	102.948
	47.64	50.9067	50.9985	12.9492	12.7583	21.641	21.512	34.3837	34.3638	50.8286	50.9004	67.8276	68.1219	85.2369	85.0211	103.753	102.948
	47.74	50.9023	51.0074	12.9547	12.7618	21.6487	21.5176	34.3915	34.3717	50.8372	50.9093	67.8263	68.1275	85.2377	85.0221	103.762	102.948
	47.84	50.9078	51.0163	12.9601	12.7653	21.6472	21.5232	34.3978	34.3796	50.8357	50.9181	67.8318	68.133	85.2361	85.0232	103.76	102.948
	47.94	50.921	51.0251	12.9695	12.7688	21.6448	21.5288	34.3954	34.3875	50.8364	50.9269	67.8349	68.1385	85.2338	85.0242	103.758	102.948
	48.04	50.9187	51.0339	12.9695	12.7723	21.6526	21.5344	34.4103	34.3954	50.8411	50.9357	67.8396	68.144	85.2338	85.0252	103.77	102.948
	48.14	50.914	51.0427	12.9695	12.7758	21.6495	21.54	34.4118	34.4033	50.8427	50.9444	67.8396	68.1494	85.2384	85.0262	103.767	102.948
	48.24	50.9156	51.0514	12.9721	12.7793	21.6474	21.5455	34.4098	34.4111	50.8476	50.9532	67.8365	68.1549	85.2395	85.0272	103.772	102.948
	48.34	50.9135	51.0602	12.9784	12.7827	21.6607	21.551	34.4231	34.419	50.8492	50.9619	67.8391	68.1602	85.2458	85.0282	103.774	102.948
	48.44	50.9229	51.0689	12.9814	12.7862	21.6646	21.5566	34.4238	34.4268	50.85	50.9705	67.8508	68.1656	85.2582	85.0292	103.775	102.948
	48.54	50.9354	51.0775	12.9846	12.7896	21.667	21.5621	34.4262	34.4346	50.8523	50.9792	67.868	68.1709	85.2606	85.0302	103.772	102.948
	48.64	50.933	51.0862	12.9916	12.7931	21.667	21.5676	34.441	34.4424	50.8594	50.9878	67.8586	68.1762	85.2754	85.0311	103.784	102.948
	48.74	50.9408	51.0948	12.9906	12.7965	21.6659	21.5731	34.44	34.4502	50.8731	50.9964	67.8656	68.1815	85.2697	85.0321	103.788	102.948
	48.84	50.9398	51.1034	12.9929	12.7999	21.6761	21.5786	34.4454	34.458	50.8802	51.005	67.8677	68.1867	85.2697	85.033	103.797	102.948
	48.94	50.9539	51.112	12.9921	12.8034	21.6886	21.584	34.4462	34.4657	50.8841	51.0135	67.8865	68.192	85.2845	85.034	103.793	102.948
	49.04	50.9617	51.1205	12.9958	12.8068	21.6946	21.5895	34.4569	34.4734	50.8878	51.022	67.8708	68.1972	85.2835	85.0349	103.792	102.948
	49.14	50.9606	51.129	13.0049	12.8102	21.692	21.595	34.4543	34.4812	50.8922	51.0305	67.8862	68.2023	85.2926	85.0358	103.8	102.949
	49.24	50.9658	51.1375	13.0057	12.8136	21.7045	21.6004	34.4629	34.4889	50.9078	51.039	67.8906	68.2074	85.2934	85.0367	103.818	102.949
	49.34	50.9783	51.146	13.0033	12.8169	21.7021	21.6058	34.4606	34.4966	50.9101	51.0475	67.8914	68.2125	85.2911	85.0376	103.815	102.949
	49.44	50.976	51.1545	13.0041	12.8203	21.6982	21.6112	34.4613	34.5042	50.9062	51.0559	67.8922	68.2176	85.295	85.0385	103.811	102.949
	49.54	50.9721	51.1629	13.0111	12.8237	21.706	21.6166	34.4801	34.5119	50.8992	51.0643	67.8977	68.2227	85.295	85.0393	103.824	102.949
	49.64	50.9799	51.1713	13.0216	12.8271	21.7086	21.622	34.4827	34.5195	50.9206	51.0727	67.9047	68.2277	85.2976	85.0402	103.834	102.949
	49.74	50.9825	51.1796	13.0205	12.8304	21.7076	21.6274	34.4816	34.5272	50.9195	51.081	67.9073	68.2327	85.313	85.0411	103.832	102.949
	49.84	50.9932	51.188	13.0174	12.8338	21.7045	21.6328	34.4863	34.5348	50.9164	51.0893	67.9063	68.2377	85.3168	85.0419	103.841	102.949
	49.94	50.9901	51.1963	13.0299	12.8371	21.7006	21.6382	34.4824	34.5424	50.9156	51.0976	67.9031	68.2426	85.3129	85.0427	103.84	102.949
	50.04	50.994	51.2046	13.0385	12.8404	21.7138	21.6435	34.4988	34.55	50.9297	51.1059	67.9039	68.2475	85.3223	85.0436	103.858	102.949
	50.14	51.0072	51.2129	13.0385	12.8438	21.7217	21.6489	34.5035	34.5575	50.9297	51.1142	67.9156	68.2524	85.3223	85.0444	103.858	102.949
	50.24	51.0119	51.2212	13.0416	12.8471	21.7217	21.6542	34.5035	34.5651	50.9414	51.1224	67.9281	68.2573	85.3254	85.0452	103.858	102.949
	50.34	51.0307	51.2294	13.0453	12.8504	21.7206	21.6595	34.5103	34.5726	50.9403	51.1306	67.9281	68.2621	85.3291	85.046	103.865	102.949
	50.44	51.0296	51.2376	13.0476	12.8537	21.7347	21.6648	34.5126	34.5802	50.9474	51.1388	67.9271	68.2669	85.3431	85.0468	103.872	102.949
	50.54	51.0398	51.2458	13.046	12.857	21.7331	21.6701	34.5158	34.5877	50.9528	51.1469	67.9294	68.2717	85.3416	85.0476	103.878	102.949
	50.64	51.0382	51.2539	13.0421	12.8603	21.737	21.6754	34.5306	34.5952	50.9489	51.155	67.9326	68.2765	85.3377	85.0484	103.885	102.949
	50.74	51.0343	51.262	13.046	12.8636	21.7331	21.6807	34.5267	34.6027	50.945	51.1632	67.9357	68.2812	85.3416	85.0491	103.889	102.949
	50.84	51.0304	51.2702	13.0442	12.8668	21.743	21.686	34.5397	34.6101	50.951	51.1712	67.9349	68.2859	85.3398	85.0499	103.891	102.949
	50.94	51.0403	51.2782	13.0395	12.8701	21.7383	21.6912	34.5397	34.6176	50.9494	51.1793	67.9378	68.2906	85.3468	85.0507	103.902	102.949
	51.04	51.0356	51.2863	13.0479	12.8734	21.7349	21.6965	34.5441	34.625	50.9625	51.1873	67.9378	68.2952	85.3434	85.0514	103.904	102.949
	51.14	51.0401	51.2943	13.0533	12.8766	21.7505	21.7017	34.5496	34.6325	50.9633	51.1954	67.9414	68.2999	85.352	85.0521	103.911	102.949
	51.24	51.0408	51.3024	13.0596	12.8799	21.7514	21.707	34.5676	34.6399	50.9625	51.2033	67.9422	68.3045	85.3512	85.0529	103.911	102.949
	51.34	51.0401	51.3103	13.0619	12.8831	21.7599	21.7122	34.5777	34.6473	50.9648	51.2113	67.9414	68.309	85.3653	85.0536	103.921	102.949
	51.44	51.0541	51.3183	13.0486	12.8863	21.7513	21.7174	34.5645	34.6547	50.968	51.2193	67.9469	68.3136	85.3637	85.0543	103.919	102.949
	51.54	51.0408	51.3263	13.0533	12.8896	21.7646	21.7226	34.566	34.6621	50.9718	51.2272	67.943	68.3181	85.3653	85.055	103.921	102.949
	51.64	51.0424	51.3342	13.0632	12.8928	21.7659	21.7278	34.5712	34.6694	50.9661	51.2351	67.9516	68.3226	85.3588	85.0557	103.926	102.949
	51.74	51.0468	51.3421	13.0617	12.896	21.7808	21.733	34.5775	34.6768	50.9693	51.2429	67.9451	68.3271	85.365	85.0564	103.924	102.949
	51.84	51.0499	51.3499	13.0671	12.8992	21.7855	21.7382	34.5751	34.6841	50.9857	51.2508	67.9552	68.3316	85.3627	85.0571	103.933	102.949
	51.94	51.0593	51.3578	13.0682	12.9024	21.806	21.7433	34.5879	34.6914	50.9867	51.2586	67.9529	68.336	85.3754	85.0578	103.939	102.949
	52.04	51.0604	51.3656	13.0658	12.9056	21.8037	21.7485	34.5856	34.6987	50.9844	51.2664	67.9539	68.3404	85.3731	85.0585	103.948	102.949
	52.14	51.0658	51.3734	13.0697	12.9088	21.8154	21.7536	34.6059	34.706	51.0008	51.2742	67.9594	68.3448	85.3848	85.0591	103.957	102.949
	52.24	51.0697	51.3812	13.0789	12.912	21.8245	21.7588	34.6181	34.7133	51.0169	51.282	67.9633	68.3492	85.3822	85.0598	103.969	102.949
	52.34	51.0757	51.389	13.0763	12.9151	21.8219	21.7639	34.6155	34.7206	51.0143	51.2897	67.9724	68.3535	85.3913	85.0604	103.966	102.949
	52.44	51.0716	51.3967	13.082	12.9183	21.8316	21.769	34.6134	34.7278	51.02	51.2974	67.9698	68.3578	85.3892	85.0611	103.964	102.949
	52.54	51.0859	51.4044	13.0797	12.9215	21.8323	21.7742	34.6212	34.7351	51.0247	51.3051	67.9677	68.3621	85.39	85.0617	103.969	102.949
	52.64	51.0789	51.4121	13.0789	12.9246	21.8245	21.7793	34.6259	34.7423	51.0169	51.3128	67.9685	68.3664	85.3822	85.0624	103.961	102.949
	52.74	51.071	51.4198	13.0906	12.9278	21.8362	21.7844	34.6259	34.7495	51.0286	51.3204	67.9638	68.3706	85.3986	85.063	103.974	102.949
	52.84	51.0836	51.4274	13.089	12.9309	21.8425	21.7894	34.6361	34.7567	51.0349	51.328	67.9771	68.3749	85.4041	85.0636	103.979	102.949
	52.94	51.089	51.435	13.0887	12.9341	21.8391	21.7945	34.6327	34.7639	51.0315	51.3356	67.9708	68.3791	85.4038	85.0642	103.987	102.949
	53.04	51.0974	51.4426	13.102	12.9372	21.8516	21.7996	34.6413	34.7711	51.0323	51.3432	67.9753	68.3832	85.414	85.0648	103.988	102.949
	53.14	51.0981	51.4502	13.1039	12.9403	21.8495	21.8047	34.6431	34.7782	51.0341	51.3508	67.9909	68.3874	85.4111	85.0654	103.989	102.949
	53.24	51.0992	51.4578	13.1018	12.9434	21.8474	21.8097	34.6457	34.7854	51.0398	51.3583	67.9857	68.3915	85.4043	85.066	103.992	102.949
	53.34	51.1018	51.4653	13.1015	12.9465	21.8589	21.8148	34.6603	34.7925	51.0396	51.3658	67.9953	68.3956	85.4135	85.0666	104.003	102.949
	53.44	51.1015	51.4728	13.1091	12.9497	21.8586	21.8198	34.66	34.7996	51.051	51.3733	68.0029	68.3997	85.428	85.0672	104.003	102.949
	53.54	51.113	51.4803	13.0997	12.9528	21.8571	21.8248	34.6507	34.8068	51.0495	51.3808	68.0026	68.4038	85.4187	85.0678	103.994	102.949
	53.64	51.1036	51.4878	13.1057	12.9559	21.8631	21.8298	34.6597	34.8138	51.0586	51.3882	68.005	68.4078	85.4246	85.0683	104	102.949
	53.74	51.1104	51.4952	13.1026	12.9589	21.8717	21.8349	34.6613	34.8209	51.0648	51.3957	67.9992	68.4119	85.4246	85.0689	104.009	102.949
	53.84	51.1143	51.5027	13.1151	12.962	21.8724	21.8399	34.6738	34.828	51.064	51.4031	68.0039	68.4159	85.4231	85.0695	104.017	102.949
	53.94	51.1268	51.5101	13.1062	12.9651	21.8714	21.8449	34.665	34.8351	51.0716	51.4104	68.0047	68.4198	85.433	85.07	104.02	102.949
	54.04	51.1304	51.5174	13.114	12.9682	21.8714	21.8498	34.6728	34.8421	51.0833	51.4178	68.0076	68.4238	85.433	85.0706	104.02	102.949
	54.14	51.1375	51.5248	13.1114	12.9713	21.8805	21.8548	34.6749	34.8491	51.0885	51.4251	68.0154	68.4277	85.4304	85.0711	104.025	102.949
	54.24	51.1466	51.5321	13.1221	12.9743	21.8873	21.8598	34.6926	34.8562	51.0875	51.4325	68.0128	68.4317	85.4325	85.0717	104.024	102.949
	54.34	51.1486	51.5395	13.1299	12.9774	21.8873	21.8648	34.7004	34.8632	51.0992	51.4398	68.0235	68.4355	85.4254	85.0722	104.036	102.949
	54.44	51.1533	51.5468	13.1369	12.9804	21.8943	21.8697	34.6957	34.8702	51.1023	51.447	68.0235	68.4394	85.4325	85.0727	104.034	102.949
	54.54	51.1486	51.554	13.1338	12.9835	21.899	21.8747	34.7043	34.8771	51.0992	51.4543	68.0156	68.4433	85.4293	85.0732	104.043	102.949
	54.64	51.1572	51.5613	13.1393	12.9865	21.9162	21.8796	34.7051	34.8841	51.1117	51.4615	68.0156	68.4471	85.4418	85.0737	104.044	102.949
	54.74	51.158	51.5685	13.1479	12.9896	21.917	21.8845	34.7066	34.8911	51.1054	51.4687	68.0164	68.4509	85.4356	85.0743	104.038	102.949
	54.84	51.1643	51.5757	13.1559	12.9926	21.9086	21.8895	34.7147	34.898	51.1096	51.4759	68.0219	68.4547	85.4398	85.0748	104.046	102.949
	54.94	51.1677	51.5829	13.1544	12.9956	21.9118	21.8944	34.7132	34.9049	51.1198	51.4831	68.03	68.4585	85.4499	85.0753	104.044	102.949
	55.04	51.1778	51.5901	13.1622	12.9986	21.9157	21.8993	34.7171	34.9119	51.1237	51.4902	68.0284	68.4622	85.4538	85.0757	104.048	102.949
	55.14	51.1848	51.5972	13.1658	13.0016	21.9115	21.9042	34.7277	34.9188	51.1312	51.4974	68.0323	68.466	85.4496	85.0762	104.056	102.949
	55.24	51.1854	51.6043	13.1645	13.0047	21.9102	21.9091	34.7311	34.9257	51.1416	51.5045	68.0281	68.4697	85.4601	85.0767	104.055	102.949
	55.34	51.1958	51.6115	13.1661	13.0077	21.9118	21.914	34.7327	34.9325	51.1393	51.5115	68.0386	68.4734	85.4499	85.0772	104.044	102.949
	55.44	51.1856	51.6185	13.1645	13.0107	21.918	21.9188	34.7389	34.9394	51.1377	51.5186	68.0284	68.477	85.4483	85.0777	104.055	102.949
	55.54	51.1919	51.6256	13.1635	13.0137	21.9209	21.9237	34.7418	34.9463	51.1406	51.5256	68.0346	68.4807	85.4473	85.0781	104.054	102.949
	55.64	51.1947	51.6326	13.1742	13.0166	21.9277	21.9286	34.7455	34.9531	51.1474	51.5327	68.0258	68.4843	85.458	85.0786	104.053	102.949
	55.74	51.1937	51.6397	13.169	13.0196	21.9342	21.9334	34.7551	34.96	51.1539	51.5397	68.0365	68.4879	85.4528	85.0791	104.059	102.949
	55.84	51.2002	51.6467	13.1752	13.0226	21.9326	21.9383	34.7652	34.9668	51.1523	51.5467	68.0391	68.4915	85.459	85.0795	104.065	102.949
	55.94	51.2065	51.6537	13.1804	13.0256	21.9339	21.9431	34.7665	34.9736	51.1653	51.5536	68.0492	68.4951	85.4525	85.08	104.059	102.949
	56.04	51.2	51.6606	13.1778	13.0286	21.943	21.9479	34.7757	34.9804	51.1627	51.5606	68.0427	68.4986	85.4616	85.0804	104.068	102.949
	56.14	51.2091	51.6676	13.177	13.0315	21.9391	21.9528	34.7788	34.9872	51.1706	51.5675	68.0518	68.5022	85.4694	85.0809	104.064	102.949
	56.24	51.213	51.6745	13.1661	13.0345	21.9469	21.9576	34.7757	34.9939	51.1745	51.5744	68.0589	68.5057	85.4734	85.0813	104.068	102.949
	56.34	51.2091	51.6814	13.1752	13.0374	21.9521	21.9624	34.7778	35.0007	51.1836	51.5813	68.0597	68.5092	85.4707	85.0817	104.077	102.949
	56.44	51.2182	51.6883	13.1744	13.0404	21.9514	21.9672	34.7957	35.0075	51.1953	51.5881	68.0688	68.5126	85.47	85.0821	104.096	102.949
	56.54	51.2174	51.6951	13.1828	13.0433	21.9597	21.972	34.7954	35.0142	51.1989	51.595	68.0758	68.5161	85.4783	85.0826	104.092	102.949
	56.64	51.214	51.702	13.1877	13.0463	21.9678	21.9768	34.8051	35.0209	51.1992	51.6018	68.0724	68.5195	85.4864	85.083	104.109	102.949
	56.74	51.2221	51.7088	13.1854	13.0492	21.9701	21.9816	34.8223	35.0276	51.2133	51.6086	68.0844	68.523	85.4887	85.0834	104.126	102.949
	56.84	51.2244	51.7156	13.1898	13.0521	21.9628	21.9864	34.8267	35.0343	51.206	51.6154	68.0867	68.5264	85.4931	85.0838	104.119	102.949
	56.94	51.2336	51.7224	13.1953	13.0551	21.9691	21.9911	34.8212	35.041	51.2083	51.6221	68.0873	68.5297	85.4877	85.0842	104.125	102.949
	57.04	51.2351	51.7291	13.1968	13.058	21.9691	21.9959	34.8408	35.0477	51.2083	51.6289	68.0904	68.5331	85.4955	85.0846	104.125	102.949
	57.14	51.2429	51.7359	13.2002	13.0609	21.9654	22.0006	34.8324	35.0544	51.2047	51.6356	68.0857	68.5364	85.4918	85.085	104.122	102.949
	57.24	51.251	51.7426	13.2075	13.0638	21.9805	22.0054	34.8327	35.061	51.2268	51.6423	68.0821	68.5398	85.5108	85.0854	104.137	102.949
	57.34	51.2583	51.7493	13.2052	13.0667	21.9899	22.0101	34.8421	35.0677	51.2291	51.649	68.0971	68.5431	85.5085	85.0858	104.146	102.949
	57.44	51.2591	51.756	13.2192	13.0696	21.9844	22.0149	34.8413	35.0743	51.2315	51.6556	68.1065	68.5464	85.503	85.0862	104.148	102.949
	57.54	51.27	51.7626	13.2111	13.0725	21.9889	22.0196	34.8527	35.0809	51.2328	51.6623	68.1042	68.5497	85.5075	85.0866	104.157	102.949
	57.64	51.2744	51.7693	13.2114	13.0754	21.9883	22.0243	34.8639	35.0875	51.251	51.6689	68.1172	68.5529	85.5187	85.0869	104.156	102.949
	57.74	51.2739	51.7759	13.2239	13.0783	21.9961	22.029	34.8678	35.0941	51.2471	51.6755	68.1245	68.5562	85.5147	85.0873	104.164	102.949
	57.84	51.2817	51.7825	13.2234	13.0812	22.0003	22.0337	34.8603	35.1007	51.2396	51.6821	68.1206	68.5594	85.5189	85.0877	104.16	102.949
	57.94	51.2742	51.7891	13.2304	13.0841	22.0081	22.0384	34.872	35.1073	51.2513	51.6886	68.113	68.5626	85.5267	85.0881	104.153	102.949
	58.04	51.2867	51.7956	13.2224	13.087	22.0024	22.0431	34.871	35.1138	51.2612	51.6952	68.1248	68.5658	85.5257	85.0884	104.163	102.949
	58.14	51.2927	51.8022	13.2294	13.0898	21.9946	22.0478	34.8733	35.1204	51.2573	51.7017	68.1315	68.5689	85.5319	85.0888	104.166	102.949
	58.24	51.2989	51.8087	13.2364	13.0927	22.0086	22.0525	34.8733	35.1269	51.2526	51.7082	68.1261	68.5721	85.5398	85.0891	104.166	102.949
	58.34	51.2989	51.8152	13.2455	13.0956	22.0037	22.0572	34.8824	35.1334	51.2617	51.7147	68.1308	68.5752	85.5371	85.0895	104.175	102.949
	58.44	51.3041	51.8217	13.2544	13.0984	22.0196	22.0618	34.8835	35.14	51.2627	51.7212	68.1469	68.5783	85.5468	85.0898	104.176	102.949
	58.54	51.3052	51.8282	13.2512	13.1013	22.0164	22.0665	34.8928	35.1465	51.2752	51.7276	68.1479	68.5814	85.5468	85.0902	104.185	102.949
	58.64	51.3184	51.8346	13.2403	13.1042	22.0055	22.0711	34.9007	35.153	51.276	51.734	68.1495	68.5845	85.5554	85.0905	104.193	102.949
	58.74	51.3145	51.841	13.252	13.107	22.0172	22.0758	34.9007	35.1594	51.276	51.7405	68.1456	68.5876	85.5554	85.0908	104.201	102.949
	58.84	51.3255	51.8475	13.2497	13.1098	22.0149	22.0804	34.91	35.1659	51.2854	51.7468	68.1534	68.5907	85.5616	85.0912	104.198	102.949
	58.94	51.3395	51.8538	13.2484	13.1127	22.0214	22.0851	34.9087	35.1724	51.2888	51.7532	68.1511	68.5937	85.5556	85.0915	104.209	102.949
	59.04	51.3382	51.8602	13.2557	13.1155	22.0209	22.0897	34.916	35.1788	51.2906	51.7596	68.1662	68.5967	85.5551	85.0918	104.208	102.949
	59.14	51.3377	51.8666	13.2533	13.1184	22.0303	22.0943	34.9137	35.1852	51.2859	51.7659	68.1727	68.5997	85.5645	85.0922	104.218	102.949
	59.24	51.3354	51.8729	13.2651	13.1212	22.0303	22.0989	34.9254	35.1917	51.2929	51.7722	68.1703	68.6027	85.5723	85.0925	104.218	102.949
	59.34	51.3471	51.8792	13.2666	13.124	22.0482	22.1035	34.9348	35.1981	51.2976	51.7785	68.1781	68.6057	85.577	85.0928	104.227	102.949
	59.44	51.3487	51.8855	13.2638	13.1268	22.0602	22.1081	34.9319	35.2045	51.3073	51.7848	68.1797	68.6086	85.5874	85.0931	104.224	102.949
	59.54	51.3536	51.8918	13.2559	13.1296	22.0524	22.1127	34.9241	35.2109	51.2995	51.7911	68.1768	68.6116	85.5827	85.0934	104.225	102.949
	59.64	51.3458	51.8981	13.2575	13.1325	22.0657	22.1173	34.9374	35.2173	51.301	51.7973	68.1839	68.6145	85.5843	85.0937	104.222	102.949
	59.74	51.3474	51.9043	13.2763	13.1353	22.068	22.1219	34.9397	35.2236	51.3034	51.8036	68.1901	68.6174	85.5984	85.094	104.232	102.949
	59.84	51.3497	51.9106	13.2833	13.1381	22.0758	22.1265	34.9397	35.23	51.3151	51.8098	68.1925	68.6203	85.6062	85.0943	104.232	102.949
	59.94	51.3497	51.9168	13.2921	13.1409	22.0769	22.131	34.9408	35.2363	51.3161	51.8159	68.2042	68.6232	85.6072	85.0946	104.233	102.949
	60.04	51.3624	51.9229	13.282	13.1437	22.0745	22.1356	34.9462	35.2427	51.3138	51.8221	68.2052	68.626	85.6119	85.0949	104.231	102.949
	60.14	51.3648	51.9291	13.2914	13.1465	22.0831	22.1402	34.9478	35.249	51.32	51.8283	68.2076	68.6289	85.6064	85.0952	104.244	102.949
	60.24	51.3734	51.9353	13.2911	13.1493	22.0836	22.1447	34.9475	35.2553	51.3268	51.8344	68.2044	68.6317	85.614	85.0955	104.247	102.949
	60.34	51.3809	51.9414	13.2895	13.152	22.0985	22.1493	34.9577	35.2616	51.333	51.8405	68.2042	68.6345	85.6241	85.0958	104.258	102.949
	60.44	51.3794	51.9475	13.3096	13.1548	22.1107	22.1538	34.9629	35.2679	51.3383	51.8466	68.2143	68.6373	85.6293	85.0961	104.263	102.949
	60.54	51.3846	51.9536	13.3158	13.1576	22.1123	22.1583	34.9645	35.2742	51.3398	51.8527	68.2195	68.6401	85.6426	85.0963	104.265	102.949
	60.64	51.3862	51.9597	13.3117	13.1604	22.1081	22.1629	34.972	35.2804	51.3404	51.8588	68.2242	68.6429	85.6463	85.0966	104.265	102.949
	60.74	51.3937	51.9658	13.3171	13.1631	22.1089	22.1674	34.9697	35.2867	51.345	51.8648	68.2295	68.6456	85.6439	85.0969	104.281	102.949
	60.84	51.3961	51.9718	13.3146	13.1659	22.1141	22.1719	34.9702	35.2929	51.3456	51.8708	68.2255	68.6483	85.6562	85.0972	104.282	102.949
	60.94	51.4036	51.9778	13.3106	13.1687	22.1149	22.1764	34.9757	35.2992	51.3463	51.8769	68.2308	68.6511	85.6648	85.0974	104.283	102.949
	61.04	51.4044	51.9839	13.3132	13.1714	22.1175	22.1809	34.9853	35.3054	51.3638	51.8829	68.2315	68.6538	85.6674	85.0977	104.3	102.949
	61.14	51.4101	51.9899	13.3093	13.1742	22.1136	22.1854	34.9814	35.3116	51.3528	51.8888	68.2341	68.6565	85.6752	85.098	104.301	102.949
	61.24	51.4109	51.9958	13.315	13.1769	22.1162	22.1899	34.9918	35.3178	51.3554	51.8948	68.2302	68.6592	85.6778	85.0982	104.304	102.949
	61.34	51.4135	52.0018	13.3182	13.1797	22.1263	22.1944	34.9933	35.324	51.3586	51.9007	68.2328	68.6618	85.6793	85.0985	104.307	102.949
	61.44	51.4119	52.0077	13.3158	13.1824	22.124	22.1989	34.9957	35.3302	51.3633	51.9067	68.2477	68.6645	85.6786	85.0987	104.319	102.949
	61.54	51.4174	52.0137	13.3197	13.1852	22.1279	22.2033	34.9996	35.3364	51.3672	51.9126	68.2524	68.6671	85.6778	85.099	104.323	102.949
	61.64	51.4213	52.0196	13.3362	13.1879	22.1326	22.2078	34.9996	35.3425	51.3672	51.9184	68.2641	68.6697	85.6856	85.0992	104.323	102.949
	61.74	51.4213	52.0254	13.3455	13.1907	22.1498	22.2123	35.002	35.3487	51.3695	51.9243	68.2641	68.6723	85.6879	85.0995	104.33	102.949
	61.84	51.4401	52.0313	13.3421	13.1934	22.1464	22.2167	34.9986	35.3548	51.3661	51.9302	68.2664	68.6749	85.6963	85.0997	104.334	102.949
	61.94	51.4437	52.0372	13.3445	13.1961	22.1487	22.2212	35.0056	35.361	51.3716	51.936	68.263	68.6775	85.7103	85.1	104.336	102.949
	62.04	51.446	52.043	13.3445	13.1988	22.1487	22.2256	35.0244	35.3671	51.388	51.9418	68.2654	68.6801	85.7103	85.1002	104.339	102.949
	62.14	51.446	52.0488	13.3492	13.2016	22.1503	22.2301	35.029	35.3732	51.3896	51.9476	68.2802	68.6826	85.7197	85.1004	104.345	102.949
	62.24	51.4507	52.0546	13.3507	13.2043	22.1589	22.2345	35.0306	35.3793	51.3911	51.9534	68.2834	68.6852	85.7166	85.1007	104.354	102.949
	62.34	51.4523	52.0604	13.3468	13.207	22.1581	22.2389	35.0267	35.3854	51.3942	51.9592	68.2755	68.6877	85.7127	85.1009	104.35	102.949
	62.44	51.4648	52.0662	13.3492	13.2097	22.1487	22.2433	35.0244	35.3915	51.3919	51.9649	68.2716	68.6902	85.7103	85.1011	104.348	102.949
	62.54	51.4695	52.0719	13.3562	13.2124	22.1487	22.2478	35.0244	35.3975	51.3919	51.9707	68.2724	68.6927	85.722	85.1014	104.348	102.949
	62.64	51.4695	52.0777	13.3536	13.2151	22.1461	22.2522	35.0343	35.4036	51.3893	51.9764	68.2771	68.6952	85.7194	85.1016	104.345	102.949
	62.74	51.4669	52.0834	13.3539	13.2178	22.1464	22.2566	35.0415	35.4096	51.3927	51.9821	68.2745	68.6977	85.7275	85.1018	104.358	102.949
	62.84	51.4703	52.0891	13.3632	13.2205	22.1628	22.261	35.0462	35.4157	51.4021	51.9878	68.2748	68.7001	85.7322	85.102	104.37	102.949
	62.94	51.4796	52.0948	13.3679	13.2232	22.1605	22.2654	35.0439	35.4217	51.3997	51.9934	68.2794	68.7026	85.7299	85.1022	104.37	102.949
	63.04	51.4773	52.1004	13.3828	13.2259	22.1722	22.2698	35.0595	35.4277	51.4153	51.9991	68.2771	68.705	85.7455	85.1025	104.379	102.949
	63.14	51.489	52.1061	13.3835	13.2286	22.1683	22.2741	35.0556	35.4337	51.4114	52.0047	68.2857	68.7074	85.7416	85.1027	104.375	102.949
	63.24	51.4898	52.1117	13.3835	13.2313	22.18	22.2785	35.0587	35.4397	51.4114	52.0104	68.2888	68.7098	85.7416	85.1029	104.375	102.949
	63.34	51.4968	52.1174	13.3835	13.2339	22.1769	22.2829	35.0634	35.4457	51.4193	52.016	68.3005	68.7122	85.7416	85.1031	104.375	102.949
	63.44	51.4968	52.123	13.3882	13.2366	22.1722	22.2872	35.0634	35.4516	51.4193	52.0215	68.3005	68.7146	85.7494	85.1033	104.38	102.949
	63.54	51.4968	52.1285	13.3914	13.2393	22.1761	22.2916	35.0673	35.4576	51.4153	52.0271	68.3036	68.717	85.7455	85.1035	104.383	102.949
	63.64	51.4929	52.1341	13.4031	13.242	22.1761	22.296	35.0673	35.4636	51.42	52.0327	68.3044	68.7193	85.7572	85.1037	104.395	102.949
	63.74	51.5046	52.1397	13.3989	13.2446	22.1883	22.3003	35.0679	35.4695	51.4276	52.0382	68.3044	68.7216	85.7577	85.1039	104.395	102.949
	63.84	51.5052	52.1452	13.3927	13.2473	22.1891	22.3047	35.085	35.4754	51.4284	52.0437	68.305	68.724	85.7585	85.1041	104.396	102.949
	63.94	51.5059	52.1507	13.3948	13.25	22.1982	22.309	35.0895	35.4814	51.4258	52.0492	68.3057	68.7263	85.7676	85.1043	104.393	102.949
	64.04	51.5112	52.1562	13.4018	13.2526	22.1982	22.3133	35.0895	35.4873	51.4258	52.0547	68.3078	68.7286	85.7754	85.1045	104.393	102.949
	64.14	51.5112	52.1617	13.4002	13.2553	22.2045	22.3177	35.0879	35.4932	51.4242	52.0602	68.3149	68.7309	85.7739	85.1047	104.403	102.949
	64.24	51.5096	52.1672	13.3979	13.2579	22.1974	22.322	35.0934	35.4991	51.4266	52.0656	68.3133	68.7332	85.7715	85.1049	104.405	102.949
	64.34	51.5072	52.1726	13.4098	13.2606	22.2032	22.3263	35.1092	35.5049	51.4463	52.0711	68.3141	68.7354	85.7726	85.1051	104.406	102.949
	64.44	51.52	52.1781	13.4145	13.2632	22.211	22.3306	35.1139	35.5108	51.4463	52.0765	68.3198	68.7377	85.7726	85.1052	104.411	102.949
	64.54	51.52	52.1835	13.4083	13.2659	22.2047	22.3349	35.1077	35.5167	51.4432	52.0819	68.3245	68.7399	85.7663	85.1054	104.412	102.949
	64.64	51.5138	52.1889	13.4057	13.2685	22.2021	22.3392	35.1051	35.5225	51.4531	52.0873	68.3253	68.7421	85.7754	85.1056	104.421	102.949
	64.74	51.5112	52.1943	13.4057	13.2711	22.2021	22.3435	35.1168	35.5284	51.4531	52.0927	68.3305	68.7444	85.7832	85.1058	104.421	102.949
	64.84	51.5112	52.1997	13.4057	13.2738	22.2138	22.3478	35.1168	35.5342	51.4578	52.098	68.3305	68.7466	85.7832	85.106	104.421	102.949
	64.94	51.519	52.205	13.4192	13.2764	22.2157	22.3521	35.1233	35.54	51.4667	52.1034	68.3305	68.7488	85.7968	85.1062	104.426	102.949
	65.04	51.5255	52.2104	13.4257	13.279	22.2175	22.3563	35.1275	35.5458	51.4716	52.1087	68.3323	68.7509	85.7986	85.1063	104.432	102.949
	65.14	51.5343	52.2157	13.445	13.2816	22.2258	22.3606	35.1335	35.5516	51.4885	52.114	68.3388	68.7531	85.7991	85.1065	104.433	102.949
	65.24	51.538	52.221	13.445	13.2843	22.2227	22.3649	35.1374	35.5574	51.4854	52.1193	68.3464	68.7553	85.8038	85.1067	104.434	102.949
	65.34	51.5513	52.2263	13.4356	13.2869	22.2204	22.3692	35.135	35.5632	51.4831	52.1246	68.3464	68.7574	85.8015	85.1068	104.447	102.949
	65.44	51.5458	52.2316	13.4317	13.2895	22.2282	22.3734	35.1358	35.569	51.4838	52.1299	68.3487	68.7596	85.7976	85.107	104.443	102.949
	65.54	51.5403	52.2369	13.4286	13.2921	22.2204	22.3777	35.1467	35.5747	51.4831	52.1351	68.3448	68.7617	85.8015	85.1072	104.435	102.949
	65.64	51.545	52.2421	13.4426	13.2947	22.229	22.3819	35.1467	35.5805	51.4831	52.1404	68.337	68.7638	85.8015	85.1073	104.451	102.949
	65.74	51.545	52.2474	13.4356	13.2973	22.2321	22.3862	35.1467	35.5862	51.4909	52.1456	68.3417	68.7659	85.8015	85.1075	104.459	102.949
	65.84	51.545	52.2526	13.4252	13.2999	22.2248	22.3904	35.1441	35.5919	51.4804	52.1508	68.3487	68.768	85.7911	85.1077	104.463	102.949
	65.94	51.5463	52.2578	13.433	13.3025	22.2264	22.3946	35.1473	35.5977	51.4922	52.156	68.3383	68.7701	85.7911	85.1078	104.465	102.949
	66.04	51.5463	52.263	13.4416	13.3051	22.2373	22.3988	35.1559	35.6034	51.4961	52.1612	68.3461	68.7721	85.8028	85.108	104.467	102.949
	66.14	51.5502	52.2682	13.4429	13.3077	22.2394	22.4031	35.1665	35.6091	51.495	52.1663	68.3617	68.7742	85.8017	85.1081	104.47	102.949
	66.24	51.5539	52.2733	13.4304	13.3103	22.2433	22.4073	35.1611	35.6148	51.5013	52.1715	68.3607	68.7762	85.808	85.1083	104.473	102.949
	66.34	51.5554	52.2785	13.4278	13.3129	22.236	22.4115	35.1585	35.6205	51.4987	52.1766	68.3552	68.7783	85.8085	85.1084	104.467	102.949
	66.44	51.5645	52.2836	13.4252	13.3155	22.2334	22.4157	35.1637	35.6261	51.4961	52.1817	68.3526	68.7803	85.8106	85.1086	104.475	102.949
	66.54	51.5619	52.2887	13.4354	13.3181	22.2435	22.4199	35.1621	35.6318	51.5023	52.1868	68.3531	68.7823	85.8207	85.1087	104.478	102.949
	66.64	51.5604	52.2938	13.433	13.3207	22.2412	22.4241	35.1715	35.6374	51.5	52.1919	68.3563	68.7843	85.8184	85.1089	104.483	102.949
	66.74	51.5658	52.2989	13.4416	13.3232	22.2451	22.4283	35.1676	35.6431	51.4961	52.197	68.3539	68.7863	85.827	85.109	104.479	102.949
	66.84	51.5619	52.304	13.4614	13.3258	22.2579	22.4325	35.1764	35.6487	51.5002	52.202	68.35	68.7883	85.8272	85.1092	104.492	102.949
	66.94	51.5747	52.309	13.4697	13.3284	22.2584	22.4366	35.1817	35.6543	51.5172	52.2071	68.3511	68.7902	85.8356	85.1093	104.49	102.949
	67.04	51.5752	52.3141	13.4656	13.331	22.2542	22.4408	35.1962	35.66	51.513	52.2121	68.3516	68.7922	85.8314	85.1095	104.488	102.949
	67.14	51.5789	52.3191	13.4617	13.3335	22.2534	22.445	35.204	35.6656	51.5169	52.2171	68.3521	68.7941	85.8275	85.1096	104.485	102.949
	67.24	51.575	52.3241	13.4734	13.3361	22.2581	22.4492	35.204	35.6712	51.5169	52.2221	68.3669	68.7961	85.8322	85.1098	104.496	102.949
	67.34	51.5781	52.3291	13.4648	13.3386	22.2542	22.4533	35.2079	35.6767	51.513	52.2271	68.3748	68.798	85.8353	85.1099	104.492	102.949
	67.44	51.5875	52.3341	13.4625	13.3412	22.2659	22.4575	35.2079	35.6823	51.5247	52.232	68.3708	68.7999	85.8353	85.11	104.492	102.949
	67.54	51.5828	52.339	13.4781	13.3438	22.2675	22.4616	35.2095	35.6879	51.5263	52.237	68.3708	68.8018	85.84	85.1102	104.497	102.949
	67.64	51.5843	52.344	13.4695	13.3463	22.2659	22.4658	35.2197	35.6934	51.5372	52.2419	68.3724	68.8037	85.8517	85.1103	104.5	102.949
	67.74	51.5828	52.3489	13.4773	13.3489	22.2659	22.4699	35.2275	35.699	51.5443	52.2468	68.363	68.8056	85.8549	85.1104	104.5	102.949
	67.84	51.5906	52.3538	13.4731	13.3514	22.2696	22.474	35.2233	35.7045	51.5471	52.2517	68.3755	68.8075	85.8624	85.1106	104.496	102.949
	67.94	51.5864	52.3587	13.4747	13.354	22.2711	22.4782	35.2397	35.7101	51.5416	52.2566	68.3784	68.8093	85.864	85.1107	104.509	102.949
	68.04	51.5997	52.3636	13.4848	13.3565	22.2696	22.4823	35.2397	35.7156	51.5448	52.2615	68.3831	68.8112	85.8624	85.1108	104.516	102.949
	68.14	51.5981	52.3685	13.4825	13.359	22.2789	22.4864	35.2327	35.7211	51.5448	52.2664	68.3862	68.813	85.8679	85.1109	104.513	102.949
	68.24	51.5958	52.3734	13.4838	13.3616	22.2724	22.4905	35.2371	35.7266	51.539	52.2712	68.3839	68.8149	85.8567	85.1111	104.507	102.949
	68.34	51.5971	52.3782	13.4838	13.3641	22.2803	22.4946	35.2418	35.7321	51.5359	52.2761	68.3774	68.8167	85.8496	85.1112	104.514	102.949
	68.44	51.6088	52.3831	13.4815	13.3666	22.2779	22.4987	35.2512	35.7375	51.5484	52.2809	68.3774	68.8185	85.859	85.1113	104.504	102.949
	68.54	51.6065	52.3879	13.494	13.3692	22.2787	22.5029	35.252	35.743	51.5492	52.2857	68.3867	68.8203	85.8598	85.1114	104.513	102.949
	68.64	51.6072	52.3927	13.489	13.3717	22.2855	22.5069	35.2634	35.7485	51.5443	52.2905	68.3875	68.8221	85.8549	85.1116	104.508	102.949
	68.74	51.6023	52.3975	13.489	13.3742	22.2823	22.511	35.2704	35.7539	51.556	52.2953	68.3708	68.8239	85.8627	85.1117	104.517	102.949
	68.84	51.6023	52.4023	13.4828	13.3767	22.2714	22.5151	35.272	35.7594	51.5497	52.3	68.3708	68.8257	85.8564	85.1118	104.506	102.949
	68.94	51.6031	52.407	13.4893	13.3793	22.2701	22.5192	35.2707	35.7648	51.5484	52.3048	68.3646	68.8274	85.8668	85.1119	104.512	102.949
	69.04	51.5947	52.4118	13.4877	13.3818	22.2763	22.5233	35.2691	35.7702	51.5469	52.3095	68.368	68.8292	85.8606	85.112	104.522	102.949
	69.14	51.5932	52.4165	13.4887	13.3843	22.2774	22.5274	35.2819	35.7757	51.5479	52.3143	68.3852	68.8309	85.8663	85.1121	104.523	102.949
	69.24	51.602	52.4213	13.4864	13.3868	22.275	22.5314	35.2796	35.7811	51.5456	52.319	68.3862	68.8327	85.864	85.1123	104.521	102.949
	69.34	51.5997	52.426	13.4942	13.3893	22.2829	22.5355	35.2835	35.7865	51.5416	52.3237	68.3839	68.8344	85.8726	85.1124	104.529	102.949
	69.44	51.6005	52.4307	13.4916	13.3918	22.2803	22.5395	35.284	35.7918	51.539	52.3284	68.38	68.8361	85.8723	85.1125	104.534	102.949
	69.54	51.6049	52.4354	13.4916	13.3943	22.2803	22.5436	35.2887	35.7972	51.5508	52.333	68.3774	68.8378	85.8817	85.1126	104.534	102.949
	69.64	51.6049	52.44	13.4945	13.3968	22.294	22.5476	35.2915	35.8026	51.5536	52.3377	68.3774	68.8395	85.8916	85.1127	104.537	102.949
	69.74	51.6078	52.4447	13.4919	13.3993	22.2961	22.5517	35.2889	35.808	51.551	52.3423	68.3802	68.8412	85.889	85.1128	104.534	102.949
	69.84	51.6083	52.4493	13.4989	13.4018	22.2914	22.5557	35.296	35.8133	51.5463	52.3469	68.3776	68.8429	85.8921	85.1129	104.541	102.949
	69.94	51.6083	52.4539	13.4992	13.4043	22.287	22.5598	35.2962	35.8186	51.5419	52.3516	68.376	68.8446	85.8877	85.113	104.537	102.949
	70.04	51.6156	52.4586	13.5085	13.4068	22.2894	22.5638	35.3009	35.824	51.5521	52.3562	68.3763	68.8462	85.8853	85.1131	104.539	102.949
	70.14	51.6179	52.4632	13.5164	13.4093	22.2894	22.5678	35.2939	35.8293	51.5552	52.3607	68.3787	68.8479	85.8783	85.1132	104.539	102.949
	70.24	51.6179	52.4677	13.5138	13.4118	22.2868	22.5718	35.2913	35.8346	51.5542	52.3653	68.3787	68.8495	85.8757	85.1133	104.544	102.949
	70.34	51.6153	52.4723	13.5098	13.4142	22.2946	22.5758	35.2874	35.8399	51.5604	52.3699	68.3808	68.8512	85.8687	85.1134	104.541	102.949
	70.44	51.6114	52.4769	13.5109	13.4167	22.2956	22.5798	35.2962	35.8452	51.563	52.3744	68.3722	68.8528	85.865	85.1135	104.542	102.949
	70.54	51.6124	52.4814	13.5098	13.4192	22.2993	22.5839	35.2999	35.8505	51.5651	52.379	68.3732	68.8544	85.864	85.1136	104.541	102.949
	70.64	51.6114	52.486	13.5049	13.4217	22.3014	22.5879	35.3137	35.8558	51.5601	52.3835	68.3643	68.856	85.859	85.1137	104.531	102.949
	70.74	51.6065	52.4905	13.5125	13.4241	22.2972	22.5919	35.3095	35.8611	51.556	52.388	68.3625	68.8576	85.8666	85.1138	104.531	102.949
	70.84	51.6023	52.495	13.5007	13.4266	22.2972	22.5958	35.3095	35.8663	51.556	52.3925	68.3708	68.8592	85.8666	85.1139	104.531	102.949
	70.94	51.6101	52.4995	13.5038	13.4291	22.2972	22.5998	35.3095	35.8716	51.556	52.397	68.363	68.8608	85.8666	85.114	104.531	102.949
	71.04	51.6101	52.504	13.5059	13.4315	22.2946	22.6038	35.3069	35.8768	51.5651	52.4014	68.3708	68.8624	85.864	85.1141	104.529	102.949
	71.14	51.6075	52.5084	13.507	13.434	22.3073	22.6078	35.3158	35.882	51.5661	52.4059	68.3604	68.8639	85.865	85.1142	104.53	102.949
	71.24	51.6085	52.5129	13.5072	13.4365	22.3076	22.6118	35.316	35.8873	51.5664	52.4103	68.3693	68.8655	85.8653	85.1143	104.53	102.949
	71.34	51.6088	52.5173	13.5111	13.4389	22.3115	22.6157	35.3316	35.8925	51.5703	52.4148	68.3742	68.867	85.8692	85.1144	104.542	102.949
	71.44	51.6127	52.5218	13.5101	13.4414	22.2987	22.6197	35.3306	35.8977	51.5693	52.4192	68.3852	68.8686	85.8681	85.1145	104.541	102.949
	71.54	51.6117	52.5262	13.5203	13.4438	22.2972	22.6236	35.329	35.9029	51.5677	52.4236	68.3841	68.8701	85.8697	85.1146	104.539	102.949
	71.64	51.6101	52.5306	13.5096	13.4463	22.3099	22.6276	35.3418	35.9081	51.5687	52.428	68.3826	68.8716	85.8754	85.1147	104.54	102.949
	71.74	51.6229	52.535	13.5111	13.4487	22.3115	22.6316	35.3434	35.9133	51.5781	52.4323	68.3836	68.8732	85.8739	85.1147	104.542	102.949
	71.84	51.6244	52.5393	13.5072	13.4512	22.3076	22.6355	35.3395	35.9184	51.5742	52.4367	68.3969	68.8747	85.8684	85.1148	104.538	102.949
	71.94	51.6205	52.5437	13.5211	13.4536	22.305	22.6394	35.3369	35.9236	51.5716	52.4411	68.393	68.8762	85.8705	85.1149	104.54	102.949
	72.04	51.6179	52.5481	13.5281	13.4561	22.305	22.6434	35.3447	35.9287	51.5638	52.4454	68.3904	68.8777	85.8705	85.115	104.559	102.949
	72.14	51.6179	52.5524	13.5231	13.4585	22.3079	22.6473	35.3397	35.9339	51.562	52.4497	68.3904	68.8791	85.8734	85.1151	104.542	102.949
	72.24	51.613	52.5567	13.5265	13.4609	22.3034	22.6512	35.3353	35.939	51.5622	52.454	68.3854	68.8806	85.8689	85.1152	104.538	102.949
	72.34	51.6085	52.561	13.5281	13.4634	22.305	22.6552	35.3369	35.9441	51.5638	52.4583	68.381	68.8821	85.8705	85.1152	104.539	102.949
	72.44	51.6101	52.5653	13.5164	13.4658	22.3011	22.6591	35.3329	35.9493	51.5599	52.4626	68.3826	68.8836	85.8666	85.1153	104.535	102.949
	72.54	51.6062	52.5696	13.5164	13.4682	22.3011	22.663	35.3361	35.9544	51.5599	52.4669	68.3787	68.885	85.8666	85.1154	104.535	102.949
	72.64	51.6062	52.5739	13.5125	13.4707	22.2972	22.6669	35.3337	35.9595	51.5607	52.4712	68.3787	68.8865	85.8596	85.1155	104.531	102.949
	72.74	51.6023	52.5782	13.5114	13.4731	22.2961	22.6708	35.328	35.9646	51.5667	52.4754	68.3779	68.8879	85.8538	85.1156	104.53	102.949
	72.84	51.6013	52.5824	13.5138	13.4755	22.2985	22.6747	35.3303	35.9697	51.5768	52.4796	68.3815	68.8893	85.8562	85.1156	104.533	102.949
	72.94	51.6083	52.5866	13.5184	13.4779	22.3118	22.6786	35.3467	35.9747	51.5737	52.4839	68.3839	68.8907	85.8608	85.1157	104.526	102.949
	73.04	51.6169	52.5909	13.5229	13.4803	22.2998	22.6825	35.3512	35.9798	51.5586	52.4881	68.3854	68.8922	85.8653	85.1158	104.534	102.949
	73.14	51.6166	52.5951	13.5307	13.4828	22.3115	22.6864	35.3512	35.9848	51.5664	52.4923	68.3899	68.8936	85.8653	85.1159	104.534	102.949
	73.24	51.6166	52.5993	13.5276	13.4852	22.3115	22.6903	35.3512	35.9899	51.5664	52.4965	68.3852	68.895	85.87	85.1159	104.534	102.949
	73.34	51.6166	52.6035	13.5281	13.4876	22.305	22.6941	35.3525	35.9949	51.5646	52.5006	68.3969	68.8963	85.8705	85.116	104.531	102.949
	73.44	51.6101	52.6076	13.5359	13.49	22.305	22.698	35.3525	36	51.5716	52.5048	68.3904	68.8977	85.8705	85.1161	104.535	102.949
	73.54	51.6101	52.6118	13.5294	13.4924	22.2985	22.7019	35.346	36.005	51.5651	52.509	68.3787	68.8991	85.8687	85.1162	104.529	102.949
	73.64	51.6036	52.616	13.5294	13.4948	22.3063	22.7057	35.346	36.01	51.5651	52.5131	68.3722	68.9005	85.8757	85.1162	104.545	102.949
	73.74	51.6036	52.6201	13.5309	13.4972	22.3079	22.7096	35.3475	36.015	51.5667	52.5172	68.3722	68.9018	85.8773	85.1163	104.554	102.949
	73.84	51.6052	52.6242	13.5375	13.4996	22.3097	22.7135	35.3493	36.02	51.5802	52.5213	68.3737	68.9032	85.8939	85.1164	104.556	102.949
	73.94	51.607	52.6283	13.5356	13.502	22.3039	22.7173	35.3405	36.025	51.5713	52.5254	68.3755	68.9045	85.878	85.1164	104.535	102.949
	74.04	51.5981	52.6324	13.545	13.5044	22.3063	22.7211	35.3382	36.03	51.569	52.5295	68.3667	68.9059	85.8874	85.1165	104.544	102.949
	74.14	51.5958	52.6365	13.5466	13.5068	22.3079	22.725	35.3397	36.035	51.5706	52.5336	68.3643	68.9072	85.889	85.1166	104.551	102.949
	74.24	51.5974	52.6406	13.5429	13.5092	22.3128	22.7288	35.3564	36.0399	51.5685	52.5377	68.369	68.9085	85.8986	85.1167	104.563	102.949
	74.34	51.6054	52.6447	13.5466	13.5116	22.3118	22.7327	35.3553	36.0449	51.5862	52.5417	68.3787	68.9099	85.9046	85.1167	104.562	102.949
	74.44	51.606	52.6487	13.5567	13.514	22.3266	22.7365	35.3507	36.0498	51.5846	52.5458	68.3776	68.9112	85.9062	85.1168	104.563	102.949
	74.54	51.6075	52.6528	13.5466	13.5163	22.3352	22.7403	35.3475	36.0548	51.5862	52.5498	68.3761	68.9125	85.9093	85.1169	104.569	102.949
	74.64	51.6044	52.6568	13.5411	13.5187	22.3297	22.7441	35.3421	36.0597	51.5807	52.5538	68.3698	68.9138	85.9022	85.1169	104.564	102.949
	74.74	51.6036	52.6608	13.5528	13.5211	22.3297	22.748	35.3421	36.0646	51.5807	52.5578	68.3769	68.9151	85.9038	85.117	104.564	102.949
	74.84	51.6036	52.6648	13.5528	13.5235	22.3297	22.7518	35.3421	36.0695	51.5838	52.5618	68.3839	68.9163	85.9022	85.117	104.569	102.949
	74.94	51.6036	52.6688	13.5559	13.5259	22.3282	22.7556	35.3483	36.0744	51.587	52.5658	68.3839	68.9176	85.9054	85.1171	104.574	102.949
	75.04	51.6067	52.6728	13.5544	13.5282	22.3243	22.7594	35.3397	36.0793	51.583	52.5698	68.3823	68.9189	85.8984	85.1172	104.57	102.949
	75.14	51.6098	52.6768	13.551	13.5306	22.3232	22.7632	35.3434	36.0842	51.5703	52.5737	68.3784	68.9201	85.8926	85.1172	104.569	102.949
	75.24	51.6088	52.6807	13.563	13.533	22.336	22.767	35.3452	36.0891	51.5917	52.5777	68.3774	68.9214	85.8976	85.1173	104.577	102.949
	75.34	51.6138	52.6847	13.5596	13.5353	22.3357	22.7708	35.3371	36.094	51.5953	52.5816	68.3823	68.9226	85.8942	85.1174	104.579	102.949
	75.44	51.6104	52.6886	13.5557	13.5377	22.3365	22.7745	35.341	36.0988	51.5914	52.5855	68.3836	68.9239	85.8903	85.1174	104.575	102.949
	75.54	51.6096	52.6925	13.5611	13.5401	22.3388	22.7783	35.3434	36.1037	51.5937	52.5895	68.3789	68.9251	85.8926	85.1175	104.582	102.949
	75.64	51.6166	52.6965	13.5619	13.5424	22.3349	22.7821	35.3395	36.1085	51.5898	52.5934	68.3891	68.9263	85.8918	85.1175	104.58	102.949
	75.74	51.6127	52.7004	13.5593	13.5448	22.3323	22.7859	35.3369	36.1134	51.5903	52.5973	68.3852	68.9276	85.8939	85.1176	104.57	102.949
	75.84	51.6101	52.7043	13.564	13.5471	22.3323	22.7896	35.3486	36.1182	51.595	52.6011	68.3748	68.9288	85.8939	85.1176	104.57	102.949
	75.94	51.5984	52.7081	13.57	13.5495	22.3313	22.7934	35.3428	36.123	51.5909	52.605	68.3748	68.93	85.9046	85.1177	104.569	102.949
	76.04	51.5974	52.712	13.5695	13.5518	22.3308	22.7972	35.3353	36.1278	51.5888	52.6089	68.3737	68.9312	85.9041	85.1178	104.577	102.949
	76.14	51.5968	52.7159	13.5726	13.5542	22.3456	22.8009	35.3384	36.1326	51.5849	52.6127	68.3732	68.9324	85.9072	85.1178	104.585	102.949
	76.24	51.6047	52.7197	13.5731	13.5565	22.3461	22.8047	35.3506	36.1374	51.5854	52.6165	68.3763	68.9336	85.9077	85.1179	104.592	102.949
	76.34	51.6122	52.7235	13.571	13.5589	22.3488	22.8084	35.3486	36.1422	51.5833	52.6204	68.3799	68.9348	85.9135	85.1179	104.59	102.949
	76.44	51.6101	52.7274	13.5671	13.5612	22.3519	22.8122	35.3447	36.147	51.5794	52.6242	68.3826	68.9359	85.9095	85.118	104.586	102.949
	76.54	51.6109	52.7312	13.5554	13.5636	22.3519	22.8159	35.3525	36.1518	51.5716	52.628	68.3787	68.9371	85.9142	85.118	104.586	102.949
	76.64	51.6179	52.735	13.5687	13.5659	22.3652	22.8196	35.354	36.1565	51.581	52.6318	68.3787	68.9383	85.9228	85.1181	104.588	102.949
	76.74	51.6195	52.7388	13.557	13.5682	22.362	22.8234	35.3509	36.1613	51.5778	52.6355	68.3849	68.9394	85.9197	85.1181	104.599	102.949
	76.84	51.6164	52.7425	13.5687	13.5706	22.3573	22.8271	35.3431	36.166	51.5732	52.6393	68.3841	68.9406	85.915	85.1182	104.599	102.949
	76.94	51.6117	52.7463	13.5684	13.5729	22.3571	22.8308	35.3413	36.1708	51.5729	52.6431	68.3771	68.9417	85.9148	85.1182	104.587	102.949
	77.04	51.6036	52.7501	13.5731	13.5752	22.3571	22.8345	35.346	36.1755	51.5729	52.6468	68.3839	68.9429	85.9148	85.1183	104.599	102.949
	77.14	51.6036	52.7538	13.5791	13.5776	22.3639	22.8382	35.3418	36.1802	51.5719	52.6505	68.3839	68.944	85.9137	85.1183	104.598	102.949
	77.24	51.6026	52.7575	13.5815	13.5799	22.3662	22.842	35.3426	36.1849	51.5742	52.6543	68.3828	68.9451	85.9161	85.1184	104.6	102.949
	77.34	51.6049	52.7613	13.5799	13.5822	22.3646	22.8457	35.3457	36.1896	51.5726	52.658	68.3852	68.9462	85.9293	85.1184	104.604	102.949
	77.44	51.5947	52.765	13.5721	13.5845	22.3568	22.8494	35.3379	36.1943	51.5648	52.6617	68.3836	68.9473	85.9262	85.1185	104.603	102.949
	77.54	51.5916	52.7687	13.5783	13.5869	22.3748	22.8531	35.3395	36.199	51.5664	52.6654	68.3758	68.9485	85.9278	85.1185	104.604	102.949
	77.64	51.5932	52.7724	13.5854	13.5892	22.3818	22.8568	35.3395	36.2037	51.5664	52.669	68.3656	68.9496	85.9278	85.1186	104.604	102.949
	77.74	51.5932	52.776	13.5843	13.5915	22.3691	22.8604	35.3384	36.2084	51.5771	52.6727	68.3656	68.9507	85.9267	85.1186	104.603	102.949
	77.84	51.5921	52.7797	13.5869	13.5938	22.3802	22.8641	35.3379	36.2131	51.5765	52.6764	68.3677	68.9517	85.9262	85.1187	104.603	102.949
	77.94	51.5963	52.7834	13.595	13.5961	22.3789	22.8678	35.3366	36.2177	51.5752	52.68	68.3688	68.9528	85.9249	85.1187	104.601	102.949
	78.04	51.602	52.787	13.5963	13.5984	22.3849	22.8715	35.3395	36.2224	51.5781	52.6837	68.3628	68.9539	85.9278	85.1188	104.616	102.949
	78.14	51.608	52.7907	13.5893	13.6007	22.3857	22.8752	35.3356	36.227	51.5742	52.6873	68.3688	68.955	85.9317	85.1188	104.615	102.949
	78.24	51.6088	52.7943	13.5893	13.603	22.3857	22.8788	35.3356	36.2317	51.5742	52.6909	68.3695	68.956	85.9317	85.1189	104.62	102.949
	78.34	51.6057	52.7979	13.5908	13.6053	22.3873	22.8825	35.3371	36.2363	51.5758	52.6945	68.3695	68.9571	85.9333	85.1189	104.622	102.949
	78.44	51.6026	52.8015	13.594	13.6076	22.3857	22.8861	35.3473	36.2409	51.5742	52.6981	68.3711	68.9582	85.9317	85.1189	104.62	102.949
	78.54	51.601	52.8051	13.601	13.6099	22.3935	22.8898	35.3473	36.2455	51.5742	52.7017	68.3695	68.9592	85.9317	85.119	104.625	102.949
	78.64	51.6041	52.8087	13.608	13.6122	22.3974	22.8935	35.3512	36.2501	51.5781	52.7052	68.3695	68.9602	85.9356	85.119	104.636	102.949
	78.74	51.6127	52.8122	13.6117	13.6145	22.3964	22.8971	35.3627	36.2547	51.5818	52.7088	68.3735	68.9613	85.9345	85.1191	104.635	102.949
	78.84	51.6117	52.8158	13.6179	13.6168	22.3948	22.9007	35.3681	36.2593	51.5872	52.7124	68.3724	68.9623	85.933	85.1191	104.633	102.949
	78.94	51.6023	52.8194	13.6085	13.6191	22.3933	22.9044	35.3665	36.2639	51.5857	52.7159	68.3755	68.9633	85.9314	85.1192	104.639	102.949
	79.04	51.6007	52.8229	13.6023	13.6214	22.387	22.908	35.3603	36.2685	51.5794	52.7194	68.381	68.9644	85.9221	85.1192	104.638	102.949
	79.14	51.5945	52.8264	13.6093	13.6237	22.3894	22.9117	35.3626	36.273	51.5817	52.723	68.3748	68.9654	85.9314	85.1192	104.647	102.949
	79.24	51.5968	52.8299	13.6156	13.626	22.3886	22.9153	35.3572	36.2776	51.581	52.7265	68.3771	68.9664	85.9306	85.1193	104.646	102.949
	79.34	51.5843	52.8335	13.6148	13.6283	22.3925	22.9189	35.3493	36.2821	51.5802	52.73	68.3794	68.9674	85.933	85.1193	104.649	102.949
	79.44	51.5882	52.837	13.614	13.6305	22.3987	22.9225	35.3486	36.2867	51.5794	52.7334	68.3755	68.9684	85.9369	85.1194	104.664	102.949
	79.54	51.5945	52.8404	13.6101	13.6328	22.3948	22.9261	35.3447	36.2912	51.5786	52.7369	68.3748	68.9694	85.9299	85.1194	104.66	102.949
	79.64	51.5906	52.8439	13.6127	13.6351	22.3974	22.9297	35.3473	36.2957	51.5742	52.7404	68.3755	68.9704	85.9278	85.1194	104.663	102.949
	79.74	51.5932	52.8474	13.6158	13.6374	22.3974	22.9334	35.359	36.3002	51.5859	52.7439	68.3852	68.9714	85.9309	85.1195	104.663	102.949
	79.84	51.5932	52.8509	13.6195	13.6396	22.3964	22.937	35.3627	36.3048	51.5849	52.7473	68.3852	68.9723	85.9345	85.1195	104.662	102.949
	79.94	51.5953	52.8543	13.6179	13.6419	22.3948	22.9406	35.3681	36.3093	51.5833	52.7507	68.3841	68.9733	85.933	85.1195	104.668	102.949
	80.04	51.5867	52.8577	13.6062	13.6442	22.3948	22.9442	35.3564	36.3138	51.588	52.7542	68.3826	68.9743	85.933	85.1196	104.668	102.949
	80.14	51.5867	52.8612	13.6062	13.6465	22.3948	22.9477	35.3564	36.3182	51.5833	52.7576	68.3826	68.9752	85.9377	85.1196	104.668	102.949
	80.24	51.5867	52.8646	13.6023	13.6487	22.3909	22.9513	35.3525	36.3227	51.5794	52.761	68.3708	68.9762	85.9408	85.1197	104.669	102.949
	80.34	51.5828	52.868	13.6028	13.651	22.3915	22.9549	35.353	36.3272	51.5799	52.7644	68.3669	68.9771	85.9296	85.1197	104.676	102.949
	80.44	51.5755	52.8714	13.6067	13.6532	22.3907	22.9585	35.3553	36.3317	51.5791	52.7678	68.3675	68.9781	85.9405	85.1197	104.687	102.949
	80.54	51.5794	52.8748	13.6153	13.6555	22.3922	22.9621	35.3616	36.3361	51.5807	52.7712	68.3698	68.979	85.9421	85.1198	104.689	102.949
	80.64	51.588	52.8782	13.6153	13.6578	22.3922	22.9656	35.3616	36.3406	51.5924	52.7745	68.3761	68.98	85.9304	85.1198	104.689	102.949
	80.74	51.588	52.8815	13.6184	13.66	22.3953	22.9692	35.3663	36.345	51.5955	52.7779	68.3761	68.9809	85.9421	85.1198	104.689	102.949
	80.84	51.5763	52.8849	13.6231	13.6623	22.4	22.9728	35.3733	36.3494	51.6002	52.7812	68.3761	68.9818	85.9421	85.1199	104.689	102.949
	80.94	51.5763	52.8882	13.6302	13.6645	22.4024	22.9763	35.3757	36.3539	51.6026	52.7846	68.3761	68.9828	85.9475	85.1199	104.691	102.949
	81.04	51.5786	52.8916	13.626	13.6668	22.399	22.9799	35.3676	36.3583	51.5992	52.7879	68.3831	68.9837	85.9489	85.1199	104.688	102.949
	81.14	51.5752	52.8949	13.6322	13.669	22.4021	22.9834	35.3707	36.3627	51.5976	52.7912	68.3867	68.9846	85.9473	85.12	104.686	102.949
	81.24	51.5737	52.8982	13.6255	13.6713	22.4055	22.987	35.3647	36.3671	51.5987	52.7945	68.3852	68.9855	85.9366	85.12	104.687	102.949
	81.34	51.5747	52.9015	13.6294	13.6735	22.3946	22.9905	35.3678	36.3715	51.5948	52.7978	68.3862	68.9864	85.9491	85.12	104.684	102.949
	81.44	51.5708	52.9048	13.627	13.6757	22.3922	22.9941	35.3655	36.3759	51.5924	52.8011	68.3823	68.9873	85.9421	85.1201	104.689	102.949
	81.54	51.5716	52.9081	13.6268	13.678	22.392	22.9976	35.3606	36.3803	51.5875	52.8044	68.38	68.9882	85.9372	85.1201	104.684	102.949
	81.64	51.5682	52.9114	13.6328	13.6802	22.398	23.0011	35.3595	36.3846	51.5794	52.8077	68.3719	68.9891	85.9361	85.1201	104.683	102.949
	81.74	51.5656	52.9147	13.6359	13.6825	22.4128	23.0047	35.3673	36.389	51.5896	52.8109	68.3779	68.9899	85.951	85.1202	104.686	102.949
	81.84	51.5656	52.9179	13.6351	13.6847	22.4089	23.0082	35.3704	36.3934	51.5857	52.8142	68.381	68.9908	85.947	85.1202	104.685	102.949
	81.94	51.5695	52.9212	13.639	13.6869	22.4081	23.0117	35.3697	36.3977	51.5849	52.8174	68.3802	68.9917	85.951	85.1202	104.689	102.949
	82.04	51.5687	52.9244	13.6414	13.6892	22.4105	23.0152	35.372	36.4021	51.5872	52.8207	68.3841	68.9926	85.9603	85.1202	104.692	102.949
	82.14	51.571	52.9277	13.6414	13.6914	22.4136	23.0187	35.3751	36.4064	51.5841	52.8239	68.3865	68.9934	85.9603	85.1203	104.692	102.949
	82.24	51.571	52.9309	13.6398	13.6936	22.4167	23.0222	35.3783	36.4107	51.5896	52.8271	68.3912	68.9943	85.947	85.1203	104.69	102.949
	82.34	51.5695	52.9341	13.6348	13.6958	22.4118	23.0257	35.3733	36.4151	51.5877	52.8303	68.3966	68.9951	85.9538	85.1203	104.697	102.949
	82.44	51.5645	52.9373	13.6333	13.6981	22.4102	23.0292	35.3639	36.4194	51.5909	52.8335	68.3917	68.996	85.9554	85.1204	104.695	102.949
	82.54	51.563	52.9405	13.6299	13.7003	22.4068	23.0327	35.3606	36.4237	51.5875	52.8367	68.3932	68.9968	85.945	85.1204	104.692	102.949
	82.64	51.5596	52.9437	13.6299	13.7025	22.4068	23.0362	35.3653	36.428	51.5805	52.8398	68.3875	68.9977	85.945	85.1204	104.692	102.949
	82.74	51.5596	52.9468	13.6304	13.7047	22.4026	23.0397	35.3681	36.4323	51.5833	52.843	68.3899	68.9985	85.9408	85.1204	104.688	102.949
	82.84	51.5554	52.95	13.6322	13.7069	22.4099	23.0432	35.3676	36.4366	51.5828	52.8462	68.3787	68.9993	85.952	85.1205	104.687	102.949
	82.94	51.5596	52.9532	13.6265	13.7091	22.4144	23.0467	35.3751	36.4408	51.5872	52.8493	68.3781	69.0002	85.9564	85.1205	104.696	102.949
	83.04	51.571	52.9563	13.6335	13.7114	22.4144	23.0502	35.3798	36.4451	51.5903	52.8525	68.3826	69.001	85.9564	85.1205	104.703	102.949
	83.14	51.571	52.9595	13.6278	13.7136	22.4133	23.0536	35.3788	36.4494	51.5862	52.8556	68.3826	69.0018	85.9554	85.1206	104.702	102.949
	83.24	51.57	52.9626	13.6283	13.7158	22.4131	23.0571	35.3785	36.4536	51.5859	52.8587	68.3815	69.0026	85.9551	85.1206	104.702	102.949
	83.34	51.5619	52.9657	13.6315	13.718	22.4115	23.0606	35.3817	36.4579	51.5891	52.8618	68.386	69.0034	85.9536	85.1206	104.7	102.949
	83.44	51.5604	52.9688	13.6314	13.7202	22.4092	23.064	35.3863	36.4621	51.5937	52.8649	68.3836	69.0042	85.9512	85.1206	104.698	102.949
	83.54	51.558	52.9719	13.6309	13.7224	22.4157	23.0675	35.3928	36.4663	51.6034	52.868	68.3891	69.005	85.9577	85.1207	104.705	102.949
	83.64	51.5645	52.975	13.6294	13.7246	22.411	23.0709	35.3913	36.4706	51.5948	52.8711	68.3956	69.0058	85.9562	85.1207	104.706	102.949
	83.74	51.5708	52.9781	13.6356	13.7268	22.4079	23.0744	35.4007	36.4748	51.5963	52.8742	68.394	69.0066	85.9577	85.1207	104.712	102.949
	83.84	51.5645	52.9812	13.6401	13.729	22.4053	23.0778	35.3981	36.479	51.5937	52.8772	68.3878	69.0074	85.9551	85.1207	104.71	102.949
	83.94	51.5619	52.9842	13.6432	13.7312	22.4084	23.0813	35.3981	36.4832	51.5984	52.8803	68.3852	69.0082	85.9551	85.1208	104.71	102.949
	84.04	51.5697	52.9873	13.6479	13.7334	22.41	23.0847	35.3981	36.4874	51.6054	52.8833	68.3852	69.009	85.9551	85.1208	104.71	102.949
	84.14	51.5697	52.9903	13.6468	13.7356	22.4042	23.0882	35.397	36.4916	51.6044	52.8864	68.3852	69.0097	85.9541	85.1208	104.709	102.949
	84.24	51.5609	52.9934	13.6427	13.7378	22.4	23.0916	35.3928	36.4958	51.6002	52.8894	68.3872	69.0105	85.9499	85.1208	104.712	102.949
	84.34	51.5614	52.9964	13.6388	13.7399	22.3961	23.095	35.3889	36.5	51.601	52.8924	68.3878	69.0113	85.946	85.1209	104.713	102.949
	84.44	51.5645	52.9994	13.6505	13.7421	22.3961	23.0984	35.3889	36.5041	51.6081	52.8954	68.3839	69.012	85.946	85.1209	104.732	102.949
	84.54	51.5645	53.0024	13.6466	13.7443	22.3922	23.1019	35.385	36.5083	51.6041	52.8984	68.3839	69.0128	85.9421	85.1209	104.728	102.949
	84.64	51.5606	53.0054	13.6466	13.7465	22.3922	23.1053	35.385	36.5124	51.6041	52.9014	68.38	69.0135	85.9421	85.1209	104.728	102.949
	84.74	51.5606	53.0084	13.645	13.7487	22.3907	23.1087	35.3835	36.5166	51.6026	52.9044	68.38	69.0143	85.9405	85.1209	104.726	102.949
	84.84	51.5591	53.0114	13.6416	13.7508	22.4021	23.1121	35.3801	36.5207	51.5992	52.9074	68.3784	69.015	85.9372	85.121	104.723	102.949
	84.94	51.5557	53.0144	13.6416	13.753	22.4068	23.1155	35.3801	36.5249	51.5945	52.9104	68.375	69.0158	85.9372	85.121	104.723	102.949
	85.04	51.5557	53.0174	13.6401	13.7552	22.4053	23.1189	35.3785	36.529	51.5976	52.9133	68.375	69.0165	85.9356	85.121	104.722	102.949
	85.14	51.5541	53.0203	13.644	13.7574	22.4092	23.1223	35.3824	36.5331	51.6015	52.9163	68.3735	69.0173	85.9395	85.121	104.725	102.949
	85.24	51.558	53.0233	13.6401	13.7595	22.4053	23.1257	35.3816	36.5372	51.5976	52.9192	68.3774	69.018	85.9356	85.1211	104.722	102.949
	85.34	51.5572	53.0262	13.6268	13.7617	22.4037	23.1291	35.377	36.5413	51.5961	52.9221	68.3735	69.0187	85.9418	85.1211	104.72	102.949
	85.44	51.5604	53.0291	13.6322	13.7639	22.4021	23.1325	35.3754	36.5454	51.5828	52.9251	68.3688	69.0194	85.9356	85.1211	104.714	102.949
	85.54	51.5541	53.0321	13.6395	13.766	22.4118	23.1358	35.3928	36.5495	51.5924	52.928	68.3578	69.0201	85.9382	85.1211	104.721	102.949
	85.64	51.5567	53.035	13.644	13.7682	22.417	23.1392	35.3902	36.5536	51.5929	52.9309	68.3604	69.0209	85.9356	85.1211	104.725	102.949
	85.74	51.5541	53.0379	13.644	13.7704	22.417	23.1426	35.3902	36.5577	51.5976	52.9338	68.3578	69.0216	85.9356	85.1212	104.725	102.949
	85.84	51.5541	53.0408	13.645	13.7725	22.418	23.146	35.3913	36.5618	51.6034	52.9367	68.3578	69.0223	85.9366	85.1212	104.726	102.949
	85.94	51.5552	53.0437	13.6429	13.7747	22.4159	23.1493	35.3814	36.5658	51.6083	52.9396	68.3589	69.023	85.9463	85.1212	104.728	102.949
	86.04	51.5531	53.0466	13.644	13.7768	22.417	23.1527	35.3824	36.5699	51.6094	52.9424	68.3568	69.0237	85.9473	85.1212	104.733	102.949
	86.14	51.5541	53.0494	13.644	13.779	22.417	23.1561	35.3824	36.5739	51.6094	52.9453	68.3609	69.0244	85.9473	85.1212	104.722	102.949
	86.24	51.5588	53.0523	13.6424	13.7812	22.4154	23.1594	35.3809	36.578	51.5961	52.9482	68.3656	69.0251	85.9457	85.1213	104.72	102.949
	86.34	51.5643	53.0552	13.6401	13.7833	22.4131	23.1628	35.3785	36.582	51.5937	52.951	68.3641	69.0258	85.9317	85.1213	104.718	102.949
	86.44	51.5619	53.058	13.6401	13.7855	22.4248	23.1661	35.3785	36.5861	51.5937	52.9538	68.3695	69.0264	85.9317	85.1213	104.722	102.949
	86.54	51.5619	53.0608	13.644	13.7876	22.4287	23.1695	35.3871	36.5901	51.5976	52.9567	68.3695	69.0271	85.9356	85.1213	104.733	102.949
	86.64	51.5658	53.0637	13.6453	13.7897	22.4347	23.1728	35.3954	36.5941	51.5989	52.9595	68.3735	69.0278	85.9369	85.1213	104.735	102.949
	86.74	51.5671	53.0665	13.6476	13.7919	22.4315	23.1761	35.39	36.5981	51.5857	52.9623	68.3669	69.0285	85.9314	85.1214	104.729	102.949
	86.84	51.5617	53.0693	13.6549	13.794	22.4295	23.1795	35.3902	36.6021	51.5859	52.9651	68.3662	69.0291	85.9286	85.1214	104.732	102.949
	86.94	51.5619	53.0721	13.644	13.7962	22.4279	23.1828	35.3941	36.6061	51.5851	52.9679	68.3617	69.0298	85.927	85.1214	104.733	102.949
	87.04	51.558	53.0749	13.6565	13.7983	22.4334	23.1861	35.402	36.6101	51.5976	52.9707	68.3578	69.0305	85.9278	85.1214	104.741	102.949
	87.14	51.5658	53.0777	13.6546	13.8004	22.4269	23.1894	35.3931	36.6141	51.5888	52.9735	68.3656	69.0311	85.9189	85.1214	104.732	102.949
	87.24	51.557	53.0805	13.6541	13.8026	22.4193	23.1928	35.3926	36.618	51.5883	52.9763	68.3568	69.0318	85.9262	85.1214	104.736	102.949
	87.34	51.5565	53.0833	13.6549	13.8047	22.4248	23.1961	35.4012	36.622	51.5937	52.979	68.3563	69.0324	85.9317	85.1215	104.749	102.949
	87.44	51.5502	53.086	13.65	13.8068	22.4222	23.1994	35.4033	36.626	51.5989	52.9818	68.357	69.0331	85.9291	85.1215	104.746	102.949
	87.54	51.5476	53.0888	13.6512	13.809	22.4211	23.2027	35.4022	36.6299	51.5979	52.9845	68.356	69.0337	85.9202	85.1215	104.745	102.949
	87.64	51.5497	53.0915	13.645	13.8111	22.4219	23.206	35.403	36.6339	51.6034	52.9873	68.3534	69.0344	85.921	85.1215	104.746	102.949
	87.74	51.5552	53.0943	13.6474	13.8132	22.4196	23.2093	35.4007	36.6378	51.6081	52.99	68.3471	69.035	85.9187	85.1215	104.747	102.949
	87.84	51.5528	53.097	13.6609	13.8154	22.423	23.2126	35.3994	36.6418	51.6068	52.9927	68.3448	69.0356	85.9174	85.1215	104.75	102.949
	87.94	51.5515	53.0997	13.6705	13.8175	22.4232	23.2159	35.3973	36.6457	51.6047	52.9954	68.3482	69.0363	85.9153	85.1216	104.753	102.949
	88.04	51.5494	53.1024	13.6588	13.8196	22.4131	23.2192	35.3941	36.6496	51.5937	52.9982	68.3531	69.0369	85.9121	85.1216	104.768	102.949
	88.14	51.551	53.1052	13.6531	13.8217	22.4027	23.2225	35.3806	36.6535	51.5833	53.0009	68.35	69.0375	85.8986	85.1216	104.758	102.949
	88.24	51.5476	53.1079	13.6453	13.8238	22.4073	23.2258	35.3712	36.6574	51.5864	53.0035	68.3396	69.0381	85.897	85.1216	104.758	102.949
	88.34	51.5507	53.1105	13.646	13.826	22.4269	23.229	35.3697	36.6613	51.5966	53.0062	68.3396	69.0387	85.8908	85.1216	104.747	102.949
	88.44	51.5484	53.1132	13.6445	13.8281	22.4167	23.2323	35.3704	36.6652	51.6021	53.0089	68.3404	69.0394	85.8892	85.1216	104.757	102.949
	88.54	51.5351	53.1159	13.6557	13.8302	22.4279	23.2356	35.3816	36.6691	51.5843	53.0116	68.3419	69.04	85.9043	85.1217	104.752	102.949
	88.64	51.558	53.1186	13.6612	13.8323	22.4264	23.2389	35.3762	36.673	51.5805	53.0142	68.35	69.0406	85.8895	85.1217	104.746	102.949
	88.74	51.5635	53.1212	13.6518	13.8344	22.4334	23.2421	35.4067	36.6769	51.5781	53.0169	68.3438	69.0412	85.9012	85.1217	104.741	102.949
	88.84	51.5705	53.1239	13.6591	13.8365	22.4313	23.2454	35.3999	36.6807	51.5729	53.0195	68.3375	69.0418	85.903	85.1217	104.748	102.949
	88.94	51.5684	53.1265	13.6593	13.8386	22.444	23.2486	35.39	36.6846	51.5786	53.0222	68.337	69.0424	85.9072	85.1217	104.761	102.949
	89.04	51.5695	53.1292	13.6614	13.8407	22.4313	23.2519	35.4093	36.6884	51.5955	53.0248	68.3427	69.043	85.8991	85.1217	104.767	102.949
	89.14	51.5606	53.1318	13.6604	13.8428	22.4248	23.2551	35.4184	36.6923	51.5672	53.0274	68.3487	69.0436	85.902	85.1217	104.761	102.949
	89.24	51.5776	53.1344	13.658	13.8449	22.4388	23.2584	35.4269	36.6961	51.5609	53.03	68.3625	69.0441	85.9059	85.1218	104.775	102.949
	89.34	51.576	53.137	13.6442	13.847	22.461	23.2616	35.4507	36.7	51.587	53.0326	68.3633	69.0447	85.9093	85.1218	104.809	102.949
	89.44	51.5817	53.1396	13.6528	13.8491	22.4727	23.2649	35.4608	36.7038	51.6026	53.0352	68.344	69.0453	85.921	85.1218	104.809	102.949
	89.54	51.5911	53.1422	13.6731	13.8512	22.4813	23.2681	35.4468	36.7076	51.5917	53.0378	68.3495	69.0459	85.9054	85.1218	104.824	102.949
	89.64	51.6051	53.1448	14.3447	13.8533	23.3286	23.2713	36.2425	36.7114	52.425	53.0404	68.3214	69.0465	86.7488	85.1218	105.573	102.949
	89.74	52.4354	53.1474	15.1777	13.8554	24.0953	23.2746	36.9162	36.7152	53.047	53.043	69.1235	69.047	87.3912	85.1218	106.426	102.949
	89.84	53.0817	53.15	13.8335	13.8575	22.7605	23.2778	35.7462	36.7191	53.1911	53.0456	69.798	69.0476	83.4142	85.1218	106.384	102.949
	89.94	51.7382	53.1526	12.3221	12.2145	21.0201	21.7668	33.4177	36.7228	50.7515	53.0481	69.424	69.0482	77.3005	85.1219	102.731	102.949
	90.04	49.7392	53.1551	11.8684	12.1228	20.5078	21.5935	32.9007	35.6268	49.0971	51.7021	66.4625	69.0487	83.646	76.1859	92.9647	82.6492
	90.14	49.2083	51.7021	12.7349	12.0321	21.4642	21.4222	33.7062	35.3144	48.64	51.1819	65.5542	65.9637	88.6711	75.1602	104.156	81.4267
	90.24	50.0153	51.1819	13.2956	11.9423	22.2279	21.2528	35.1372	35.0061	50.2555	50.6709	65.4448	65.188	85.3997	74.1638	104.204	80.2457
	90.34	50.8807	50.6708	13.5443	11.8534	22.4235	21.0853	34.7694	34.702	51.0573	50.1686	67.1266	64.4301	82.9116	73.1954	101.759	79.1032
	90.44	50.2606	50.1686	13.1578	11.7654	21.7777	20.9197	34.4767	34.402	50.8263	49.6749	66.626	63.6892	81.3259	72.2537	98.7979	77.997
	90.54	49.6422	49.6749	13.1148	11.6782	21.6089	20.7559	34.2697	34.106	49.6224	49.1896	65.7311	62.9646	79.0658	71.3369	95.2916	76.925
	90.64	49.1117	49.1896	13.1088	11.592	21.6084	20.5939	33.7121	33.814	49.0156	48.7124	64.6139	62.2558	77.4793	70.4442	92.4247	75.8849
	90.74	48.7518	48.7124	13.0242	11.5065	21.2535	20.4338	33.2986	33.5258	48.4091	48.2432	63.2899	61.562	75.5072	69.5742	90.1729	74.8753
	90.84	47.8047	48.2431	12.8924	11.4219	21.1185	20.2754	33.0207	33.2414	47.682	47.7816	62.1802	60.8829	74.1067	68.7259	87.5715	73.8941
	90.94	47.2713	47.7816	12.7947	11.3382	20.8873	20.1187	32.6386	32.9607	47.1398	47.3275	61.0242	60.2179	72.6145	67.8984	85.6621	72.9401
	91.04	46.6588	47.3275	12.7218	11.2553	20.698	19.9638	32.2931	32.6837	46.5036	46.8809	60.232	59.5663	71.4165	67.0908	83.6455	72.0119
	91.14	46.0765	46.8809	12.6135	11.1732	20.4967	19.8106	31.9348	32.4103	45.8773	46.4413	59.2294	58.928	69.9997	66.3022	81.7036	71.1081
	91.24	45.4939	46.4413	12.5043	11.0919	20.3118	19.659	31.6061	32.1404	45.3167	46.0088	58.2696	58.3022	68.6874	65.5318	80.1366	70.2277
	91.34	44.952	46.0087	12.4099	11.0114	20.1446	19.5091	31.3132	31.8739	44.7901	45.583	57.3729	57.6887	67.4194	64.7789	78.4101	69.3694
	91.44	44.4146	45.583	12.3223	10.9317	19.9618	19.3609	31.0131	31.6109	44.2713	45.1638	56.5073	57.0871	66.2085	64.0428	76.7984	68.5323
	91.54	43.9005	45.1638	12.2364	10.8528	19.7946	19.2142	30.7249	31.3512	43.7573	44.7512	55.6612	56.4969	65.071	63.3228	75.2796	67.7155
	91.64	43.4052	44.7512	12.1739	10.7746	19.6274	19.0691	30.4366	31.0948	43.2604	44.3449	54.8565	55.9179	63.9773	62.6185	73.8257	66.9181
	91.74	42.8966	44.3449	12.0877	10.6973	19.481	18.9256	30.1371	30.8416	42.7758	43.9448	54.0956	55.3496	62.9567	61.929	72.4465	66.1394
	91.84	42.4315	43.9448	12.0049	10.6206	19.3177	18.7836	29.8543	30.5916	42.2875	43.5508	53.3719	54.7917	61.9496	61.2539	71.1059	65.3783
	91.94	41.958	43.5508	11.9419	10.5447	19.1586	18.6432	29.5858	30.3447	41.8471	43.1626	52.6367	54.244	61.0148	60.5928	69.8624	64.6344
	92.04	41.5239	43.1626	11.8552	10.4696	19.0149	18.5043	29.3397	30.1009	41.3987	42.7802	51.9675	53.7061	60.0843	59.945	68.6601	63.907
	92.14	41.0887	42.7802	11.7442	10.3952	18.8805	18.3668	29.0756	29.8601	40.9674	42.4035	51.3003	53.1778	59.2046	59.3103	67.5054	63.1953
	92.24	40.6466	42.4035	11.6549	10.3215	18.7373	18.2308	28.8473	29.6223	40.5516	42.0323	50.6534	52.6587	58.3528	58.6881	66.4082	62.4989
	92.34	40.2416	42.0323	11.5765	10.2485	18.5839	18.0963	28.5931	29.3873	40.1271	41.6665	50.0258	52.1487	57.5205	58.0779	65.3619	61.8171
	92.44	39.8335	41.6665	11.4968	10.1763	18.4409	17.9632	28.3197	29.1553	39.731	41.306	49.3998	51.6474	56.7486	57.4796	64.3619	61.1495
	92.54	39.4304	41.306	11.4304	10.1047	18.3081	17.8315	28.0822	28.9261	39.345	40.9507	48.799	51.1547	55.9885	56.8925	63.3838	60.4955
	92.64	39.0546	40.9507	11.369	10.0339	18.1709	17.7012	27.8434	28.6997	38.968	40.6005	48.2419	50.6703	55.277	56.3165	62.4465	59.8547
	92.74	38.6987	40.6005	11.2825	9.96367	18.0039	17.5723	27.6178	28.4759	38.6026	40.2553	47.6782	50.1939	54.5515	55.7511	61.5484	59.2266
	92.84	38.3286	40.2552	11.2218	9.89416	17.8542	17.4447	27.4048	28.2549	38.2536	39.9148	47.1323	49.7254	53.865	55.1961	60.6611	58.6108
	92.94	37.964	39.9148	11.133	9.82533	17.7357	17.3185	27.1895	28.0365	37.9117	39.5792	46.5919	49.2646	53.2059	54.6511	59.8481	58.0069
	93.04	37.6182	39.5792	11.0617	9.75715	17.6081	17.1936	26.972	27.8208	37.5661	39.2483	46.1016	48.8112	52.5689	54.1159	59.0268	57.4146
	93.14	37.2648	39.2483	10.9734	9.68964	17.4738	17.07	26.7556	27.6076	37.2404	38.9219	45.5919	48.3652	51.9486	53.5901	58.2275	56.8333
	93.24	36.9117	38.9219	10.9117	9.62276	17.3362	16.9477	26.5704	27.3969	36.9185	38.6	45.1216	47.9263	51.3197	53.0735	57.4572	56.263
	93.34	36.5695	38.5999	10.8648	9.55653	17.2198	16.8266	26.365	27.1887	36.6013	38.2825	44.6357	47.4943	50.758	52.5658	56.7392	55.703
	93.44	36.2523	38.2825	10.8106	9.49094	17.0954	16.7069	26.1679	26.983	36.2635	37.9693	44.2076	47.0691	50.1968	52.0669	56.0054	55.1533
	93.54	35.9356	37.9693	10.7237	9.42596	16.9576	16.5883	25.9926	26.7796	35.9664	37.6604	43.7644	46.6504	49.6333	51.5764	55.3051	54.6135
	93.64	35.6057	37.6604	10.6604	9.36162	16.8396	16.471	25.8449	26.5787	35.6765	37.3555	43.3391	46.2383	49.1035	51.0942	54.6294	54.0832
	93.74	35.3299	37.3555	10.5911	9.29789	16.7461	16.3549	25.6491	26.38	35.3768	37.0548	42.9133	45.8324	48.5437	50.6199	53.9757	53.5623
	93.84	35.0466	37.0548	10.5252	9.23476	16.6389	16.24	25.4629	26.1837	35.0891	36.7581	42.5159	45.4327	48.027	50.1534	53.3309	53.0503
	93.94	34.7573	36.7581	10.4396	9.17224	16.5157	16.1263	25.2632	25.9897	34.7979	36.4653	42.1031	45.039	47.5077	49.6946	52.703	52.5472
	94.04	34.4731	36.4653	10.3854	9.11031	16.4053	16.0137	25.1004	25.7978	34.5234	36.1763	41.7221	44.6512	47.0254	49.2432	52.1083	52.0527
	94.14	34.2026	36.1763	10.3229	9.04897	16.2951	15.9023	24.9449	25.6082	34.2656	35.8911	41.3141	44.2691	46.5317	48.7991	51.545	51.5665
	94.24	33.9393	35.8911	10.2729	8.98821	16.1982	15.7921	24.7723	25.4208	34.0031	35.6097	40.9524	43.8927	46.0692	48.3619	50.9817	51.0885
	94.34	33.676	35.6096	10.2203	8.92803	16.1026	15.6829	24.5853	25.2355	33.7528	35.3318	40.5797	43.5217	45.6087	47.9316	50.4432	50.6183
	94.44	33.4265	35.3318	10.1487	8.86842	15.9842	15.5749	24.4168	25.0523	33.4836	35.0575	40.224	43.1562	45.1512	47.5082	49.8981	50.1558
	94.54	33.1682	35.0575	10.1091	8.80937	15.879	15.468	24.2507	24.8711	33.2276	34.7868	39.8656	42.7959	44.7015	47.0912	49.3632	49.7009
	94.64	32.9372	34.7868	10.0598	8.75088	15.7938	15.3622	24.0874	24.692	32.9744	34.5195	39.5182	42.4408	44.2827	46.6807	48.8163	49.2532
	94.74	32.7005	34.5195	9.98588	8.69294	15.6956	15.2574	23.9158	24.515	32.7372	34.2556	39.1651	42.0907	43.8713	46.2763	48.3221	48.8128
	94.84	32.4445	34.2556	9.92861	8.63555	15.5805	15.1537	23.7335	24.3399	32.5065	33.995	38.8365	41.7456	43.4608	45.8781	47.8218	48.3792
	94.94	32.2083	33.995	9.87467	8.57871	15.4774	15.051	23.5819	24.1668	32.2674	33.7377	38.4784	41.4053	43.0585	45.4859	47.3445	47.9524
	95.04	31.9739	33.7377	9.83042	8.52239	15.3753	14.9494	23.4478	23.9956	32.0364	33.4837	38.1714	41.0697	42.6486	45.0995	46.8642	47.5323
	95.14	31.7437	33.4837	9.7687	8.46661	15.2933	14.8488	23.2814	23.8263	31.7974	33.2328	37.8334	40.7389	42.2486	44.7189	46.4174	47.1187
	95.24	31.5234	33.2328	9.70882	8.41134	15.2232	14.7492	23.134	23.6588	31.5797	32.985	37.5286	40.4125	41.895	44.3438	45.9575	46.7114
	95.34	31.3104	32.9849	9.66166	8.3566	15.123	14.6506	22.9783	23.4933	31.3536	32.7402	37.2118	40.0907	41.5236	43.9742	45.5174	46.3102
	95.44	31.1109	32.7402	9.60229	8.30237	15.0198	14.553	22.829	23.3295	31.131	32.4985	36.9224	39.7732	41.1721	43.61	45.0775	45.9151
	95.54	30.907	32.4985	9.5437	8.24865	14.9284	14.4564	22.7001	23.1676	30.9388	32.2597	36.6295	39.46	40.7869	43.2509	44.6642	45.5259
	95.64	30.6796	32.2597	9.48901	8.19544	14.8323	14.3607	22.5642	23.0074	30.7552	32.0238	36.3505	39.1511	40.4377	42.8971	44.2666	45.1425
	95.74	30.4695	32.0238	9.42808	8.14271	14.7339	14.266	22.4392	22.849	30.5536	31.7909	36.0787	38.8462	40.115	42.5481	43.8768	44.7647
	95.84	30.2726	31.7908	9.35854	8.09048	14.655	14.1723	22.3158	22.6923	30.3482	31.5606	35.8099	38.5454	39.7666	42.2042	43.4908	44.3924
	95.94	30.089	31.5606	9.32678	8.03874	14.5717	14.0794	22.2012	22.5374	30.1508	31.3332	35.5326	38.2487	39.4739	41.865	43.1114	44.0255
	96.04	29.9088	31.3332	9.27625	7.98748	14.4828	13.9875	22.0663	22.384	29.9409	31.1085	35.2938	37.9557	39.1499	41.5306	42.7484	43.664
	96.14	29.7177	31.1085	9.23094	7.93671	14.411	13.8965	21.9382	22.2324	29.7471	30.8865	35.03	37.6667	38.8398	41.2008	42.3905	43.3076
	96.24	29.5364	30.8865	9.18408	7.88639	14.3157	13.8064	21.8405	22.0824	29.5518	30.6672	34.7925	37.3814	38.5257	40.8755	42.0351	42.9563
	96.34	29.3544	30.6671	9.13743	7.83655	14.2503	13.7172	21.7009	21.934	29.3497	30.4504	34.53	37.0998	38.2119	40.5546	41.6924	42.6099
	96.44	29.1812	30.4504	9.07365	7.78717	14.1678	13.6288	21.5816	21.7872	29.1672	30.2362	34.3177	36.8218	37.927	40.2382	41.3387	42.2683
	96.54	29.0002	30.2362	9.02993	7.73825	14.0912	13.5413	21.4551	21.6419	28.9859	30.0245	34.0617	36.5474	37.6442	39.9259	41.0044	41.9316
	96.64	28.833	30.0245	8.97624	7.68979	14.0079	13.4547	21.3319	21.4983	28.7909	29.8152	33.836	36.2765	37.3788	39.6179	40.6601	41.5995
	96.74	28.6606	29.8152	8.91296	7.64176	13.9399	13.369	21.2147	21.3561	28.6205	29.6085	33.6097	36.009	37.1187	39.314	40.339	41.272
	96.84	28.4833	29.6085	8.8773	7.59419	13.8683	13.284	21.0845	21.2155	28.4278	29.4041	33.3768	35.7449	36.8361	39.0141	40.0049	40.949
	96.94	28.2875	29.4041	8.83614	7.54705	13.7857	13.1999	20.9699	21.0763	28.2672	29.2021	33.1255	35.4842	36.5739	38.7182	39.6966	40.6303
	97.04	28.1143	29.2021	8.7971	7.50035	13.7178	13.1167	20.8512	20.9386	28.0945	29.0024	32.8946	35.2266	36.3083	38.4261	39.3809	40.316
	97.14	27.9447	29.0024	8.7226	7.45409	13.6566	13.0342	20.7353	20.8024	27.9419	28.805	32.6664	34.9724	36.0525	38.1379	39.0705	40.0059
	97.24	27.7625	28.805	8.68121	7.40824	13.5706	12.9525	20.6173	20.6676	27.7903	28.6099	32.4482	34.7212	35.8049	37.8534	38.7775	39.7
	97.34	27.5867	28.6099	8.63745	7.36282	13.5003	12.8716	20.5009	20.5342	27.6271	28.417	32.2232	34.4732	35.5338	37.5726	38.4767	39.3981
	97.44	27.4218	28.417	8.61011	7.31782	13.4113	12.7916	20.4088	20.4022	27.4692	28.2263	32.0076	34.2282	35.2971	37.2954	38.1846	39.1002
	97.54	27.2601	28.2263	8.57703	7.27323	13.3227	12.7123	20.296	20.2716	27.3331	28.0378	31.781	33.9862	35.0405	37.0217	37.9038	38.8062
	97.64	27.1153	28.0378	8.51221	7.22905	13.2485	12.6337	20.1874	20.1424	27.176	27.8514	31.5682	33.7471	34.7882	36.7516	37.6163	38.5161
	97.74	26.9489	27.8514	8.48354	7.18527	13.1745	12.5559	20.0814	20.0145	27.0224	27.6671	31.3581	33.511	34.5486	36.4848	37.3471	38.2297
	97.84	26.7968	27.6671	8.44863	7.1419	13.1139	12.4789	19.9762	19.8879	26.8562	27.4849	31.1505	33.2777	34.2957	36.2214	37.0622	37.9471
	97.94	26.6596	27.4849	8.39136	7.09893	13.0394	12.4026	19.8619	19.7626	26.7161	27.3047	30.9735	33.0472	34.0658	35.9613	36.8096	37.668
	98.04	26.5336	27.3047	8.35152	7.05634	12.9605	12.327	19.7407	19.6386	26.5716	27.1266	30.8083	32.8194	33.8416	35.7044	36.5377	37.3926
	98.14	26.3898	27.1266	8.30802	7.01415	12.874	12.2522	19.6246	19.516	26.4453	26.9504	30.6193	32.5945	33.62	35.4508	36.2879	37.1207
	98.24	26.2447	26.9504	8.31219	6.97234	12.7883	12.1781	19.5272	19.3945	26.2893	26.7761	30.432	32.3721	33.4085	35.2003	36.0226	36.8522
	98.34	26.1099	26.7761	8.27183	6.93091	12.7073	12.1047	19.4478	19.2743	26.1505	26.6038	30.2643	32.1524	33.1799	34.9528	35.7471	36.5871
	98.44	25.9781	26.6038	8.21844	6.88987	12.6532	12.032	19.3522	19.1554	26.019	26.4334	30.0669	31.9353	32.9874	34.7084	35.4991	36.3253
	98.54	25.8348	26.4334	8.17206	6.84919	12.5709	11.96	19.2433	19.0376	25.882	26.2649	29.9089	31.7207	32.7809	34.467	35.2676	36.0669
	98.64	25.6932	26.2649	8.13826	6.80889	12.53	11.8887	19.1486	18.9211	25.7349	26.0982	29.743	31.5087	32.6041	34.2285	35.026	35.8116
	98.74	25.5586	26.0982	8.10046	6.76895	12.4571	11.818	19.046	18.8057	25.5901	25.9333	29.5927	31.2991	32.3843	33.9929	34.7843	35.5595
	98.84	25.4224	25.9333	8.05829	6.72937	12.3813	11.748	18.9616	18.6915	25.4604	25.7702	29.4245	31.0919	32.1788	33.7602	34.5304	35.3105
	98.94	25.2958	25.7702	8.01817	6.69016	12.3193	11.6787	18.8777	18.5785	25.3445	25.6089	29.2526	30.8872	31.9856	33.5302	34.3075	35.0645
	99.04	25.1627	25.6089	7.97001	6.6513	12.25	11.6101	18.8014	18.4666	25.1994	25.4494	29.0719	30.6848	31.7882	33.303	34.0859	34.8216
	99.14	25.0239	25.4494	7.93093	6.6128	12.1899	11.5421	18.71	18.3559	25.0729	25.2916	28.8831	30.4847	31.607	33.0785	33.8734	34.5816
	99.24	24.8935	25.2916	7.88017	6.57464	12.136	11.4747	18.6452	18.2462	24.9307	25.1354	28.7198	30.2869	31.3897	32.8566	33.6319	34.3446
	99.34	24.7739	25.1354	7.82703	6.53682	12.0649	11.408	18.546	18.1377	24.812	24.981	28.5776	30.0914	31.1929	32.6374	33.4202	34.1104
	99.44	24.6364	24.981	7.78851	6.49935	12.0342	11.3419	18.4715	18.0302	24.6766	24.8282	28.3893	29.8981	31.0254	32.4207	33.2247	33.8789
	99.54	24.5096	24.8282	7.7403	6.46222	11.9711	11.2765	18.3788	17.9239	24.5573	24.677	28.243	29.707	30.8171	32.2066	33.0257	33.6503
	99.64	24.3825	24.677	7.70491	6.42542	11.9224	11.2116	18.3129	17.8186	24.4234	24.5275	28.0682	29.5181	30.6403	31.995	32.8333	33.4244
	99.74	24.2541	24.5275	7.67495	6.38896	11.8589	11.1474	18.2189	17.7143	24.32	24.3795	27.9071	29.3312	30.4392	31.7858	32.6471	33.2012
	99.84	24.1406	24.3795	7.64785	6.35282	11.8037	11.0837	18.1215	17.6111	24.2125	24.2331	27.7482	29.1465	30.2614	31.5791	32.4497	32.9806
	99.94	24.0236	24.2331	7.613	6.31701	11.7563	11.0207	18.0288	17.5089	24.0877	24.0882	27.5922	28.9638	30.0874	31.3748	32.2554	32.7626
	100.04	23.9013	24.0882	7.59239	6.28152	11.7138	10.9582	17.9379	17.4077	23.9625	23.9449	27.4433	28.7832	29.9043	31.1727	32.0692	32.5472
	100.14	23.7838	23.9449	7.54734	6.24635	11.661	10.8964	17.8366	17.3075	23.8635	23.8031	27.307	28.6046	29.721	30.9731	31.8905	32.3343
	100.24	23.677	23.8031	7.51324	6.2115	11.6128	10.8351	17.7634	17.2083	23.7435	23.6628	27.144	28.4279	29.5392	30.7757	31.708	32.1239
	100.34	23.5468	23.6628	7.46818	6.17696	11.5498	10.7744	17.6637	17.1101	23.6258	23.5239	26.9888	28.2532	29.3809	30.5805	31.5262	31.9159
	100.44	23.4299	23.5239	7.43536	6.14273	11.5178	10.7142	17.6035	17.0129	23.5023	23.3865	26.8266	28.0805	29.2184	30.3876	31.3489	31.7103
	100.54	23.3377	23.3865	7.41557	6.1088	11.4667	10.6546	17.5267	16.9166	23.4169	23.2506	26.7117	27.9096	29.0408	30.1968	31.1689	31.5071
	100.64	23.2492	23.2506	7.38511	6.07518	11.4104	10.5956	17.4462	16.8212	23.3067	23.116	26.6029	27.7406	28.8799	30.0082	30.9744	31.3062
	100.74	23.1374	23.116	7.35256	6.04186	11.3529	10.5371	17.3684	16.7268	23.2008	22.9828	26.4763	27.5734	28.7137	29.8217	30.7817	31.1076
	100.84	23.0322	22.9828	7.30829	6.00884	11.311	10.4792	17.3085	16.6333	23.0862	22.851	26.3485	27.4081	28.5679	29.6373	30.6007	30.9112
	100.94	22.9411	22.851	7.27077	5.97612	11.2485	10.4218	17.2397	16.5408	22.9666	22.7206	26.2167	27.2445	28.4038	29.4549	30.4226	30.7171
	101.04	22.8333	22.7206	7.23277	5.94368	11.1964	10.3649	17.1626	16.4491	22.87	22.5915	26.0722	27.0827	28.2494	29.2746	30.2557	30.5252
	101.14	22.7445	22.5915	7.20489	5.91154	11.1498	10.3086	17.1035	16.3583	22.7648	22.4637	25.945	26.9227	28.1028	29.0963	30.0754	30.3355
	101.24	22.6463	22.4637	7.17314	5.87968	11.0985	10.2527	17.021	16.2684	22.6581	22.3373	25.8102	26.7643	27.957	28.9199	29.8835	30.1479
	101.34	22.5325	22.3373	7.13798	5.8481	11.0469	10.1974	16.9663	16.1794	22.5627	22.2121	25.6956	26.6077	27.8155	28.7454	29.7109	29.9624
	101.44	22.4536	22.2121	7.11165	5.81681	10.9995	10.1426	16.9009	16.0912	22.4771	22.0882	25.5901	26.4528	27.6666	28.573	29.5455	29.7789
	101.54	22.3632	22.0882	7.0682	5.7858	10.9568	10.0883	16.8184	16.0039	22.3953	21.9656	25.4708	26.2994	27.5387	28.4023	29.3872	29.5975
	101.64	22.2588	21.9656	7.02832	5.75506	10.8928	10.0345	16.7355	15.9174	22.2953	21.8442	25.3547	26.1478	27.402	28.2336	29.209	29.4181
	101.74	22.1572	21.8442	6.99241	5.72459	10.8498	9.98122	16.6606	15.8318	22.2078	21.724	25.2086	25.9977	27.2372	28.0666	29.0614	29.2407
	101.84	22.0744	21.724	6.97052	5.6944	10.8068	9.9284	16.5762	15.747	22.0992	21.6051	25.0922	25.8492	27.0872	27.9015	28.8997	29.0652
	101.94	21.9854	21.6051	6.93666	5.66447	10.7839	9.87608	16.5181	15.663	22.0083	21.4873	24.9766	25.7023	26.9775	27.7382	28.7322	28.8917
	102.04	21.8828	21.4873	6.91817	5.63481	10.7357	9.82422	16.4473	15.5798	21.9047	21.3708	24.8818	25.5569	26.859	27.5766	28.5598	28.7201
	102.14	21.7909	21.3708	6.88694	5.60541	10.7052	9.77285	16.3754	15.4974	21.8234	21.2554	24.7625	25.4131	26.7333	27.4168	28.4051	28.5503
	102.24	21.7018	21.2554	6.85203	5.57627	10.6532	9.72194	16.3045	15.4158	21.7206	21.1412	24.6617	25.2707	26.6116	27.2587	28.2468	28.3824
	102.34	21.5755	21.1412	6.81948	5.54738	10.5917	9.67149	16.2228	15.3349	21.6442	21.0281	24.5425	25.1298	26.4791	27.1022	28.115	28.2163
	102.44	21.4867	21.0281	6.80648	5.51876	10.5521	9.62151	16.1644	15.2549	21.5633	20.9161	24.4365	24.9904	26.3504	26.9475	27.9731	28.052
	102.54	21.408	20.9161	6.78874	5.49038	10.5071	9.57198	16.0874	15.1756	21.4627	20.8053	24.3164	24.8525	26.2273	26.7944	27.821	27.8895
	102.64	21.32	20.8053	6.76532	5.46226	10.4602	9.52291	16.0147	15.097	21.3713	20.6955	24.2065	24.716	26.0905	26.6429	27.6655	27.7287
	102.74	21.2341	20.6955	6.72913	5.43438	10.424	9.47427	15.9598	15.0192	21.2797	20.5869	24.0839	24.5808	25.9786	26.493	27.5145	27.5697
	102.84	21.151	20.5868	6.70437	5.40675	10.3891	9.42607	15.8967	14.9421	21.1862	20.4793	23.9703	24.4471	25.8593	26.3446	27.3757	27.4124
	102.94	21.0489	20.4793	6.66012	5.37936	10.3378	9.37832	15.8283	14.8658	21.106	20.3727	23.8604	24.3148	25.7369	26.1979	27.2299	27.2567
	103.04	20.9531	20.3727	6.64109	5.35221	10.2743	9.331	15.7655	14.7902	21.0158	20.2673	23.7482	24.1838	25.5968	26.0527	27.0906	27.1027
	103.14	20.8708	20.2673	6.61741	5.32531	10.2443	9.28411	15.684	14.7153	20.9344	20.1628	23.6292	24.0541	25.4817	25.909	26.959	26.9503
	103.24	20.7776	20.1628	6.59656	5.29864	10.2032	9.23764	15.6241	14.6411	20.851	20.0594	23.5289	23.9258	25.339	25.7668	26.8429	26.7995
	103.34	20.6981	20.0594	6.56635	5.2722	10.1472	9.19158	15.579	14.5676	20.7786	19.957	23.4097	23.7988	25.2181	25.626	26.7033	26.6503
	103.44	20.614	19.957	6.55153	5.24599	10.098	9.14595	15.5228	14.4947	20.6841	19.8556	23.3068	23.673	25.0994	25.4868	26.565	26.5027
	103.54	20.5343	19.8556	6.54134	5.22001	10.0808	9.10072	15.4572	14.4226	20.6208	19.7552	23.2029	23.5486	24.9947	25.349	26.4556	26.3567
	103.64	20.4492	19.7552	6.51298	5.19427	10.0399	9.05591	15.4116	14.3511	20.5362	19.6558	23.1271	23.4254	24.8976	25.2126	26.3249	26.2121
	103.74	20.352	19.6558	6.4812	5.16874	9.97998	9.01149	15.3517	14.2803	20.4591	19.5573	23.0276	23.3034	24.7845	25.0776	26.1916	26.0691
	103.84	20.2734	19.5573	6.45465	5.14344	9.91437	8.96747	15.2939	14.2102	20.3794	19.4598	22.9365	23.1827	24.6705	24.9439	26.0736	25.9276
	103.94	20.1929	19.4598	6.43717	5.11836	9.88676	8.92385	15.2554	14.1407	20.2979	19.3632	22.8513	23.0632	24.5702	24.8117	25.946	25.7875
	104.04	20.138	19.3632	6.41715	5.0935	9.84251	8.88062	15.2048	14.0719	20.2302	19.2676	22.7534	22.9448	24.4705	24.6808	25.8268	25.6489
	104.14	20.0679	19.2676	6.38509	5.06886	9.79952	8.83778	15.1673	14.0037	20.163	19.1729	22.6584	22.8277	24.372	24.5513	25.697	25.5117
	104.24	19.9835	19.1729	6.36507	5.04442	9.75448	8.79532	15.1113	13.9361	20.0883	19.0791	22.5646	22.7117	24.2583	24.423	25.5825	25.3759
	104.34	19.9041	19.0791	6.32833	5.02021	9.72634	8.75323	15.0473	13.8692	20.0195	18.9862	22.461	22.5969	24.1699	24.2961	25.4458	25.2415
	104.44	19.8353	18.9862	6.30957	4.9962	9.70056	8.71153	14.9793	13.8029	19.9523	18.8942	22.3985	22.4832	24.059	24.1705	25.3403	25.1085
	104.54	19.7604	18.8942	6.28538	4.9724	9.67167	8.67019	14.9363	13.7372	19.8719	18.8031	22.3203	22.3706	23.9403	24.0461	25.2262	24.9769
	104.64	19.6947	18.8031	6.26792	4.94882	9.64951	8.62923	14.8822	13.6721	19.7989	18.7128	22.2211	22.2592	23.84	23.923	25.1228	24.8466
	104.74	19.6265	18.7128	6.22494	4.92543	9.58858	8.58863	14.815	13.6076	19.731	18.6234	22.1349	22.1489	23.7017	23.8011	24.9978	24.7176
	104.84	19.5351	18.6234	6.19735	4.90224	9.53756	8.54838	14.7608	13.5436	19.6432	18.5349	22.0677	22.0396	23.6023	23.6804	24.8812	24.5899
	104.94	19.4755	18.5349	6.16819	4.87926	9.51774	8.5085	14.7176	13.4803	19.5898	18.4472	21.9628	21.9314	23.5262	23.5609	24.7762	24.4635
	105.04	19.4127	18.4472	6.1523	4.85648	9.48781	8.46897	14.6408	13.4176	19.5185	18.3603	21.8852	21.8243	23.4072	23.4427	24.6439	24.3384
	105.14	19.3359	18.3603	6.13405	4.8339	9.45003	8.4298	14.5999	13.3554	19.4292	18.2743	21.7959	21.7182	23.3054	23.3256	24.5358	24.2146
	105.24	19.2864	18.2743	6.10049	4.81151	9.41177	8.39096	14.5452	13.2938	19.3667	18.1891	21.7268	21.6132	23.2085	23.2097	24.432	24.092
	105.34	19.2169	18.189	6.08978	4.78931	9.38861	8.35247	14.5173	13.2328	19.2856	18.1046	21.662	21.5091	23.1236	23.0949	24.3392	23.9706
	105.44	19.1578	18.1046	6.06142	4.7673	9.34847	8.31432	14.4702	13.1723	19.2065	18.021	21.5888	21.4061	23.0171	22.9812	24.2132	23.8505
	105.54	19.0997	18.021	6.04838	4.74549	9.32139	8.27651	14.4205	13.1123	19.138	17.9382	21.494	21.3041	22.9416	22.8687	24.1017	23.7315
	105.64	19.032	17.9382	6.0247	4.72386	9.28678	8.23903	14.3647	13.053	19.0799	17.8561	21.4138	21.2031	22.8468	22.7573	23.982	23.6138
	105.74	18.9825	17.8561	6.00307	4.70242	9.24404	8.20188	14.3071	12.9941	18.9927	17.7748	21.3526	21.1031	22.7478	22.647	23.858	23.4972
	105.84	18.9202	17.7748	5.97129	4.68116	9.20683	8.16506	14.2621	12.9358	18.9289	17.6943	21.2724	21.004	22.6747	22.5378	23.7637	23.3817
	105.94	18.8635	17.6943	5.95829	4.66009	9.17503	8.12856	14.2069	12.878	18.8534	17.6145	21.1969	20.9059	22.5741	22.4296	23.6687	23.2674
	106.04	18.7825	17.6145	5.9338	4.6392	9.13338	8.09238	14.1574	12.8207	18.7937	17.5354	21.0971	20.8087	22.4942	22.3225	23.5582	23.1543
	106.14	18.7338	17.5354	5.92002	4.61849	9.09458	8.05652	14.103	12.764	18.7159	17.4571	21.0149	20.7124	22.3952	22.2165	23.4507	23.0422
	106.24	18.6505	17.4571	5.89447	4.59795	9.05188	8.02097	14.0525	12.7078	18.67	17.3796	20.9425	20.6171	22.3111	22.1114	23.3744	22.9313
	106.34	18.5859	17.3796	5.86454	4.5776	9.0305	7.98574	14.0038	12.652	18.6143	17.3027	20.8583	20.5227	22.2265	22.0074	23.2741	22.8214
	106.44	18.52	17.3027	5.84475	4.55741	8.99355	7.95081	13.9434	12.5968	18.5336	17.2266	20.7659	20.4292	22.12	21.9044	23.1676	22.7126
	106.54	18.4393	17.2266	5.82155	4.5374	8.97738	7.91619	13.8999	12.5421	18.4588	17.1511	20.6641	20.3365	22.0249	21.8024	23.0726	22.6049
	106.64	18.3841	17.1511	5.79734	4.51756	8.94535	7.88187	13.8608	12.4878	18.4081	17.0764	20.5823	20.2448	21.9366	21.7014	22.9921	22.4983
	106.74	18.3138	17.0764	5.776	4.49789	8.90759	7.84785	13.8027	12.4341	18.3531	17.0023	20.5042	20.1539	21.8528	21.6014	22.8989	22.3926
	106.84	18.2244	17.0023	5.74969	4.47839	8.89069	7.81412	13.7577	12.3808	18.2971	16.929	20.4149	20.0639	21.7679	21.5023	22.8163	22.288
	106.94	18.1552	16.929	5.73014	4.45906	8.86332	7.78069	13.7233	12.328	18.2362	16.8563	20.3307	19.9747	21.6858	21.4042	22.7187	22.1844
	107.04	18.1106	16.8563	5.70282	4.43988	8.8219	7.74755	13.6749	12.2757	18.1674	16.7843	20.2768	19.8864	21.603	21.307	22.5952	22.0818
	107.14	18.0349	16.7843	5.67678	4.42088	8.77871	7.7147	13.6426	12.2238	18.0984	16.7129	20.201	19.7989	21.5114	21.2107	22.513	21.9802
	107.24	17.9619	16.7129	5.66532	4.40203	8.74302	7.68213	13.6053	12.1724	18.0526	16.6422	20.1289	19.7122	21.4296	21.1153	22.4218	21.8796
	107.34	17.9176	16.6422	5.65358	4.38335	8.69692	7.64984	13.5569	12.1215	17.9979	16.5721	20.0667	19.6263	21.3562	21.0209	22.3265	21.7799
	107.44	17.8466	16.5721	5.6299	4.36482	8.65993	7.61784	13.5098	12.071	17.9281	16.5027	19.9964	19.5413	21.2879	20.9274	22.234	21.6812
	107.54	17.7822	16.5027	5.60647	4.34646	8.63338	7.58611	13.4644	12.021	17.8805	16.4339	19.9149	19.457	21.2301	20.8347	22.1567	21.5835
	107.64	17.7182	16.4339	5.59395	4.32824	8.59743	7.55466	13.4121	11.9714	17.8289	16.3657	19.8625	19.3735	21.159	20.7429	22.0739	21.4867
	107.74	17.6541	16.3657	5.57912	4.31019	8.56307	7.52347	13.391	11.9222	17.7797	16.2981	19.7961	19.2908	21.0934	20.652	21.9739	21.3908
	107.84	17.6026	16.2981	5.55098	4.29228	8.53182	7.49256	13.3449	11.8735	17.7226	16.2312	19.7352	19.2089	20.9997	20.562	21.8973	21.2958
	107.94	17.5463	16.2312	5.52834	4.27453	8.50759	7.46191	13.2863	11.8252	17.6586	16.1649	19.6797	19.1277	20.9254	20.4728	21.8216	21.2017
	108.04	17.494	16.1649	5.50517	4.25693	8.4813	7.43153	13.2554	11.7773	17.6135	16.0991	19.6133	19.0473	20.8319	20.3844	21.7538	21.1085
	108.14	17.4419	16.0991	5.49656	4.23948	8.44535	7.40141	13.203	11.7299	17.5487	16.034	19.5299	18.9676	20.7561	20.2969	21.6726	21.0162
	108.24	17.3841	16.034	5.48016	4.22217	8.42035	7.37154	13.1483	11.6828	17.4963	15.9694	19.4604	18.8887	20.6906	20.2102	21.6077	20.9248
	108.34	17.3387	15.9694	5.46922	4.20501	8.39146	7.34193	13.1178	11.6362	17.4315	15.9055	19.4058	18.8105	20.6311	20.1242	21.5359	20.8342
	108.44	17.2934	15.9055	5.46141	4.18799	8.35942	7.31258	13.071	11.59	17.3948	15.842	19.3385	18.733	20.5507	20.0391	21.4562	20.7445
	108.54	17.2474	15.842	5.42914	4.17112	8.32715	7.28348	13.034	11.5442	17.3555	15.7792	19.2729	18.6562	20.4426	19.9548	21.3895	20.6556
	108.64	17.1979	15.7792	5.42546	4.15439	8.29222	7.25463	13.0054	11.4988	17.3127	15.7169	19.1938	18.5801	20.3616	19.8713	21.3124	20.5675
	108.74	17.1676	15.7169	5.40074	4.13781	8.2628	7.22602	12.9665	11.4538	17.2763	15.6552	19.1393	18.5047	20.2861	19.7885	21.2541	20.4803
	108.84	17.1312	15.6552	5.38849	4.12136	8.24042	7.19766	12.916	11.4092	17.2101	15.5941	19.0787	18.43	20.2083	19.7065	21.1786	20.3939
	108.94	17.0846	15.5941	5.37913	4.10505	8.20683	7.16954	12.8871	11.365	17.1554	15.5334	19.018	18.356	20.1535	19.6253	21.0965	20.3083
	109.04	17.0299	15.5334	5.37	4.08887	8.18597	7.14166	12.8436	11.3211	17.1026	15.4734	18.9602	18.2827	20.0929	19.5448	21.0265	20.2235
	109.14	16.981	15.4734	5.34735	4.07284	8.17816	7.11402	12.7842	11.2777	17.062	15.4138	18.9042	18.21	20.0257	19.4651	20.9554	20.1395
	109.24	16.9364	15.4138	5.33952	4.05693	8.14537	7.08661	12.746	11.2346	17.0158	15.3548	18.8456	18.138	19.9554	19.3861	20.8718	20.0562
	109.34	16.9098	15.3548	5.31846	4.04116	8.13365	7.05943	12.7171	11.1919	16.9674	15.2963	18.7737	18.0666	19.9023	19.3078	20.8046	19.9738
	109.44	16.8372	15.2963	5.30933	4.02553	8.10419	7.03249	12.6767	11.1495	16.9075	15.2383	18.7026	17.9959	19.8158	19.2302	20.7189	19.892
	109.54	16.7781	15.2383	5.27494	4.01002	8.07609	7.00577	12.6423	11.1076	16.8388	15.1809	18.6474	17.9258	19.7353	19.1534	20.6424	19.8111
	109.64	16.7015	15.1809	5.26845	3.99464	8.04848	6.97928	12.5999	11.0659	16.7752	15.1239	18.5646	17.8564	19.6835	19.0772	20.5593	19.7309
	109.74	16.6544	15.1239	5.25281	3.97939	8.0188	6.95302	12.5577	11.0247	16.726	15.0675	18.5081	17.7875	19.6194	19.0018	20.4757	19.6514
	109.84	16.5856	15.0675	5.23484	3.96427	8.01335	6.92697	12.5257	10.9838	16.6628	15.0115	18.451	17.7193	19.5702	18.927	20.3952	19.5727
	109.94	16.5247	15.0115	5.21244	3.94928	7.99247	6.90115	12.5048	10.9433	16.6028	14.956	18.3995	17.6517	19.5111	18.8529	20.3088	19.4946
	110.04	16.489	14.956	5.18538	3.9344	7.96932	6.87555	12.4582	10.9031	16.5484	14.901	18.3396	17.5847	19.4419	18.7795	20.2278	19.4173
	110.14	16.4424	14.901	5.17	3.91966	7.9399	6.85016	12.4163	10.8632	16.4682	14.8465	18.286	17.5184	19.364	18.7067	20.1648	19.3407
	110.24	16.4052	14.8465	5.1614	3.90503	7.92348	6.82498	12.378	10.8237	16.4159	14.7925	18.2237	17.4526	19.3062	18.6346	20.0921	19.2648
	110.34	16.3497	14.7925	5.14813	3.89053	7.89612	6.80002	12.3428	10.7845	16.3518	14.739	18.1659	17.3873	19.2233	18.5631	20.0257	19.1896
	110.44	16.2794	14.739	5.12939	3.87615	7.87036	6.77526	12.3046	10.7457	16.3159	14.6859	18.1221	17.3227	19.1632	18.4923	19.9445	19.1151
	110.54	16.2458	14.6859	5.1226	3.86189	7.84642	6.75072	12.2908	10.7072	16.2771	14.6333	18.0651	17.2586	19.126	18.4222	19.8854	19.0412
	110.64	16.2023	14.6332	5.10048	3.84774	7.83364	6.72638	12.2608	10.669	16.2526	14.5811	18.0256	17.1952	19.0663	18.3526	19.8327	18.968
	110.74	16.1583	14.5811	5.09186	3.83371	7.81018	6.70224	12.2256	10.6312	16.1877	14.5294	17.9846	17.1322	19.0015	18.2837	19.7679	18.8955
	110.84	16.1153	14.5294	5.07782	3.8198	7.78442	6.6783	12.1905	10.5936	16.1401	14.4781	17.9198	17.0699	18.9288	18.2154	19.7031	18.8236
	110.94	16.0747	14.4781	5.04917	3.80601	7.75578	6.65457	12.1665	10.5564	16.0919	14.4273	17.862	17.008	18.8548	18.1477	19.633	18.7524
	111.04	16.0288	14.4273	5.03796	3.79232	7.74146	6.63103	12.1444	10.5195	16.0557	14.3769	17.7943	16.9468	18.7921	18.0806	19.5703	18.6818
	111.14	15.9794	14.3769	5.01898	3.77876	7.70447	6.6077	12.1168	10.4829	16.014	14.3269	17.7175	16.886	18.7278	18.0141	19.5059	18.6118
	111.24	15.9244	14.3269	5.00515	3.7653	7.69222	6.58455	12.0874	10.4467	15.987	14.2774	17.6492	16.8258	18.6749	17.9482	19.4218	18.5425
	111.34	15.8809	14.2774	4.97703	3.75195	7.65708	6.5616	12.0428	10.4107	15.9573	14.2283	17.6104	16.7661	18.6249	17.8829	19.3523	18.4738
	111.44	15.8286	14.2283	4.97445	3.73871	7.63338	6.53884	12.0051	10.375	15.9039	14.1796	17.5651	16.707	18.5934	17.8182	19.2817	18.4057
	111.54	15.7901	14.1796	4.96452	3.72559	7.61021	6.51626	11.9772	10.3397	15.8573	14.1314	17.5078	16.6483	18.5343	17.754	19.2109	18.3382
	111.64	15.7434	14.1314	4.94293	3.71257	7.58624	6.49388	11.9345	10.3046	15.8185	14.0836	17.4534	16.5902	18.472	17.6904	19.1291	18.2713
	111.74	15.6953	14.0836	4.9424	3.69965	7.56227	6.47168	11.9043	10.2698	15.7937	14.0361	17.3834	16.5326	18.4176	17.6274	19.0676	18.205
	111.84	15.6338	14.0361	4.91895	3.68685	7.53259	6.44966	11.8652	10.2354	15.7406	13.9891	17.3508	16.4755	18.3598	17.5649	19.0004	18.1393
	111.94	15.5924	13.9891	4.90126	3.67415	7.50551	6.42783	11.8303	10.2012	15.6987	13.9425	17.3055	16.4189	18.3132	17.503	18.939	18.0742
	112.04	15.5723	13.9425	4.88979	3.66155	7.48702	6.40618	11.7884	10.1673	15.6708	13.8962	17.2753	16.3627	18.2799	17.4416	18.8861	18.0096
	112.14	15.5257	13.8962	4.86792	3.64905	7.45813	6.3847	11.7618	10.1337	15.6193	13.8504	17.2248	16.3071	18.2369	17.3807	18.8205	17.9456
	112.24	15.4937	13.8504	4.8528	3.63666	7.4352	6.36341	11.7366	10.1003	15.5768	13.805	17.1747	16.2519	18.1843	17.3204	18.7468	17.8822
	112.34	15.463	13.8049	4.84267	3.62437	7.41097	6.34228	11.6905	10.0673	15.5291	13.7599	17.1269	16.1972	18.1265	17.2606	18.7054	17.8193
	112.44	15.4153	13.7599	4.83042	3.61218	7.3964	6.32134	11.6587	10.0345	15.4997	13.7152	17.0667	16.143	18.0752	17.2013	18.6619	17.757
	112.54	15.3859	13.7152	4.8127	3.60008	7.35213	6.30056	11.6184	10.002	15.4664	13.6709	17.0209	16.0892	18.0153	17.1425	18.6051	17.6953
	112.64	15.3408	13.6709	4.80098	3.58809	7.34041	6.27996	11.5902	9.96975	15.4218	13.627	16.9735	16.036	17.9512	17.0843	18.5426	17.634
	112.74	15.2979	13.627	4.78512	3.57619	7.30733	6.25952	11.5611	9.93778	15.3794	13.5834	16.9102	15.9831	17.9041	17.0266	18.4908	17.5734
	112.84	15.2648	13.5834	4.77157	3.56439	7.29378	6.23925	11.5296	9.90607	15.3502	13.5402	16.8654	15.9307	17.8413	16.9693	18.4281	17.5132
	112.94	15.22	13.5402	4.75413	3.55269	7.26933	6.21915	11.5004	9.87464	15.3133	13.4974	16.8206	15.8788	17.7871	16.9126	18.3739	17.4535
	113.04	15.183	13.4974	4.74239	3.54108	7.25448	6.19921	11.466	9.84345	15.2781	13.4549	16.7766	15.8273	17.734	16.8563	18.3239	17.3944
	113.14	15.1346	13.4549	4.72546	3.52957	7.21332	6.17944	11.4249	9.81253	15.2221	13.4128	16.7227	15.7763	17.6765	16.8005	18.2804	17.3358
	113.24	15.1083	13.4128	4.70986	3.51815	7.19613	6.15982	11.3928	9.78186	15.187	13.371	16.6651	15.7257	17.6296	16.7452	18.2554	17.2777
	113.34	15.0598	13.371	4.6924	3.50682	7.16463	6.14037	11.3653	9.75144	15.1578	13.3296	16.6229	15.6755	17.5622	16.6904	18.2278	17.2201
	113.44	15.0205	13.3296	4.67495	3.49558	7.14016	6.12107	11.3431	9.72128	15.1122	13.2886	16.5742	15.6257	17.5299	16.6361	18.1666	17.163
	113.54	14.9882	13.2886	4.66166	3.48444	7.11515	6.10193	11.3072	9.69136	15.0732	13.2478	16.5404	15.5764	17.4736	16.5822	18.1025	17.1064
	113.64	14.9398	13.2478	4.65438	3.47338	7.09145	6.08295	11.2788	9.66169	15.0463	13.2074	16.4779	15.5275	17.4351	16.5288	18.0484	17.0503
	113.74	14.8997	13.2074	4.64032	3.46241	7.07739	6.06412	11.253	9.63226	15.0229	13.1674	16.4511	15.4789	17.4038	16.4758	17.9984	16.9947
	113.84	14.8513	13.1674	4.61662	3.45153	7.05369	6.04544	11.2262	9.60307	14.9875	13.1277	16.4081	15.4308	17.3567	16.4233	17.9411	16.9395
	113.94	14.8197	13.1277	4.59318	3.44074	7.02555	6.02692	11.1957	9.57412	14.9492	13.0883	16.3727	15.3831	17.3067	16.3712	17.8739	16.8848
	114.04	14.7682	13.0883	4.59342	3.43004	7.00395	6.00854	11.1795	9.54541	14.9159	13.0492	16.3227	15.3358	17.2773	16.3196	17.8155	16.8306
	114.14	14.7317	13.0492	4.57888	3.41942	6.98861	5.99032	11.1642	9.51693	14.8833	13.0105	16.2815	15.289	17.233	16.2684	17.7494	16.7768
	114.24	14.7039	13.0105	4.57495	3.40888	6.96124	5.97224	11.122	9.48869	14.8442	12.9721	16.249	15.2424	17.1713	16.2176	17.6838	16.7235
	114.34	14.6765	12.972	4.55646	3.39843	6.94275	5.9543	11.0965	9.46067	14.8109	12.9339	16.192	15.1963	17.1364	16.1673	17.6262	16.6707
	114.44	14.6416	12.9339	4.53302	3.38807	6.91071	5.93651	11.0801	9.43288	14.7687	12.8961	16.1609	15.1506	17.0864	16.1174	17.5684	16.6183
	114.54	14.608	12.8961	4.51481	3.37779	6.89329	5.91887	11.0447	9.40532	14.7372	12.8587	16.1094	15.1053	17.0408	16.0679	17.5135	16.5663
	114.64	14.5679	12.8587	4.51349	3.36759	6.87634	5.90136	11.0223	9.37798	14.7101	12.8215	16.0755	15.0603	17.0082	16.0188	17.4543	16.5148
	114.74	14.5377	12.8215	4.4976	3.35747	6.85734	5.884	11.0103	9.35086	14.6817	12.7846	16.0242	15.0157	16.9611	15.9702	17.4072	16.4637
	114.84	14.4976	12.7846	4.49528	3.34743	6.84092	5.86677	10.9908	9.32396	14.6474	12.748	15.9857	14.9715	16.9314	15.9219	17.3611	16.4131
	114.94	14.4757	12.748	4.48979	3.33747	6.82139	5.84968	10.947	9.29728	14.6083	12.7118	15.9349	14.9276	16.883	15.8741	17.3103	16.3629
	115.04	14.439	12.7118	4.48041	3.32759	6.79407	5.83273	10.9181	9.27081	14.5755	12.6758	15.8959	14.8841	16.8283	15.8266	17.2892	16.3131
	115.14	14.3906	12.6758	4.46948	3.31779	6.77765	5.81592	10.9001	9.24456	14.5513	12.6401	15.8591	14.841	16.7767	15.7796	17.2455	16.2637
	115.24	14.3648	12.6401	4.46116	3.30806	6.76463	5.79923	10.8785	9.21851	14.5156	12.6047	15.824	14.7982	16.7395	15.7329	17.1981	16.2147
	115.34	14.3315	12.6047	4.44344	3.29842	6.73678	5.78268	10.8468	9.19268	14.4643	12.5696	15.775	14.7557	16.6882	15.6867	17.1468	16.1662
	115.44	14.2997	12.5696	4.43667	3.28885	6.72139	5.76627	10.8267	9.16705	14.4216	12.5348	15.7354	14.7137	16.6189	15.6408	17.0963	16.118
	115.54	14.2718	12.5348	4.42051	3.27935	6.70524	5.74998	10.809	9.14163	14.3859	12.5002	15.7021	14.6719	16.5801	15.5953	17.0379	16.0703
	115.64	14.2377	12.5002	4.41402	3.26994	6.69094	5.73382	10.7884	9.11641	14.3521	12.466	15.6703	14.6305	16.5346	15.5501	16.9924	16.0229
	115.74	14.1922	12.466	4.3984	3.26059	6.6589	5.71779	10.7533	9.0914	14.313	12.432	15.6279	14.5895	16.49	15.5054	16.9509	15.976
	115.84	14.1702	12.432	4.39526	3.25132	6.64563	5.70189	10.74	9.06658	14.2825	12.3983	15.5911	14.5487	16.4478	15.461	16.9064	15.9294
	115.94	14.1375	12.3983	4.38588	3.24212	6.63155	5.68612	10.7259	9.04196	14.2466	12.3648	15.5583	14.5084	16.3884	15.417	16.8541	15.8832
	116.04	14.1093	12.3648	4.37181	3.233	6.60655	5.67046	10.6923	9.01753	14.1974	12.3317	15.5302	14.4683	16.3244	15.3733	16.8017	15.8374
	116.14	14.0601	12.3317	4.3562	3.22394	6.58936	5.65493	10.6619	8.99331	14.1606	12.2988	15.4927	14.4286	16.2611	15.33	16.7549	15.792
	116.24	14.0234	12.2988	4.35205	3.21496	6.57349	5.63953	10.6397	8.96927	14.1331	12.2661	15.4638	14.3892	16.2132	15.2871	16.6984	15.747
	116.34	13.9927	12.2661	4.3385	3.20605	6.56152	5.62424	10.6207	8.94542	14.0969	12.2337	15.4167	14.3501	16.1536	15.2445	16.6544	15.7023
	116.44	13.976	12.2337	4.32756	3.19721	6.54588	5.60908	10.6051	8.92176	14.0594	12.2016	15.3852	14.3113	16.1161	15.2022	16.5918	15.658
	116.54	13.9526	12.2016	4.32054	3.18843	6.51463	5.59403	10.5707	8.89829	14.0234	12.1697	15.35	14.2728	16.0754	15.1603	16.5505	15.614
	116.64	13.9213	12.1697	4.32625	3.17973	6.50942	5.5791	10.5647	8.875	13.9909	12.1381	15.311	14.2347	16.028	15.1188	16.5249	15.5704
	116.74	13.8997	12.1381	4.30516	3.17109	6.49143	5.56429	10.5272	8.8519	13.9533	12.1067	15.2909	14.1968	15.9952	15.0776	16.4757	15.5272
	116.84	13.8637	12.1067	4.29421	3.16252	6.47426	5.5496	10.503	8.82897	13.9166	12.0756	15.2487	14.1593	15.939	15.0367	16.4437	15.4843
	116.94	13.8302	12.0756	4.28979	3.15402	6.46515	5.53502	10.4892	8.80623	13.8763	12.0448	15.2315	14.122	15.8978	14.9961	16.4025	15.4418
	117.04	13.8015	12.0448	4.27651	3.14558	6.44875	5.52055	10.4517	8.78367	13.8482	12.0141	15.1912	14.0851	15.8564	14.9559	16.3502	15.3996
	117.14	13.7656	12.0141	4.27262	3.13721	6.43547	5.5062	10.4291	8.76128	13.8153	11.9837	15.167	14.0485	15.826	14.916	16.315	15.3578
	117.24	13.7437	11.9837	4.26245	3.12891	6.42609	5.49195	10.3994	8.73907	13.7864	11.9536	15.1302	14.0121	15.7963	14.8764	16.2619	15.3163
	117.34	13.7117	11.9536	4.2455	3.12066	6.40133	5.47782	10.3676	8.71703	13.7468	11.9237	15.0966	13.976	15.7567	14.8371	16.2028	15.2752
	117.44	13.6799	11.9237	4.23771	3.11249	6.38182	5.4638	10.3426	8.69516	13.7179	11.894	15.0664	13.9403	15.7176	14.7982	16.1543	15.2343
	117.54	13.6448	11.894	4.22209	3.10437	6.37089	5.44988	10.3246	8.67346	13.6992	11.8646	15.0336	13.9048	15.7043	14.7596	16.1239	15.1938
	117.64	13.6244	11.8646	4.21427	3.09632	6.36228	5.43608	10.316	8.65194	13.6648	11.8354	14.9977	13.8696	15.67	14.7212	16.0817	15.1537
	117.74	13.5924	11.8354	4.20909	3.08833	6.3524	5.42238	10.2874	8.63057	13.6307	11.8064	14.9719	13.8346	15.6288	14.6832	16.0359	15.1138
	117.84	13.5755	11.8064	4.2049	3.0804	6.33807	5.40879	10.2668	8.60938	13.6117	11.7776	14.9183	13.8	15.595	14.6455	16.0121	15.0743
	117.94	13.5299	11.7776	4.18693	3.07254	6.32322	5.3953	10.2535	8.58835	13.5773	11.7491	14.8922	13.7656	15.5723	14.6081	15.9559	15.0351
	118.04	13.519	11.7491	4.18172	3.06473	6.30941	5.38191	10.2218	8.56748	13.5651	11.7208	14.8617	13.7315	15.5272	14.571	15.9116	14.9962
	118.14	13.4825	11.7208	4.15723	3.05698	6.30212	5.36863	10.2082	8.54677	13.5297	11.6927	14.8167	13.6976	15.4887	14.5342	15.8567	14.9576
	118.24	13.4502	11.6927	4.15047	3.0493	6.28365	5.35545	10.1749	8.52622	13.4948	11.6648	14.7781	13.6641	15.4507	14.4976	15.807	14.9193
	118.34	13.4364	11.6648	4.13485	3.04167	6.27114	5.34237	10.1546	8.50583	13.476	11.6371	14.7479	13.6307	15.4108	14.4614	15.7671	14.8814
	118.44	13.4083	11.6371	4.13094	3.0341	6.26253	5.32939	10.1342	8.48559	13.4596	11.6097	14.7229	13.5977	15.3874	14.4254	15.739	14.8437
	118.54	13.3895	11.6097	4.11611	3.02659	6.2477	5.31651	10.1194	8.46551	13.4284	11.5825	14.7011	13.5649	15.3483	14.3898	15.7046	14.8063
	118.64	13.3575	11.5825	4.11375	3.01913	6.2266	5.30373	10.0952	8.44559	13.4073	11.5554	14.6573	13.5324	15.3108	14.3544	15.6648	14.7692
	118.74	13.3278	11.5554	4.10229	3.01173	6.22375	5.29105	10.0712	8.42582	13.3685	11.5286	14.6167	13.5001	15.2767	14.3193	15.6135	14.7325
	118.84	13.2937	11.5286	4.08276	3.00439	6.19952	5.27846	10.0548	8.40619	13.3419	11.502	14.5693	13.468	15.2307	14.2844	15.5744	14.696
	118.94	13.2625	11.502	4.07261	2.99711	6.18937	5.26597	10.0345	8.38672	13.3232	11.4756	14.5474	13.4363	15.1885	14.2499	15.5252	14.6598
	119.04	13.2414	11.4756	4.05463	2.98988	6.17139	5.25357	10.0087	8.3674	13.2935	11.4494	14.5169	13.4047	15.1478	14.2156	15.4877	14.6239
	119.14	13.207	11.4494	4.05542	2.9827	6.16046	5.24127	9.98529	8.34822	13.2708	11.4234	14.4763	13.3734	15.1236	14.1816	15.4572	14.5882
	119.24	13.196	11.4234	4.0437	2.97558	6.14563	5.22906	9.96576	8.32919	13.2435	11.3976	14.4404	13.3424	15.0892	14.1478	15.4189	14.5529
	119.34	13.157	11.3976	4.02651	2.96851	6.13546	5.21694	9.95327	8.3103	13.2146	11.372	14.4107	13.3115	15.0455	14.1143	15.3892	14.5178
	119.44	13.125	11.372	4.02262	2.9615	6.11906	5.20492	9.93217	8.29155	13.1911	11.3466	14.381	13.281	15.0283	14.0811	15.3533	14.483
	119.54	13.1039	11.3466	4.0187	2.95454	6.10421	5.19298	9.91262	8.27295	13.1638	11.3213	14.3529	13.2506	14.9744	14.0481	15.3111	14.4485
	119.64	13.0843	11.3213	4.00464	2.94763	6.07373	5.18113	9.88373	8.25449	13.145	11.2963	14.3271	13.2205	14.926	14.0154	15.2627	14.4142
	119.74	13.0554	11.2963	3.98511	2.94077	6.07062	5.16938	9.8642	8.23616	13.1302	11.2715	14.2919	13.1906	14.8939	13.9829	15.2385	14.3802
	119.84	13.0164	11.2715	3.98901	2.93396	6.05499	5.15771	9.85327	8.21797	13.1068	11.2468	14.2576	13.161	14.858	13.9507	15.2033	14.3465
	119.94	12.9937	11.2468	3.97314	2.92721	6.04694	5.14613	9.83112	8.19992	13.0792	11.2223	14.2271	13.1316	14.8226	13.9187	15.1663	14.313
	120.04	12.9724	11.2223	3.96322	2.92051	6.0339	5.13463	9.80404	8.182	13.0544	11.1981	14.2018	13.1024	14.783	13.887	15.1392	14.2798
	120.14	12.9406	11.1981	3.94865	2.91385	6.01463	5.12323	9.78947	8.16422	13.0273	11.174	14.1654	13.0734	14.752	13.8555	15.0887	14.2468
	120.24	12.9127	11.174	3.94346	2.90725	6.00163	5.1119	9.77879	8.14657	12.9979	11.15	14.1242	13.0446	14.7148	13.8243	15.0562	14.2141
	120.34	12.8997	11.15	3.92702	2.90069	5.98989	5.10066	9.7405	8.12906	12.9674	11.1263	14.1018	13.0161	14.6812	13.7933	15.0249	14.1817
	120.44	12.8614	11.1263	3.91949	2.89419	5.98389	5.08951	9.72668	8.11167	12.931	11.1027	14.0636	12.9878	14.6595	13.7625	14.9994	14.1495
	120.54	12.8375	11.1027	3.91323	2.88773	5.96749	5.07843	9.69857	8.09441	12.8982	11.0793	14.0497	12.9597	14.6189	13.732	14.9635	14.1175
	120.64	12.8156	11.0793	3.90542	2.88132	5.94796	5.06744	9.68374	8.07728	12.8708	11.0561	14.0185	12.9318	14.5877	13.7017	14.9322	14.0858
	120.74	12.7843	11.0561	3.88381	2.87496	5.93496	5.05653	9.66134	8.06028	12.8445	11.0331	13.9943	12.9041	14.5622	13.6716	14.8997	14.0544
	120.84	12.7518	11.0331	3.87834	2.86864	5.92478	5.0457	9.64415	8.0434	12.8125	11.0102	13.9571	12.8766	14.5364	13.6418	14.87	14.0231
	120.94	12.7299	11.0102	3.86662	2.86238	5.90837	5.03496	9.6168	8.02665	12.7812	10.9875	13.9234	12.8493	14.4903	13.6122	14.827	13.9922
	121.04	12.7104	10.9875	3.86115	2.85615	5.90057	5.02429	9.5957	8.01002	12.7523	10.965	13.8969	12.8222	14.4583	13.5828	14.7903	13.9614
	121.14	12.6846	10.965	3.8549	2.84998	5.88493	5.0137	9.57694	7.99351	12.7304	10.9426	13.8649	12.7954	14.4395	13.5536	14.7676	13.9309
	121.24	12.6557	10.9426	3.84656	2.84385	5.87427	5.00318	9.56158	7.97712	12.7034	10.9204	13.8461	12.7687	14.3999	13.5247	14.7327	13.9006
	121.34	12.6356	10.9204	3.83484	2.83776	5.86646	4.99274	9.53894	7.96085	12.676	10.8983	13.8143	12.7422	14.3687	13.4959	14.6953	13.8705
	121.44	12.6177	10.8983	3.81974	2.83172	5.84666	4.98239	9.50743	7.94471	12.6562	10.8764	13.7722	12.716	14.334	13.4674	14.6629	13.8407
	121.54	12.5932	10.8764	3.80699	2.82572	5.82609	4.9721	9.48686	7.92868	12.6161	10.8547	13.7445	12.6899	14.3064	13.4391	14.6228	13.8111
	121.64	12.5531	10.8547	3.80021	2.81977	5.81071	4.96189	9.46836	7.91276	12.5859	10.8332	13.7005	12.664	14.2871	13.411	14.584	13.7817
	121.74	12.5229	10.8332	3.78693	2.81386	5.79431	4.95176	9.44806	7.89697	12.557	10.8118	13.6625	12.6383	14.2543	13.3831	14.5481	13.7526
	121.84	12.4932	10.8118	3.78068	2.808	5.78886	4.94169	9.43711	7.88128	12.5382	10.7905	13.6297	12.6128	14.2247	13.3555	14.5348	13.7236
	121.94	12.4799	10.7905	3.77547	2.80217	5.78286	4.93171	9.42409	7.86572	12.5346	10.7694	13.5922	12.5875	14.2038	13.328	14.5093	13.6949
	122.04	12.4638	10.7694	3.77157	2.79639	5.76723	4.92179	9.40847	7.85026	12.5182	10.7485	13.5956	12.5623	14.1812	13.3007	14.4702	13.6664
	122.14	12.4434	10.7485	3.75334	2.79065	5.7537	4.91195	9.37541	7.83491	12.4804	10.7277	13.5636	12.5374	14.1504	13.2737	14.4411	13.6381
	122.24	12.4088	10.7277	3.73381	2.78496	5.75291	4.90217	9.3629	7.81968	12.4656	10.707	13.5297	12.5126	14.1262	13.2468	14.4169	13.61
	122.34	12.394	10.707	3.72156	2.7793	5.74377	4.89247	9.34595	7.80455	12.4409	10.6865	13.4985	12.488	14.0991	13.2201	14.3773	13.5821
	122.44	12.3786	10.6865	3.72418	2.77368	5.72687	4.88284	9.32904	7.78954	12.4106	10.6662	13.4667	12.4636	14.0658	13.1937	14.3392	13.5544
	122.54	12.3523	10.6662	3.72626	2.76811	5.71021	4.87328	9.31238	7.77463	12.3909	10.646	13.4373	12.4394	14.0343	13.1674	14.3156	13.5269
	122.64	12.3403	10.646	3.71401	2.76257	5.69014	4.86378	9.29702	7.75983	12.3591	10.6259	13.4089	12.4153	14.0095	13.1413	14.276	13.4997
	122.74	12.3078	10.6259	3.70673	2.75708	5.67584	4.85435	9.27332	7.74513	12.3401	10.606	13.3693	12.3915	13.9937	13.1154	14.2452	13.4726
	122.84	12.2802	10.606	3.69889	2.75162	5.67503	4.84499	9.25456	7.73054	12.3143	10.5863	13.3386	12.3678	13.9483	13.0897	14.1999	13.4457
	122.94	12.2661	10.5863	3.69735	2.74621	5.67348	4.8357	9.23971	7.71606	12.2956	10.5666	13.3003	12.3442	13.9226	13.0642	14.1695	13.4191
	123.04	12.2364	10.5666	3.68823	2.74083	5.66907	4.82647	9.22748	7.70167	12.2669	10.5471	13.2823	12.3209	13.8869	13.0389	14.1408	13.3926
	123.14	12.2242	10.5471	3.67627	2.73549	5.65161	4.81731	9.21082	7.68739	12.2424	10.5278	13.2537	12.2977	13.8694	13.0137	14.1085	13.3663
	123.24	12.1989	10.5278	3.67287	2.73019	5.62948	4.80822	9.18868	7.67321	12.2117	10.5086	13.2323	12.2746	13.8504	12.9887	14.0661	13.3402
	123.34	12.1651	10.5086	3.6661	2.72493	5.63753	4.79919	9.17879	7.65912	12.2018	10.4895	13.2031	12.2518	13.8335	12.964	14.0484	13.3143
	123.44	12.1536	10.4895	3.65515	2.7197	5.61957	4.79022	9.16315	7.64514	12.1721	10.4706	13.1768	12.2291	13.8101	12.9394	14.0023	13.2886
	123.54	12.1239	10.4706	3.63719	2.71451	5.6063	4.78131	9.13737	7.63126	12.1534	10.4517	13.1464	12.2065	13.7757	12.9149	13.9687	13.2631
	123.64	12.0981	10.4517	3.63485	2.70936	5.59926	4.77247	9.13424	7.61747	12.1315	10.4331	13.1089	12.1841	13.7546	12.8907	13.9398	13.2377
	123.74	12.077	10.4331	3.62624	2.70424	5.59145	4.76369	9.1194	7.60378	12.1002	10.4145	13.0831	12.1619	13.7202	12.8666	13.9155	13.2126
	123.84	12.0645	10.4145	3.62052	2.69916	5.56852	4.75498	9.09727	7.59019	12.0812	10.3961	13.0557	12.1398	13.6973	12.8427	13.8817	13.1876
	123.94	12.0346	10.3961	3.6075	2.69412	5.56411	4.74632	9.06472	7.57669	12.0581	10.3778	13.0336	12.1179	13.6577	12.819	13.8413	13.1628
	124.04	12.002	10.3778	3.5906	2.68911	5.5425	4.73772	9.05953	7.56329	12.0435	10.3597	13.0011	12.0962	13.6384	12.7954	13.8197	13.1382
	124.14	11.9718	10.3597	3.59916	2.68414	5.52921	4.72919	9.04856	7.54997	12.0138	10.3416	12.9795	12.0746	13.6134	12.772	13.7931	13.1137
	124.24	11.9585	10.3416	3.58276	2.6792	5.51984	4.72071	9.03217	7.53675	11.9865	10.3237	12.9497	12.0531	13.5822	12.7488	13.7541	13.0895
	124.34	11.9343	10.3237	3.56427	2.6743	5.50134	4.71229	9.01837	7.52363	11.9711	10.3059	12.9138	12.0318	13.5543	12.7257	13.7286	13.0654
	124.44	11.9158	10.3059	3.56716	2.66943	5.48781	4.70393	9.00405	7.51059	11.9333	10.2883	12.8875	12.0107	13.526	12.7028	13.7143	13.0414
	124.54	11.8992	10.2883	3.55802	2.66459	5.47166	4.69563	8.99101	7.49764	11.914	10.2707	12.8545	11.9897	13.4903	12.68	13.6786	13.0177
	124.64	11.8783	10.2707	3.54604	2.65979	5.46358	4.68739	8.97591	7.48479	11.8825	10.2533	12.8383	11.9688	13.4705	12.6575	13.6471	12.9941
	124.74	11.8585	10.2533	3.53666	2.65502	5.44719	4.6792	8.93998	7.47201	11.8583	10.236	12.8115	11.9481	13.4314	12.635	13.6111	12.9707
	124.84	11.8374	10.236	3.52494	2.65028	5.43547	4.67107	8.93138	7.45933	11.8302	10.2188	12.7865	11.9275	13.4103	12.6128	13.5916	12.9474
	124.94	11.814	10.2188	3.50958	2.64558	5.42712	4.663	8.9082	7.44674	11.8	10.2017	12.7583	11.9071	13.3871	12.5906	13.5833	12.9243
	125.04	11.7791	10.2017	3.51194	2.64091	5.41697	4.65498	8.89103	7.43423	11.7656	10.1848	12.7352	11.8868	13.3489	12.5687	13.5536	12.9014
	125.14	11.7619	10.1848	3.50464	2.63627	5.40265	4.64701	8.87201	7.4218	11.7544	10.168	12.7164	11.8667	13.3322	12.5469	13.5385	12.8786
	125.24	11.7546	10.168	3.50541	2.63167	5.3917	4.6391	8.85325	7.40946	11.7255	10.1512	12.6951	11.8467	13.2978	12.5252	13.5213	12.856
	125.34	11.725	10.1512	3.49058	2.62709	5.38859	4.63125	8.83842	7.39721	11.706	10.1346	12.6615	11.8268	13.2783	12.5037	13.4939	12.8336
	125.44	11.6937	10.1346	3.47416	2.62255	5.36906	4.62344	8.81419	7.38503	11.6739	10.1181	12.6341	11.8071	13.2337	12.4824	13.4697	12.8113
	125.54	11.6742	10.1181	3.46454	2.61804	5.36255	4.61569	8.79285	7.37294	11.6456	10.1018	12.6099	11.7875	13.2218	12.4612	13.4413	12.7891
	125.64	11.6481	10.1018	3.4575	2.61356	5.35081	4.608	8.77799	7.36093	11.6377	10.0855	12.5847	11.768	13.1944	12.4401	13.4218	12.7671
	125.74	11.6333	10.0855	3.44735	2.60911	5.34145	4.60035	8.76082	7.349	11.6237	10.0693	12.5667	11.7487	13.1655	12.4192	13.3999	12.7453
	125.84	11.6028	10.0693	3.44189	2.60469	5.33521	4.59276	8.75769	7.33715	11.5893	10.0533	12.5518	11.7295	13.1577	12.3984	13.3851	12.7236
	125.94	11.5895	10.0533	3.43797	2.6003	5.32035	4.58522	8.73503	7.32538	11.5713	10.0373	12.5222	11.7104	13.1202	12.3778	13.3554	12.7021
	126.04	11.5669	10.0373	3.43066	2.59593	5.30212	4.57773	8.71991	7.31369	11.5578	10.0215	12.4878	11.6914	13.095	12.3573	13.3372	12.6807
	126.14	11.5533	10.0215	3.42417	2.5916	5.27922	4.57029	8.69859	7.30208	11.5419	10.0057	12.4727	11.6726	13.0713	12.3369	13.3072	12.6595
	126.24	11.5375	10.0057	3.41376	2.5873	5.2735	4.56289	8.68658	7.29054	11.5151	9.99012	12.4427	11.6539	13.0444	12.3167	13.2882	12.6384
	126.34	11.5106	9.99012	3.41142	2.58303	5.27738	4.55555	8.68113	7.27908	11.5049	9.97459	12.4292	11.6354	13.0343	12.2966	13.2734	12.6174
	126.44	11.5005	9.97459	3.40515	2.57878	5.25238	4.54826	8.66315	7.2677	11.4729	9.95916	12.4136	11.6169	13.014	12.2767	13.2366	12.5966
	126.54	11.4637	9.95916	3.40308	2.57457	5.23859	4.54101	8.64154	7.25639	11.4466	9.94384	12.3768	11.5986	12.9877	12.2569	13.2064	12.576
	126.64	11.4421	9.94384	3.39032	2.57038	5.21802	4.53382	8.6319	7.24516	11.4307	9.92862	12.3552	11.5804	12.9671	12.2372	13.1906	12.5554
	126.74	11.4146	9.92862	3.38902	2.56622	5.21592	4.52667	8.62357	7.234	11.4247	9.91349	12.3229	11.5624	12.9455	12.2177	13.1705	12.5351
	126.84	11.4007	9.91349	3.37624	2.56209	5.20864	4.51957	8.60457	7.22291	11.4041	9.89847	12.3146	11.5444	12.9265	12.1983	13.1538	12.5148
	126.94	11.3848	9.89847	3.36011	2.55799	5.19251	4.51251	8.59076	7.2119	11.388	9.88354	12.2979	11.5266	12.9056	12.179	13.1252	12.4947
	127.04	11.3593	9.88354	3.35933	2.55391	5.19405	4.50551	8.58217	7.20096	11.3747	9.86871	12.2802	11.5088	12.8853	12.1599	13.1002	12.4747
	127.14	11.339	9.86871	3.35464	2.54986	5.18233	4.49854	8.57357	7.19009	11.356	9.85398	12.2716	11.4912	12.8689	12.1408	13.065	12.4549
	127.24	11.3203	9.85398	3.34448	2.54584	5.17218	4.49163	8.55872	7.17929	11.345	9.83934	12.2365	11.4738	12.8478	12.1219	13.0502	12.4352
	127.34	11.2976	9.83934	3.33407	2.54184	5.15004	4.48476	8.54128	7.16856	11.319	9.8248	12.2232	11.4564	12.8288	12.1032	13.0249	12.4156
	127.44	11.2669	9.8248	3.32339	2.53787	5.13936	4.47793	8.52749	7.1579	11.2927	9.81035	12.1964	11.4391	12.8103	12.0845	12.9994	12.3961
	127.54	11.2531	9.81035	3.32341	2.53392	5.1378	4.47115	8.51811	7.1473	11.2872	9.796	12.181	11.422	12.7892	12.066	12.9705	12.3768
	127.64	11.2336	9.796	3.32363	2.53001	5.13259	4.46441	8.51131	7.13678	11.2742	9.78173	12.1693	11.405	12.7528	12.0476	12.9411	12.3576
	127.74	11.219	9.78173	3.31844	2.52611	5.11098	4.45772	8.48659	7.12632	11.2526	9.76756	12.1516	11.388	12.7312	12.0293	12.9077	12.3386
	127.84	11.202	9.76756	3.31116	2.52225	5.1076	4.45106	8.48401	7.11593	11.2258	9.75348	12.1347	11.3712	12.7161	12.0111	12.8731	12.3196
	127.94	11.194	9.75348	3.29995	2.5184	5.10109	4.44446	8.472	7.10561	11.2114	9.73949	12.1149	11.3545	12.6853	11.9931	12.8588	12.3008
	128.04	11.1671	9.73949	3.2984	2.51459	5.09015	4.43789	8.44623	7.09536	11.2044	9.72558	12.0841	11.3379	12.6564	11.9752	12.8283	12.2821
	128.14	11.1406	9.72558	3.29865	2.51079	5.07166	4.43137	8.42774	7.08516	11.182	9.71177	12.0615	11.3214	12.6528	11.9574	12.802	12.2636
	128.24	11.119	9.71177	3.2911	2.50703	5.06801	4.42489	8.41158	7.07504	11.1666	9.69804	12.0399	11.305	12.6179	11.9397	12.7749	12.2451
	128.34	11.1114	9.69804	3.28121	2.50328	5.05422	4.41844	8.39467	7.06497	11.1482	9.6844	12.0253	11.2888	12.5963	11.9221	12.7416	12.2268
	128.44	11.0867	9.6844	3.28406	2.49956	5.05396	4.41205	8.37958	7.05498	11.1331	9.67084	12.0107	11.2726	12.5796	11.9046	12.7054	12.2086
	128.54	11.07	9.67084	3.27781	2.49587	5.0352	4.40569	8.37956	7.04504	11.1143	9.65737	11.9909	11.2565	12.5538	11.8873	12.6796	12.1905
	128.64	11.0434	9.65737	3.2687	2.49219	5.03389	4.39937	8.35872	7.03517	11.0982	9.64399	11.9721	11.2405	12.533	11.87	12.6588	12.1725
	128.74	11.0109	9.64399	3.26194	2.48855	5.01463	4.39309	8.34727	7.02535	11.0859	9.63069	11.9427	11.2247	12.502	11.8529	12.6278	12.1547
	128.84	10.9947	9.63068	3.25854	2.48492	5.00031	4.38685	8.32825	7.0156	11.0521	9.61747	11.9203	11.2089	12.4846	11.8359	12.6104	12.1369
	128.94	10.982	9.61747	3.24292	2.48132	4.99329	4.38065	8.30951	7.00591	11.0286	9.60433	11.9029	11.1932	12.4564	11.819	12.5861	12.1193
	129.04	10.9656	9.60433	3.24526	2.47774	4.99093	4.37449	8.29702	6.99628	11.0224	9.59127	11.8865	11.1777	12.4392	11.8021	12.572	12.1018
	129.14	10.9367	9.59127	3.22573	2.47418	4.98311	4.36837	8.29232	6.98671	11.0075	9.5783	11.8654	11.1622	12.4228	11.7855	12.5455	12.0844
	129.24	10.9171	9.5783	3.21454	2.47065	4.97504	4.36229	8.27332	6.9772	10.9932	9.5654	11.8505	11.1468	12.4007	11.7689	12.5265	12.0671
	129.34	10.8981	9.5654	3.21193	2.46714	4.97713	4.35624	8.25118	6.96775	10.9781	9.55258	11.8386	11.1315	12.3747	11.7524	12.4973	12.0499
	129.44	10.876	9.55258	3.20516	2.46365	4.95553	4.35023	8.23739	6.95836	10.9596	9.53985	11.8164	11.1163	12.3562	11.736	12.4859	12.0329
	129.54	10.8606	9.53985	3.20516	2.46018	4.94613	4.34426	8.22487	6.94902	10.9448	9.52719	11.7893	11.1012	12.3366	11.7197	12.4546	12.0159
	129.64	10.8419	9.52719	3.19525	2.45673	4.94092	4.33833	8.20636	6.93974	10.9341	9.5146	11.7862	11.0862	12.3072	11.7035	12.44	11.999
	129.74	10.8289	9.5146	3.18823	2.45331	4.92218	4.33243	8.18451	6.93052	10.9106	9.5021	11.7568	11.0713	12.2853	11.6874	12.4182	11.9823
	129.84	10.8093	9.5021	3.1687	2.44991	4.91437	4.32657	8.16498	6.92135	10.9036	9.48967	11.7302	11.0565	12.2728	11.6714	12.3869	11.9656
	129.94	10.7898	9.48967	3.17157	2.44652	4.91022	4.32075	8.16003	6.91225	10.8752	9.47731	11.7154	11.0418	12.2484	11.6556	12.3749	11.9491
	130.04	10.7661	9.47731	3.16115	2.44316	4.90603	4.31496	8.1418	6.90319	10.8617	9.46503	11.7057	11.0271	12.2184	11.6398	12.3637	11.9327
	130.14	10.758	9.46503	3.16479	2.43982	4.89563	4.30921	8.12201	6.89419	10.8528	9.45282	11.6906	11.0126	12.2025	11.6241	12.3478	11.9163
	130.24	10.7468	9.45282	3.14681	2.4365	4.90108	4.30349	8.10561	6.88524	10.8349	9.44069	11.6677	10.9981	12.1697	11.6085	12.3267	11.9001
	130.34	10.7257	9.44069	3.14526	2.4332	4.88312	4.2978	8.08997	6.87635	10.8216	9.42863	11.6466	10.9838	12.1548	11.593	12.3119	11.884
	130.44	10.7125	9.42863	3.13745	2.42993	4.8753	4.29215	8.08374	6.86751	10.799	9.41664	11.6216	10.9695	12.1439	11.5776	12.301	11.8679
	130.54	10.7039	9.41664	3.14136	2.42667	4.8714	4.28654	8.07513	6.85873	10.8021	9.40472	11.613	10.9553	12.1283	11.5623	12.2736	11.852
	130.64	10.6913	9.40472	3.12704	2.42343	4.85628	4.28096	8.06002	6.84999	10.7721	9.39287	11.5974	10.9412	12.1148	11.5471	12.2476	11.8361
	130.74	10.6778	9.39287	3.11401	2.42021	4.85187	4.27541	8.04389	6.84131	10.7466	9.3811	11.5745	10.9271	12.101	11.532	12.215	11.8204
	130.84	10.65	9.38109	3.11635	2.41701	4.84249	4.26989	8.0345	6.83268	10.7419	9.36939	11.5466	10.9132	12.0838	11.5169	12.2025	11.8048
	130.94	10.6398	9.36939	3.10986	2.41383	4.81958	4.26441	8.0163	6.8241	10.7237	9.35775	11.5341	10.8993	12.0538	11.502	12.1749	11.7892
	131.04	10.6169	9.35775	3.1075	2.41067	4.82192	4.25896	8.01784	6.81557	10.7135	9.34618	11.5182	10.8856	12.0437	11.4872	12.1577	11.7738
	131.14	10.6028	9.34618	3.09892	2.40753	4.82194	4.25355	8.00926	6.80709	10.6971	9.33467	11.5011	10.8719	12.0273	11.4724	12.1413	11.7584
	131.24	10.5989	9.33467	3.08744	2.4044	4.81358	4.24816	7.98606	6.79866	10.6739	9.32324	11.4925	10.8582	11.9924	11.4577	12.1064	11.7431
	131.34	10.5804	9.32323	3.08824	2.4013	4.79484	4.24281	7.97825	6.79028	10.6552	9.31187	11.4693	10.8447	11.9853	11.4431	12.0994	11.728
	131.44	10.5804	9.31187	3.09448	2.39821	4.80109	4.23749	7.96966	6.78195	10.6419	9.30056	11.4537	10.8313	11.9752	11.4286	12.0861	11.7129
	131.54	10.5671	9.30056	3.08016	2.39515	4.78676	4.2322	7.96395	6.77367	10.6206	9.28932	11.4451	10.8179	11.946	11.4142	12.064	11.6979
	131.64	10.545	9.28932	3.06844	2.3921	4.77504	4.22694	7.95534	6.76544	10.6073	9.27815	11.4307	10.8046	11.9108	11.3999	12.0413	11.683
	131.74	10.5098	9.27815	3.06791	2.38907	4.7628	4.22172	7.93528	6.75725	10.5919	9.26704	11.4042	10.7914	11.8908	11.3857	12.0283	11.6682
	131.84	10.4929	9.26704	3.05542	2.38605	4.75732	4.21652	7.92749	6.74911	10.5716	9.25599	11.3872	10.7782	11.8752	11.3715	12.0111	11.6534
	131.94	10.4898	9.25599	3.05542	2.38306	4.75031	4.21135	7.9267	6.74102	10.5599	9.24501	11.3669	10.7651	11.8627	11.3574	11.9963	11.6388
	132.04	10.4773	9.24501	3.05176	2.38008	4.74353	4.20622	7.9082	6.73297	10.5461	9.23409	11.3474	10.7521	11.8325	11.3434	11.9778	11.6242
	132.14	10.4588	9.23409	3.0424	2.37712	4.71775	4.20111	7.89415	6.72497	10.5429	9.22323	11.3289	10.7392	11.8254	11.3295	11.9559	11.6098
	132.24	10.4416	9.22323	3.0424	2.37418	4.71464	4.19603	7.88945	6.71702	10.5234	9.21243	11.307	10.7264	11.7989	11.3157	11.9364	11.5954
	132.34	10.4369	9.21243	3.02677	2.37125	4.71385	4.19098	7.87852	6.70911	10.5078	9.20169	11.2875	10.7136	11.7832	11.302	11.909	11.5811
	132.44	10.4244	9.20169	3.0213	2.36834	4.70056	4.18596	7.86133	6.70124	10.482	9.19102	11.2766	10.7009	11.7582	11.2883	11.8887	11.5669
	132.54	10.4041	9.19102	3.01506	2.36545	4.69432	4.18097	7.84727	6.69342	10.4726	9.1804	11.2469	10.6883	11.7489	11.2747	11.8817	11.5527
	132.64	10.3979	9.1804	3.00568	2.36258	4.69275	4.17601	7.83398	6.68564	10.4515	9.16984	11.2445	10.6757	11.7231	11.2612	11.8606	11.5387
	132.74	10.3815	9.16984	3.007	2.35972	4.68156	4.17108	7.81578	6.67791	10.4286	9.15935	11.2148	10.6632	11.7002	11.2478	11.8455	11.5247
	132.84	10.3773	9.15934	2.99969	2.35687	4.66724	4.16617	7.81238	6.67022	10.4112	9.1489	11.2044	10.6508	11.6663	11.2344	11.8234	11.5108
	132.94	10.3434	9.1489	3.00203	2.35405	4.65004	4.16129	7.803	6.66257	10.401	9.13852	11.1745	10.6385	11.6491	11.2211	11.7945	11.497
	133.04	10.3263	9.13852	2.99422	2.35124	4.63833	4.15644	7.79439	6.65497	10.3893	9.1282	11.1651	10.6262	11.6327	11.2079	11.7866	11.4833
	133.14	10.3145	9.1282	2.98745	2.34845	4.64016	4.15162	7.7845	6.64741	10.3778	9.11793	11.1386	10.614	11.6275	11.1948	11.7752	11.4696
	133.24	10.3031	9.11793	2.98511	2.34567	4.63312	4.14682	7.77435	6.63989	10.3607	9.10772	11.131	10.6019	11.6205	11.1817	11.758	11.456
	133.34	10.2859	9.10771	2.97626	2.34291	4.62738	4.14205	7.7616	6.63241	10.3448	9.09756	11.1208	10.5898	11.5999	11.1687	11.7257	11.4425
	133.44	10.2653	9.09756	2.96088	2.34016	4.6214	4.13731	7.7431	6.62497	10.3333	9.08746	11.1003	10.5778	11.5845	11.1558	11.7072	11.4291
	133.54	10.2585	9.08746	2.9458	2.33743	4.60083	4.13259	7.73895	6.61757	10.3237	9.07741	11.0779	10.5659	11.5734	11.143	11.6992	11.4158
	133.64	10.2263	9.07741	2.95386	2.33472	4.59015	4.1279	7.73529	6.61021	10.3099	9.06742	11.0573	10.554	11.5619	11.1302	11.6799	11.4025
	133.74	10.2156	9.06742	2.94838	2.33202	4.58938	4.12324	7.7181	6.6029	10.2974	9.05748	11.0419	10.5422	11.5447	11.1175	11.6705	11.3893
	133.84	10.1984	9.05748	2.93978	2.32933	4.58077	4.1186	7.70247	6.59562	10.281	9.0476	11.0412	10.5304	11.5095	11.1049	11.6471	11.3762
	133.94	10.1796	9.0476	2.92027	2.32666	4.5753	4.11398	7.68217	6.58838	10.2685	9.03777	11.0177	10.5188	11.4939	11.0923	11.6346	11.3631
	134.04	10.1742	9.03777	2.91947	2.32401	4.56748	4.1094	7.66496	6.58118	10.2481	9.02799	10.9982	10.5071	11.4806	11.0798	11.6064	11.3502
	134.14	10.1538	9.02799	2.90778	2.32137	4.53937	4.10483	7.65326	6.57402	10.2318	9.01826	10.9849	10.4956	11.4525	11.0674	11.5861	11.3373
	134.24	10.1375	9.01826	2.914	2.31874	4.53546	4.10029	7.63843	6.5669	10.2208	9.00859	10.9685	10.4841	11.433	11.0551	11.5736	11.3244
	134.34	10.1249	9.00858	2.90387	2.31613	4.53235	4.09578	7.64154	6.55981	10.22	8.99896	10.9529	10.4727	11.4205	11.0428	11.5627	11.3117
	134.44	10.114	8.99896	2.901	2.31353	4.52087	4.09129	7.62775	6.55277	10.1984	8.98939	10.9482	10.4613	11.4036	11.0306	11.5489	11.299
	134.54	10.1049	8.98939	2.89317	2.31095	4.49589	4.08683	7.60819	6.54576	10.1836	8.97986	10.9313	10.45	11.3809	11.0184	11.5262	11.2863
	134.64	10.0893	8.97986	2.87443	2.30838	4.50291	4.08238	7.59806	6.53879	10.164	8.97039	10.8969	10.4387	11.3496	11.0063	11.5067	11.2738
	134.74	10.0697	8.97039	2.87677	2.30582	4.49744	4.07797	7.58789	6.53185	10.1468	8.96097	10.8891	10.4276	11.3372	10.9943	11.4895	11.2613
	134.84	10.0604	8.96097	2.86662	2.30328	4.48338	4.07357	7.57383	6.52495	10.1359	8.95159	10.8719	10.4164	11.334	10.9823	11.4723	11.2489
	134.94	10.0416	8.95159	2.8549	2.30076	4.47557	4.0692	7.57072	6.51809	10.1211	8.94227	10.8461	10.4054	11.3028	10.9705	11.4481	11.2365
	135.04	10.0268	8.94227	2.84007	2.29824	4.46385	4.06485	7.55821	6.51126	10.1015	8.93299	10.8313	10.3943	11.2832	10.9586	11.4403	11.2243
	135.14	10.0198	8.93299	2.83848	2.29574	4.45213	4.06053	7.53868	6.50447	10.082	8.92376	10.8188	10.3834	11.2637	10.9469	11.4169	11.212
	135.24	10.0072	8.92376	2.83927	2.29326	4.44822	4.05623	7.53086	6.49771	10.0781	8.91457	10.7992	10.3725	11.259	10.9352	11.4012	11.1999
	135.34	9.99632	8.91457	2.82652	2.29078	4.43547	4.05195	7.51341	6.49099	10.0536	8.90544	10.7953	10.3617	11.2431	10.9235	11.3924	11.1878
	135.44	9.98277	8.90544	2.82756	2.28832	4.42869	4.04769	7.49961	6.4843	10.0469	8.89635	10.7709	10.3509	11.2247	10.9119	11.3786	11.1758
	135.54	9.97209	8.89635	2.8299	2.28588	4.43024	4.04346	7.50275	6.47765	10.0375	8.88731	10.7641	10.3401	11.22	10.9004	11.3723	11.1638
	135.64	9.96271	8.88731	2.83409	2.28344	4.43443	4.03924	7.50144	6.47103	10.0252	8.87831	10.7594	10.3295	11.2069	10.8889	11.3523	11.1519
	135.74	9.95439	8.87831	2.82155	2.28102	4.41176	4.03505	7.48659	6.46445	10.0026	8.86936	10.7464	10.3188	11.1874	10.8775	11.3296	11.1401
	135.84	9.93172	8.86935	2.81453	2.27861	4.40395	4.03088	7.47017	6.45789	9.98305	8.86045	10.7315	10.3083	11.1726	10.8662	11.3101	11.1283
	135.94	9.9153	8.86045	2.80516	2.27622	4.39067	4.02674	7.46159	6.45138	9.96977	8.85158	10.7229	10.2978	11.1398	10.8549	11.2921	11.1166
	136.04	9.895	8.85158	2.7958	2.27383	4.39303	4.02261	7.45614	6.44489	9.9479	8.84277	10.7065	10.2873	11.1257	10.8437	11.2632	11.1049
	136.14	9.87313	8.84277	2.80229	2.27146	4.3878	4.0185	7.45091	6.43844	9.93955	8.83399	10.6964	10.2769	11.1056	10.8325	11.2549	11.0933
	136.24	9.85307	8.83399	2.79681	2.2691	4.36749	4.01442	7.4306	6.43201	9.93176	8.82526	10.6841	10.2666	11.0853	10.8214	11.2228	11.0818
	136.34	9.83276	8.82526	2.78094	2.26676	4.35864	4.01035	7.42175	6.42562	9.91821	8.81657	10.6755	10.2563	11.0648	10.8104	11.214	11.0703
	136.44	9.82391	8.81657	2.77834	2.26442	4.35604	4.00631	7.39571	6.41927	9.90389	8.80793	10.655	10.246	11.0426	10.7994	11.1879	11.0589
	136.54	9.79787	8.80793	2.77366	2.2621	4.34666	4.00229	7.39335	6.41294	9.89842	8.79932	10.6406	10.2358	11.0301	10.7884	11.1708	11.0476
	136.64	9.7971	8.79932	2.77441	2.25979	4.34039	3.99828	7.38477	6.40665	9.88043	8.79076	10.6235	10.2257	11.0161	10.7775	11.1497	11.0363
	136.74	9.78302	8.79076	2.75907	2.25749	4.33207	3.9943	7.37565	6.40038	9.87211	8.78224	10.6219	10.2156	10.9913	10.7667	11.1288	11.025
	136.84	9.76219	8.78224	2.76141	2.2552	4.32739	3.99034	7.37177	6.39415	9.86743	8.77377	10.6011	10.2055	10.9749	10.7559	11.1202	11.0139
	136.94	9.7536	8.77377	2.76375	2.25293	4.31801	3.9864	7.36159	6.38795	9.85024	8.76533	10.5925	10.1955	10.9577	10.7452	11.103	11.0027
	137.04	9.73641	8.76533	2.74343	2.25066	4.31411	3.98247	7.34987	6.38177	9.83461	8.75693	10.58	10.1856	10.9343	10.7345	11.0843	10.9917
	137.14	9.71297	8.75693	2.7325	2.24841	4.30629	3.97857	7.34206	6.37563	9.8268	8.74857	10.5636	10.1757	10.9187	10.7239	11.0874	10.9806
	137.24	9.70827	8.74857	2.73981	2.24617	4.30579	3.97468	7.32513	6.36952	9.81457	8.74026	10.5557	10.1658	10.9095	10.7133	11.0736	10.9697
	137.34	9.70776	8.74026	2.72937	2.24394	4.30005	3.97082	7.31238	6.36343	9.81274	8.73198	10.5536	10.156	10.889	10.7028	11.0656	10.9588
	137.44	9.68719	8.73198	2.72469	2.24172	4.29458	3.96697	7.29519	6.35738	9.79555	8.72374	10.5456	10.1462	10.8835	10.6924	11.0484	10.9479
	137.54	9.67782	8.72374	2.71688	2.23951	4.28286	3.96314	7.29049	6.35135	9.78383	8.71555	10.5206	10.1365	10.864	10.6819	11.0413	10.9371
	137.64	9.66298	8.71554	2.71297	2.23731	4.27114	3.95933	7.27956	6.34536	9.76351	8.70738	10.5089	10.1269	10.8405	10.6716	11.0249	10.9264
	137.74	9.64657	8.70738	2.72001	2.23513	4.26646	3.95554	7.27409	6.33939	9.75883	8.69926	10.4854	10.1173	10.8194	10.6613	11.0194	10.9157
	137.84	9.62937	8.69926	2.70827	2.23295	4.25942	3.95176	7.26003	6.33345	9.74868	8.69118	10.4682	10.1077	10.8093	10.651	11.0054	10.9051
	137.94	9.6075	8.69118	2.69423	2.23078	4.25161	3.94801	7.2452	6.32753	9.73385	8.68313	10.4542	10.0982	10.7976	10.6408	10.9859	10.8945
	138.04	9.59578	8.68313	2.69344	2.22863	4.23989	3.94427	7.2405	6.32165	9.72915	8.67512	10.4394	10.0887	10.778	10.6306	10.9694	10.8839
	138.14	9.57625	8.67512	2.69604	2.22649	4.23779	3.94055	7.2431	6.31579	9.71222	8.66715	10.4386	10.0792	10.7611	10.6205	10.9572	10.8734
	138.24	9.55933	8.66715	2.68433	2.22435	4.24249	3.93685	7.22827	6.30996	9.7005	8.65921	10.4294	10.0698	10.7541	10.6105	10.9377	10.863
	138.34	9.55072	8.65921	2.68433	2.22223	4.23077	3.93316	7.22748	6.30416	9.68408	8.65131	10.4099	10.0605	10.7416	10.6004	10.9142	10.8526
	138.44	9.54761	8.65131	2.67938	2.22011	4.22583	3.9295	7.22174	6.29838	9.67212	8.64345	10.3935	10.0512	10.7366	10.5905	10.8976	10.8423
	138.54	9.52704	8.64345	2.67183	2.21801	4.21828	3.92585	7.21419	6.29263	9.66848	8.63562	10.3815	10.0419	10.7197	10.5805	10.8775	10.832
	138.64	9.5187	8.63562	2.67468	2.21592	4.22583	3.92221	7.20691	6.28691	9.66431	8.62783	10.3693	10.0327	10.6984	10.5707	10.8632	10.8218
	138.74	9.5044	8.62783	2.6747	2.21384	4.21175	3.9186	7.19753	6.28121	9.64711	8.62008	10.3503	10.0235	10.6999	10.5608	10.853	10.8116
	138.84	9.50203	8.62007	2.67155	2.21176	4.20707	3.915	7.19206	6.27554	9.62992	8.61235	10.3378	10.0144	10.6819	10.551	10.8359	10.8014
	138.94	9.48954	8.61235	2.65047	2.2097	4.19692	3.91142	7.178	6.26989	9.61586	8.60466	10.3307	10.0053	10.6765	10.5413	10.814	10.7913
	139.04	9.48641	8.60466	2.65047	2.20764	4.19692	3.90785	7.16317	6.26427	9.61275	8.59701	10.3065	9.99623	10.6648	10.5316	10.7945	10.7813
	139.14	9.4778	8.59701	2.64345	2.2056	4.1813	3.9043	7.15847	6.25867	9.59633	8.58939	10.294	9.98721	10.6413	10.5219	10.771	10.7713
	139.24	9.45907	8.58939	2.63719	2.20357	4.17662	3.90077	7.14518	6.2531	9.58305	8.58181	10.2706	9.97824	10.6319	10.5123	10.7577	10.7613
	139.34	9.44578	8.58181	2.63485	2.20154	4.18129	3.89725	7.12642	6.24756	9.56118	8.57425	10.2573	9.96931	10.6101	10.5028	10.739	10.7514
	139.44	9.44033	8.57425	2.63588	2.19952	4.17061	3.89375	7.12044	6.24204	9.54268	8.56673	10.2354	9.96041	10.5994	10.4933	10.733	10.7416
	139.54	9.42885	8.56673	2.6239	2.19752	4.15942	3.89026	7.10925	6.23654	9.52759	8.55925	10.2201	9.95156	10.5765	10.4838	10.7148	10.7318
	139.64	9.41687	8.55925	2.62807	2.19552	4.14718	3.88679	7.10171	6.23107	9.51064	8.55179	10.2136	9.94275	10.5642	10.4743	10.7017	10.722
[truncated: 2,505 more rows]

## Sheet: steady-state
Fig. S12a (inset)	Data		Fit
	[CUB2NTR] (nM)	Response (RU)	[CUB2NTR] (nM)	Response (RU)
	3.125e-08	51.5577	3.91e-09	15.1878
	3.91e-09	13.645	6.39576e-09	19.7782
	7.8125e-09	22.4136	8.88152e-09	23.9912
	1.5625e-08	35.3887	1.13673e-08	27.8713
	3.125e-08	51.5975	1.3853e-08	31.4567
	6.25e-08	68.3659	1.63388e-08	34.7796
	1.25e-07	85.9332	1.88245e-08	37.8678
	2.5e-07	104.73	2.13103e-08	40.7454
			2.37961e-08	43.4331
			2.62818e-08	45.9493
			2.87676e-08	48.3097
			3.12533e-08	50.5285
			3.37391e-08	52.618
			3.62248e-08	54.5891
			3.87106e-08	56.4518
			4.11964e-08	58.2146
			4.36821e-08	59.8854
			4.61679e-08	61.4712
			4.86536e-08	62.9784
			5.11394e-08	64.4126
			5.36252e-08	65.779
			5.61109e-08	67.0824
			5.85967e-08	68.3269
			6.10824e-08	69.5165
			6.35682e-08	70.6548
			6.60539e-08	71.7449
			6.85397e-08	72.7899
			7.10255e-08	73.7926
			7.35112e-08	74.7554
			7.5997e-08	75.6807
			7.84827e-08	76.5706
			8.09685e-08	77.4271
			8.34542e-08	78.2521
			8.594e-08	79.0473
			8.84258e-08	79.8142
			9.09115e-08	80.5544
			9.33973e-08	81.2692
			9.5883e-08	81.9599
			9.83688e-08	82.6277
			1.00855e-07	83.2737
			1.0334e-07	83.899
			1.05826e-07	84.5045
			1.08312e-07	85.0912
			1.10798e-07	85.6599
			1.13283e-07	86.2115
			1.15769e-07	86.7467
			1.18255e-07	87.2662
			1.20741e-07	87.7708
			1.23226e-07	88.261
			1.25712e-07	88.7374
			1.28198e-07	89.2007
			1.30684e-07	89.6513
			1.33169e-07	90.0899
			1.35655e-07	90.5167
			1.38141e-07	90.9324
			1.40627e-07	91.3373
			1.43112e-07	91.7319
			1.45598e-07	92.1166
			1.48084e-07	92.4916
			1.5057e-07	92.8575
			1.53055e-07	93.2144
			1.55541e-07	93.5628
			1.58027e-07	93.9029
			1.60513e-07	94.235
			1.62998e-07	94.5595
			1.65484e-07	94.8765
			1.6797e-07	95.1863
			1.70456e-07	95.4892
			1.72942e-07	95.7854
			1.75427e-07	96.0752
			1.77913e-07	96.3586
			1.80399e-07	96.6359
			1.82885e-07	96.9074
			1.8537e-07	97.1732
			1.87856e-07	97.4335
			1.90342e-07	97.6884
			1.92828e-07	97.9381
			1.95313e-07	98.1828
			1.97799e-07	98.4226
			2.00285e-07	98.6577
			2.02771e-07	98.8882
			2.05256e-07	99.1142
			2.07742e-07	99.3359
			2.10228e-07	99.5534
			2.12714e-07	99.7668
			2.15199e-07	99.9762
			2.17685e-07	100.182
			2.20171e-07	100.384
			2.22657e-07	100.582
			2.25142e-07	100.776
			2.27628e-07	100.967
			2.30114e-07	101.155
			2.326e-07	101.34
			2.35085e-07	101.521
			2.37571e-07	101.699
			2.40057e-07	101.874
			2.42543e-07	102.046
			2.45028e-07	102.215
			2.47514e-07	102.382
			2.5e-07	102.546
