# Supplementary material for: Identification of PCPE-2 as the endogenous specific inhibitor of human BMP-1/tolloid-like proteinases
Source: Nat Commun. 2023 Dec 4;14:8020. doi: 10.1038/s41467-023-43401-0 (PMC10696041; doi:10.1038/s41467-023-43401-0)
Supplement: Supplementary file 4 — Source Data [file 41467_2023_43401_MOESM4_ESM.zip › Source data/SuppFig12b.xlsx]

## Sheet: kinetics
Fig. S12b		Response (RU) for BMP-1[catCUB1CUB2]
	Time (s)	Cycle: 14 catC1C2 18,75 nM_Y	Fitted Cycle: 14 catC1C2 18,75_Y	Cycle: 16 catC1C2 2,343 nM_Y	Fitted Cycle: 16 catC1C2 2,343_Y	Cycle: 17 catC1C2 4,687 nM_Y	Fitted Cycle: 17 catC1C2 4,687_Y	Cycle: 18 catC1C2 9,375 nM_Y	Fitted Cycle: 18 catC1C2 9,375_Y	Cycle: 19 catC1C2 18,75 nM_Y	Fitted Cycle: 19 catC1C2 18,75_Y	Cycle: 20 catC1C2 37,5 nM_Y	Fitted Cycle: 20 catC1C2 37,5 _Y	Cycle: 21 catC1C2 75 nM_Y	Fitted Cycle: 21 catC1C2 75 nM_Y	Cycle: 22 catC1C2 150 nM_Y	Fitted Cycle: 22 catC1C2 150 n_Y
	-60.096	0.00537109	0	-0.017334	0	-0.0361328	0	0.00927734	0	0.0838013	0	0.0067749	0	0.06073	0	0.00476074	0
	-59.996	0.00707987	0	-0.027344	0	-0.0339358	0	0.0109861	0	0.08551	0	0.000976294	0	0.0624387	0	-0.00476101	0
	-59.896	-0.00634766	0	-0.0441895	0	-0.0512695	0	0.00488281	0	0.0798952	0	-0.00463867	0	0.0568237	0	-0.0106812	0
	-59.796	0.00137329	0	-0.044281	0	-0.0399475	0	-0.00643921	0	0.0794983	0	-0.00473022	0	0.0567322	0	-0.01828	0
	-59.696	0.00512695	0	-0.0405273	0	-0.0437012	0	-0.0144043	0	0.0757445	0	-0.00146484	0	0.0604858	0	-0.0145264	0
	-59.596	0.00512695	0	-0.0405273	0	-0.0319824	0	-0.0144043	0	0.0874634	0	-0.0126953	0	0.0601807	0	-0.0145264	0
	-59.496	0.000976503	0	-0.0449828	0	-0.0361327	0	-0.0263671	0	0.0715943	0	-0.0171508	0	0.0488282	0	-0.00695792	0
	-59.396	-0.0126953	0	-0.0575562	0	-0.0336914	0	-0.03125	0	0.0657351	0	-0.0300293	0	0.0509644	0	-0.0245361	0
	-59.296	-0.0178223	0	-0.044739	0	-0.0280764	0	-0.0144045	0	0.0606077	0	-0.0244143	0	0.0565794	0	-0.0301516	0
	-59.196	-0.0124512	0	-0.0581055	0	-0.0339355	0	-0.0319824	0	0.0659792	0	-0.0419922	0	0.0507202	0	-0.024292	0
	-59.096	-0.0237732	0	-0.0655212	0	-0.0335388	0	-0.032074	0	0.0663757	0	-0.0415955	0	0.0511169	0	-0.0242004	0
	-58.996	-0.0148926	0	-0.0561527	0	-0.0124515	0	-0.0339359	0	0.075256	0	-0.0319217	0	0.0601803	0	-0.0223392	0
	-58.896	-0.0317383	0	-0.0617676	0	-0.0297852	0	-0.0395508	0	0.0584109	0	-0.0300293	0	0.0470581	0	-0.0279541	0
	-58.796	-0.026123	0	-0.0561526	0	-0.0124514	0	-0.0417483	0	0.0640257	0	-0.0322268	0	0.0526731	0	-0.0228274	0
	-58.696	-0.0300293	0	-0.0597534	0	-0.0168457	0	-0.0378418	0	0.0601198	0	-0.0356445	0	0.0482788	0	-0.0379639	0
	-58.596	-0.0296326	0	-0.0521545	0	-0.0276794	0	-0.0452576	0	0.0605164	0	-0.0240173	0	0.0374451	0	-0.0375671	0
	-58.496	-0.0319824	0	-0.0424808	0	-0.0300297	0	-0.035889	0	0.0816036	0	-0.0146488	0	0.0543209	0	-0.0281986	0
	-58.396	-0.032135	0	-0.0426331	0	-0.0184631	0	-0.0360413	0	0.0809631	0	-0.014801	0	0.0466614	0	-0.0283508	0
	-58.296	-0.0240172	0	-0.0462338	0	-0.0340878	0	-0.0513608	0	0.0544131	0	-0.0184018	0	0.0430606	0	-0.0241391	0
	-58.196	-0.0259705	0	-0.0481873	0	-0.0318298	0	-0.0533142	0	0.0524598	0	-0.0203552	0	0.0523376	0	-0.0260925	0
	-58.096	-0.0222168	0	-0.0449219	0	-0.0280762	0	-0.0498657	0	0.0679321	0	-0.0283203	0	0.0448608	0	-0.0223389	0
	-57.996	-0.0306398	0	-0.0642699	0	-0.0361937	0	-0.0659789	0	0.0480959	0	-0.0364378	0	0.0484621	0	-0.0304564	0
	-57.896	-0.0456543	0	-0.0717773	0	-0.0554199	0	-0.0847168	0	0.0405887	0	-0.0439453	0	0.0487671	0	-0.0265503	0
	-57.796	-0.0415955	0	-0.0677187	0	-0.0396425	0	-0.0806581	0	0.0446471	0	-0.0403749	0	0.0528258	0	-0.0299989	0
	-57.696	-0.0420837	0	-0.0680237	0	-0.0396423	0	-0.0689392	0	0.0446472	0	-0.0516052	0	0.0525208	0	-0.0304871	0
	-57.596	-0.0515137	0	-0.0737305	0	-0.0378418	0	-0.0671387	0	0.0464478	0	-0.0498047	0	0.046814	0	-0.039917	0
	-57.496	-0.0515137	0	-0.0737305	0	-0.0305176	0	-0.0671387	0	0.0464478	0	-0.0498047	0	0.0585327	0	-0.039917	0
	-57.396	-0.0516663	0	-0.0621643	0	-0.0419006	0	-0.0672913	0	0.0462952	0	-0.0499573	0	0.0583801	0	-0.0395813	0
	-57.296	-0.0440061	0	-0.0659176	0	-0.0456539	0	-0.0710445	0	0.0425419	0	-0.0537106	0	0.0541386	0	-0.0321041	0
	-57.196	-0.0495605	0	-0.0644531	0	-0.0437012	0	-0.0808105	0	0.0444946	0	-0.0517578	0	0.0526733	0	-0.0184326	0
	-57.096	-0.0456543	0	-0.0717773	0	-0.0397949	0	-0.0769043	0	0.0488892	0	-0.0473633	0	0.0565796	0	-0.00671387	0
	-56.996	-0.0498047	0	-0.0754393	0	-0.0320433	0	-0.0805663	0	0.0564577	0	-0.0397948	0	0.0529176	0	-0.0108641	0
	-56.896	-0.0476074	0	-0.0698242	0	-0.0456543	0	-0.0749512	0	0.0737913	0	-0.0341797	0	0.0697632	0	-0.0164795	0
	-56.796	-0.0439455	0	-0.0661624	0	-0.0302737	0	-0.0712894	0	0.0649411	0	-0.0383304	0	0.0621945	0	-0.0128177	0
	-56.696	-0.0415039	0	-0.0757446	0	-0.0395508	0	-0.0805664	0	0.0486454	0	-0.0394897	0	0.0526123	0	-0.022583	0
	-56.596	-0.0418396	0	-0.0835876	0	-0.0403748	0	-0.0887146	0	0.0483093	0	-0.0401306	0	0.052887	0	-0.0224304	0
	-56.496	-0.041748	0	-0.0839841	0	-0.0593259	0	-0.0969235	0	0.0405887	0	-0.0400388	0	0.0523685	0	-0.0304562	0
	-56.396	-0.041748	0	-0.0952148	0	-0.0588379	0	-0.108459	0	0.0408936	0	-0.0400391	0	0.0448608	0	-0.0379639	0
	-56.296	-0.0476072	0	-0.101074	0	-0.0534663	0	-0.121826	0	0.042542	0	-0.045898	0	0.0502324	0	-0.0438228	0
	-56.196	-0.041748	0	-0.0952148	0	-0.0476074	0	-0.127686	0	0.0484007	0	-0.0473633	0	0.0448608	0	-0.0379639	0
	-56.096	-0.0397949	0	-0.10498	0	-0.0578613	0	-0.137451	0	0.0386353	0	-0.0380859	0	0.0429077	0	-0.0482178	0
	-55.996	-0.0399475	0	-0.105133	0	-0.0692444	0	-0.137604	0	0.0384827	0	-0.0382385	0	0.0544739	0	-0.0520935	0
	-55.896	-0.0437012	0	-0.108887	0	-0.0651855	0	-0.141357	0	0.0347292	0	-0.0419922	0	0.0507202	0	-0.071167	0
	-55.796	-0.0441896	0	-0.108887	0	-0.0729982	0	-0.141358	0	0.0347289	0	-0.0498048	0	0.0624388	0	-0.0711671	0
	-55.696	-0.0588379	0	-0.101074	0	-0.0769043	0	-0.145264	0	0.0308229	0	-0.0532227	0	0.0585327	0	-0.0672607	0
	-55.596	-0.0480957	0	-0.101074	0	-0.0769043	0	-0.156677	0	0.031311	0	-0.041687	0	0.0585327	0	-0.0672607	0
	-55.496	-0.0534668	0	-0.103027	0	-0.0788574	0	-0.139404	0	0.0288697	0	-0.0361328	0	0.064087	0	-0.0697021	0
	-55.396	-0.0534668	0	-0.103027	0	-0.0788574	0	-0.138916	0	0.0401001	0	-0.0283203	0	0.0565796	0	-0.0692139	0
	-55.296	-0.0528259	0	-0.102875	0	-0.0787048	0	-0.127533	0	0.0173035	0	-0.0281677	0	0.0684509	0	-0.0690613	0
	-55.196	-0.041748	0	-0.103027	0	-0.0788574	0	-0.127686	0	0.0171509	0	-0.027832	0	0.0682983	0	-0.0614014	0
	-55.096	-0.0300293	0	-0.103027	0	-0.0788574	0	-0.127686	0	0.0171509	0	-0.0170898	0	0.0682983	0	-0.0692139	0
	-54.996	-0.029541	0	-0.103333	0	-0.0788574	0	-0.115967	0	0.0171509	0	-0.0283203	0	0.0682983	0	-0.0614014	0
	-54.896	-0.010498	0	-0.103027	0	-0.0788574	0	-0.115479	0	0.0288696	0	-0.0283203	0	0.0761108	0	-0.0614014	0
	-54.796	-0.010498	0	-0.103027	0	-0.0788574	0	-0.104248	0	0.0288696	0	-0.027832	0	0.0682983	0	-0.0614014	0
	-54.696	0.00137329	0	-0.10318	0	-0.07901	0	-0.104401	0	0.0284119	0	-0.0167542	0	0.0759583	0	-0.0498352	0
	-54.596	0.0109863	0	-0.101074	0	-0.0769043	0	-0.0944824	0	0.0230103	0	-0.0143433	0	0.0702515	0	-0.0477295	0
	-54.496	0.0222473	0	-0.101227	0	-0.0770569	0	-0.094635	0	0.0306702	0	-0.00698853	0	0.0700989	0	-0.0481873	0
	-54.396	0.0187988	0	-0.0932617	0	-0.0808105	0	-0.098877	0	0.0269167	0	-0.0107422	0	0.0663452	0	-0.0594482	0
	-54.296	0.0184631	0	-0.0931091	0	-0.0809631	0	-0.0982361	0	0.0387878	0	-0.0184021	0	0.0664978	0	-0.0589905	0
	-54.196	0.0109863	0	-0.0898438	0	-0.0847168	0	-0.0944824	0	0.0425414	0	-0.0146484	0	0.0702515	0	-0.0480347	0
	-54.096	0.0227051	0	-0.101074	0	-0.0847168	0	-0.0944824	0	0.0425415	0	-0.0146484	0	0.078064	0	-0.0552368	0
	-53.996	0.0305176	0	-0.0893555	0	-0.0847168	0	-0.0871582	0	0.0425415	0	-0.0146484	0	0.078064	0	-0.0477295	0
	-53.896	0.0246582	0	-0.0952148	0	-0.0905762	0	-0.104553	0	0.0361941	0	-0.0200195	0	0.0717163	0	-0.0535889	0
	-53.796	0.0246582	0	-0.0952148	0	-0.102295	0	-0.100342	0	0.0249634	0	-0.00878906	0	0.0604858	0	-0.0535889	0
	-53.696	0.036377	0	-0.0952148	0	-0.102295	0	-0.100342	0	0.0249634	0	-0.00878906	0	0.0604858	0	-0.0531006	0
	-53.596	0.036377	0	-0.0874023	0	-0.102783	0	-0.0925293	0	0.0324707	0	-0.000976563	0	0.0722046	0	-0.0418701	0
	-53.496	0.0500488	0	-0.0820315	0	-0.107666	0	-0.0749514	0	0.0425413	0	-0.00341818	0	0.0780638	0	-0.036011	0
	-53.396	0.0617676	0	-0.0927734	0	-0.0964355	0	-0.0749512	0	0.0425415	0	-0.00683594	0	0.078064	0	-0.0357056	0
	-53.296	0.0617676	0	-0.0820313	0	-0.0964355	0	-0.0754395	0	0.0542603	0	-0.00683594	0	0.078064	0	-0.0281982	0
	-53.196	0.0695801	0	-0.081543	0	-0.0964355	0	-0.0788574	0	0.0542603	0	-0.00683594	0	0.0858765	0	-0.0281982	0
	-53.096	0.0809631	0	-0.0816956	0	-0.0967712	0	-0.0669861	0	0.0544128	0	-0.00668335	0	0.0860291	0	-0.0280457	0
	-52.996	0.0674744	0	-0.0914611	0	-0.0985412	0	-0.0692443	0	0.0521546	0	0.00277719	0	0.0834657	0	-0.0303039	0
	-52.896	0.0637207	0	-0.0874023	0	-0.102295	0	-0.072998	0	0.0479127	0	-0.000976563	0	0.0722046	0	-0.0335693	0
	-52.796	0.067627	0	-0.0834962	0	-0.0983888	0	-0.0576784	0	0.0405882	0	0.00292954	0	0.0878294	0	-0.018921	0
	-52.696	0.0678711	0	-0.083252	0	-0.0981445	0	-0.0649414	0	0.048645	0	0.0106812	0	0.0880737	0	-0.0216064	0
	-52.596	0.0732422	0	-0.0778809	0	-0.0927734	0	-0.0595703	0	0.0540161	0	0.00854492	0	0.09375	0	-0.00500488	0
	-52.496	0.067627	0	-0.0834959	0	-0.0983885	0	-0.0769041	0	0.0484011	0	0.0029299	0	0.0956423	0	-0.0106199	0
	-52.396	0.067627	0	-0.0834961	0	-0.0983887	0	-0.0765991	0	0.0484009	0	-0.00488281	0	0.0956421	0	0.000610352	0
	-52.296	0.067627	0	-0.0834961	0	-0.098877	0	-0.0690918	0	0.0484009	0	0.00292969	0	0.0956421	0	-0.0106201	0
	-52.196	0.067627	0	-0.0834961	0	-0.109619	0	-0.057373	0	0.0484009	0	-0.00488281	0	0.0956421	0	-0.0223389	0
	-52.096	0.0790405	0	-0.0834961	0	-0.0983887	0	-0.0686035	0	0.0601196	0	-0.00488281	0	0.107361	0	-0.0106201	0
	-51.996	0.0715334	0	-0.0834959	0	-0.0983884	0	-0.0456541	0	0.0601199	0	-0.00488257	0	0.107361	0	-0.0106199	0
	-51.896	0.0773926	0	-0.0776367	0	-0.104248	0	-0.0397949	0	0.0659788	0	0.000976563	0	0.11322	0	-0.00476074	0
	-51.796	0.0715334	0	-0.0717769	0	-0.110107	0	-0.0453487	0	0.0684209	0	-0.00457719	0	0.107361	0	-0.0106197	0
	-51.696	0.0852051	0	-0.065918	0	-0.104736	0	-0.0437012	0	0.0776975	0	0.00848389	0	0.11322	0	-0.00476074	0
	-51.596	0.0791931	0	-0.0719299	0	-0.12149	0	-0.0375061	0	0.0716858	0	-0.0167542	0	0.107208	0	0.000946045	0
	-51.496	0.0678407	0	-0.0871884	0	-0.114105	0	-0.0301206	0	0.0561221	0	-0.0210873	0	0.103363	0	-0.00289887	0
	-51.396	0.0734863	0	-0.0698242	0	-0.115967	0	-0.0314941	0	0.0542603	0	-0.0341797	0	0.109314	0	-0.00476074	0
	-51.296	0.0695801	0	-0.0737303	0	-0.119873	0	-0.0238646	0	0.0425417	0	-0.026367	0	0.0975954	0	-0.00866684	0
	-51.196	0.0698242	0	-0.0734863	0	-0.119629	0	-0.00830078	0	0.0427856	0	-0.026123	0	0.0978394	0	-0.00842285	0
	-51.096	0.0717773	0	-0.0715332	0	-0.117676	0	-0.00665283	0	0.0338135	0	-0.0358887	0	0.0997925	0	-0.00598145	0
	-50.996	0.0771482	0	-0.0656743	0	-0.119629	0	-0.00878951	0	0.0579219	0	-0.030518	0	0.105163	0	0.0106197	0
	-50.896	0.0695801	0	-0.0620117	0	-0.116455	0	-0.0163574	0	0.0386356	0	-0.0380859	0	0.0975952	0	0.00256348	0
	-50.796	0.0695799	0	-0.0541994	0	-0.127686	0	-0.0163576	0	0.0503539	0	-0.0380861	0	0.0975951	0	-0.00817886	0
	-50.696	0.0653687	0	-0.0585938	0	-0.131592	0	-0.00854492	0	0.0464479	0	-0.0419922	0	0.093689	0	-0.000854492	0
	-50.596	0.0617676	0	-0.065918	0	-0.127686	0	-0.0168457	0	0.0386353	0	-0.0380859	0	0.0980835	0	-0.00866699	0
	-50.496	0.0619205	0	-0.065765	0	-0.127533	0	-0.0279232	0	0.0387882	0	-0.037933	0	0.0977482	0	-0.00851405	0
	-50.396	0.0710449	0	-0.0444336	0	-0.11792	0	-0.00708008	0	0.0484005	0	-0.0286255	0	0.11908	0	0.00140381	0
	-50.296	0.0558469	0	-0.048401	0	-0.121582	0	-0.0219727	0	0.0447387	0	-0.039795	0	0.10321	0	0.00524893	0
	-50.196	0.0482483	0	-0.0559998	0	-0.121674	0	-0.0223694	0	0.0446472	0	-0.0398865	0	0.0918884	0	0.00515747	0
	-50.096	0.052002	0	-0.0444336	0	-0.110107	0	-0.026123	0	0.0479126	0	-0.0249023	0	0.0956421	0	0.00939941	0
	-49.996	0.0600586	0	-0.0441895	0	-0.117676	0	-0.0258789	0	0.0369263	0	-0.0358887	0	0.0841675	0	0.020874	0
	-49.896	0.0656738	0	-0.0385742	0	-0.112549	0	-0.020752	0	0.0347288	0	-0.0302734	0	0.0897827	0	0.0264893	0
	-49.796	0.0656736	0	-0.0390627	0	-0.115967	0	-0.0319827	0	0.0344236	0	-0.030762	0	0.101501	0	0.026489	0
	-49.696	0.065033	0	-0.0504456	0	-0.116119	0	-0.032135	0	0.0270691	0	-0.0421448	0	0.101349	0	0.0263367	0
	-49.596	0.036377	0	-0.0600586	0	-0.125732	0	-0.0339355	0	0.0246582	0	-0.0517578	0	0.0917358	0	0.00500488	0
	-49.496	0.0360718	0	-0.048645	0	-0.125244	0	-0.041748	0	0.0171509	0	-0.0517578	0	0.0917358	0	0.00500488	0
	-49.396	0.0282288	0	-0.0559998	0	-0.114349	0	-0.0411072	0	0.0173035	0	-0.0516052	0	0.0918884	0	0.00564575	0
	-49.296	0.020752	0	-0.0405275	0	-0.121826	0	-0.0261232	0	0.021057	0	-0.0478517	0	0.0956419	0	0.0206297	0
	-49.196	0.0167847	0	-0.0441895	0	-0.125488	0	-0.0297852	0	0.00567642	0	-0.0515137	0	0.09198	0	0.0169678	0
	-49.096	0.0112915	0	-0.0424805	0	-0.124084	0	-0.0280762	0	0.00738525	0	-0.0498047	0	0.0933838	0	0.0186768	0
	-48.996	0.0263062	0	-0.0429688	0	-0.119873	0	-0.0280762	0	0.00738525	0	-0.0615234	0	0.0858765	0	0.0181885	0
	-48.896	0.00527954	0	-0.059906	0	-0.12558	0	-0.033783	0	-0.00582865	0	-0.0555115	0	0.0914001	0	0.00125122	0
	-48.796	0.014557	0	-0.0423281	0	-0.115509	0	-0.0357363	0	0.0114439	0	-0.0457461	0	0.0899351	0	0.0110166	0
	-48.696	-0.010498	0	-0.0444336	0	-0.110107	0	-0.0378418	0	0.00933847	0	-0.0595703	0	0.0956421	0	0.00891113	0
	-48.596	-0.0102539	0	-0.0441895	0	-0.110168	0	-0.0375977	0	0.0100708	0	-0.0588379	0	0.0955811	0	0.00866699	0
	-48.496	-0.0112305	0	-0.0446777	0	-0.118164	0	-0.0377807	0	0.020813	0	-0.0480957	0	0.0875855	0	-0.00305173	0
	-48.396	-0.0280762	0	-0.050293	0	-0.123779	0	-0.0358887	0	0.00378439	0	-0.0537109	0	0.0819702	0	-0.00866699	0
	-48.296	-0.0280762	0	-0.050293	0	-0.115967	0	-0.0358887	0	0.0112915	0	-0.0537109	0	0.0814819	0	-0.00866699	0
	-48.196	-0.0341492	0	-0.0521545	0	-0.110016	0	-0.0299377	0	0.00942969	0	-0.04776	0	0.0879211	0	-0.00271606	0
	-48.096	-0.0358887	0	-0.0463867	0	-0.104248	0	-0.0241699	0	0.015686	0	-0.0419922	0	0.093689	0	0.00274658	0
	-47.996	-0.036133	0	-0.0466311	0	-0.104492	0	-0.0244143	0	0.0261839	0	-0.0422365	0	0.101257	0	-0.00500509	0
	-47.896	-0.0422363	0	-0.0522461	0	-0.110107	0	-0.0300293	0	0.00982687	0	-0.0478516	0	0.0956421	0	0.00109863	0
	-47.796	-0.0534668	0	-0.0517578	0	-0.110596	0	-0.029541	0	0.0288696	0	-0.0478516	0	0.0956421	0	0.000610352	0
	-47.696	-0.0612793	0	-0.0327148	0	-0.121826	0	-0.0183105	0	0.0288696	0	-0.0478516	0	0.107361	0	-0.0109253	0
	-47.596	-0.0671387	0	-0.0385742	0	-0.127686	0	-0.0241699	0	0.0230103	0	-0.0537109	0	0.101013	0	-0.024292	0
	-47.496	-0.0615847	0	-0.0327153	0	-0.121338	0	-0.0261235	0	0.0210567	0	-0.0556645	0	0.103454	0	-0.00671431	0
	-47.396	-0.0749512	0	-0.0390625	0	-0.104736	0	-0.0241699	0	0.0230105	0	-0.0615234	0	0.0975952	0	-0.0125732	0
	-47.296	-0.0749512	0	-0.050293	0	-0.115967	0	-0.0319824	0	0.0230103	0	-0.0620117	0	0.09729	0	-0.0125732	0
	-47.196	-0.0749512	0	-0.050293	0	-0.116272	0	-0.0236816	0	0.022522	0	-0.0727539	0	0.0819702	0	-0.0125732	0
	-47.096	-0.0692444	0	-0.0328674	0	-0.118073	0	-0.00674438	0	0.0166931	0	-0.0558167	0	0.0954895	0	-0.00686646	0
	-46.996	-0.072998	0	-0.0369261	0	-0.121826	0	-0.0109862	0	0.017151	0	-0.0595702	0	0.091736	0	-0.0111082	0
	-46.896	-0.072998	0	-0.0561523	0	-0.121826	0	-0.0222168	0	0.0174561	0	-0.0595703	0	0.092041	0	-0.0223389	0
	-46.796	-0.0771486	0	-0.048584	0	-0.125977	0	-0.025879	0	0.0205078	0	-0.0754395	0	0.0950927	0	-0.0264893	0
	-46.696	-0.0822754	0	-0.0541992	0	-0.123291	0	-0.0197754	0	0.00787374	0	-0.0688477	0	0.0824585	0	-0.0316162	0
	-46.596	-0.0712891	0	-0.0544434	0	-0.112793	0	-0.00927734	0	0.0183716	0	-0.0578613	0	0.0934448	0	-0.0206299	0
	-46.496	-0.0769043	0	-0.0527342	0	-0.11792	0	-0.0261228	0	0.00903341	0	-0.0634764	0	0.0800173	0	-0.0262449	0
	-46.396	-0.0769043	0	-0.0639648	0	-0.11792	0	-0.026123	0	0.00152588	0	-0.0634766	0	0.0800171	0	-0.0262451	0
	-46.296	-0.0729982	0	-0.0603641	0	-0.114319	0	-0.0222171	0	0.0171506	0	-0.0517581	0	0.0920407	0	-0.0218509	0
	-46.196	-0.0695801	0	-0.0600586	0	-0.114014	0	-0.026123	0	0.0127565	0	-0.0556641	0	0.0875244	0	-0.0145264	0
	-46.096	-0.0830078	0	-0.0549316	0	-0.108398	0	-0.0209961	0	0.0141602	0	-0.0500488	0	0.0859375	0	-0.00891113	0
	-45.996	-0.088623	0	-0.0717771	0	-0.114502	0	-0.0378416	0	0.00152609	0	-0.0556639	0	0.0956423	0	-0.0145262	0
	-45.896	-0.0869751	0	-0.0698242	0	-0.131592	0	-0.0440063	0	-0.00482154	0	-0.0620117	0	0.0819702	0	-0.0203857	0
	-45.796	-0.0958862	0	-0.0637209	0	-0.125489	0	-0.0454104	0	0.00176978	0	-0.0549319	0	0.095886	0	-0.0142825	0
	-45.696	-0.0830688	0	-0.0463867	0	-0.119873	0	-0.0397949	0	0.00707987	0	-0.0385742	0	0.101501	0	-0.00866699	0
	-45.596	-0.0905762	0	-0.0466919	0	-0.119873	0	-0.0397949	0	0.00738525	0	-0.0498047	0	0.101501	0	-0.00866699	0
	-45.496	-0.083252	0	-0.0541992	0	-0.120178	0	-0.0280762	0	0.00738525	0	-0.0498047	0	0.101501	0	-0.00866699	0
	-45.396	-0.102539	0	-0.0544434	0	-0.128418	0	-0.0288086	0	0.0188599	0	-0.050354	0	0.112976	0	-0.00109863	0
	-45.296	-0.0964353	0	-0.0566403	0	-0.133545	0	-0.033447	0	0.0171512	0	-0.05957	0	0.111267	0	-0.00280732	0
	-45.196	-0.0905762	0	-0.0620117	0	-0.135986	0	-0.0168457	0	0.0303343	0	-0.0537109	0	0.117615	0	0.00256348	0
	-45.096	-0.0982361	0	-0.0618591	0	-0.146576	0	-0.0279236	0	0.0192566	0	-0.0535583	0	0.128998	0	-0.0085144	0
	-44.996	-0.0944824	0	-0.0463869	0	-0.131592	0	-0.0124513	0	0.0347289	0	-0.0502931	0	0.132751	0	-0.00506607	0
	-44.896	-0.0944824	0	-0.0463867	0	-0.131592	0	-0.0124512	0	0.0344238	0	-0.0610352	0	0.132751	0	-0.0125732	0
	-44.796	-0.0944824	0	-0.0463867	0	-0.131592	0	-0.0124512	0	0.0269165	0	-0.0419922	0	0.140564	0	-0.00134277	0
	-44.696	-0.0939941	0	-0.0463867	0	-0.123291	0	-0.0124512	0	0.0269165	0	-0.0424805	0	0.140564	0	-0.0125732	0
	-44.596	-0.0829163	0	-0.0387268	0	-0.112213	0	-0.0126038	0	0.0262756	0	-0.0538635	0	0.140411	0	-0.0127258	0
	-44.496	-0.0787047	0	-0.0423276	0	-0.115814	0	-0.0162046	0	0.0119326	0	-0.0457456	0	0.148529	0	-0.00881931	0
	-44.396	-0.075592	0	-0.0387268	0	-0.112701	0	-0.00509644	0	0.034088	0	-0.0421448	0	0.15213	0	-0.0127258	0
	-44.296	-0.0788574	0	-0.0502928	0	-0.127685	0	-0.0163573	0	0.0191042	0	-0.057617	0	0.136658	0	-0.0164793	0
	-44.196	-0.0788574	0	-0.0424805	0	-0.127686	0	-0.0163574	0	0.019104	0	-0.0458984	0	0.136658	0	-0.0164795	0
	-44.096	-0.0791016	0	-0.0427246	0	-0.12793	0	-0.0166016	0	0.0185547	0	-0.0461426	0	0.136414	0	-0.00500488	0
	-43.996	-0.0844724	0	-0.0480953	0	-0.1333	0	-0.0219722	0	-0.00213581	0	-0.0515133	0	0.12323	0	-0.0103756	0
	-43.896	-0.0788574	0	-0.0427856	0	-0.127686	0	-0.0241699	0	0.0034788	0	-0.0458984	0	0.128845	0	-0.00524902	0
	-43.796	-0.0749512	0	-0.0463869	0	-0.123779	0	-0.0124513	0	0.0147093	0	-0.0415041	0	0.132751	0	-0.0125734	0
	-43.696	-0.0749512	0	-0.0463867	0	-0.123779	0	-0.0124512	0	-0.0043335	0	-0.0302734	0	0.132751	0	-0.00476074	0
	-43.596	-0.0710449	0	-0.0424805	0	-0.119385	0	-0.00854492	0	0.00738525	0	-0.0263672	0	0.136658	0	-0.00866699	0
	-43.496	-0.0705566	0	-0.03125	0	-0.108154	0	-0.00823975	0	0.00708008	0	-0.0268555	0	0.124939	0	-0.00866699	0
	-43.396	-0.0632324	0	-0.0458984	0	-0.112061	0	-0.00463867	0	-0.00433335	0	-0.0415039	0	0.121033	0	-0.0125732	0
	-43.296	-0.0690918	0	-0.0327146	0	-0.11792	0	-0.010803	0	0.00103781	0	-0.0366209	0	0.115174	0	-0.0184324	0
	-43.196	-0.0687866	0	-0.0327148	0	-0.11792	0	-0.0183105	0	-0.0101929	0	-0.0473633	0	0.115662	0	-0.0184326	0
	-43.096	-0.0554199	0	-0.0265503	0	-0.112061	0	-0.000732422	0	-0.0043335	0	-0.0302734	0	0.124939	0	-0.0125732	0
	-42.996	-0.0557253	0	-0.00732446	0	-0.112061	0	-0.00073266	0	-0.00433373	0	-0.0302737	0	0.124939	0	-0.0125735	0
	-42.896	-0.057373	0	-0.0131836	0	-0.11792	0	-0.0065918	0	-0.00970438	0	-0.0366211	0	0.11908	0	-0.0106201	0
	-42.796	-0.0576175	0	-0.0134281	0	-0.117859	0	-0.0068363	0	0.00128138	0	-0.0480961	0	0.11914	0	-0.0186771	0
	-42.696	-0.0593262	0	-0.0229492	0	-0.119873	0	-0.0163574	0	-0.0199581	0	-0.0576172	0	0.105408	0	-0.0203857	0
	-42.596	-0.0651855	0	-0.0288086	0	-0.114014	0	-0.010498	0	-0.0258179	0	-0.0634766	0	0.0995483	0	-0.0262451	0
	-42.496	-0.0532227	0	-0.0285645	0	-0.125	0	-0.0102539	0	-0.0330811	0	-0.0557251	0	0.0997925	0	-0.0142822	0
	-42.396	-0.0495605	0	-0.0327148	0	-0.106201	0	-0.0144043	0	-0.029724	0	-0.0673828	0	0.0956421	0	-0.0301514	0
	-42.296	-0.0492555	0	-0.032715	0	-0.105896	0	-0.0144044	0	-0.0417482	0	-0.067383	0	0.0956419	0	-0.0301515	0
	-42.196	-0.0457153	0	-0.0285645	0	-0.102051	0	-0.0185547	0	-0.0529173	0	-0.0710449	0	0.09198	0	-0.0333252	0
	-42.096	-0.0354309	0	-0.0231018	0	-0.096283	0	-0.0240173	0	-0.0549622	0	-0.0652771	0	0.0982361	0	-0.00460815	0
	-41.996	-0.02417	0	-0.0268557	0	-0.0847171	0	-0.0314944	0	-0.0512088	0	-0.0615237	0	0.105407	0	-0.0125735	0
	-41.896	-0.0301819	0	-0.0325623	0	-0.0904236	0	-0.0264587	0	-0.0691221	0	-0.066925	0	0.0997009	0	-0.01828	0
	-41.796	-0.0397949	0	-0.0346679	0	-0.100647	0	-0.0397948	0	-0.0824584	0	-0.0693358	0	0.0858766	0	-0.0203857	0
	-41.696	-0.0319824	0	-0.034668	0	-0.100037	0	-0.0397949	0	-0.0819702	0	-0.0615234	0	0.0858765	0	-0.0203857	0
	-41.596	-0.0319824	0	-0.034668	0	-0.0925293	0	-0.0397949	0	-0.071228	0	-0.0615234	0	0.0861816	0	-0.0281982	0
	-41.496	-0.0358887	0	-0.0382689	0	-0.0959471	0	-0.043701	0	-0.0741576	0	-0.073242	0	0.0897829	0	-0.0321043	0
	-41.396	-0.0239258	0	-0.0305176	0	-0.0844727	0	-0.043457	0	-0.0623779	0	-0.0651855	0	0.0900269	0	-0.0240479	0
	-41.296	-0.0183105	0	-0.0249026	0	-0.0788576	0	-0.0381472	0	-0.0609743	0	-0.0668947	0	0.0956419	0	-0.0184328	0
	-41.196	-0.0065918	0	-0.0131836	0	-0.0788574	0	-0.0456543	0	-0.0609741	0	-0.0478516	0	0.0953369	0	-0.0184326	0
	-41.096	-0.00723267	0	-0.0133362	0	-0.0787048	0	-0.0458069	0	-0.0611267	0	-0.0484924	0	0.0993958	0	-0.00686646	0
	-40.996	-0.0222168	0	-0.0170897	0	-0.0744627	0	-0.0495604	0	-0.0648802	0	-0.0634764	0	0.0956422	0	-0.0111082	0
	-40.896	-0.027771	0	-0.022644	0	-0.0570679	0	-0.0551147	0	-0.0704344	0	-0.0768433	0	0.0979004	0	-0.0278931	0
	-40.796	-0.0123597	0	-0.0150456	0	-0.0494694	0	-0.0480046	0	-0.0701603	0	-0.0614323	0	0.105499	0	-0.0202946	0
	-40.696	-0.0142517	0	-0.0169373	0	-0.0510559	0	-0.0611267	0	-0.0613098	0	-0.0711365	0	0.0957947	0	-0.0221863	0
	-40.596	-0.010498	0	-0.0131836	0	-0.0401001	0	-0.0568848	0	-0.0682983	0	-0.0673828	0	0.107361	0	-0.0184326	0
	-40.496	-0.00488281	0	-0.0192869	0	-0.0534055	0	-0.0517576	0	-0.0631711	0	-0.0734861	0	0.101258	0	-0.0245359	0
	-40.396	-0.010498	0	-0.0249023	0	-0.0515137	0	-0.057373	0	-0.0805052	0	-0.0791016	0	0.0878296	0	-0.0301514	0
	-40.296	-0.010498	0	-0.0249023	0	-0.0515137	0	-0.0456543	0	-0.0805054	0	-0.0791016	0	0.0878296	0	-0.0223389	0
	-40.196	-0.010498	0	-0.0249023	0	-0.0440063	0	-0.0461426	0	-0.0809937	0	-0.0791016	0	0.0881348	0	-0.0223389	0
	-40.096	-0.00463867	0	-0.019043	0	-0.0456543	0	-0.0515137	0	-0.0863647	0	-0.0732422	0	0.101196	0	-0.0164795	0
	-39.996	-0.00268555	0	-0.0249021	0	-0.0397947	0	-0.0573728	0	-0.103943	0	-0.0791014	0	0.0878298	0	-0.0301512	0
	-39.896	0.00317383	0	-0.019043	0	-0.0339355	0	-0.0515137	0	-0.0980837	0	-0.0732422	0	0.0932007	0	-0.0169678	0
	-39.796	-0.0026857	0	-0.0249023	0	-0.0397948	0	-0.0490722	0	-0.103943	0	-0.0791015	0	0.0648805	0	-0.0335692	0
	-39.696	-0.00585938	0	-0.020752	0	-0.043457	0	-0.0493164	0	-0.107605	0	-0.0827637	0	0.0719604	0	-0.0338135	0
	-39.596	0.0225525	0	-0.0231018	0	-0.0379944	0	-0.0360413	0	-0.102142	0	-0.077301	0	0.0666809	0	-0.0283508	0
	-39.496	0.0129395	0	-0.0327145	0	-0.0476071	0	-0.0534664	0	-0.100036	0	-0.0786129	0	0.0678104	0	-0.0384518	0
	-39.396	0.0123596	0	-0.0323181	0	-0.047699	0	-0.0535583	0	-0.0996399	0	-0.0674744	0	0.056488	0	-0.0497742	0
	-39.296	-0.00463867	0	-0.0268553	0	-0.0534666	0	-0.071533	0	-0.094177	0	-0.073242	0	0.0507204	0	-0.0550535	0
	-39.196	-0.00479126	0	-0.0270081	0	-0.0536194	0	-0.082428	0	-0.0943298	0	-0.061676	0	0.0427551	0	-0.0439758	0
	-39.096	-0.00268555	0	-0.0249023	0	-0.0397949	0	-0.0690918	0	-0.0922241	0	-0.0712891	0	0.0448608	0	-0.0423584	0
	-38.996	-0.00283828	0	-0.0250551	0	-0.0404359	0	-0.0692445	0	-0.0923769	0	-0.0711366	0	0.0447081	0	-0.0537416	0
	-38.896	-0.00643921	0	-0.028656	0	-0.0552673	0	-0.0728455	0	-0.0959776	0	-0.0672302	0	0.0411072	0	-0.0573425	0
	-38.796	-0.00268555	0	-0.0249025	0	-0.0437013	0	-0.0690919	0	-0.0922243	0	-0.0637819	0	0.045349	0	-0.0653078	0
	-38.696	-0.00268555	0	-0.0366211	0	-0.0437012	0	-0.0690918	0	-0.0922241	0	-0.0709839	0	0.0565796	0	-0.0653076	0
	-38.596	-0.00253296	0	-0.0247498	0	-0.0435486	0	-0.0689392	0	-0.0920715	0	-0.063324	0	0.0567322	0	-0.065155	0
	-38.496	-0.00463867	0	-0.0268554	0	-0.0456542	0	-0.0710448	0	-0.0941772	0	-0.0654296	0	0.0619508	0	-0.0672607	0
	-38.396	0.00317383	0	-0.0385742	0	-0.0456543	0	-0.0593262	0	-0.0946655	0	-0.0537109	0	0.0507202	0	-0.0675659	0
	-38.296	0.00106812	0	-0.0406798	0	-0.0477599	0	-0.0619201	0	-0.0962829	0	-0.0558166	0	0.0486146	0	-0.0654601	0
	-38.196	-0.0065918	0	-0.0561523	0	-0.0554199	0	-0.0803223	0	-0.103943	0	-0.0629883	0	0.0331421	0	-0.0848389	0
	-38.096	-0.0107422	0	-0.0521851	0	-0.0598755	0	-0.0732422	0	-0.107605	0	-0.0559082	0	0.0368042	0	-0.0968018	0
	-37.996	-0.0163574	0	-0.0581053	0	-0.0729978	0	-0.071533	0	-0.10199	0	-0.0615232	0	0.0233767	0	-0.102417	0
	-37.896	-0.0161133	0	-0.057373	0	-0.0610352	0	-0.0825195	0	-0.113464	0	-0.0612793	0	0.0314331	0	-0.0943604	0
	-37.796	-0.0107424	0	-0.0407719	0	-0.0556645	0	-0.0771489	0	-0.0963749	0	-0.0559086	0	0.0372921	0	-0.089478	0
	-37.696	-0.0158691	0	-0.0458984	0	-0.0604858	0	-0.0822754	0	-0.101501	0	-0.0615234	0	0.0429077	0	-0.105835	0
	-37.596	-0.000732422	0	-0.0424805	0	-0.0378418	0	-0.0671387	0	-0.0863647	0	-0.0571289	0	0.0473022	0	-0.0906982	0
	-37.496	-0.000976563	0	-0.0427246	0	-0.0305786	0	-0.0673828	0	-0.0866089	0	-0.0461426	0	0.0582886	0	-0.0912476	0
	-37.396	0.00482178	0	-0.0483398	0	-0.0437012	0	-0.072998	0	-0.0927122	0	-0.0517578	0	0.0526733	0	-0.10437	0
	-37.296	-0.00268555	0	-0.0480347	0	-0.0437012	0	-0.0733032	0	-0.0961304	0	-0.0517578	0	0.0448608	0	-0.0926514	0
	-37.196	-0.00268555	0	-0.0405273	0	-0.0437012	0	-0.0808105	0	-0.0961304	0	-0.0517578	0	0.0526733	0	-0.0926514	0
	-37.096	-0.00854492	0	-0.0463867	0	-0.0500488	0	-0.0871582	0	-0.101501	0	-0.0581055	0	0.0390015	0	-0.098999	0
	-36.996	-0.0202637	0	-0.0463867	0	-0.0612793	0	-0.0983887	0	-0.090271	0	-0.0693359	0	0.0385132	0	-0.110229	0
	-36.896	-0.0201721	0	-0.0466003	0	-0.0611877	0	-0.0865784	0	-0.0901794	0	-0.0692444	0	0.0273743	0	-0.110443	0
	-36.796	-0.0183103	0	-0.0522459	0	-0.059326	0	-0.0847166	0	-0.0961302	0	-0.0673826	0	0.0175173	0	-0.116089	0
	-36.696	-0.0124512	0	-0.0463867	0	-0.0534668	0	-0.0793457	0	-0.0902712	0	-0.0498047	0	0.0350952	0	-0.102417	0
	-36.596	-0.0144043	0	-0.0405273	0	-0.0476074	0	-0.0847168	0	-0.0844116	0	-0.0442505	0	0.0409546	0	-0.0965576	0
	-36.496	-0.0140994	0	-0.0405276	0	-0.0476077	0	-0.0769045	0	-0.0961306	0	-0.0514529	0	0.0409544	0	-0.0853274	0
	-36.396	-0.0124512	0	-0.0463867	0	-0.0534668	0	-0.0827637	0	-0.10199	0	-0.0419922	0	0.0350952	0	-0.102417	0
	-36.296	-0.0124512	0	-0.0463867	0	-0.0534668	0	-0.0713501	0	-0.113708	0	-0.0419922	0	0.0350952	0	-0.102417	0
	-36.196	-0.0124512	0	-0.0463867	0	-0.0534668	0	-0.0788574	0	-0.10199	0	-0.0419922	0	0.0350952	0	-0.102722	0
	-36.096	-0.0124512	0	-0.0463867	0	-0.0534668	0	-0.0788574	0	-0.10199	0	-0.0419922	0	0.0350952	0	-0.110229	0
	-35.996	-0.0124512	0	-0.0463867	0	-0.0534668	0	-0.0793457	0	-0.113708	0	-0.0419922	0	0.0426025	0	-0.0985107	0
	-35.896	-0.0241699	0	-0.0463867	0	-0.0534668	0	-0.0905762	0	-0.101685	0	-0.0419922	0	0.0350952	0	-0.0985107	0
	-35.796	-0.0241701	0	-0.0463869	0	-0.0537721	0	-0.0905763	0	-0.0941774	0	-0.0302736	0	0.0350951	0	-0.0989992	0
	-35.696	-0.033783	0	-0.0559998	0	-0.0708923	0	-0.0923767	0	-0.10379	0	-0.0398865	0	0.0249939	0	-0.11203	0
	-35.596	-0.0300293	0	-0.0522461	0	-0.0554199	0	-0.088623	0	-0.100037	0	-0.0361328	0	0.0175171	0	-0.108276	0
	-35.496	-0.0241699	0	-0.0463869	0	-0.0495608	0	-0.0827639	0	-0.105896	0	-0.0297854	0	0.0233763	0	-0.102905	0
	-35.396	-0.0300293	0	-0.0600586	0	-0.0559082	0	-0.0889282	0	-0.111755	0	-0.0166016	0	0.0175171	0	-0.1203	0
	-35.296	-0.0302734	0	-0.0603027	0	-0.0673828	0	-0.097168	0	-0.112	0	-0.0168457	0	0.0172729	0	-0.128052	0
	-35.196	-0.0356445	0	-0.0773926	0	-0.0727539	0	-0.11377	0	-0.11737	0	-0.0222168	0	0.0119019	0	-0.133911	0
	-35.096	-0.0300293	0	-0.0717773	0	-0.0671387	0	-0.108459	0	-0.119568	0	-0.0166016	0	0.0175171	0	-0.139526	0
	-34.996	-0.0378418	0	-0.0717773	0	-0.0671387	0	-0.104248	0	-0.111755	0	-0.0166016	0	0.0175171	0	-0.139832	0
	-34.896	-0.0378418	0	-0.0717773	0	-0.0671387	0	-0.104736	0	-0.119568	0	-0.0166016	0	0.0175171	0	-0.147339	0
	-34.796	-0.0373535	0	-0.0717773	0	-0.0671387	0	-0.115967	0	-0.11908	0	-0.00488281	0	0.00970459	0	-0.147827	0
	-34.696	-0.0266113	0	-0.0717773	0	-0.0593262	0	-0.108154	0	-0.108337	0	-0.0166016	0	0.0175171	0	-0.147339	0
	-34.596	-0.0415955	0	-0.075531	0	-0.0630798	0	-0.111908	0	-0.123322	0	-0.00863647	0	0.0137634	0	-0.151093	0
	-34.496	-0.0375977	0	-0.0715334	0	-0.0476686	0	-0.0966798	0	-0.119324	0	-0.00463882	0	0.0177611	0	-0.1474	0
	-34.396	-0.0378418	0	-0.0717773	0	-0.0671387	0	-0.108154	0	-0.119568	0	-0.00537109	0	0.0175171	0	-0.147034	0
	-34.296	-0.0376892	0	-0.0716248	0	-0.0669861	0	-0.108002	0	-0.119415	0	-0.00863647	0	0.0293884	0	-0.139679	0
	-34.196	-0.0336914	0	-0.067627	0	-0.0626831	0	-0.104004	0	-0.115418	0	-0.00463867	0	0.0333862	0	-0.143677	0
	-34.096	-0.0334473	0	-0.0678711	0	-0.0554199	0	-0.104553	0	-0.115662	0	-0.00488281	0	0.0331421	0	-0.15564	0
	-33.996	-0.0222168	0	-0.0678711	0	-0.0554199	0	-0.112061	0	-0.12738	0	-0.00488281	0	0.0331421	0	-0.155151	0
	-33.896	-0.0227051	0	-0.0678711	0	-0.0437012	0	-0.112061	0	-0.115173	0	-0.00488281	0	0.0409546	0	-0.155151	0
	-33.796	-0.0259703	0	-0.0677184	0	-0.0435485	0	-0.111908	0	-0.10379	0	-0.00473011	0	0.0411073	0	-0.155304	0
	-33.696	-0.0301819	0	-0.0641174	0	-0.0399475	0	-0.0970764	0	-0.0923769	0	-0.00112915	0	0.0447083	0	-0.15921	0
	-33.596	-0.0261841	0	-0.0681152	0	-0.043457	0	-0.111816	0	-0.103699	0	0.00708008	0	0.0411987	0	-0.154907	0
	-33.496	-0.0279234	0	-0.0735779	0	-0.0376893	0	-0.106049	0	-0.097931	0	0.0125427	0	0.0586852	0	-0.137421	0
	-33.396	-0.0241699	0	-0.0581055	0	-0.0339355	0	-0.1026	0	-0.0941774	0	0.00878906	0	0.0619507	0	-0.133667	0
	-33.296	-0.0300293	0	-0.0639646	0	-0.0397947	0	-0.115967	0	-0.100036	0	0.0029299	0	0.0526735	0	-0.139526	0
	-33.196	-0.0378418	0	-0.06427	0	-0.0397949	0	-0.115967	0	-0.100037	0	0.00292969	0	0.0640869	0	-0.127808	0
	-33.096	-0.0297852	0	-0.0715332	0	-0.0317383	0	-0.108398	0	-0.0997925	0	0.00317383	0	0.0568237	0	-0.127563	0
	-32.996	-0.0241699	0	-0.0581057	0	-0.0261233	0	-0.102295	0	-0.0941775	0	0.00878885	0	0.0624388	0	-0.122437	0
	-32.896	-0.0241699	0	-0.0585938	0	-0.026123	0	-0.102295	0	-0.0941772	0	0.00878906	0	0.0627441	0	-0.133972	0
	-32.796	-0.0319824	0	-0.0776364	0	-0.0339352	0	-0.110107	0	-0.101989	0	0.000976861	0	0.0621341	0	-0.141479	0
	-32.696	-0.0318298	0	-0.0774841	0	-0.0340881	0	-0.102142	0	-0.0940247	0	0.00112915	0	0.0547791	0	-0.141327	0
	-32.596	-0.0280762	0	-0.0623169	0	-0.0378418	0	-0.0983887	0	-0.0899658	0	0.00488281	0	0.0663452	0	-0.137573	0
	-32.496	-0.0163574	0	-0.0703125	0	-0.0378418	0	-0.0983887	0	-0.0824585	0	0.00488281	0	0.0663452	0	-0.137573	0
	-32.396	-0.0161133	0	-0.0812988	0	-0.0375977	0	-0.0981445	0	-0.0822144	0	0.00512695	0	0.0665894	0	-0.12561	0
	-32.296	-0.0222166	0	-0.0678712	0	-0.0319825	0	-0.0928345	0	-0.0761109	0	0.0107421	0	0.0839233	0	-0.120483	0
	-32.196	-0.0187988	0	-0.0525513	0	-0.0280762	0	-0.0964355	0	-0.0492555	0	0.0141602	0	0.0873413	0	-0.119995	0
	-32.096	-0.0339355	0	-0.0639648	0	-0.0319824	0	-0.10083	0	-0.0531616	0	-0.000976563	0	0.0722046	0	-0.123901	0
	-31.996	-0.0393066	0	-0.0624998	0	-0.0378416	0	-0.106201	0	-0.0590208	0	-0.00683573	0	0.0663454	0	-0.129761	0
	-31.896	-0.0201111	0	-0.0779724	0	-0.0420837	0	-0.109955	0	-0.0627745	0	-0.0101013	0	0.0622864	0	-0.121796	0
	-31.796	-0.0168459	0	-0.0854496	0	-0.0495609	0	-0.0986942	0	-0.0473026	0	0.00439414	0	0.0585323	0	-0.118042	0
	-31.696	-0.0336914	0	-0.0796509	0	-0.0629883	0	-0.112305	0	-0.0529173	0	-0.0241699	0	0.0529175	0	-0.123657	0
	-31.596	-0.0339355	0	-0.0874023	0	-0.0632324	0	-0.123779	0	-0.0648804	0	-0.0244141	0	0.0526733	0	-0.116089	0
	-31.496	-0.0334473	0	-0.0761719	0	-0.0637207	0	-0.112061	0	-0.0528564	0	-0.0244141	0	0.0526733	0	-0.116089	0
	-31.396	-0.0222168	0	-0.0991211	0	-0.0671387	0	-0.112061	0	-0.0456543	0	-0.0130005	0	0.0643921	0	-0.104675	0
	-31.296	-0.0375977	0	-0.0913695	0	-0.0786131	0	-0.116211	0	-0.0565184	0	-0.0355833	0	0.0607301	0	-0.115845	0
	-31.196	-0.0201111	0	-0.0931091	0	-0.065033	0	-0.121185	0	-0.0435488	0	-0.0105896	0	0.0664978	0	-0.102264	0
	-31.096	-0.026123	0	-0.0913086	0	-0.0710449	0	-0.116455	0	-0.0570679	0	-0.0166016	0	0.0682983	0	-0.108276	0
	-30.996	-0.026123	0	-0.0913086	0	-0.0710449	0	-0.119873	0	-0.0492554	0	-0.0169067	0	0.0682983	0	-0.108765	0
	-30.896	-0.0258789	0	-0.0793457	0	-0.059082	0	-0.119629	0	-0.0490112	0	-0.0355835	0	0.0685425	0	-0.119751	0
	-30.796	-0.0202637	0	-0.074219	0	-0.0651858	0	-0.114319	0	-0.0433962	0	-0.0224611	0	0.0741575	0	-0.102417	0
	-30.696	-0.026123	0	-0.0913086	0	-0.0593262	0	-0.115967	0	-0.0375364	0	-0.0283203	0	0.0682983	0	-0.108276	0
	-30.596	-0.0305176	0	-0.09552	0	-0.0635376	0	-0.119873	0	-0.0336304	0	-0.0325317	0	0.0643921	0	-0.112488	0
	-30.496	-0.0397947	0	-0.108886	0	-0.0769038	0	-0.125732	0	-0.0394893	0	-0.045898	0	0.0585332	0	-0.125549	0
	-30.396	-0.0339355	0	-0.0957031	0	-0.0710449	0	-0.108154	0	-0.0336306	0	-0.0400391	0	0.0643921	0	-0.112183	0
	-30.296	-0.0397952	0	-0.112793	0	-0.0769043	0	-0.114014	0	-0.0282593	0	-0.0537109	0	0.0585327	0	-0.118042	0
	-30.196	-0.0455017	0	-0.118805	0	-0.0826111	0	-0.11972	0	-0.0451963	0	-0.0594177	0	0.0528259	0	-0.124054	0
	-30.096	-0.0456543	0	-0.115234	0	-0.0827637	0	-0.119873	0	-0.0453491	0	-0.0595703	0	0.0521851	0	-0.131714	0
	-29.996	-0.0461426	0	-0.118652	0	-0.0710449	0	-0.119873	0	-0.0453491	0	-0.0522461	0	0.0409546	0	-0.131714	0
	-29.896	-0.057373	0	-0.118652	0	-0.0715332	0	-0.119873	0	-0.0375366	0	-0.0712891	0	0.0409546	0	-0.131714	0
	-29.796	-0.0576782	0	-0.119141	0	-0.0827637	0	-0.119873	0	-0.0375366	0	-0.0634766	0	0.0409546	0	-0.131714	0
	-29.696	-0.0651855	0	-0.118958	0	-0.0827637	0	-0.112061	0	-0.0375366	0	-0.0634766	0	0.0409546	0	-0.131714	0
	-29.596	-0.059082	0	-0.13208	0	-0.0883789	0	-0.117676	0	-0.0314331	0	-0.069397	0	0.0353394	0	-0.137329	0
	-29.496	-0.0533144	0	-0.1185	0	-0.0826115	0	-0.111908	0	-0.0259709	0	-0.0711369	0	0.0408016	0	-0.131562	0
	-29.396	-0.0554199	0	-0.108887	0	-0.085022	0	-0.114014	0	-0.0277709	0	-0.0732422	0	0.031189	0	-0.133362	0
	-29.296	-0.0551758	0	-0.109131	0	-0.0922852	0	-0.11377	0	-0.0280151	0	-0.0617676	0	0.0314331	0	-0.12561	0
	-29.196	-0.0495605	0	-0.115051	0	-0.0866699	0	-0.108154	0	-0.0336306	0	-0.0673828	0	0.0370483	0	-0.108276	0
	-29.096	-0.0534668	0	-0.126465	0	-0.0905762	0	-0.112061	0	-0.0258179	0	-0.0712891	0	0.0331421	0	-0.111694	0
	-28.996	-0.0533142	0	-0.114594	0	-0.0826111	0	-0.111908	0	-0.0256653	0	-0.0711365	0	0.0450134	0	-0.100311	0
	-28.896	-0.0461426	0	-0.114746	0	-0.0827637	0	-0.112061	0	-0.026123	0	-0.0715942	0	0.0448608	0	-0.100464	0
	-28.796	-0.0629883	0	-0.120361	0	-0.088867	0	-0.117676	0	-0.0275266	0	-0.0847166	0	0.0270388	0	-0.106079	0
	-28.696	-0.057373	0	-0.106934	0	-0.0944824	0	-0.112061	0	-0.0140993	0	-0.0791016	0	0.0331421	0	-0.100464	0
	-28.596	-0.0459595	0	-0.106934	0	-0.0944824	0	-0.112061	0	-0.0140991	0	-0.0787964	0	0.0331421	0	-0.100464	0
	-28.496	-0.0593259	0	-0.112793	0	-0.0998531	0	-0.117919	0	-0.0277705	0	-0.077148	0	0.0152592	0	-0.106018	0
	-28.396	-0.0532227	0	-0.106689	0	-0.0830078	0	-0.111816	0	-0.0143435	0	-0.0710449	0	0.013855	0	-0.0924072	0
	-28.296	-0.0534668	0	-0.0952148	0	-0.0944824	0	-0.100342	0	-0.0258179	0	-0.0715942	0	0.0136108	0	-0.0926514	0
	-28.196	-0.0578613	0	-0.0996094	0	-0.0983887	0	-0.0964355	0	-0.029724	0	-0.0827026	0	0.00921631	0	-0.0965576	0
	-28.096	-0.0689392	0	-0.102875	0	-0.0985413	0	-0.096283	0	-0.0298767	0	-0.0753479	0	-0.00186157	0	-0.096405	0
	-27.996	-0.0534668	0	-0.0991212	0	-0.102295	0	-0.0925294	0	-0.0219118	0	-0.0791017	0	0.00189194	0	-0.084839	0
	-27.896	-0.0649414	0	-0.0991821	0	-0.102539	0	-0.0922852	0	-0.013855	0	-0.0788574	0	0.013855	0	-0.0845947	0
	-27.796	-0.0690918	0	-0.11084	0	-0.106201	0	-0.0847166	0	-0.0184935	0	-0.0834959	0	0.00970474	0	-0.088745	0
	-27.696	-0.0689392	0	-0.111176	0	-0.106537	0	-0.096283	0	-0.0178528	0	-0.094574	0	-0.00234985	0	-0.0768738	0
	-27.596	-0.0651855	0	-0.118652	0	-0.114014	0	-0.0808105	0	-0.0140991	0	-0.0908203	0	-0.00982666	0	-0.0848389	0
	-27.496	-0.0649414	0	-0.107178	0	-0.11377	0	-0.0805664	0	-0.013855	0	-0.0910645	0	-0.0098877	0	-0.0845947	0
	-27.396	-0.0591736	0	-0.112946	0	-0.108002	0	-0.0747986	0	-0.00857565	0	-0.0965271	0	-0.0116272	0	-0.0788269	0
	-27.296	-0.0437014	0	-0.108887	0	-0.0964359	0	-0.0715336	0	-0.00824013	0	-0.0849613	0	-0.00787392	0	-0.0753788	0
	-27.196	-0.0554199	0	-0.120605	0	-0.108459	0	-0.0939941	0	-0.0280757	0	-0.0966797	0	-0.0195923	0	-0.0946045	0
	-27.096	-0.0557251	0	-0.120605	0	-0.115967	0	-0.083252	0	-0.0355835	0	-0.0969849	0	-0.0195923	0	-0.0828857	0
	-26.996	-0.067627	0	-0.124512	0	-0.119873	0	-0.0986937	0	-0.0316771	0	-0.0966795	0	-0.0239867	0	-0.0867918	0
	-26.896	-0.0749512	0	-0.108887	0	-0.104248	0	-0.0944824	0	-0.0165407	0	-0.0927734	0	-0.031311	0	-0.0828857	0
	-26.796	-0.0749512	0	-0.108887	0	-0.104248	0	-0.0949707	0	-0.027771	0	-0.0932617	0	-0.031311	0	-0.0828857	0
	-26.696	-0.0786133	0	-0.112549	0	-0.10791	0	-0.0981445	0	-0.0317381	0	-0.108154	0	-0.0232544	0	-0.0865479	0
	-26.596	-0.072998	0	-0.107422	0	-0.102783	0	-0.0925293	0	-0.0223999	0	-0.102539	0	-0.0293579	0	-0.0809326	0
	-26.496	-0.0734863	0	-0.106934	0	-0.106506	0	-0.0925293	0	-0.0258179	0	-0.102844	0	-0.0176392	0	-0.0731201	0
	-26.396	-0.0847168	0	-0.106934	0	-0.102295	0	-0.0925293	0	-0.0258179	0	-0.0986328	0	-0.0179443	0	-0.0731201	0
	-26.296	-0.0847168	0	-0.0994263	0	-0.102295	0	-0.0925293	0	-0.026123	0	-0.0986328	0	-0.0254517	0	-0.0731201	0
	-26.196	-0.0844727	0	-0.106689	0	-0.0942383	0	-0.0800781	0	-0.0216675	0	-0.0905762	0	-0.0252075	0	-0.072876	0
	-26.096	-0.0787048	0	-0.0896912	0	-0.0889587	0	-0.0630798	0	-0.00857544	0	-0.0852966	0	-0.019928	0	-0.0671082	0
	-25.996	-0.0752563	0	-0.0893556	0	-0.0847169	0	-0.0593263	0	-0.0160524	0	-0.0927736	0	-0.0195924	0	-0.0633546	0
	-25.896	-0.0749512	0	-0.0896606	0	-0.0847168	0	-0.0598145	0	-0.0163574	0	-0.0810547	0	-0.0195923	0	-0.0633545	0
	-25.796	-0.0747986	0	-0.0975037	0	-0.0845642	0	-0.0630798	0	-0.0242004	0	-0.0809021	0	-0.0194397	0	-0.0632019	0
	-25.696	-0.0749512	0	-0.108887	0	-0.0733032	0	-0.0632324	0	-0.0238647	0	-0.0732422	0	-0.00787354	0	-0.0633545	0
	-25.596	-0.0812988	0	-0.103027	0	-0.0866699	0	-0.0690918	0	-0.0297241	0	-0.0791016	0	-0.0137329	0	-0.0692139	0
	-25.496	-0.0805664	0	-0.102783	0	-0.0864258	0	-0.0688477	0	-0.02948	0	-0.0791626	0	-0.0142822	0	-0.0689697	0
	-25.396	-0.0752563	0	-0.0893555	0	-0.0734863	0	-0.0632324	0	-0.023865	0	-0.0810547	0	-0.0274048	0	-0.0633545	0
	-25.296	-0.0827637	0	-0.0893555	0	-0.0847168	0	-0.0710449	0	-0.024353	0	-0.081543	0	-0.0200806	0	-0.0633545	0
	-25.196	-0.083252	0	-0.0779419	0	-0.0847168	0	-0.0710449	0	-0.027771	0	-0.0927734	0	-0.031311	0	-0.0633545	0
	-25.096	-0.0865173	0	-0.0852966	0	-0.0736389	0	-0.0708923	0	-0.0158997	0	-0.0926208	0	-0.0314636	0	-0.0632019	0
	-24.996	-0.0866699	0	-0.0859375	0	-0.0925293	0	-0.0632324	0	-0.0160522	0	-0.0927734	0	-0.0391235	0	-0.0633545	0
	-24.896	-0.0705566	0	-0.0922852	0	-0.0803223	0	-0.0591431	0	-0.00415057	0	-0.0888672	0	-0.0230103	0	-0.0472412	0
	-24.796	-0.0632324	0	-0.0664065	0	-0.0734866	0	-0.0593264	0	-0.00433376	0	-0.0930789	0	-0.0156863	0	-0.0399173	0
	-24.696	-0.0515747	0	-0.0617676	0	-0.0808716	0	-0.0551758	0	-0.000671536	0	-0.0847168	0	-0.0120239	0	-0.0357666	0
	-24.596	-0.0533142	0	-0.0559998	0	-0.0708923	0	-0.049408	0	-0.00643921	0	-0.078949	0	-0.00997925	0	-0.0299988	0
	-24.496	-0.0381773	0	-0.0520935	0	-0.0674744	0	-0.0342712	0	-0.0100403	0	-0.0750427	0	-0.0135803	0	-0.0260925	0
	-24.396	-0.0456543	0	-0.0488281	0	-0.0674438	0	-0.0339355	0	0.00543198	0	-0.0634766	0	-0.00982666	0	-0.0150146	0
	-24.296	-0.0451658	0	-0.0595701	0	-0.0744627	0	-0.0337523	0	-0.00628644	0	-0.0634764	0	-0.00903302	0	-0.0252684	0
	-24.196	-0.0341797	0	-0.048584	0	-0.0639648	0	-0.019043	0	0.00518757	0	-0.0637207	0	0.00946045	0	-0.00305176	0
	-24.096	-0.0318909	0	-0.0541077	0	-0.0686951	0	-0.0276794	0	-3.05176e-05	0	-0.0692444	0	0.00393677	0	-0.00875854	0
	-23.996	-0.0187988	0	-0.0405277	0	-0.0593265	0	-0.00659215	0	0.00933802	0	-0.0556644	0	0.00579798	0	0.00109828	0
	-23.896	-0.0300293	0	-0.0410156	0	-0.0593262	0	-0.0065918	0	0.020752	0	-0.0556641	0	0.00579834	0	0.00109863	0
	-23.796	-0.0341797	0	-0.0559081	0	-0.0512694	0	-0.010742	0	-0.00213608	0	-0.059326	0	0.00213638	0	0.00524917	0
	-23.696	-0.0283813	0	-0.050293	0	-0.0459595	0	-0.0088501	0	0.0147093	0	-0.0537109	0	0.00775146	0	0.0105591	0
	-23.596	-0.0285645	0	-0.0424805	0	-0.0539551	0	-0.00543213	0	0.003479	0	-0.0537109	0	0.0194702	0	0.0147705	0
	-23.496	-0.0282286	0	-0.0426329	0	-0.0572203	0	-0.0245055	0	0.00363174	0	-0.0540465	0	0.0191347	0	0.0149232	0
	-23.396	-0.0242615	0	-0.04599	0	-0.0538635	0	-0.0318909	0	0.0155943	0	-0.0611267	0	0.0120544	0	0.0185852	0
	-23.296	-0.031738	0	-0.0422362	0	-0.0688476	0	-0.024414	0	0.01886	0	-0.0576781	0	0.015503	0	0.0111085	0
	-23.196	-0.0260315	0	-0.0362244	0	-0.063324	0	-0.0218201	0	0.0136411	0	-0.0591736	0	0.025238	0	0.0288391	0
	-23.096	-0.0187988	0	-0.0209961	0	-0.0713501	0	-0.0187988	0	0.0285645	0	-0.0444336	0	0.0175171	0	0.0318604	0
	-22.996	-0.0303345	0	-0.0214844	0	-0.0788574	0	-0.0186157	0	0.0210571	0	-0.0556641	0	0.0253296	0	0.0284424	0
	-22.896	-0.0305176	0	-0.0249023	0	-0.0593262	0	-0.0187988	0	0.0288696	0	-0.0556641	0	0.0253296	0	0.0281372	0
	-22.796	-0.030365	0	-0.0247498	0	-0.0596619	0	-0.0301819	0	0.0285339	0	-0.0480042	0	0.025177	0	0.0207825	0
	-22.696	-0.0373535	0	-0.0213013	0	-0.0666504	0	-0.0339355	0	0.0329588	0	-0.0517578	0	0.0214233	0	0.0362549	0
	-22.596	-0.0184631	0	-0.0325623	0	-0.04776	0	-0.0376892	0	0.0324402	0	-0.0555115	0	0.0293884	0	0.032196	0
	-22.496	-0.0146484	0	-0.0285646	0	-0.051758	0	-0.0339967	0	0.0252074	0	-0.0515138	0	0.0333861	0	0.0364989	0
	-22.396	-0.0201111	0	-0.0231018	0	-0.0572205	0	-0.0362244	0	0.03067	0	-0.0345154	0	0.0469666	0	0.0422668	0
	-22.296	-0.0046995	0	-0.0148925	0	-0.0454101	0	-0.0437621	0	0.0344849	0	-0.041748	0	0.0509644	0	0.0462647	0
	-22.196	-0.00317383	0	-0.0136719	0	-0.0440063	0	-0.0383301	0	0.0249633	0	-0.0403442	0	0.0521851	0	0.0479736	0
	-22.096	-0.0196228	0	-0.0301208	0	-0.0455017	0	-0.0547791	0	0.0311584	0	-0.0452576	0	0.0357361	0	0.0422668	0
	-21.996	-0.0106506	0	-0.0208439	0	-0.0474552	0	-0.0455021	0	0.0324398	0	-0.0364689	0	0.0447079	0	0.0520321	0
	-21.896	-0.00610352	0	-0.0205078	0	-0.0476074	0	-0.0378418	0	0.0210571	0	-0.0473633	0	0.0375366	0	0.052063	0
	-21.796	-0.00149536	0	-0.0154726	0	-0.0458071	0	-0.043854	0	0.015045	0	-0.0418398	0	0.0547788	0	0.0574034	0
	-21.696	-0.0243225	0	-0.0267029	0	-0.0533142	0	-0.0513611	0	0.00753784	0	-0.0418396	0	0.0542908	0	0.0461731	0
	-21.596	-0.0202637	0	-0.0224609	0	-0.0378418	0	-0.0476074	0	0.0195923	0	-0.0379028	0	0.0473022	0	0.0618286	0
	-21.496	-0.00869758	0	-0.0110784	0	-0.0379949	0	-0.0477605	0	0.0304866	0	-0.0223089	0	0.0583796	0	0.0652156	0
	-21.396	-0.0107422	0	-0.00512695	0	-0.0473633	0	-0.0571289	0	0.0170899	0	-0.0246582	0	0.0490112	0	0.0633545	0
	-21.296	-0.00463866	0	0.000488088	0	-0.0305178	0	-0.0520021	0	0.026428	0	-0.0227663	0	0.0546263	0	0.0574339	0
	-21.196	0.00692749	0	-0.00698853	0	-0.0335999	0	-0.051178	0	0.0158386	0	-0.0296326	0	0.0547791	0	0.0578918	0
	-21.096	0.00497437	0	0.00259399	0	-0.0323181	0	-0.049408	0	0.0248108	0	-0.00912476	0	0.0528259	0	0.0556335	0
	-20.996	-0.00292948	0	0.00268576	0	-0.0434568	0	-0.0498045	0	0.0173952	0	-0.0202635	0	0.0526125	0	0.0594485	0
	-20.896	0.00332642	0	0.00796509	0	-0.0379944	0	-0.0552673	0	0.0343931	0	-0.0144958	0	0.0508728	0	0.0536804	0
	-20.796	-0.00494385	0	0.0126951	0	-0.0300295	0	-0.0513307	0	0.0274046	0	-0.0105592	0	0.0551146	0	0.0577391	0
	-20.696	-0.00613403	0	0.0179138	0	-0.0357361	0	-0.04599	0	0.0404356	0	-0.00521851	0	0.0601501	0	0.0520325	0
	-20.596	-0.00088501	0	0.00845337	0	-0.030365	0	-0.0479431	0	0.0304871	0	-0.0184021	0	0.0547791	0	0.0495911	0
	-20.496	-0.00863612	0	0.00869785	0	-0.0416562	0	-0.0592343	0	0.0195011	0	-0.00643887	0	0.0547184	0	0.0382999	0
	-20.396	-0.00219727	0	0.0180664	0	-0.0393066	0	-0.057373	0	0.0285641	0	0.00292969	0	0.0687866	0	0.0518799	0
	-20.296	0.00286865	0	0.0122068	0	-0.034424	0	-0.0518191	0	0.0269163	0	-0.00323507	0	0.0736692	0	0.0457151	0
	-20.196	-0.0162048	0	0.00765991	0	-0.0384827	0	-0.0557556	0	0.030182	0	-0.0027771	0	0.0586853	0	0.0417786	0
	-20.096	-0.0125427	0	-0.00692749	0	-0.0530701	0	-0.0631409	0	0.0155945	0	0.00088501	0	0.0623474	0	0.0346985	0
	-19.996	-0.0257264	0	0.00283769	0	-0.0436101	0	-0.0613713	0	0.0365901	0	0.00723222	0	0.0613704	0	0.0441585	0
	-19.896	-0.0222778	0	0.00579834	0	-0.0473633	0	-0.0693359	0	0.0283202	0	0.0106812	0	0.076355	0	0.0516357	0
	-19.796	-0.0218199	0	-0.0166928	0	-0.0516049	0	-0.0729061	0	0.0136417	0	0.0111393	0	0.0726017	0	0.036652	0
	-19.696	-0.0168457	0	-0.0117188	0	-0.0495605	0	-0.0671387	0	0.0186155	0	0.0239258	0	0.078064	0	0.0413208	0
	-19.596	-0.0279236	0	-0.0149841	0	-0.0497131	0	-0.0747986	0	0.0189514	0	0.0128479	0	0.0777283	0	0.0222473	0
	-19.496	-0.0220335	0	-0.0169065	0	-0.0588376	0	-0.0686032	0	0.00982693	0	0.0109256	0	0.0648806	0	0.00909451	0
	-19.396	-0.0187988	0	-0.0131836	0	-0.0480957	0	-0.057373	0	0.0205684	0	0.0258789	0	0.0761108	0	0.0128174	0
	-19.296	-0.0354919	0	-0.018646	0	-0.0647886	0	-0.0633238	0	0.0152895	0	0.009186	0	0.0703432	0	0.0146792	0
	-19.196	-0.0297852	0	-0.0012207	0	-0.0595703	0	-0.0571289	0	0.0134885	0	0.0222168	0	0.0688477	0	0.0010376	0
	-19.096	-0.0284119	0	0.000152588	0	-0.0692444	0	-0.0555725	0	0.0153503	0	0.0245667	0	0.0782166	0	-0.00509644	0
	-18.996	-0.0415955	0	-0.013031	0	-0.0787048	0	-0.065033	0	0.0129089	0	0.0223083	0	0.0759583	0	-0.0185852	0
	-18.896	-0.0435181	0	-0.0149536	0	-0.0808105	0	-0.0666504	0	0.00787359	0	0.0126953	0	0.0668335	0	-0.0281982	0
	-18.796	-0.033783	0	-0.0174257	0	-0.0868227	0	-0.0533144	0	0.013397	0	0.0144956	0	0.072357	0	-0.0256045	0
	-18.696	-0.0336914	0	-0.0285645	0	-0.0947266	0	-0.0610352	0	0.0249023	0	0.00708008	0	0.0719604	0	-0.022583	0
	-18.596	-0.0318298	0	-0.0152893	0	-0.104095	0	-0.0518494	0	0.0192566	0	0.00894165	0	0.0625916	0	-0.0319519	0
	-18.496	-0.0280764	0	-0.0195316	0	-0.0886234	0	-0.0588383	0	0.0303341	0	0.0239254	0	0.0660397	0	-0.0281986	0
	-18.396	-0.0400391	0	-0.0344238	0	-0.100403	0	-0.059082	0	0.00762983	0	0.000915527	0	0.0587769	0	-0.0396729	0
	-18.296	-0.0459595	0	-0.0292971	0	-0.102295	0	-0.0539553	0	0.0129392	0	0.0102537	0	0.0639036	0	-0.0340578	0
	-18.196	-0.0572205	0	-0.0445862	0	-0.0987244	0	-0.0572205	0	0.00167862	0	0.00308228	0	0.0486145	0	-0.0378113	0
	-18.096	-0.0532227	0	-0.0480957	0	-0.105957	0	-0.0532227	0	0.00518799	0	0.0067749	0	0.0529175	0	-0.0341187	0
	-17.996	-0.0517578	0	-0.0466309	0	-0.104004	0	-0.0515748	0	-0.00457771	0	0.000732347	0	0.0543822	0	-0.0318604	0
	-17.896	-0.0690918	0	-0.06427	0	-0.110596	0	-0.0651855	0	-0.0101926	0	-0.0166016	0	0.0370483	0	-0.0384521	0
	-17.796	-0.0690916	0	-0.071472	0	-0.110107	0	-0.0536498	0	-0.0101927	0	-0.0167845	0	0.0368654	0	-0.0493773	0
	-17.696	-0.0693359	0	-0.052002	0	-0.109863	0	-0.0688477	0	-0.00213653	0	-0.0202637	0	0.0333862	0	-0.041626	0
	-17.596	-0.0671387	0	-0.046875	0	-0.0930176	0	-0.0632324	0	0.00299072	0	-0.00292969	0	0.0386963	0	-0.0368042	0
	-17.496	-0.067627	0	-0.0581055	0	-0.104553	0	-0.0635376	0	-0.00854492	0	0.00457764	0	0.0307007	0	-0.055542	0
	-17.396	-0.0674438	0	-0.0581055	0	-0.112061	0	-0.0710449	0	-0.0160522	0	-0.00292969	0	0.019165	0	-0.055542	0
	-17.296	-0.0744629	0	-0.0576172	0	-0.10376	0	-0.0710449	0	-0.015564	0	-0.00244142	0	0.012146	0	-0.0438233	0
	-17.196	-0.0734863	0	-0.0564575	0	-0.102783	0	-0.0808105	0	-0.0145875	0	-0.00146484	0	0.0136108	0	-0.0535889	0
	-17.096	-0.0767517	0	-0.0638123	0	-0.113861	0	-0.0689392	0	-0.0256653	0	-0.0128479	0	0.0137634	0	-0.0417175	0
	-16.996	-0.0654909	0	-0.063965	0	-0.114319	0	-0.0695802	0	-0.025818	0	-0.0205079	0	0.0131224	0	-0.0421754	0
	-16.896	-0.0787048	0	-0.0696716	0	-0.128021	0	-0.0868225	0	-0.0198057	0	-0.0262146	0	-0.0038147	0	-0.0553894	0
	-16.796	-0.0686033	0	-0.0600588	0	-0.129151	0	-0.0842287	0	-0.0100099	0	-0.0166017	0	0.00628644	0	-0.037964	0
	-16.696	-0.057373	0	-0.0600586	0	-0.118225	0	-0.072998	0	-0.00677533	0	-0.0166016	0	0.0172119	0	-0.0379639	0
	-16.596	-0.0572205	0	-0.0520935	0	-0.12558	0	-0.0728455	0	-0.0100403	0	-0.016449	0	0.00985718	0	-0.0378113	0
	-16.496	-0.0541077	0	-0.0484926	0	-0.110748	0	-0.0692445	0	-0.00643934	0	-0.00112928	0	0.0129698	0	-0.0345155	0
	-16.396	-0.0749512	0	-0.0581055	0	-0.131592	0	-0.0788574	0	-0.0046383	0	-0.0107422	0	-0.00787354	0	-0.0516357	0
	-16.296	-0.0746458	0	-0.0463866	0	-0.131286	0	-0.0785521	0	-0.012329	0	-0.0107421	0	-0.00756823	0	-0.0518187	0
	-16.196	-0.0710449	0	-0.050293	0	-0.128174	0	-0.0671387	0	-0.00823988	0	-0.0151367	0	-0.00396729	0	-0.0477295	0
	-16.096	-0.0713501	0	-0.0507813	0	-0.131592	0	-0.0671387	0	-0.00872803	0	-0.0263672	0	-0.00427246	0	-0.0477295	0
	-15.996	-0.0732424	0	-0.067627	0	-0.137207	0	-0.0732422	0	-0.0180664	0	-0.0241699	0	-0.00567627	0	-0.0533447	0
	-15.896	-0.0843201	0	-0.0601501	0	-0.137054	0	-0.0726013	0	-0.0259094	0	-0.0240173	0	-0.00601196	0	-0.0458679	0
	-15.796	-0.0867311	0	-0.0617681	0	-0.127747	0	-0.063294	0	-0.0275274	0	-0.01471	0	-0.00762992	0	-0.0474859	0
	-15.696	-0.0930176	0	-0.0603638	0	-0.121826	0	-0.0612793	0	-0.0144044	0	-0.00927734	0	0.00189209	0	-0.0460815	0
	-15.596	-0.0979004	0	-0.0615234	0	-0.127197	0	-0.0666504	0	-0.0272827	0	-0.0258789	0	-0.003479	0	-0.0472412	0
	-15.496	-0.0923767	0	-0.056	0	-0.122162	0	-0.0611269	0	-0.014435	0	-0.0203554	0	0.00155619	0	-0.042206	0
	-15.396	-0.0889587	0	-0.0520935	0	-0.129486	0	-0.0572205	0	-0.0217592	0	-0.0169373	0	-0.00576782	0	-0.0498352	0
	-15.296	-0.0967407	0	-0.0488283	0	-0.11792	0	-0.0417482	0	-0.0183107	0	-0.0244142	0	-0.00231948	0	-0.0457765	0
	-15.196	-0.0961914	0	-0.0480957	0	-0.117676	0	-0.0419922	0	-0.0255737	0	-0.0244751	0	-0.0100708	0	-0.0343018	0
	-15.096	-0.0949707	0	-0.0463867	0	-0.116272	0	-0.0515137	0	-0.0126343	0	-0.0185547	0	-0.0198975	0	-0.0438232	0
	-14.996	-0.094635	0	-0.0462341	0	-0.123627	0	-0.0630798	0	-0.0237122	0	-0.0110779	0	-0.0272522	0	-0.0241394	0
	-14.896	-0.0961914	0	-0.0480957	0	-0.11377	0	-0.0532227	0	-0.0255737	0	-0.0244751	0	-0.0178833	0	-0.0263062	0
	-14.796	-0.0905763	0	-0.0346683	0	-0.108155	0	-0.0476078	0	-0.0199589	0	-0.0263676	0	-0.0234989	0	-0.0169681	0
	-14.696	-0.0830078	0	-0.0386353	0	-0.111816	0	-0.043457	0	-0.0162963	0	-0.0305176	0	-0.0274658	0	-0.024353	0
	-14.596	-0.0767517	0	-0.0247498	0	-0.102142	0	-0.0340881	0	-0.018158	0	-0.0323792	0	-0.0257874	0	-0.0104675	0
	-14.496	-0.0767519	0	-0.0252382	0	-0.0904237	0	-0.0415956	0	-0.0139467	0	-0.0281679	0	-0.037018	0	-0.010956	0
	-14.396	-0.0769653	0	-0.0288696	0	-0.090332	0	-0.0297852	0	-0.0143433	0	-0.0285645	0	-0.0377197	0	-0.0147705	0
	-14.296	-0.0671389	0	-0.0312504	0	-0.0852055	0	-0.0241703	0	-0.0202641	0	-0.0346684	0	-0.0508427	0	-0.0206913	0
	-14.196	-0.0730896	0	-0.0362244	0	-0.0940857	0	-0.0296326	0	-0.0337217	0	-0.0438538	0	-0.0563049	0	-0.0224304	0
	-14.096	-0.0632935	0	-0.0270996	0	-0.0847778	0	-0.0200195	0	-0.0275269	0	-0.041748	0	-0.0466919	0	-0.0165405	0
	-13.996	-0.0689391	0	-0.0364684	0	-0.0909118	0	-0.0186462	0	-0.0142516	0	-0.0281677	0	-0.037506	0	-0.0109557	0
	-13.896	-0.0656738	0	-0.03302	0	-0.0866699	0	-0.0264282	0	-0.0180055	0	-0.0249023	0	-0.0527954	0	-0.0184326	0
	-13.796	-0.0810547	0	-0.0520015	0	-0.0981441	0	-0.0375972	0	-0.0299678	0	-0.047607	0	-0.0645748	0	-0.0184932	0
	-13.696	-0.0868225	0	-0.0462341	0	-0.0845642	0	-0.0323181	0	-0.0240176	0	-0.0343323	0	-0.0589905	0	-0.0207214	0
	-13.596	-0.0900879	0	-0.0419922	0	-0.0686035	0	-0.0393066	0	-0.027771	0	-0.0258789	0	-0.0740967	0	-0.0198975	0
	-13.496	-0.0788574	0	-0.0312504	0	-0.0573735	0	-0.0280766	0	-0.0204472	0	-0.0151371	0	-0.0630497	0	-0.00866742	0
	-13.396	-0.0669861	0	-0.0345154	0	-0.0497131	0	-0.0362244	0	-0.0315247	0	-0.0262146	0	-0.0741272	0	-0.00881958	0
	-13.296	-0.0633238	0	-0.0381775	0	-0.0530701	0	-0.0357971	0	-0.0276795	0	-0.0145569	0	-0.0585632	0	-0.000457771	0
	-13.196	-0.0574341	0	-0.020752	0	-0.0322266	0	-0.0336914	0	-0.0255741	0	-0.0129395	0	-0.0564575	0	0.00866699	0
	-13.096	-0.0596619	0	-0.0152893	0	-0.0376892	0	-0.0162048	0	-0.00857544	0	-0.00668335	0	-0.0433655	0	0.00320435	0
	-12.996	-0.0551756	0	-0.0187988	0	-0.0258788	0	-0.0126952	0	-0.0161132	0	-0.00268547	0	-0.0505981	0	0.00671394	0
	-12.896	-0.0491638	0	-0.00106812	0	-0.0203552	0	-0.0179138	0	-0.0180972	0	0.0150452	0	-0.0445862	0	0.00900269	0
	-12.796	-0.0298769	0	0.00991756	0	-0.00839299	0	-0.00674504	0	-0.0100409	0	0.0262139	0	-0.0213935	0	0.0129693	0
	-12.696	-0.0317993	0	0.00488281	0	-0.0103149	0	-0.0158691	0	-0.0116577	0	0.0170898	0	-0.0234985	0	0.0108643	0
	-12.596	-0.0166931	0	0.0279846	0	-0.00643921	0	-0.00448608	0	0.0106506	0	0.0357971	0	-0.0236511	0	0.0110168	0
	-12.496	-0.0241701	0	0.0314327	0	0.00903285	0	-0.00122106	0	-0.00433385	0	0.0278317	0	-0.0271	0	0.014465	0
	-12.396	-0.0302734	0	0.0178223	0	0.00292969	0	-0.0180664	0	-0.00244119	0	0.0106812	0	-0.0255127	0	0.00134277	0
	-12.296	-0.0413512	0	0.0184633	0	-0.000335548	0	-0.0179137	0	-0.009796	0	0.014557	0	-0.0328673	0	0.00100723	0
	-12.196	-0.0317383	0	0.0350952	0	0.00897217	0	-0.00830078	0	0.011047	0	0.0126343	0	-0.0115356	0	-0.000610352	0
	-12.096	-0.0298767	0	0.018219	0	0.0150452	0	0.00497437	0	0.00119019	0	0.014801	0	-0.00967407	0	0.00125122	0
	-11.996	-0.0256345	0	0.0219727	0	0.0187989	0	0.00952154	0	-0.00610346	0	0.0185547	0	-0.00592035	0	0.00518805	0
	-11.896	-0.0142517	0	0.0335388	0	0.0267639	0	0.0209045	0	-0.00222822	0	0.0184021	0	-0.006073	0	0.00906372	0
	-11.796	-0.0126038	0	0.0201724	0	0.0209048	0	0.0145571	0	-0.00857521	0	0.0162661	0	-0.011627	0	0.014435	0
	-11.696	-0.0158691	0	0.0317383	0	0.0248413	0	0.0192871	0	-0.00415055	0	0.0167847	0	-0.00738525	0	0.00744629	0
	-11.596	0.00268555	0	0.0275269	0	0.0246582	0	0.026123	0	0.003479	0	0.0161133	0	-0.000549316	0	0.0147705	0
	-11.496	-0.0144044	0	0.0144655	0	0.0186159	0	0.00903333	0	-0.00256335	0	0.0105592	0	-0.0056151	0	0.00921644	0
	-11.396	-0.0202637	0	0.0273438	0	0.0090332	0	0.00317383	0	-0.0121461	0	0.00848389	0	-0.00427246	0	0.010376	0
	-11.296	-0.0202635	0	0.0166018	0	0.0212404	0	0.00317402	0	-0.000243945	0	0.000976758	0	-0.0112913	0	-0.000671191	0
	-11.196	-0.00854492	0	0.027832	0	0.0319824	0	0.0109863	0	0.00299029	0	0.000671387	0	0.00726318	0	0.00305176	0
	-11.096	-0.00994873	0	0.0256348	0	0.0193481	0	0.00146484	0	-0.00964355	0	-0.00482178	0	-0.0131836	0	0.00115967	0
	-10.996	0.00311279	0	0.0319819	0	0.0324092	0	0.0190425	0	0.00372263	0	0.00903269	0	-0.000122584	0	0.00299021	0
	-10.896	0.00357056	0	0.0279236	0	0.0211487	0	0.014801	0	-0.000518656	0	0.00497437	0	0.000335693	0	-0.00875854	0
	-10.796	0.0130921	0	0.0372616	0	0.0419003	0	0.0209042	0	0.00918544	0	0.00649989	0	0.00936854	0	-0.0104679	0
	-10.696	0.0244141	0	0.041748	0	0.034668	0	0.0245972	0	0.00518784	0	0.0065918	0	0.00213623	0	0.00524902	0
	-10.596	0.0187988	0	0.0351563	0	0.0282593	0	0.0109863	0	-0.0124512	0	-0.0107422	0	0.00335693	0	-0.00115967	0
	-10.496	0.0192873	0	0.0358278	0	0.0212404	0	0.0227053	0	-0.0199583	0	-0.0105589	0	-0.00738506	0	-0.00817852	0
	-10.396	0.0264587	0	0.0436096	0	0.0282288	0	0.0189514	0	-0.0158999	0	-0.0110779	0	0.0115051	0	-0.00119019	0
	-10.296	0.0189516	0	0.0431215	0	0.0248109	0	0.0189516	0	-0.00448594	0	-0.0108946	0	0.00399795	0	-0.0124205	0
	-10.196	0.0244141	0	0.0297241	0	0.0229492	0	0.0245972	0	-0.0138549	0	-0.0124512	0	0.00213623	0	-0.0142822	0
	-10.096	0.0246582	0	0.0449219	0	0.0341187	0	0.0285645	0	-0.00286865	0	-0.00146484	0	0.0136108	0	-0.00311279	0
	-9.996	0.0131837	0	0.0222173	0	0.026856	0	0.0283208	0	-0.0177607	0	-0.0241694	0	0.00213674	0	-0.0220942	0
	-9.896	0.0269165	0	0.0239258	0	0.0283813	0	0.019104	0	-0.00433357	0	-0.010437	0	0.00366211	0	-0.0205688	0
	-9.796	0.0344238	0	0.031738	0	0.0368649	0	0.026611	0	-0.00433381	0	-0.00244172	0	0.00823943	0	-0.023804	0
	-9.696	0.0249023	0	0.0222168	0	0.0385742	0	0.0288086	0	-0.00262458	0	0.0067749	0	0.00964355	0	-0.0147705	0
	-9.596	0.0305176	0	0.0276489	0	0.0441895	0	0.0344238	0	-0.00012207	0	0.00518799	0	0.0197754	0	-0.0200806	0
	-9.496	0.0307618	0	0.0241697	0	0.0439451	0	0.0424802	0	0.00732399	0	0.0241697	0	0.0275266	0	-0.000610579	0
	-9.396	0.0266113	0	0.0314331	0	0.036377	0	0.0297241	0	0.00689713	0	0.00878906	0	0.0228882	0	-0.00476074	0
	-9.296	0.0150452	0	0.0118718	0	0.024323	0	-0.000579389	0	-0.00808671	0	-0.00308183	0	0.0118107	0	-0.00460771	0
	-9.196	0.0227051	0	0.000671387	0	0.0131226	0	0.00708008	0	-0.00805665	0	-0.0107422	0	0.012146	0	-0.00457764	0
	-9.096	0.0228577	0	0.0118713	0	0.028717	0	0.00723267	0	-0.00418091	0	-0.0105896	0	0.0310364	0	0.00662231	0
	-8.996	0.0285034	0	-0.00512674	0	0.0302737	0	0.00115988	0	-0.00994851	0	-0.00512674	0	0.0177614	0	-0.0103758	0
	-8.896	0.0209045	0	0.00570679	0	0.0186462	0	0.00479126	0	-0.0105286	0	-0.0167542	0	0.0176697	0	0.000946045	0
	-8.796	0.0190428	0	-0.0148926	0	0.00878899	0	-0.000793526	0	-0.0119019	0	-0.0261231	0	0.0153198	0	-0.0089112	0
	-8.696	0.0172424	0	-0.0169983	0	0.00747681	0	-0.0105896	0	-0.0137023	0	-0.0205994	0	0.00198364	0	-0.0141296	0
	-8.596	0.0384827	0	0.00405884	0	0.0166931	0	-0.0127869	0	-0.00418091	0	-0.0223083	0	0.0152283	0	-0.00540161	0
	-8.496	0.0302734	0	-0.0153806	0	0.00146515	0	-0.0200192	0	-0.012695	0	-0.0183102	0	0.00408966	0	-0.0204465	0
	-8.396	0.0327148	0	-0.0210571	0	0.0146484	0	-0.0144653	0	-0.025574	0	-0.0127563	0	0.00946045	0	-0.022583	0
	-8.296	0.0345763	0	-0.0157777	0	0.0052794	0	-0.0122987	0	-0.0237123	0	-0.0105897	0	0.0118102	0	-0.0241395	0
	-8.196	0.028656	0	-0.0323181	0	0.0110779	0	-0.00668335	0	-0.0293272	0	-0.0162048	0	0.00619507	0	-0.0302429	0
	-8.096	0.0422363	0	-0.0112305	0	0.0134277	0	-0.00836182	0	-0.0119629	0	-0.00683594	0	0.0235596	0	-0.0202026	0
	-7.996	0.0384826	0	-0.0152897	0	0.0204159	0	0.00332605	0	-0.0119938	0	0.00112878	0	0.0352474	0	-0.0202335	0
	-7.896	0.0305176	0	-0.0307617	0	0.0124512	0	0.00317383	0	-0.00872772	0	-0.00714111	0	0.0267944	0	-0.0203857	0
	-7.796	0.0346069	0	-0.0268553	0	-0.00219714	0	-0.000732295	0	-0.0233763	0	-0.0180663	0	0.0235597	0	-0.0242919	0
	-7.696	0.028717	0	-0.0250549	0	-0.00088501	0	-0.0103455	0	-0.0144349	0	-0.0169373	0	0.0254822	0	-0.0221863	0
	-7.596	0.0262756	0	-0.0267029	0	-0.00253296	0	-0.00088501	0	-0.0158997	0	-0.0226135	0	0.0230408	0	-0.0241394	0
	-7.496	0.0129393	0	-0.0292969	0	-0.00463873	0	-0.00317389	0	-0.0180054	0	-0.0322266	0	0.00970453	0	-0.0265504	0
	-7.396	0.00317383	0	-0.0380859	0	-0.0144043	0	-0.0241699	0	-0.0275875	0	-0.0297852	0	0.000427246	0	-0.0316162	0
	-7.296	0.00332642	0	-0.0271916	0	-0.00253339	0	-0.012299	0	-0.0237126	0	-0.0188908	0	0.0115047	0	-0.0124211	0
	-7.196	0.0188904	0	-0.0228577	0	0.00131226	0	-0.00845337	0	-0.00784318	0	-0.018158	0	0.0193787	0	-0.00875854	0
	-7.096	0.0172424	0	-0.0249939	0	0.00747681	0	-0.00228882	0	-0.00198364	0	-0.0127869	0	0.0218201	0	-0.0141296	0
	-6.996	0.0280762	0	-0.0252076	0	0.0109862	0	0.00122058	0	0.00152575	0	-0.00878919	0	0.0248412	0	0.00109851	0
	-6.896	0.028656	0	-0.0323181	0	0.0113831	0	0.00112915	0	0.00192259	0	0.00332642	0	0.0137024	0	0.00149536	0
	-6.796	0.0251467	0	-0.0170898	0	0.0153809	0	-0.013916	0	0.00592047	0	0.00701911	0	0.0219117	0	0.0130006	0
	-6.696	0.0438538	0	-0.0208435	0	0.0228577	0	-0.00643921	0	0.0133969	0	0.00698853	0	0.0289001	0	0.01297	0
	-6.596	0.0327148	0	-0.0129395	0	0.0224609	0	0.00115967	0	0.0213013	0	0.0148926	0	0.0174561	0	0.0130615	0
	-6.496	0.0325624	0	-0.00137316	0	0.0113832	0	-0.00619493	0	0.021454	0	0.014557	0	0.017914	0	0.024933	0
	-6.396	0.0419006	0	0.000152588	0	0.0323181	0	0.0145569	0	0.0304867	0	0.0128479	0	0.0386658	0	0.0339661	0
	-6.296	0.0346682	0	0.000732496	0	0.0283204	0	0.00701912	0	0.0349732	0	0.0282594	0	0.031128	0	0.0267335	0
	-6.196	0.04776	0	0.0138245	0	0.0189514	0	0.00918579	0	0.0446471	0	0.0226135	0	0.0254822	0	0.0281067	0
	-6.096	0.0366211	0	-0.00543213	0	0.019043	0	0.0126953	0	0.0369263	0	0.0227051	0	0.0177612	0	0.0169678	0
	-5.996	0.0480349	0	0.00659156	0	0.0307615	0	0.0128782	0	0.0483396	0	0.0344236	0	0.0372922	0	0.0400999	0
	-5.896	0.0577698	0	0.0121155	0	0.0367737	0	0.0226135	0	0.058563	0	0.0516663	0	0.0433044	0	0.0386047	0
	-5.796	0.0500488	0	0.0043944	0	0.0515135	0	0.0148925	0	0.0620726	0	0.0514525	0	0.0580443	0	0.0421141	0
	-5.696	0.0577087	0	0.0159607	0	0.0404358	0	0.0228577	0	0.0695496	0	0.0553284	0	0.0469666	0	0.0534973	0
	-5.596	0.0541077	0	0.0123596	0	0.0518494	0	0.0267639	0	0.0622253	0	0.0480042	0	0.0505676	0	0.0461731	0
	-5.496	0.0659182	0	0.0124514	0	0.0561526	0	0.0385744	0	0.0623171	0	0.0480959	0	0.0431521	0	0.0540774	0
	-5.396	0.0710449	0	0.0180664	0	0.0612793	0	0.0437012	0	0.0679319	0	0.0532227	0	0.0487671	0	0.0593872	0
	-5.296	0.0638734	0	0.033844	0	0.0541077	0	0.0365295	0	0.0716858	0	0.0340271	0	0.0523376	0	0.0554504	0
	-5.196	0.0756836	0	0.0378418	0	0.0578003	0	0.0483398	0	0.0681761	0	0.0422363	0	0.045105	0	0.0404053	0
	-5.096	0.0773926	0	0.0273438	0	0.052002	0	0.0497437	0	0.0701904	0	0.0439453	0	0.046814	0	0.0303955	0
	-4.996	0.0891116	0	0.0278323	0	0.0402834	0	0.0422366	0	0.0698855	0	0.0512698	0	0.0463259	0	0.0300906	0
	-4.896	0.0890503	0	0.0163574	0	0.0400391	0	0.034668	0	0.0779419	0	0.0402832	0	0.0470581	0	0.0228271	0
	-4.796	0.0812991	0	0.0278323	0	0.0285647	0	0.0227053	0	0.077698	0	0.0514529	0	0.0473025	0	0.022095	0
	-4.696	0.098877	0	0.0415039	0	0.0344238	0	0.0402832	0	0.0835569	0	0.0498047	0	0.0643921	0	0.0284424	0
	-4.596	0.0866699	0	0.0415039	0	0.0263062	0	0.0402832	0	0.0835571	0	0.0498047	0	0.0639038	0	0.0167236	0
	-4.496	0.0812988	0	0.0473631	0	0.024658	0	0.0344236	0	0.0816038	0	0.0556638	0	0.0582273	0	0.0222776	0
	-4.396	0.0856934	0	0.0439453	0	0.0285645	0	0.0388184	0	0.0864866	0	0.0600586	0	0.043396	0	0.019165	0
	-4.296	0.106537	0	0.0533744	0	0.0384819	0	0.059478	0	0.106658	0	0.0812065	0	0.0640556	0	0.0281059	0
	-4.196	0.0809631	0	0.0475159	0	0.0209045	0	0.0428772	0	0.0900576	0	0.0636292	0	0.0352478	0	0.0227356	0
	-4.096	0.0795898	0	0.0456543	0	0.0304565	0	0.0634766	0	0.111145	0	0.0651855	0	0.0372925	0	0.0330811	0
	-3.996	0.0888674	0	0.0554198	0	0.0330199	0	0.0620116	0	0.120422	0	0.0634154	0	0.0467528	0	0.0535887	0
	-3.896	0.083252	0	0.0610352	0	0.0461426	0	0.067627	0	0.115295	0	0.0615234	0	0.0526733	0	0.0479736	0
	-3.796	0.0954591	0	0.0727541	0	0.0461427	0	0.0676271	0	0.137756	0	0.0493166	0	0.0521852	0	0.0484621	0
	-3.696	0.110352	0	0.0761108	0	0.0498047	0	0.0712891	0	0.130188	0	0.0336304	0	0.0446167	0	0.0633545	0
	-3.596	0.105286	0	0.0630493	0	0.0358276	0	0.0654297	0	0.124817	0	0.0202637	0	0.0509644	0	0.0457764	0
	-3.496	0.118012	0	0.0642399	0	0.0108952	0	0.0594182	0	0.130036	0	0.0137639	0	0.0444646	0	0.0397649	0
	-3.396	0.114502	0	0.0532227	0	0.0148926	0	0.0563965	0	0.126831	0	-0.000976563	0	0.0331421	0	0.0284424	0
	-3.296	0.114502	0	0.0532229	0	0.00677511	0	0.0598147	0	0.134339	0	-0.00176981	0	0.0214235	0	0.0284426	0
	-3.196	0.119965	0	0.0589905	0	0.00473022	0	0.0652771	0	0.139801	0	-0.0150452	0	0.026886	0	0.0334167	0
	-3.096	0.111084	0	0.0576172	0	-0.00512695	0	0.0441895	0	0.130432	0	-0.0361328	0	0.00970459	0	0.0128174	0
	-2.996	0.125977	0	0.060791	0	-0.024414	0	0.0478516	0	0.134094	0	-0.0324707	0	0.0133667	0	0.00427248	0
	-2.896	0.13028	0	0.056488	0	-0.0204163	0	0.0401306	0	0.13858	0	-0.0289612	0	0.0173645	0	-0.00296021	0
	-2.796	0.128021	0	0.0469052	0	-0.0184634	0	0.0420834	0	0.139557	0	-0.0580753	0	0.00839202	0	-0.00180085	0
	-2.696	0.12262	0	0.0335083	0	-0.0324707	0	0.0484009	0	0.13385	0	-0.0717773	0	0.0209351	0	-0.0275269	0
	-2.596	0.128113	0	0.0233765	0	-0.0505981	0	0.06073	0	0.127625	0	-0.097229	0	-0.00372314	0	-0.0407715	0
	-2.496	0.131622	0	0.0062561	0	-0.0597229	0	0.0528259	0	0.122833	0	-0.0940247	0	-0.00259399	0	-0.0575867	0
	-2.396	0.165466	0	0.00292952	0	-0.083069	0	0.0598143	0	0.134521	0	-0.102051	0	-0.00964372	0	-0.062195	0
	-2.296	0.169128	0	0.0216064	0	-0.0828247	0	0.05896	0	0.145202	0	-0.0911865	0	-0.00628662	0	-0.0734863	0
	-2.196	0.132477	0	-0.011322	0	-0.127289	0	0.0227966	0	0.111969	0	-0.143646	0	-0.032196	0	-0.105927	0
	-2.096	0.106232	0	-0.0285339	0	-0.133698	0	0.00106812	0	0.0830994	0	-0.19101	0	-0.0677795	0	-0.124542	0
	-1.996	0.0648193	0	-0.0402222	0	-0.15625	0	-0.0336304	0	0.0643311	0	-0.163818	0	-0.0403442	0	-0.165344	0
	-1.896	0.0874013	0	-0.0476675	0	-0.132506	0	-0.0419912	0	0.0252085	0	-0.120299	0	-0.0361318	0	-0.134154	0
	-1.796	0.0840149	0	-0.0405579	0	-0.117157	0	-0.0370789	0	-0.0184598	0	-0.0752258	0	-0.0207825	0	-0.0962219	0
	-1.696	0.0942078	0	-0.0671082	0	-0.0823059	0	-0.0220642	0	-0.0656433	0	-0.0705261	0	-0.00588989	0	-0.0917053	0
	-1.596	0.0856934	0	-0.0657349	0	-0.0725098	0	-0.0197754	0	-0.14386	0	-0.0613403	0	0.000549316	0	-0.0506592	0
	-1.496	0.127258	0	-0.0430908	0	-0.0609741	0	0.010376	0	-0.0913696	0	-0.0496216	0	0.0466309	0	0.00366211	0
	-1.396	0.105373	0	-0.0489155	0	-0.0631367	0	-0.0039936	0	-0.104946	0	-0.0445209	0	0.0446514	0	0.0391583	0
	-1.296	0.0608215	0	-0.0620422	0	-0.0691223	0	-0.0363464	0	-0.140708	0	-0.058075	0	0.0276184	0	0.0224304	0
	-1.196	0.0261536	0	-0.0621643	0	-0.0492859	0	-0.0586853	0	-0.144989	0	-0.0568542	0	0.0353699	0	0.018219	0
	-1.096	0.0335083	0	-0.0715332	0	-0.0356445	0	-0.0567017	0	-0.138855	0	-0.0230713	0	0.0498047	0	0.020874	0
	-0.996002	0.0523071	0	-0.0402222	0	-0.0264893	0	-0.0250244	0	-0.11377	0	0.00402832	0	0.0701904	0	0.0334473	0
	-0.895996	0.0553463	0	-0.0446891	0	0.0348397	0	0.0255013	0	-0.10371	0	0.0464364	0	0.134937	0	0.0352669	0
	-0.795998	-0.0649414	0	-0.166992	0	-0.0872192	0	-0.0693359	0	-0.192127	0	-0.0644531	0	0.0813599	0	-0.0845947	0
	-0.695999	0.00332642	0	-0.11673	0	0.667755	0	-0.111359	0	-0.0738831	0	-0.0454407	0	0.111664	0	-0.00180054	0
	-0.596001	-0.0788574	0	-0.156372	0	0.880127	0	-0.231628	0	0.374756	0	-0.110718	0	0.0537109	0	-0.0186768	0
	-0.496002	-0.0551453	0	-0.0620422	0	0.660248	0	-0.187653	0	1.772	0	-0.233002	0	0.336273	0	0.0545349	0
	-0.395996	-0.122463	0	-0.128936	0	0.149933	0	-0.272918	0	1.18906	0	-0.472808	0	-0.37149	0	0.413361	0
	-0.295998	-0.127594	0	-0.148712	0	-0.324371	0	-0.247589	0	0.0803459	0	-0.539337	0	-0.763336	0	-1.26334	0
	-0.195999	-0.137085	0	-0.17572	0	-0.836243	0	-0.270813	0	-1.08612	0	-0.597412	0	-0.985291	0	-2.5	0
	-0.0960007	-0.0812073	0	-0.189056	0	-1.33786	0	-0.282745	0	-2.18686	0	-0.528717	0	-0.931488	0	-3.45364	0
	0.0039978	0.0262451	0	-0.201782	0	-1.67621	0	-0.251404	0	-2.76532	0	-0.343933	0	-0.783081	0	-1.71918	0
	0.104004	0.110264	0.0962136	-0.195041	0.012032	-1.15543	0.0240662	-0.263462	0.0481261	-1.35392	0.0962063	-0.036594	0.192229	0.303616	0.383728	0.330777	0.764543
	0.204002	0.196869	0.192128	-0.228668	0.0240484	-0.576385	0.0480957	-0.157074	0.0961557	-0.298805	0.192121	0.524933	0.383526	1.20859	0.76414	2.06003	1.51674
	0.304001	0.430725	0.287752	-0.196167	0.0360476	-0.277466	0.0720848	-0.139099	0.144082	0.22229	0.287752	0.940247	0.573864	1.92627	1.14121	3.51605	2.25669
	0.403999	0.687592	0.383087	-0.103363	0.0480304	-0.141998	0.0960355	0.180573	0.191909	0.466522	0.383087	1.36868	0.763265	2.89908	1.515	4.85733	2.98466
	0.503998	0.958252	0.478132	-0.0549316	0.0599969	0.000366211	0.119948	0.361389	0.239636	0.67572	0.478132	1.81073	0.951732	3.42969	1.88553	6.31232	3.70086
	0.604004	1.17365	0.572897	0.0111054	0.0719472	0.152585	0.143822	0.474851	0.287264	0.942685	0.57289	2.19879	1.13927	4.14959	2.25284	7.27929	4.40551
	0.704002	1.36969	0.667367	0.0463257	0.0838821	0.262695	0.16766	0.585266	0.334797	1.20165	0.66736	2.56281	1.3259	4.81531	2.61698	8.46844	5.09885
	0.804001	1.57629	0.761552	0.0744019	0.0957999	0.340271	0.191458	0.729431	0.382228	1.40973	0.761552	2.92206	1.51159	5.45465	2.97792	9.57086	5.78097
	0.903999	1.75623	0.855451	0.112915	0.107702	0.394897	0.215218	0.837769	0.42956	1.63574	0.855451	3.2392	1.69637	6.0025	3.33573	10.5636	6.45213
	1.004	1.90463	0.949065	0.132904	0.119587	0.444855	0.23894	0.913055	0.476794	1.81216	0.949065	3.52414	1.88023	6.51749	3.69042	11.505	7.11251
	1.104	2.08362	1.0424	0.151122	0.131457	0.464843	0.262625	1.01007	0.523931	1.98663	1.0424	3.81988	2.0632	7.00134	4.04204	12.356	7.7623
	1.204	2.27872	1.13545	0.224152	0.143311	0.54599	0.286273	1.13681	0.570973	2.17666	1.13545	4.15823	2.24527	7.5325	4.39063	13.2172	8.40174
	1.304	2.44659	1.22822	0.224731	0.155148	0.589661	0.309882	1.19629	0.617915	2.2782	1.22822	4.4007	2.42643	8.01184	4.73616	13.9371	9.0309
	1.404	2.62433	1.32071	0.230286	0.16697	0.676331	0.333454	1.30371	0.664759	2.39496	1.32071	4.65686	2.6067	8.4519	5.07869	14.6872	9.65001
	1.504	2.78601	1.41291	0.222046	0.178775	0.686218	0.356988	1.3808	0.711506	2.55786	1.41291	4.92987	2.78608	8.87292	5.41826	15.4503	10.2593
	1.604	2.93057	1.50485	0.24777	0.190565	0.721769	0.380485	1.44229	0.758157	2.7012	1.50484	5.22152	2.96457	9.28641	5.75487	16.1211	10.8588
	1.704	3.05389	1.59649	0.231201	0.20234	0.716309	0.403946	1.50732	0.804715	2.81201	1.59649	5.43872	3.1422	9.67987	6.08859	16.7447	11.4488
	1.804	3.19458	1.68787	0.289246	0.214098	0.77417	0.427369	1.59271	0.851173	2.94489	1.68787	5.70721	3.31894	10.1194	6.4194	17.3921	12.0295
	1.904	3.35855	1.77896	0.313385	0.22584	0.825043	0.450754	1.64108	0.897535	3.10806	1.77896	5.94199	3.49481	10.4912	6.74733	17.9675	12.6009
	2.004	3.46371	1.86978	0.332916	0.237567	0.845367	0.474103	1.73874	0.943801	3.19577	1.86978	6.16806	3.66981	10.8706	7.07243	18.5576	13.1633
	2.104	3.61896	1.96033	0.374874	0.249278	0.919063	0.497414	1.83899	0.989972	3.37786	1.96033	6.42144	3.84395	11.2842	7.39471	19.1389	13.7167
	2.204	3.71326	2.0506	0.402771	0.260974	0.985046	0.52069	1.91718	1.03605	3.51465	2.0506	6.64807	4.01725	11.6509	7.71422	19.6853	14.2615
	2.304	3.82822	2.1406	0.416962	0.272653	0.98819	0.543928	1.98264	1.08203	3.62717	2.1406	6.832	4.18967	11.975	8.03095	20.2021	14.7977
	2.404	3.94565	2.23033	0.471588	0.284317	1.04996	0.56713	2.06784	1.12792	3.77957	2.23033	7.09708	4.36125	12.3499	8.34493	20.7984	15.3254
	2.504	4.04895	2.31978	0.496765	0.295966	1.07123	0.590294	2.11316	1.17371	3.92865	2.31978	7.32617	4.53198	12.7147	8.6562	21.311	15.8448
	2.604	4.15183	2.40897	0.570586	0.307599	1.13382	0.613423	2.22513	1.21941	4.05386	2.40897	7.59762	4.70187	13.0925	8.96477	21.8148	16.356
	2.704	4.29614	2.49789	0.59082	0.319217	1.17828	0.636516	2.2666	1.26501	4.2041	2.49788	7.81006	4.87094	13.4301	9.27071	22.3094	16.8593
	2.804	4.38522	2.58653	0.573944	0.330819	1.22751	0.659572	2.33957	1.31052	4.32022	2.58653	8.00021	5.03916	13.7419	9.57397	22.7992	17.3546
	2.904	4.52313	2.67491	0.584839	0.342405	1.25708	0.682591	2.41827	1.35594	4.44342	2.67491	8.19733	5.20655	14.0715	9.87462	23.2194	17.8422
	3.004	4.5842	2.76302	0.621002	0.353977	1.30832	0.705574	2.47452	1.40126	4.56577	2.76302	8.3942	5.37311	14.3817	10.1727	23.6541	18.3222
	3.104	4.70023	2.85087	0.64676	0.365533	1.33933	0.728521	2.50101	1.44649	4.68851	2.85086	8.57346	5.53885	14.666	10.4681	24.0504	18.7947
	3.204	4.81686	2.93845	0.686188	0.377074	1.40005	0.751434	2.59073	1.49163	4.7789	2.93844	8.80246	5.70379	14.9813	10.7611	24.4375	19.2599
	3.304	4.92871	3.02576	0.718872	0.388599	1.40332	0.774309	2.64282	1.53667	4.90985	3.02576	8.98169	5.86791	15.2661	11.0515	24.8024	19.7178
	3.404	5.05457	3.11281	0.751099	0.40011	1.44714	0.797149	2.67993	1.58162	5.02362	3.11281	9.18866	6.03121	15.6212	11.3394	25.1356	20.1686
	3.504	5.20361	3.1996	0.791138	0.411605	1.52625	0.819953	2.7782	1.62648	5.17303	3.1996	9.38501	6.19371	15.9313	11.6248	25.5043	20.6125
	3.604	5.29779	3.28613	0.81134	0.423084	1.53772	0.842721	2.81824	1.67125	5.25574	3.28613	9.54919	6.35541	16.1927	11.9077	25.8489	21.0494
	3.704	5.43454	3.3724	0.846588	0.43455	1.55917	0.865455	2.86923	1.71593	5.36911	3.37239	9.67831	6.51633	16.4549	12.1883	26.1852	21.4796
	3.804	5.54874	3.4584	0.894135	0.446	1.62912	0.888152	2.96011	1.76051	5.49478	3.4584	9.85245	6.67644	16.742	12.4664	26.5373	21.9032
	3.904	5.6376	3.54414	0.904449	0.457434	1.60959	0.910814	3.00125	1.805	5.59964	3.54414	10.0303	6.83576	16.9945	12.7421	26.841	22.3202
	4.004	5.74319	3.62963	0.920197	0.468854	1.68338	0.93344	3.06003	1.8494	5.72006	3.62963	10.2219	6.99429	17.2747	13.0154	27.1798	22.7309
	4.104	5.86838	3.71486	0.916473	0.480258	1.70279	0.956031	3.11148	1.89371	5.81082	3.71485	10.4018	7.15205	17.5058	13.2864	27.4695	23.1352
	4.204	5.98816	3.79983	0.934387	0.491649	1.73187	0.978589	3.19507	1.93793	5.92987	3.79982	10.5836	7.30904	17.7651	13.5551	27.7802	23.5333
	4.304	6.14203	3.88454	0.952454	0.503024	1.75488	1.00111	3.25653	1.98206	6.06183	3.88454	10.7585	7.46524	18.0027	13.8214	28.0953	23.9253
	4.404	6.21204	3.969	0.935913	0.514383	1.76947	1.0236	3.31439	2.0261	6.15143	3.969	10.9333	7.62067	18.2444	14.0854	28.3729	24.3113
	4.504	6.31369	4.0532	0.947357	0.525729	1.81216	1.04605	3.36569	2.07005	6.27927	4.0532	11.1052	7.77534	18.4589	14.3472	28.7042	24.6915
	4.604	6.41644	4.13716	0.952819	0.537059	1.84888	1.06846	3.44067	2.11391	6.35504	4.13715	11.29	7.92925	18.6945	14.6068	28.9987	25.0658
	4.704	6.51053	4.22085	0.957062	0.548375	1.86057	1.09085	3.47177	2.15768	6.46079	4.22084	11.4624	8.0824	18.9179	14.8641	29.2686	25.4345
	4.804	6.59946	4.30429	0.95694	0.559676	1.9108	1.11319	3.54178	2.20136	6.5463	4.30429	11.6645	8.2348	19.1676	15.1192	29.5573	25.7975
	4.904	6.67438	4.38748	0.980408	0.570962	1.91504	1.1355	3.56964	2.24495	6.62482	4.38748	11.7901	8.38644	19.3783	15.3721	29.8188	26.155
	5.004	6.76074	4.47042	0.99231	0.582233	1.93445	1.15778	3.60529	2.28845	6.70306	4.47042	11.946	8.53733	19.6008	15.6228	30.0453	26.5071
	5.104	6.89417	4.55312	1.00836	0.59349	1.9505	1.18003	3.67499	2.33186	6.8009	4.55311	12.0873	8.68748	19.8202	15.8714	30.2839	26.8539
	5.204	7.0058	4.63556	1.02301	0.604733	1.98901	1.20224	3.71802	2.37519	6.90955	4.63555	12.2391	8.8369	20.0421	16.1179	30.5494	27.1954
	5.304	7.09436	4.71775	1.02917	0.615961	1.99548	1.22441	3.76697	2.41843	6.97449	4.71775	12.3939	8.98557	20.2403	16.3622	30.7935	27.5318
	5.404	7.19443	4.79969	1.05081	0.627174	2.04404	1.24655	3.82724	2.46158	7.05832	4.79969	12.5594	9.13351	20.4529	16.6045	31.0142	27.8631
	5.504	7.2977	4.88139	1.05673	0.638373	2.06918	1.26866	3.87271	2.50464	7.13815	4.88139	12.6825	9.28073	20.6581	16.8446	31.2382	28.1895
	5.604	7.38336	4.96285	1.07599	0.649557	2.1167	1.29073	3.94629	2.54761	7.2049	4.96284	12.8386	9.42721	20.8688	17.0828	31.4266	28.5109
	5.704	7.47162	5.04405	1.08221	0.660728	2.13721	1.31277	3.99554	2.5905	7.29694	5.04404	12.9777	9.57299	21.0582	17.3189	31.6551	28.8276
	5.804	7.57153	5.12501	1.11963	0.671883	2.1438	1.33477	4.0484	2.63329	7.38464	5.12501	13.1165	9.71804	21.248	17.5529	31.8842	29.1394
	5.904	7.6684	5.20573	1.15869	0.683024	2.17145	1.35674	4.1153	2.67601	7.50983	5.20573	13.2728	9.86237	21.4472	17.785	32.1105	29.4467
	6.004	7.74106	5.2862	1.17966	0.694151	2.22006	1.37868	4.19449	2.71863	7.60153	5.2862	13.442	10.006	21.6405	18.015	32.323	29.7493
	6.104	7.82529	5.36643	1.17807	0.705263	2.22568	1.40058	4.25577	2.76117	7.68527	5.36643	13.5658	10.1489	21.8108	18.2432	32.5361	30.0474
	6.204	7.92856	5.44642	1.19199	0.716362	2.25894	1.42245	4.31577	2.80362	7.76559	5.44642	13.7196	10.2911	21.9917	18.4693	32.7491	30.3412
	6.304	8.01608	5.52617	1.19321	0.727446	2.26816	1.44429	4.36807	2.84599	7.83731	5.52617	13.8695	10.4326	22.1536	18.6936	32.9341	30.6305
	6.404	8.10028	5.60568	1.18701	0.738516	2.28931	1.46609	4.40155	2.88827	7.90167	5.60568	14.0048	10.5734	22.32	18.9159	33.1085	30.9156
	6.504	8.18442	5.68494	1.18204	0.749571	2.29623	1.48786	4.43863	2.93046	7.98679	5.68494	14.1508	10.7136	22.5015	19.1363	33.3057	31.1964
	6.604	8.27695	5.76398	1.19565	0.760613	2.32169	1.5096	4.49179	2.97257	8.08176	5.76397	14.2899	10.853	22.6568	19.3548	33.4873	31.4731
	6.704	8.38937	5.84277	1.19589	0.771641	2.3602	1.5313	4.54214	3.01459	8.16794	5.84276	14.3917	10.9917	22.8241	19.5715	33.6784	31.7457
	6.804	8.45981	5.92132	1.21915	0.782655	2.37222	1.55297	4.5856	3.05653	8.23044	5.92132	14.5165	11.1298	22.9883	19.7863	33.8112	32.0143
	6.904	8.55014	5.99964	1.21964	0.793654	2.39145	1.57461	4.64389	3.09838	8.31247	5.99964	14.6568	11.2672	23.1405	19.9993	33.9756	32.2789
	7.004	8.65106	6.07772	1.23431	0.804639	2.40741	1.59621	4.71387	3.14015	8.37042	6.07772	14.7621	11.4039	23.3158	20.2105	34.1389	32.5397
	7.104	8.7504	6.15557	1.23642	0.81561	2.43277	1.61778	4.73209	3.18183	8.4277	6.15557	14.8622	11.5399	23.4473	20.4199	34.282	32.7966
	7.204	8.83481	6.23318	1.26212	0.826569	2.46567	1.63932	4.76871	3.22343	8.52341	6.23318	14.9972	11.6752	23.6248	20.6275	34.4287	33.0498
	7.304	8.91895	6.31056	1.27612	0.837512	2.51123	1.66083	4.81006	3.26495	8.62677	6.31056	15.1238	11.8099	23.7759	20.8333	34.591	33.2993
	7.404	8.99872	6.38771	1.2851	0.848442	2.55176	1.6823	4.85107	3.30638	8.69904	6.38771	15.2351	11.944	23.9572	21.0374	34.7374	33.5451
	7.504	9.07169	6.46462	1.28745	0.859358	2.56973	1.70374	4.892	3.34773	8.79123	6.46462	15.3236	12.0773	24.1075	21.2398	34.8916	33.7874
	7.604	9.15692	6.54131	1.29907	0.87026	2.60077	1.72515	4.94287	3.38899	8.86896	6.5413	15.4441	12.21	24.2557	21.4404	35.0321	34.0261
	7.704	9.2338	6.61776	1.31754	0.881149	2.63467	1.74653	4.9921	3.43017	8.97238	6.61775	15.5558	12.3421	24.4181	21.6393	35.2026	34.2614
	7.804	9.31909	6.69398	1.34766	0.892023	2.67291	1.76787	5.06207	3.47127	9.05066	6.69398	15.6729	12.4735	24.5859	21.8365	35.374	34.4933
	7.904	9.40692	6.76997	1.35736	0.902884	2.69843	1.78918	5.10272	3.51228	9.16943	6.76997	15.8035	12.6042	24.7477	22.0321	35.5318	34.7218
	8.004	9.48477	6.84573	1.35391	0.913731	2.73013	1.81046	5.1188	3.55322	9.22849	6.84573	15.9366	12.7344	24.8926	22.226	35.669	34.947
	8.104	9.57968	6.92128	1.38559	0.924565	2.77286	1.8317	5.17374	3.59406	9.33029	6.92127	16.0656	12.8638	25.0489	22.4182	35.8413	35.1689
	8.204	9.66895	6.99658	1.41656	0.935386	2.82013	1.85292	5.21222	3.63483	9.40832	6.99658	16.1988	12.9927	25.2053	22.6089	36.009	35.3877
	8.304	9.7663	7.07166	1.43158	0.946192	2.85468	1.8741	5.25928	3.67552	9.52551	7.07166	16.3274	13.1209	25.3459	22.7979	36.1841	35.6034
	8.404	9.827	7.14652	1.4418	0.956985	2.8688	1.89525	5.30795	3.71612	9.58591	7.14652	16.4464	13.2484	25.4725	22.9853	36.3156	35.8159
	8.504	9.92038	7.22115	1.46518	0.967764	2.91104	1.91637	5.36221	3.75664	9.6799	7.22115	16.5827	13.3754	25.6173	23.1711	36.4715	36.0254
	8.604	9.98795	7.29556	1.4968	0.97853	2.9313	1.93745	5.42184	3.79708	9.76151	7.29556	16.7123	13.5017	25.7775	23.3553	36.6009	36.2319
	8.704	10.0887	7.36975	1.52353	0.989283	2.96255	1.95851	5.49136	3.83744	9.83591	7.36974	16.8329	13.6274	25.9024	23.538	36.7456	36.4354
	8.804	10.173	7.44371	1.52988	1.00002	2.99527	1.97953	5.51303	3.87772	9.90036	7.44371	16.9364	13.7524	26.037	23.7191	36.8796	36.6361
	8.904	10.2623	7.51744	1.56461	1.01075	3.02676	2.00052	5.56778	3.91792	9.9631	7.51744	17.0575	13.8769	26.1502	23.8987	36.9926	36.8339
	9.004	10.328	7.59096	1.56674	1.02146	3.06046	2.02148	5.61319	3.95803	10.051	7.59096	17.1652	14.0007	26.2774	24.0768	37.1284	37.0288
	9.104	10.4305	7.66426	1.56924	1.03216	3.09341	2.04241	5.66568	3.99807	10.1308	7.66425	17.2452	14.124	26.3968	24.2534	37.2744	37.221
	9.204	10.4853	7.73733	1.61148	1.04284	3.11642	2.06331	5.72775	4.03802	10.2051	7.73733	17.3784	14.2466	26.5099	24.4285	37.4075	37.4106
	9.304	10.577	7.81019	1.6254	1.05352	3.12662	2.08417	5.78873	4.0779	10.2776	7.81019	17.4814	14.3686	26.6248	24.6021	37.5299	37.5974
	9.404	10.6243	7.88282	1.64136	1.06418	3.16162	2.10501	5.82404	4.11769	10.3322	7.88282	17.607	14.49	26.7505	24.7742	37.6322	37.7815
	9.504	10.7041	7.95524	1.65485	1.07482	3.19904	2.12581	5.87677	4.15741	10.424	7.95524	17.7058	14.6109	26.881	24.9449	37.7477	37.9631
	9.604	10.7649	8.02745	1.6608	1.08545	3.22385	2.14658	5.9252	4.19704	10.4927	8.02744	17.8061	14.7311	26.9926	25.1141	37.8933	38.1422
	9.704	10.865	8.09943	1.68634	1.09607	3.25757	2.16733	5.95935	4.2366	10.5961	8.09943	17.9095	14.8507	27.1155	25.2819	38.0092	38.3187
	9.804	10.9518	8.1712	1.71899	1.10668	3.29443	2.18804	6.01123	4.27608	10.6912	8.1712	18.0009	14.9698	27.2575	25.4483	38.1322	38.4927
	9.904	11.0009	8.24275	1.72495	1.11727	3.31192	2.20871	6.05185	4.31548	10.7517	8.24275	18.0968	15.0882	27.3455	25.6133	38.2426	38.6644
	10.004	11.0672	8.31409	1.71719	1.12785	3.34293	2.22936	6.08365	4.35479	10.7993	8.31409	18.1947	15.2061	27.4784	25.7769	38.3213	38.8336
	10.104	11.1414	8.38522	1.74081	1.13842	3.36295	2.24998	6.13834	4.39403	10.8772	8.38521	18.288	15.3234	27.5996	25.9391	38.4343	39.0004
	10.204	11.2063	8.45613	1.75488	1.14898	3.39624	2.27057	6.17944	4.4332	10.9649	8.45612	18.396	15.4401	27.7031	26.1	38.5267	39.165
	10.304	11.2899	8.52682	1.79922	1.15952	3.45279	2.29113	6.22379	4.47228	11.0532	8.52682	18.4955	15.5563	27.8187	26.2595	38.6338	39.3272
	10.404	11.3412	8.59731	1.81894	1.17004	3.49155	2.31165	6.25162	4.51129	11.1308	8.59731	18.6046	15.6718	27.9671	26.4176	38.7437	39.4872
	10.504	11.4254	8.66758	1.82462	1.18056	3.50894	2.33215	6.29654	4.55021	11.2073	8.66758	18.7006	15.7868	28.0821	26.5744	38.8347	39.645
	10.604	11.5109	8.73765	1.84073	1.19106	3.52115	2.35261	6.35513	4.58906	11.2812	8.73764	18.7865	15.9013	28.1991	26.73	38.9211	39.8006
	10.704	11.6009	8.8075	1.85947	1.20155	3.56363	2.37305	6.39389	4.62784	11.3398	8.8075	18.9076	16.0151	28.2972	26.8842	39.003	39.954
	10.804	11.6607	8.87714	1.86539	1.21203	3.57755	2.39345	6.4545	4.66653	11.4001	8.87714	19.0031	16.1284	28.4156	27.0371	39.1101	40.1054
	10.904	11.7258	8.94658	1.87958	1.22249	3.61499	2.41382	6.50757	4.70515	11.4537	8.94658	19.0991	16.2412	28.4887	27.1887	39.2145	40.2546
	11.004	11.8016	9.0158	1.90128	1.23294	3.63217	2.43417	6.5563	4.74369	11.5527	9.0158	19.206	16.3534	28.6078	27.339	39.3332	40.4018
	11.104	11.872	9.08483	1.91617	1.24338	3.64005	2.45448	6.60294	4.78215	11.5918	9.08482	19.2843	16.465	28.6853	27.4881	39.4422	40.547
	11.204	11.933	9.15364	1.91861	1.25381	3.65793	2.47477	6.65939	4.82054	11.6529	9.15363	19.3957	16.5761	28.7816	27.6359	39.554	40.6902
	11.304	12.0128	9.22224	1.94025	1.26422	3.6944	2.49502	6.68561	4.85886	11.7133	9.22224	19.4876	16.6867	28.9006	27.7825	39.665	40.8314
	11.404	12.099	9.29064	1.94766	1.27462	3.69888	2.51524	6.74332	4.89709	11.7715	9.29064	19.5736	16.7967	28.994	27.9279	39.759	40.9707
	11.504	12.1805	9.35883	1.96387	1.28501	3.73773	2.53544	6.77173	4.93525	11.8226	9.35883	19.6636	16.9061	29.0532	28.072	39.8527	41.1082
	11.604	12.2372	9.42683	1.97675	1.29539	3.75122	2.5556	6.823	4.97333	11.8907	9.42682	19.7432	17.015	29.164	28.215	39.9598	41.2437
	11.704	12.2818	9.49461	1.99039	1.30575	3.77286	2.57574	6.86514	5.01134	11.9512	9.49461	19.8463	17.1234	29.256	28.3567	40.0437	41.3774
	11.804	12.3154	9.56219	1.99292	1.3161	3.79785	2.59584	6.91748	5.04927	12.0233	9.56219	19.9075	17.2313	29.3397	28.4972	40.1552	41.5093
	11.904	12.3901	9.62957	2.0083	1.32644	3.8103	2.61592	6.94507	5.08713	12.0709	9.62957	19.9937	17.3386	29.4179	28.6366	40.2415	41.6394
	12.004	12.4521	9.69675	2.01627	1.33676	3.8295	2.63597	6.99503	5.12491	12.1521	9.69675	20.0949	17.4454	29.5274	28.7748	40.3308	41.7678
	12.104	12.527	9.76373	2.03183	1.34707	3.84897	2.65598	7.03873	5.16262	12.1992	9.76373	20.2006	17.5516	29.6133	28.9119	40.4055	41.8944
	12.204	12.6008	9.83051	2.03931	1.35737	3.87207	2.67597	7.07373	5.20025	12.2936	9.8305	20.2825	17.6574	29.7302	29.0478	40.4916	42.0193
	12.304	12.6786	9.89708	2.0433	1.36766	3.88809	2.69593	7.12051	5.23781	12.3864	9.89708	20.3605	17.7626	29.7935	29.1825	40.5691	42.1425
	12.404	12.7316	9.96346	2.04971	1.37794	3.90201	2.71586	7.16177	5.27529	12.4433	9.96346	20.4327	17.8673	29.8807	29.3162	40.6418	42.2641
	12.504	12.7826	10.0296	2.07315	1.3882	3.92514	2.73576	7.21646	5.3127	12.5257	10.0296	20.519	17.9715	29.971	29.4487	40.708	42.3841
	12.604	12.8369	10.0956	2.09204	1.39845	3.94873	2.75563	7.25928	5.35003	12.6038	10.0956	20.6086	18.0752	30.092	29.5801	40.786	42.5024
	12.704	12.9174	10.1614	2.1022	1.40869	3.96964	2.77547	7.3002	5.38729	12.6872	10.1614	20.6925	18.1783	30.1646	29.7104	40.8665	42.6192
	12.804	13.0009	10.227	2.11572	1.41892	3.98364	2.79528	7.33325	5.42448	12.732	10.227	20.7568	18.281	30.2592	29.8397	40.9617	42.7344
	12.904	13.0658	10.2924	2.12222	1.42913	4.01749	2.81507	7.37881	5.46159	12.778	10.2924	20.8293	18.3831	30.3136	29.9678	41.0149	42.8481
	13.004	13.1415	10.3576	2.14667	1.43933	4.04224	2.83482	7.42358	5.49863	12.8609	10.3576	20.9131	18.4848	30.4077	30.0949	41.0906	42.9603
	13.104	13.1862	10.4226	2.15259	1.44952	4.04785	2.85455	7.46826	5.53559	12.9064	10.4226	20.9895	18.5859	30.4807	30.2209	41.1473	43.071
	13.204	13.2449	10.4874	2.15253	1.4597	4.07513	2.87424	7.51099	5.57249	12.9649	10.4874	21.0674	18.6866	30.5703	30.3459	41.214	43.1802
	13.304	13.3056	10.552	2.15494	1.46986	4.08536	2.89391	7.54044	5.60931	13.0176	10.552	21.1471	18.7867	30.6432	30.4698	41.2864	43.288
	13.404	13.3525	10.6164	2.17383	1.48002	4.12769	2.91355	7.56763	5.64606	13.0757	10.6164	21.2256	18.8864	30.7436	30.5927	41.3758	43.3943
	13.504	13.4229	10.6806	2.17065	1.49016	4.14014	2.93316	7.61475	5.68273	13.1312	10.6806	21.3235	18.9855	30.8068	30.7146	41.4423	43.4993
	13.604	13.4893	10.7447	2.17789	1.50029	4.18271	2.95275	7.65372	5.71933	13.1931	10.7447	21.425	19.0842	30.877	30.8355	41.5325	43.6029
	13.704	13.5439	10.8085	2.18619	1.5104	4.20255	2.9723	7.7045	5.75587	13.2325	10.8085	21.5148	19.1824	30.9591	30.9554	41.6223	43.7051
	13.804	13.571	10.8721	2.19019	1.52051	4.22607	2.99183	7.72833	5.79232	13.2835	10.8721	21.5969	19.2801	31.0412	31.0742	41.7042	43.806
	13.904	13.6201	10.9356	2.20355	1.5306	4.27051	3.01133	7.77295	5.82871	13.3397	10.9356	21.6806	19.3774	31.1252	31.1921	41.7528	43.9055
	14.004	13.671	10.9989	2.20767	1.54068	4.28262	3.0308	7.79239	5.86502	13.4024	10.9989	21.7746	19.4741	31.2188	31.309	41.823	44.0038
	14.104	13.7295	11.062	2.21948	1.55075	4.30225	3.05024	7.82373	5.90127	13.449	11.0619	21.8333	19.5704	31.2968	31.4249	41.8702	44.1008
	14.204	13.8326	11.1248	2.23257	1.56081	4.34708	3.06965	7.86856	5.93744	13.4944	11.1248	21.9289	19.6662	31.3852	31.5399	41.9383	44.1965
	14.304	13.8586	11.1875	2.24683	1.57086	4.38037	3.08904	7.89014	5.97354	13.5506	11.1875	22.0051	19.7615	31.4764	31.6539	42.0111	44.2909
	14.404	13.9014	11.2501	2.26605	1.58089	4.3996	3.10839	7.92188	6.00957	13.6209	11.2501	22.0833	19.8564	31.5392	31.7669	42.0811	44.3842
	14.504	13.976	11.3124	2.26627	1.59091	4.41934	3.12772	7.96817	6.04553	13.6568	11.3124	22.13	19.9507	31.6134	31.8791	42.1282	44.4762
	14.604	14.0436	11.3745	2.28394	1.60092	4.45605	3.14702	7.99756	6.08142	13.7444	11.3745	22.179	20.0447	31.6935	31.9903	42.1771	44.5671
	14.704	14.0991	11.4365	2.29907	1.61092	4.46045	3.1663	8.03271	6.11724	13.8104	11.4365	22.2336	20.1381	31.7595	32.1005	42.2318	44.6567
	14.804	14.1803	11.4983	2.31509	1.62091	4.49161	3.18555	8.06418	6.15298	13.8614	11.4983	22.2961	20.2311	31.8263	32.2099	42.2942	44.7453
	14.904	14.2393	11.5598	2.33862	1.63088	4.51123	3.20476	8.11133	6.18866	13.9398	11.5598	22.3743	20.3237	31.8967	32.3184	42.3212	44.8326
	15.004	14.2978	11.6212	2.3576	1.64084	4.54974	3.22395	8.16138	6.22427	14.0015	11.6212	22.4521	20.4158	31.9868	32.4259	42.4113	44.9189
	15.104	14.3766	11.6825	2.37393	1.6508	4.56949	3.24312	8.20084	6.2598	14.0683	11.6825	22.5111	20.5074	32.0448	32.5326	42.4859	45.004
	15.204	14.4343	11.7435	2.38867	1.66074	4.57349	3.26225	8.2356	6.29527	14.1229	11.7435	22.5654	20.5986	32.0688	32.6384	42.5636	45.0881
	15.304	14.4642	11.8044	2.40323	1.67066	4.59879	3.28136	8.2692	6.33067	14.1758	11.8044	22.6298	20.6893	32.1371	32.7433	42.636	45.1711
	15.404	14.5383	11.865	2.42206	1.68058	4.62622	3.30044	8.30005	6.366	14.2344	11.865	22.6768	20.7796	32.1835	32.8473	42.7179	45.253
	15.504	14.618	11.9255	2.42422	1.69049	4.6481	3.3195	8.33005	6.40126	14.2871	11.9255	22.7299	20.8695	32.237	32.9505	42.7906	45.3339
	15.604	14.667	11.9858	2.44214	1.70038	4.66553	3.33852	8.37451	6.43645	14.3365	11.9858	22.8251	20.9589	32.3205	33.0528	42.8783	45.4137
	15.704	14.7123	12.046	2.45914	1.71026	4.69052	3.35752	8.40421	6.47157	14.3928	12.046	22.8976	21.0478	32.3885	33.1543	42.9656	45.4925
	15.804	14.7723	12.1059	2.46573	1.72013	4.71255	3.37649	8.45279	6.50662	14.4612	12.1059	22.9662	21.1363	32.4496	33.255	43.023	45.5704
	15.904	14.8117	12.1657	2.49667	1.72999	4.7438	3.39544	8.48404	6.5416	14.5117	12.1657	23.0365	21.2244	32.5397	33.3548	43.1011	45.6472
	16.004	14.8938	12.2253	2.51221	1.73984	4.77856	3.41436	8.52661	6.57652	14.5543	12.2253	23.0908	21.3121	32.621	33.4538	43.1945	45.7231
	16.104	14.954	12.2847	2.5332	1.74967	4.78784	3.43325	8.54858	6.61137	14.5958	12.2847	23.1475	21.3993	32.6816	33.552	43.2547	45.798
	16.204	14.9911	12.3439	2.5358	1.7595	4.79013	3.45211	8.58566	6.64615	14.6404	12.3439	23.2121	21.4861	32.7657	33.6493	43.2923	45.872
	16.304	15.0327	12.403	2.5495	1.76931	4.79663	3.47095	8.62671	6.68086	14.6856	12.403	23.269	21.5725	32.8618	33.7459	43.3571	45.945
	16.404	15.1062	12.4619	2.58398	1.77912	4.83911	3.48976	8.67749	6.7155	14.7359	12.4619	23.3193	21.6584	32.9511	33.8417	43.4264	46.0172
	16.504	15.1615	12.5206	2.58853	1.78891	4.84348	3.50854	8.71622	6.75008	14.7712	12.5206	23.3742	21.7439	33.0294	33.9367	43.4622	46.0884
	16.604	15.2172	12.5791	2.61768	1.79869	4.86841	3.5273	8.75317	6.78459	14.8199	12.5791	23.4424	21.829	33.1054	34.0309	43.5109	46.1587
	16.704	15.2582	12.6375	2.62714	1.80846	4.88989	3.54603	8.78247	6.81903	14.8687	12.6375	23.4639	21.9137	33.1782	34.1243	43.5714	46.2282
	16.804	15.2983	12.6957	2.64331	1.81821	4.90546	3.56473	8.81036	6.8534	14.9279	12.6957	23.5188	21.9979	33.2639	34.217	43.6263	46.2967
	16.904	15.3546	12.7537	2.65274	1.82796	4.90787	3.58341	8.84	6.88771	14.9653	12.7537	23.5717	22.0818	33.3128	34.3089	43.6983	46.3645
	17.004	15.4169	12.8115	2.67627	1.83769	4.94263	3.60206	8.88208	6.92195	15.0308	12.8115	23.6338	22.1652	33.3867	34.4	43.7491	46.4313
	17.104	15.4799	12.8692	2.69595	1.84742	4.96182	3.62069	8.91348	6.95612	15.07	12.8692	23.7043	22.2482	33.4493	34.4904	43.8001	46.4974
	17.204	15.5495	12.9267	2.71509	1.85713	4.98193	3.63929	8.94482	6.99023	15.1092	12.9267	23.7551	22.3309	33.5197	34.5801	43.8588	46.5626
	17.304	15.6066	12.984	2.71768	1.86683	4.99576	3.65786	8.96646	7.02427	15.1468	12.984	23.8002	22.4131	33.5726	34.669	43.9231	46.627
	17.404	15.6711	13.0411	2.73456	1.87652	5.02856	3.6764	8.99176	7.05824	15.1876	13.0411	23.8447	22.4949	33.6367	34.7572	43.9718	46.6907
	17.504	15.7318	13.0981	2.73746	1.8862	5.05069	3.69492	9.0336	7.09215	15.2409	13.0981	23.9137	22.5763	33.69	34.8446	44.0213	46.7535
	17.604	15.7724	13.1549	2.75	1.89587	5.07513	3.71341	9.07739	7.12599	15.2769	13.1549	23.9502	22.6573	33.7424	34.9314	44.0963	46.8156
	17.704	15.7961	13.2116	2.7623	1.90553	5.07925	3.73188	9.08951	7.15977	15.3167	13.2116	23.9897	22.7379	33.8011	35.0174	44.1363	46.8769
	17.804	15.8449	13.2681	2.77222	1.91517	5.09717	3.75032	9.11914	7.19348	15.3851	13.2681	24.0574	22.8181	33.8612	35.1028	44.1732	46.9374
	17.904	15.8954	13.3244	2.78336	1.92481	5.09708	3.76874	9.16183	7.22713	15.4395	13.3244	24.1007	22.8979	33.8731	35.1874	44.2278	46.9972
	18.004	15.9236	13.3805	2.77246	1.93443	5.11694	3.78713	9.18921	7.26071	15.4747	13.3805	24.1675	22.9773	33.9243	35.2713	44.2669	47.0563
	18.104	15.9797	13.4365	2.80487	1.94404	5.14185	3.80549	9.22192	7.29422	15.5313	13.4365	24.2437	23.0563	33.9687	35.3546	44.3234	47.1146
	18.204	16.0046	13.4923	2.79523	1.95365	5.14801	3.82383	9.23981	7.32767	15.5565	13.4923	24.2923	23.1349	34.0256	35.4372	44.3803	47.1723
	18.304	16.0403	13.5479	2.80682	1.96324	5.15942	3.84214	9.26294	7.36106	15.5995	13.5479	24.3545	23.2132	34.0761	35.5191	44.399	47.2292
	18.404	16.0949	13.6034	2.80298	1.97282	5.1748	3.86043	9.29883	7.39438	15.6546	13.6034	24.4094	23.291	34.1232	35.6003	44.4271	47.2854
	18.504	16.1317	13.6587	2.80533	1.98239	5.18887	3.87869	9.32364	7.42763	15.6992	13.6587	24.505	23.3685	34.1681	35.6808	44.4795	47.341
	18.604	16.1792	13.7138	2.83618	1.99195	5.21991	3.89692	9.34326	7.46082	15.7698	13.7138	24.5754	23.4456	34.2072	35.7608	44.5111	47.3959
	18.704	16.2373	13.7688	2.84058	2.0015	5.22803	3.91513	9.37061	7.49395	15.824	13.7688	24.65	23.5223	34.2541	35.84	44.5775	47.4501
	18.804	16.2865	13.8236	2.85385	2.01103	5.26114	3.93331	9.392	7.52702	15.8694	13.8236	24.7414	23.5987	34.2867	35.9186	44.6023	47.5036
	18.904	16.3469	13.8783	2.85571	2.02056	5.29053	3.95147	9.42529	7.56002	15.9103	13.8783	24.7825	23.6746	34.2971	35.9966	44.6322	47.5566
	19.004	16.3857	13.9327	2.86371	2.03008	5.30615	3.96961	9.46045	7.59295	15.9647	13.9327	24.8372	23.7502	34.3322	36.0739	44.6669	47.6088
	19.104	16.4563	13.9871	2.88361	2.03958	5.33746	3.98771	9.51129	7.62582	16.016	13.9871	24.8802	23.8254	34.3909	36.1506	44.6948	47.6605
	19.204	16.5205	14.0412	2.89673	2.04908	5.3623	4.0058	9.55615	7.65863	16.0607	14.0412	24.913	23.9003	34.4362	36.2267	44.7276	47.7115
	19.304	16.5732	14.0952	2.91064	2.05856	5.3645	4.02385	9.59692	7.69138	16.0816	14.0952	24.9775	23.9748	34.5034	36.3022	44.757	47.7619
	19.404	16.62	14.1491	2.92612	2.06803	5.39169	4.04189	9.62442	7.72406	16.1286	14.1491	25.0366	24.0489	34.5279	36.377	44.8001	47.8117
	19.504	16.6614	14.2028	2.92871	2.0775	5.4021	4.05989	9.65405	7.75667	16.1705	14.2028	25.0812	24.1226	34.5688	36.4512	44.8409	47.8609
	19.604	16.7081	14.2563	2.94742	2.08695	5.43253	4.07787	9.6962	7.78923	16.2204	14.2563	25.1242	24.196	34.6195	36.5249	44.8802	47.9095
	19.704	16.7534	14.3096	2.94965	2.09639	5.45459	4.09583	9.71826	7.82172	16.2657	14.3096	25.1887	24.269	34.6799	36.5979	44.9327	47.9575
	19.804	16.8154	14.3628	2.95337	2.10582	5.49335	4.11377	9.75732	7.85415	16.3128	14.3628	25.2473	24.3417	34.7189	36.6703	44.976	48.005
	19.904	16.8743	14.4159	2.95392	2.11524	5.50885	4.13167	9.80084	7.88652	16.3558	14.4159	25.3021	24.414	34.7815	36.7422	45.0068	48.0519
	20.004	16.9058	14.4688	2.96869	2.12465	5.54443	4.14955	9.84717	7.91882	16.3943	14.4688	25.3684	24.486	34.8288	36.8135	45.0424	48.0982
	20.104	16.9619	14.5215	2.96753	2.13405	5.57373	4.16741	9.90381	7.95107	16.4435	14.5215	25.4055	24.5575	34.9084	36.8841	45.0909	48.144
	20.204	16.9972	14.5741	2.97446	2.14344	5.60849	4.18525	9.94278	7.98325	16.4978	14.5741	25.4721	24.6288	34.963	36.9543	45.1297	48.1892
	20.304	17.0205	14.6265	2.96753	2.15282	5.63232	4.20305	9.98193	8.01537	16.5291	14.6265	25.55	24.6997	35.0181	37.0238	45.181	48.2339
	20.404	17.0556	14.6788	2.98242	2.16219	5.65894	4.22084	10.0203	8.04742	16.5645	14.6788	25.5967	24.7702	35.0722	37.0928	45.2355	48.2781
	20.504	17.1046	14.7309	2.98886	2.17155	5.67398	4.2386	10.0544	8.07942	16.6253	14.7309	25.6342	24.8404	35.118	37.1612	45.2727	48.3217
	20.604	17.1458	14.7828	2.98291	2.1809	5.71851	4.25633	10.0798	8.11135	16.6661	14.7828	25.6792	24.9103	35.1743	37.2291	45.3292	48.3649
	20.704	17.1904	14.8346	3.0083	2.19023	5.75464	4.27404	10.1243	8.14323	16.711	14.8346	25.7432	24.9798	35.2382	37.2964	45.3741	48.4075
	20.804	17.2256	14.8863	3.0047	2.19956	5.75934	4.29173	10.148	8.17504	16.746	14.8863	25.7786	25.049	35.274	37.3632	45.4174	48.4496
	20.904	17.2767	14.9377	3.02432	2.20888	5.78677	4.30939	10.1872	8.20679	16.7971	14.9377	25.8295	25.1178	35.3324	37.4294	45.4561	48.4912
	21.004	17.3137	14.9891	3.0415	2.21818	5.81567	4.32702	10.2166	8.23848	16.8345	14.9891	25.8784	25.1863	35.3813	37.4951	45.5052	48.5324
	21.104	17.3797	15.0403	3.04501	2.22748	5.83871	4.34464	10.2628	8.2701	16.8806	15.0403	25.9208	25.2544	35.4359	37.5603	45.5323	48.573
	21.204	17.4211	15.0913	3.04736	2.23677	5.85327	4.36223	10.2849	8.30167	16.9185	15.0913	25.9546	25.3222	35.4887	37.6249	45.5812	48.6132
	21.304	17.4719	15.1422	3.05548	2.24604	5.88385	4.37979	10.3238	8.33318	16.973	15.1422	26.001	25.3897	35.5281	37.689	45.6085	48.6529
	21.404	17.5201	15.1929	3.07269	2.25531	5.89764	4.39733	10.3418	8.36463	17.0216	15.1929	26.0344	25.4568	35.5764	37.7526	45.6615	48.6922
	21.504	17.5522	15.2435	3.08447	2.26456	5.90601	4.41485	10.3884	8.39601	17.0762	15.2435	26.0701	25.5237	35.6235	37.8157	45.7086	48.731
	21.604	17.5885	15.2939	3.09409	2.27381	5.93887	4.43234	10.4096	8.42734	17.1252	15.2939	26.13	25.5902	35.6759	37.8783	45.7488	48.7693
	21.704	17.6028	15.3442	3.10065	2.28305	5.96417	4.44981	10.4349	8.45861	17.1818	15.3442	26.1832	25.6563	35.7098	37.9403	45.7829	48.8072
	21.804	17.6725	15.3943	3.1311	2.29227	5.96436	4.46725	10.4585	8.48981	17.2052	15.3943	26.2454	25.7222	35.7714	38.0019	45.8135	48.8446
	21.904	17.6886	15.4443	3.12784	2.30149	5.97202	4.48467	10.4821	8.52096	17.2407	15.4443	26.2924	25.7877	35.7995	38.063	45.8526	48.8816
	22.004	17.722	15.4941	3.1412	2.31069	5.97769	4.50207	10.4958	8.55205	17.2656	15.4941	26.3256	25.8528	35.8324	38.1236	45.8745	48.9182
	22.104	17.7592	15.5438	3.14758	2.31989	5.98004	4.51944	10.5214	8.58307	17.311	15.5438	26.3824	25.9177	35.8655	38.1837	45.9116	48.9544
	22.204	17.804	15.5933	3.16495	2.32907	5.99771	4.53679	10.5465	8.61404	17.3559	15.5933	26.4467	25.9823	35.9147	38.2433	45.9483	48.9901
	22.304	17.851	15.6427	3.18033	2.33825	6.02481	4.55411	10.5741	8.64495	17.4026	15.6427	26.4818	26.0465	35.9576	38.3024	45.9724	49.0255
	22.404	17.8893	15.692	3.18814	2.34741	6.03262	4.57142	10.6049	8.6758	17.4411	15.692	26.5246	26.1104	35.9962	38.361	46.0027	49.0604
	22.504	17.9304	15.7411	3.19751	2.35657	6.04248	4.58869	10.6147	8.70659	17.4708	15.7411	26.5461	26.174	36.0178	38.4192	46.0326	49.0949
	22.604	17.9389	15.79	3.18637	2.36571	6.05069	4.60595	10.623	8.73732	17.5105	15.79	26.5934	26.2373	36.0572	38.4769	46.06	49.129
	22.704	17.9989	15.8388	3.2001	2.37485	6.08365	4.62318	10.6559	8.768	17.5625	15.8388	26.6264	26.3003	36.0863	38.5342	46.0933	49.1628
	22.804	18.0497	15.8875	3.20743	2.38397	6.10318	4.64039	10.6754	8.79862	17.6015	15.8875	26.6967	26.3629	36.1493	38.591	46.1436	49.1961
	22.904	18.0753	15.936	3.21323	2.39309	6.11661	4.65757	10.6894	8.82917	17.6272	15.936	26.7296	26.4253	36.1935	38.6473	46.1572	49.2291
	23.004	18.0914	15.9844	3.20978	2.40219	6.12115	4.67473	10.7051	8.85967	17.6706	15.9844	26.7537	26.4873	36.2175	38.7032	46.1738	49.2617
	23.104	18.1415	16.0326	3.22165	2.41129	6.15597	4.69187	10.7282	8.89011	17.7129	16.0326	26.7885	26.5491	36.2644	38.7586	46.2159	49.2939
	23.204	18.1711	16.0807	3.23886	2.42038	6.17349	4.70899	10.7575	8.92049	17.7426	16.0807	26.8256	26.6105	36.3089	38.8136	46.2417	49.3257
	23.304	18.2354	16.1286	3.24475	2.42945	6.18689	4.72608	10.7714	8.95082	17.7795	16.1286	26.8512	26.6717	36.3423	38.8682	46.2787	49.3572
	23.404	18.2668	16.1764	3.24493	2.43852	6.2066	4.74314	10.8218	8.98109	17.8182	16.1764	26.9017	26.7325	36.3811	38.9223	46.3173	49.3883
	23.504	18.3293	16.2241	3.24503	2.44757	6.22983	4.76019	10.8415	9.01129	17.8382	16.2241	26.9447	26.7931	36.4242	38.976	46.3492	49.4191
	23.604	18.3669	16.2716	3.25479	2.45662	6.23239	4.77721	10.8633	9.04145	17.868	16.2716	26.9626	26.8533	36.4655	39.0292	46.3705	49.4495
	23.704	18.4288	16.319	3.27423	2.46566	6.25934	4.79421	10.9097	9.07154	17.9178	16.319	27.0091	26.9132	36.5242	39.082	46.4171	49.4796
	23.804	18.4383	16.3662	3.28751	2.47469	6.28091	4.81119	10.9238	9.10158	17.9394	16.3662	27.0424	26.9729	36.5651	39.1344	46.4307	49.5093
	23.904	18.4758	16.4133	3.30176	2.48371	6.3064	4.82814	10.9568	9.13156	17.9847	16.4133	27.0991	27.0322	36.6293	39.1864	46.4762	49.5387
	24.004	18.4991	16.4603	3.31754	2.49271	6.33389	4.84507	10.9843	9.16148	18.0315	16.4603	27.1461	27.0913	36.6646	39.238	46.5112	49.5678
	24.104	18.5204	16.5071	3.33829	2.50171	6.35513	4.86198	11.006	9.19135	18.0727	16.5071	27.1982	27.1501	36.7098	39.2891	46.564	49.5965
	24.204	18.5399	16.5538	3.33847	2.5107	6.37466	4.87886	11.0368	9.22116	18.0996	16.5538	27.2221	27.2086	36.7484	39.3399	46.5835	49.6249
	24.304	18.5715	16.6003	3.35089	2.51968	6.3941	4.89572	11.0648	9.25091	18.1429	16.6003	27.2537	27.2668	36.7878	39.3902	46.6225	49.653
	24.404	18.591	16.6467	3.36954	2.52865	6.40201	4.91256	11.1032	9.28061	18.1699	16.6467	27.3038	27.3247	36.8265	39.4401	46.6421	49.6808
	24.504	18.6042	16.693	3.3598	2.53761	6.41553	4.92938	11.1362	9.31025	18.2151	16.693	27.3484	27.3823	36.8713	39.4897	46.6752	49.7083
	24.604	18.6338	16.7391	3.36237	2.54656	6.43732	4.94617	11.158	9.33983	18.2365	16.7391	27.3785	27.4396	36.8936	39.5388	46.7162	49.7354
	24.704	18.6537	16.7851	3.38525	2.5555	6.45679	4.96294	11.1975	9.36936	18.2676	16.7851	27.4172	27.4967	36.9438	39.5876	46.7399	49.7623
	24.804	18.698	16.8309	3.39542	2.56444	6.47818	4.97969	11.2497	9.39884	18.3008	16.8309	27.4818	27.5535	36.9769	39.6359	46.7803	49.7888
	24.904	18.7201	16.8767	3.39706	2.57336	6.49185	4.99642	11.2868	9.42825	18.3222	16.8767	27.5072	27.61	37.0101	39.6839	46.8023	49.8151
	25.004	18.7567	16.9222	3.40323	2.58227	6.49771	5.01312	11.3083	9.45761	18.3476	16.9222	27.5404	27.6662	37.0358	39.7315	46.8469	49.841
	25.104	18.7765	16.9677	3.42276	2.59117	6.51724	5.0298	11.3473	9.48692	18.4062	16.9677	27.5907	27.7221	37.0706	39.7787	46.878	49.8667
	25.204	18.816	17.013	3.43472	2.60007	6.53702	5.04646	11.3791	9.51617	18.4572	17.013	27.6188	27.7778	37.1217	39.8255	46.8982	49.8921
	25.304	18.8603	17.0582	3.44791	2.60895	6.5499	5.0631	11.4198	9.54536	18.49	17.0582	27.6437	27.8332	37.1466	39.872	46.9309	49.9172
	25.404	18.9072	17.1032	3.46387	2.61783	6.55865	5.07972	11.4705	9.5745	18.5179	17.1032	27.6787	27.8883	37.1743	39.9181	46.9664	49.942
	25.504	18.931	17.1482	3.47125	2.6267	6.59326	5.09631	11.5057	9.60359	18.5607	17.1482	27.7027	27.9432	37.1978	39.9638	47.0129	49.9665
	25.604	18.9935	17.1929	3.48331	2.63555	6.60904	5.11288	11.5485	9.63262	18.6079	17.1929	27.7491	27.9978	37.2445	40.0092	47.0367	49.9908
	25.704	19.0453	17.2376	3.5	2.6444	6.62622	5.12943	11.5662	9.66159	18.6561	17.2376	27.7783	28.0521	37.2695	40.0542	47.0731	50.0148
	25.804	19.0711	17.2821	3.48721	2.65324	6.64371	5.14595	11.584	9.69051	18.6894	17.2821	27.8158	28.1061	37.2953	40.0988	47.0909	50.0385
	25.904	19.0912	17.3265	3.49527	2.66207	6.65225	5.16246	11.623	9.71938	18.7287	17.3265	27.8625	28.1599	37.3382	40.1431	47.1108	50.062
	26.004	19.1536	17.3707	3.51825	2.67089	6.66382	5.17894	11.658	9.74819	18.7755	17.3707	27.9055	28.2134	37.3735	40.1871	47.1461	50.0852
	26.104	19.2097	17.4149	3.52032	2.6797	6.68091	5.1954	11.6832	9.77695	18.8124	17.4149	27.9271	28.2667	37.4104	40.2307	47.183	50.1082
	26.204	19.2418	17.4588	3.53189	2.6885	6.67764	5.21184	11.7069	9.80565	18.844	17.4588	27.9699	28.3197	37.4342	40.2739	47.2259	50.1309
	26.304	19.3015	17.5027	3.54565	2.69729	6.70215	5.22826	11.7515	9.8343	18.8885	17.5027	27.9836	28.3724	37.4782	40.3168	47.2592	50.1533
	26.404	19.3506	17.5464	3.55548	2.70607	6.70074	5.24465	11.7613	9.86289	18.9105	17.5464	28.0127	28.4248	37.4885	40.3594	47.2999	50.1755
	26.504	19.4019	17.59	3.56723	2.71485	6.72061	5.26102	11.8046	9.89143	18.9533	17.59	28.0441	28.4771	37.5284	40.4016	47.3318	50.1975
	26.604	19.476	17.6335	3.58313	2.72361	6.73669	5.27738	11.8358	9.91992	18.9966	17.6335	28.0797	28.529	37.5826	40.4435	47.3782	50.2192
	26.704	19.5164	17.6769	3.61612	2.73237	6.76871	5.29371	11.8688	9.94835	19.0571	17.6769	28.1283	28.5807	37.6156	40.4851	47.4077	50.2407
	26.804	19.5498	17.7201	3.61792	2.74111	6.771	5.31002	11.894	9.97673	19.0897	17.7201	28.1731	28.6322	37.6603	40.5263	47.44	50.2619
	26.904	19.5601	17.7632	3.62799	2.74985	6.79279	5.3263	11.9119	10.0051	19.1232	17.7632	28.1944	28.6833	37.6895	40.5672	47.4431	50.2829
	27.004	19.6007	17.8061	3.66837	2.75858	6.82193	5.34257	11.9411	10.0333	19.1721	17.8061	28.2436	28.7343	37.7269	40.6078	47.4912	50.3037
	27.104	19.614	17.849	3.67065	2.7673	6.83545	5.35881	11.9663	10.0616	19.201	17.849	28.2763	28.785	37.7599	40.6481	47.5245	50.3243
	27.204	19.6222	17.8917	3.68613	2.77601	6.86246	5.37503	11.9821	10.0897	19.2402	17.8917	28.3236	28.8354	37.7874	40.688	47.5445	50.3446
	27.304	19.6517	17.9342	3.68399	2.78471	6.88443	5.39123	12.0192	10.1178	19.2739	17.9342	28.3686	28.8856	37.8128	40.7276	47.5772	50.3647
	27.404	19.6904	17.9767	3.68848	2.7934	6.90015	5.40741	12.0427	10.1459	19.3008	17.9767	28.415	28.9356	37.8598	40.7669	47.5895	50.3846
	27.504	19.7183	18.019	3.69189	2.80208	6.91559	5.42357	12.0777	10.1739	19.3358	18.019	28.4505	28.9852	37.8831	40.806	47.6281	50.4043
	27.604	19.7548	18.0612	3.69434	2.81076	6.95288	5.43971	12.1072	10.2019	19.377	18.0612	28.4875	29.0347	37.913	40.8447	47.6456	50.4237
	27.704	19.7703	18.1033	3.70929	2.81942	6.98004	5.45583	12.1226	10.2298	19.4008	18.1033	28.5345	29.0839	37.9397	40.8831	47.6733	50.443
	27.804	19.7822	18.1453	3.68668	2.82808	6.99991	5.47192	12.1425	10.2576	19.4397	18.1453	28.5739	29.1329	37.9674	40.9211	47.6889	50.462
	27.904	19.812	18.1871	3.71143	2.83673	7.02484	5.48799	12.1677	10.2854	19.4766	18.1871	28.6299	29.1816	38.0043	40.9589	47.7179	50.4808
	28.004	19.8465	18.2288	3.71182	2.84536	7.02896	5.50405	12.1794	10.3132	19.4886	18.2288	28.6693	29.2301	38.0163	40.9964	47.73	50.4994
	28.104	19.873	18.2704	3.72543	2.85399	7.05411	5.52008	12.205	10.3409	19.5217	18.2704	28.7025	29.2783	38.0494	41.0336	47.7708	50.5179
	28.204	19.9482	18.3119	3.73541	2.86261	7.06818	5.53609	12.242	10.3685	19.547	18.3119	28.732	29.3264	38.0942	41.0705	47.7963	50.5361
	28.304	19.9565	18.3532	3.74332	2.87123	7.0878	5.55208	12.2577	10.3961	19.5862	18.3532	28.7707	29.3741	38.1217	41.1072	47.8079	50.5541
	28.404	20.0151	18.3944	3.75494	2.87983	7.10693	5.56805	12.2889	10.4236	19.6173	18.3944	28.8101	29.4217	38.1646	41.1435	47.8275	50.5719
	28.504	20.0693	18.4355	3.77847	2.88842	7.13077	5.58399	12.3124	10.4511	19.6609	18.4355	28.8529	29.469	38.2076	41.1795	47.8509	50.5896
	28.604	20.0874	18.4765	3.78815	2.89701	7.14044	5.59992	12.3416	10.4786	19.6899	18.4765	28.8863	29.5161	38.2368	41.2153	47.8688	50.607
	28.704	20.1513	18.5173	3.81689	2.90559	7.1731	5.61583	12.3826	10.506	19.7383	18.5173	28.9463	29.5629	38.2973	41.2508	47.9215	50.6243
	28.804	20.1828	18.5581	3.81729	2.91415	7.1813	5.63171	12.4056	10.5333	19.7617	18.5581	28.9857	29.6095	38.3285	41.286	47.9524	50.6414
	28.904	20.2236	18.5987	3.83112	2.92271	7.20685	5.64757	12.4197	10.5606	19.7755	18.5987	29.0186	29.6559	38.3623	41.3209	47.9699	50.6582
	29.004	20.271	18.6392	3.85501	2.93126	7.23074	5.66342	12.4554	10.5878	19.8111	18.6392	29.0313	29.7021	38.4091	41.3555	47.9896	50.675
	29.104	20.3058	18.6796	3.88144	2.9398	7.25326	5.67924	12.4777	10.615	19.8344	18.6796	29.0655	29.748	38.4437	41.3899	48.0049	50.6915
	29.204	20.3318	18.7198	3.88416	2.94834	7.2677	5.69504	12.4772	10.6421	19.8559	18.7198	29.0995	29.7937	38.4734	41.424	48.0349	50.7078
	29.304	20.3797	18.7599	3.90909	2.95686	7.30386	5.71083	12.5324	10.6692	19.8925	18.7599	29.144	29.8392	38.5291	41.4579	48.0713	50.724
	29.404	20.3899	18.8	3.90753	2.96538	7.31061	5.72659	12.5352	10.6962	19.9027	18.8	29.1658	29.8844	38.5281	41.4914	48.0895	50.74
	29.504	20.4189	18.8399	3.93188	2.97388	7.33545	5.74233	12.5674	10.7232	19.9354	18.8399	29.2102	29.9294	38.5607	41.5248	48.1263	50.7558
	29.604	20.4485	18.8796	3.9466	2.98238	7.36108	5.75805	12.5821	10.7501	19.9811	18.8796	29.2357	29.9743	38.5984	41.5578	48.1635	50.7715
	29.704	20.4854	18.9193	3.97183	2.99087	7.39053	5.77375	12.607	10.777	20.0144	18.9193	29.2692	30.0188	38.6314	41.5906	48.1967	50.787
	29.804	20.5109	18.9589	3.97714	2.99935	7.40396	5.78943	12.6129	10.8038	20.0508	18.9589	29.3022	30.0632	38.668	41.6231	48.2217	50.8023
	29.904	20.5461	18.9983	3.98566	3.00783	7.4317	5.80509	12.6407	10.8306	20.0785	18.9983	29.3374	30.1074	38.696	41.6554	48.2574	50.8175
	30.004	20.577	19.0376	4.0043	3.01629	7.45035	5.82073	12.6593	10.8574	20.1054	19.0376	29.3607	30.1513	38.7152	41.6875	48.2886	50.8325
	30.104	20.5911	19.0768	3.99908	3.02475	7.45294	5.83635	12.6619	10.884	20.1193	19.0768	29.3941	30.195	38.7603	41.7192	48.3215	50.8473
	30.204	20.6318	19.1159	4.0127	3.03319	7.46655	5.85194	12.687	10.9107	20.1566	19.1159	29.439	30.2385	38.7817	41.7508	48.3468	50.862
	30.304	20.6436	19.1549	4.02426	3.04163	7.47842	5.86752	12.6994	10.9373	20.1838	19.1549	29.4699	30.2818	38.8053	41.7821	48.3667	50.8765
	30.404	20.6714	19.1937	4.02789	3.05006	7.50177	5.88308	12.7417	10.9638	20.2194	19.1937	29.4937	30.3249	38.8286	41.8131	48.413	50.8909
	30.504	20.7099	19.2324	4.04019	3.05848	7.52139	5.89862	12.7655	10.9903	20.2624	19.2324	29.5329	30.3678	38.8717	41.8439	48.4329	50.9051
	30.604	20.734	19.2711	4.05582	3.0669	7.53653	5.91414	12.7812	11.0167	20.2971	19.2711	29.5602	30.4104	38.8873	41.8745	48.4565	50.9192
	30.704	20.7803	19.3096	4.07867	3.0753	7.54132	5.92964	12.824	11.0431	20.3129	19.3096	29.6226	30.4529	38.9106	41.9048	48.4914	50.9331
	30.804	20.8058	19.348	4.06949	3.0837	7.56583	5.94511	12.8378	11.0694	20.3537	19.348	29.6481	30.4951	38.9442	41.9349	48.5252	50.9469
	30.904	20.8411	19.3863	4.0769	3.09209	7.57013	5.96057	12.8651	11.0957	20.3698	19.3863	29.6636	30.5371	38.9673	41.9647	48.5519	50.9605
	31.004	20.8663	19.4244	4.08707	3.10047	7.58749	5.97601	12.894	11.1219	20.4224	19.4244	29.7126	30.5789	38.9846	41.9944	48.5779	50.974
	31.104	20.894	19.4625	4.1022	3.10884	7.60733	5.99143	12.8983	11.1481	20.4533	19.4625	29.7399	30.6205	39.0045	42.0238	48.6049	50.9873
	31.204	20.909	19.5004	4.10635	3.1172	7.61441	6.00683	12.9215	11.1743	20.4883	19.5004	29.7943	30.662	39.0397	42.0529	48.6316	51.0005
	31.304	20.9348	19.5383	4.13184	3.12556	7.62476	6.02221	12.9473	11.2004	20.5145	19.5383	29.8279	30.7032	39.0613	42.0818	48.6386	51.0136
	31.404	20.9657	19.576	4.14346	3.1339	7.62857	6.03757	12.9662	11.2264	20.5566	19.576	29.8783	30.7442	39.0921	42.1106	48.6768	51.0265
	31.504	20.9642	19.6136	4.14539	3.14224	7.63879	6.05291	12.9806	11.2524	20.5864	19.6136	29.9078	30.785	39.1024	42.139	48.695	51.0393
	31.604	20.9893	19.6511	4.1582	3.15057	7.66363	6.06822	13.0171	11.2784	20.6229	19.6511	29.9251	30.8256	39.1464	42.1673	48.7241	51.052
	31.704	21.0207	19.6885	4.15891	3.15889	7.67575	6.08353	13.0371	11.3043	20.6358	19.6885	29.9489	30.866	39.1745	42.1954	48.7357	51.0645
	31.804	21.0347	19.7258	4.17261	3.16721	7.69708	6.09881	13.0818	11.3301	20.6954	19.7258	30.0015	30.9062	39.2036	42.2232	48.7575	51.0769
	31.904	21.0717	19.763	4.17886	3.17551	7.71085	6.11407	13.0956	11.3559	20.7092	19.763	30.0348	30.9462	39.2369	42.2508	48.7713	51.0891
	32.004	21.1125	19.8	4.19968	3.18381	7.73196	6.12931	13.125	11.3817	20.7425	19.8	30.076	30.986	39.2702	42.2782	48.8046	51.1012
	32.104	21.1398	19.837	4.20743	3.1921	7.75162	6.14453	13.1637	11.4074	20.77	19.837	30.1029	31.0256	39.3089	42.3054	48.8394	51.1132
	32.204	21.1638	19.8738	4.21191	3.20038	7.76764	6.15973	13.1993	11.433	20.809	19.8738	30.1185	31.065	39.325	42.3324	48.8554	51.1251
	32.304	21.2061	19.9105	4.2233	3.20865	7.78702	6.17492	13.2304	11.4587	20.8362	19.9105	30.1383	31.1043	39.3639	42.3591	48.8862	51.1369
	32.404	21.2377	19.9472	4.23129	3.21691	7.80655	6.19008	13.2499	11.4842	20.8674	19.9472	30.1693	31.1433	39.4029	42.3857	48.9178	51.1485
	32.504	21.2801	19.9837	4.23087	3.22517	7.82193	6.20523	13.2848	11.5097	20.8948	19.9837	30.1889	31.1821	39.43	42.4121	48.9444	51.16
	32.604	21.3103	20.0201	4.23761	3.23342	7.83991	6.22035	13.3028	11.5352	20.9203	20.0201	30.2147	31.2208	39.4678	42.4382	48.9506	51.1714
	32.704	21.3666	20.0564	4.26236	3.24166	7.87686	6.23546	13.3393	11.5606	20.9577	20.0564	30.2516	31.2592	39.524	42.4642	48.9643	51.1826
	32.804	21.3858	20.0926	4.27036	3.24989	7.89609	6.25054	13.3476	11.586	20.9963	20.0926	30.2902	31.2975	39.5514	42.4899	48.9881	51.1938
	32.904	21.4139	20.1287	4.27008	3.25811	7.90363	6.26561	13.3748	11.6113	21.0236	20.1287	30.3257	31.3356	39.5903	42.5154	49.0031	51.2048
	33.004	21.47	20.1647	4.28418	3.26633	7.91022	6.28066	13.3923	11.6366	21.0414	20.1647	30.3436	31.3735	39.616	42.5408	49.0097	51.2157
	33.104	21.5089	20.2006	4.29947	3.27453	7.9296	6.29569	13.4159	11.6619	21.0725	20.2006	30.3825	31.4112	39.6353	42.566	49.0405	51.2265
	33.204	21.5326	20.2363	4.29605	3.28273	7.96054	6.3107	13.4355	11.6871	21.0998	20.2363	30.4132	31.4487	39.6671	42.5909	49.0525	51.2372
	33.304	21.5852	20.272	4.33252	3.29093	7.97858	6.32569	13.4688	11.7122	21.1293	20.272	30.439	31.486	39.7156	42.6157	49.0893	51.2478
	33.404	21.597	20.3076	4.33313	3.29911	7.99011	6.34066	13.4994	11.7373	21.1682	20.3076	30.4703	31.5232	39.7545	42.6403	49.1052	51.2583
	33.504	21.6245	20.343	4.35181	3.30728	8.00909	6.35562	13.5076	11.7624	21.1879	20.343	30.501	31.5602	39.7739	42.6647	49.1364	51.2686
	33.604	21.6497	20.3784	4.34656	3.31545	8.02356	6.37055	13.5333	11.7874	21.2289	20.3784	30.5233	31.597	39.8074	42.6889	49.1618	51.2789
	33.704	21.7007	20.4137	4.36621	3.32361	8.05035	6.38547	13.5528	11.8123	21.2484	20.4136	30.562	31.6336	39.8389	42.7129	49.1733	51.289
	33.804	21.7215	20.4488	4.3793	3.33176	8.05991	6.40036	13.5934	11.8372	21.2812	20.4488	30.5951	31.67	39.8792	42.7367	49.2144	51.2991
	33.904	21.7472	20.4838	4.38168	3.33991	8.07803	6.41524	13.6186	11.8621	21.3152	20.4838	30.6203	31.7062	39.9007	42.7604	49.2361	51.309
	34.004	21.7632	20.5188	4.38995	3.34804	8.09332	6.4301	13.6348	11.8869	21.3422	20.5188	30.6365	31.7423	39.9207	42.7838	49.2633	51.3188
	34.104	21.7943	20.5536	4.41251	3.35617	8.10483	6.44494	13.6579	11.9117	21.3652	20.5536	30.6791	31.7782	39.9437	42.8071	49.3096	51.3285
	34.204	21.8196	20.5884	4.41455	3.36429	8.12262	6.45976	13.6915	11.9365	21.4027	20.5884	30.7127	31.8139	39.9695	42.8302	49.3203	51.3382
	34.304	21.8625	20.623	4.41846	3.3724	8.14233	6.47457	13.7104	11.9611	21.4219	20.623	30.7629	31.8495	39.9882	42.8531	49.3702	51.3477
	34.404	21.8818	20.6575	4.4187	3.38051	8.16193	6.48935	13.7147	11.9858	21.4415	20.6575	30.7867	31.8848	39.9893	42.8759	49.3822	51.3571
	34.504	21.8858	20.692	4.42252	3.3886	8.18515	6.50412	13.7382	12.0104	21.4651	20.692	30.8097	31.92	40.024	42.8985	49.4055	51.3665
	34.604	21.9073	20.7263	4.43246	3.39669	8.21036	6.51886	13.7597	12.0349	21.5061	20.7263	30.8395	31.955	40.0455	42.9209	49.4275	51.3757
	34.704	21.9387	20.7605	4.45636	3.40477	8.21881	6.53359	13.7794	12.0594	21.5375	20.7605	30.8704	31.9899	40.0847	42.9431	49.4664	51.3848
	34.804	21.958	20.7947	4.47516	3.41285	8.2381	6.5483	13.8104	12.0839	21.5685	20.7947	30.898	32.0246	40.104	42.9652	49.4977	51.3939
	34.904	21.9936	20.8287	4.48746	3.42091	8.27286	6.56299	13.8339	12.1083	21.5923	20.8287	30.9212	32.0591	40.1197	42.9871	49.5325	51.4028
	35.004	22.011	20.8626	4.49707	3.42897	8.27936	6.57767	13.855	12.1327	21.6097	20.8626	30.9354	32.0934	40.1299	43.0088	49.5624	51.4117
	35.104	22.0538	20.8964	4.51233	3.43702	8.31403	6.59232	13.8671	12.157	21.6447	20.8964	30.9894	32.1276	40.1607	43.0303	49.6049	51.4205
	35.204	22.0756	20.9302	4.5148	3.44506	8.33975	6.60696	13.8961	12.1813	21.6667	20.9302	31.0192	32.1616	40.1822	43.0517	49.638	51.4291
	35.304	22.1106	20.9638	4.51886	3.45309	8.35162	6.62158	13.8965	12.2056	21.6815	20.9638	31.0428	32.1954	40.1863	43.073	49.6503	51.4377
	35.404	22.13	20.9973	4.53769	3.46112	8.37027	6.63618	13.9235	12.2297	21.7011	20.9973	31.0811	32.2291	40.2059	43.094	49.6804	51.4462
	35.504	22.1575	21.0308	4.53839	3.46914	8.37085	6.65076	13.9434	12.2539	21.7172	21.0308	31.0936	32.2626	40.2371	43.1149	49.6811	51.4546
	35.604	22.1846	21.0641	4.54602	3.47715	8.39783	6.66532	13.9784	12.278	21.7448	21.0641	31.1285	32.2959	40.2525	43.1357	49.6967	51.463
	35.704	22.2087	21.0974	4.54962	3.48516	8.39038	6.67987	13.9937	12.3021	21.7719	21.0973	31.1639	32.3291	40.28	43.1563	49.7241	51.4712
	35.804	22.2433	21.1305	4.55777	3.49315	8.41348	6.69439	14.0136	12.3261	21.7912	21.1305	31.2145	32.3621	40.2994	43.1767	49.7635	51.4794
	35.904	22.2472	21.1635	4.55353	3.50114	8.39819	6.7089	14.0372	12.3501	21.7875	21.1635	31.2415	32.3949	40.3035	43.197	49.775	51.4874
	36.004	22.2859	21.1965	4.56528	3.50912	8.4213	6.72339	14.0722	12.374	21.8186	21.1965	31.2731	32.4276	40.3385	43.2171	49.8025	51.4954
	36.104	22.3001	21.2293	4.56744	3.51709	8.41144	6.73787	14.0936	12.3979	21.8204	21.2293	31.2903	32.4601	40.356	43.2371	49.8234	51.5033
	36.204	22.3292	21.2621	4.5773	3.52506	8.41757	6.75232	14.1109	12.4217	21.8303	21.2621	31.3234	32.4925	40.3775	43.2569	49.8299	51.5112
	36.304	22.3704	21.2947	4.5907	3.53302	8.44348	6.76676	14.1368	12.4455	21.8637	21.2947	31.3456	32.5247	40.3992	43.2765	49.863	51.5189
	36.404	22.4131	21.3273	4.59869	3.54097	8.46222	6.78118	14.1678	12.4693	21.8907	21.3273	31.3843	32.5568	40.418	43.2961	49.8742	51.5266
	36.504	22.4402	21.3598	4.59503	3.54891	8.45874	6.79558	14.1641	12.493	21.9105	21.3598	31.4116	32.5887	40.4265	43.3154	49.8705	51.5342
	36.604	22.4342	21.3921	4.61215	3.55684	8.48819	6.80996	14.2011	12.5167	21.9475	21.3921	31.4406	32.6204	40.4518	43.3346	49.896	51.5417
	36.704	22.4386	21.4244	4.62027	3.56477	8.50333	6.82433	14.2279	12.5403	21.9631	21.4244	31.4762	32.652	40.4674	43.3537	49.9033	51.5491
	36.804	22.4448	21.4566	4.63385	3.57269	8.51709	6.83868	14.2381	12.5639	21.9962	21.4566	31.5089	32.6834	40.4924	43.3726	49.8981	51.5565
	36.904	22.4818	21.4887	4.63931	3.58061	8.53458	6.85301	14.2636	12.5874	22.01	21.4887	31.5228	32.7147	40.5103	43.3914	49.9114	51.5637
	37.004	22.5108	21.5207	4.63785	3.58851	8.53232	6.86732	14.2846	12.6109	22.0197	21.5207	31.5446	32.7458	40.5279	43.41	49.9091	51.5709
	37.104	22.5349	21.5526	4.64191	3.59641	8.52887	6.88161	14.2969	12.6344	22.0277	21.5526	31.5721	32.7767	40.5359	43.4285	49.9062	51.5781
	37.204	22.5609	21.5844	4.65714	3.6043	8.54037	6.89589	14.3317	12.6578	22.0703	21.5844	31.6024	32.8075	40.571	43.4469	49.9328	51.5851
	37.304	22.5522	21.6161	4.66714	3.61218	8.54239	6.91015	14.3534	12.6812	22.092	21.6161	31.6051	32.8382	40.5963	43.4651	49.9348	51.5921
	37.404	22.5693	21.6477	4.66895	3.62006	8.54077	6.92439	14.363	12.7045	22.1215	21.6477	31.6147	32.8687	40.6179	43.4832	49.9335	51.5991
	37.504	22.5974	21.6793	4.67337	3.62793	8.55643	6.93861	14.387	12.7278	22.1568	21.6793	31.6387	32.8991	40.6416	43.5011	49.9689	51.6059
	37.604	22.6301	21.7107	4.69806	3.63579	8.58179	6.95282	14.4239	12.751	22.2128	21.7107	31.6634	32.9293	40.6863	43.5189	50.0014	51.6127
	37.704	22.6418	21.742	4.69855	3.64364	8.59332	6.96701	14.4434	12.7742	22.2289	21.742	31.6834	32.9593	40.7175	43.5366	50.0097	51.6194
	37.804	22.6588	21.7733	4.72769	3.65149	8.62296	6.98118	14.4838	12.7974	22.2697	21.7733	31.6927	32.9892	40.7662	43.5541	50.0385	51.626
	37.904	22.6499	21.8044	4.73001	3.65933	8.62088	6.99533	14.5022	12.8205	22.2999	21.8044	31.7066	33.019	40.7763	43.5715	50.0529	51.6326
	38.004	22.6731	21.8355	4.75323	3.66716	8.63257	7.00947	14.5251	12.8436	22.3539	21.8355	31.7264	33.0486	40.823	43.5888	50.0873	51.6391
	38.104	22.7005	21.8665	4.75659	3.67498	8.65137	7.02359	14.5252	12.8666	22.3927	21.8665	31.7532	33.0781	40.8462	43.606	50.0912	51.6455
	38.204	22.7318	21.8974	4.7533	3.6828	8.64465	7.03769	14.549	12.8896	22.4243	21.8974	31.7694	33.1074	40.8699	43.623	50.0957	51.6519
	38.304	22.7786	21.9282	4.76886	3.69061	8.67145	7.05177	14.5836	12.9126	22.4515	21.9282	31.7962	33.1366	40.9089	43.6399	50.1225	51.6582
	38.404	22.8216	21.9589	4.78015	3.69841	8.67981	7.06584	14.5919	12.9355	22.4824	21.9589	31.8046	33.1656	40.9282	43.6566	50.1426	51.6645
	38.504	22.8467	21.9895	4.79376	3.7062	8.70825	7.07989	14.6168	12.9584	22.5038	21.9895	31.8294	33.1945	40.9537	43.6732	50.1671	51.6707
	38.604	22.8626	22.02	4.79382	3.71399	8.70911	7.09392	14.629	12.9812	22.5161	22.02	31.8373	33.2233	40.981	43.6897	50.1792	51.6768
	38.704	22.8956	22.0505	4.79184	3.72177	8.72989	7.10794	14.65	13.004	22.5261	22.0505	31.859	33.2519	40.9947	43.7061	50.1971	51.6828
	38.804	22.9211	22.0808	4.79034	3.72955	8.7439	7.12194	14.6563	13.0267	22.5629	22.0808	31.8729	33.2804	41.0203	43.7224	50.2221	51.6888
	38.904	22.9561	22.1111	4.81305	3.73731	8.76691	7.13592	14.6795	13.0494	22.5861	22.1111	31.9075	33.3087	41.0435	43.7385	50.2455	51.6948
	39.004	22.9858	22.1412	4.80032	3.74507	8.77762	7.14988	14.6897	13.0721	22.608	22.1412	31.918	33.3369	41.0727	43.7545	50.2555	51.7006
	39.104	23.0149	22.1713	4.82159	3.75282	8.80591	7.16383	14.73	13.0947	22.6449	22.1713	31.9705	33.3649	41.0828	43.7704	50.2731	51.7065
	39.204	23.0597	22.2013	4.83871	3.76057	8.82413	7.17776	14.744	13.1173	22.6819	22.2013	32.0036	33.3929	41.108	43.7862	50.2947	51.7122
	39.304	23.0856	22.2312	4.84509	3.7683	8.8255	7.19167	14.7579	13.1398	22.7075	22.2312	32.0287	33.4206	41.1414	43.8018	50.3164	51.7179
	39.404	23.1223	22.261	4.85089	3.77603	8.836	7.20557	14.7751	13.1623	22.7328	22.261	32.0464	33.4483	41.1586	43.8173	50.3452	51.7235
	39.504	23.1382	22.2908	4.87381	3.78376	8.85892	7.21945	14.791	13.1848	22.7796	22.2908	32.0818	33.4758	41.1745	43.8328	50.357	51.7291
	39.604	23.1601	22.3204	4.86862	3.79147	8.86124	7.23331	14.8166	13.2072	22.7935	22.3204	32.1074	33.5032	41.1996	43.8481	50.3746	51.7347
	39.704	23.2104	22.35	4.89566	3.79918	8.87997	7.24715	14.8437	13.2296	22.8205	22.35	32.1418	33.5304	41.2154	43.8632	50.3904	51.7401
	39.804	23.222	22.3795	4.90338	3.80688	8.88831	7.26098	14.8707	13.2519	22.8364	22.3795	32.1698	33.5575	41.2313	43.8783	50.4177	51.7455
	39.904	23.2361	22.4088	4.90558	3.81458	8.89771	7.27479	14.8809	13.2742	22.8578	22.4088	32.199	33.5845	41.2644	43.8933	50.4311	51.7509
	40.004	23.2609	22.4381	4.91925	3.82226	8.88434	7.28859	14.8946	13.2965	22.8715	22.4381	32.2358	33.6113	41.2781	43.9081	50.4531	51.7562
	40.104	23.2849	22.4674	4.9422	3.82995	8.89624	7.30236	14.9175	13.3187	22.9066	22.4674	32.2591	33.638	41.3132	43.9228	50.476	51.7615
	40.204	23.3235	22.4965	4.94275	3.83762	8.90784	7.31613	14.9256	13.3409	22.9262	22.4965	32.2787	33.6646	41.3323	43.9375	50.4961	51.7667
	40.304	23.3489	22.5255	4.96417	3.84529	8.92975	7.32987	14.9395	13.363	22.9476	22.5255	32.3003	33.691	41.3425	43.952	50.5172	51.7718
	40.404	23.3719	22.5545	4.98712	3.85294	8.95239	7.3436	14.9747	13.3851	22.9711	22.5545	32.3358	33.7173	41.366	43.9664	50.5449	51.7769
	40.504	23.3804	22.5834	4.9873	3.8606	8.95319	7.35731	14.9937	13.4072	22.9906	22.5834	32.3548	33.7435	41.3969	43.9807	50.5717	51.782
	40.604	23.3943	22.6122	4.99353	3.86824	8.96643	7.371	15.0079	13.4292	22.996	22.6121	32.3765	33.7696	41.4149	43.9949	50.5856	51.787
	40.704	23.4213	22.6409	5.00876	3.87588	8.98233	7.38468	15.0233	13.4512	23.0122	22.6409	32.3847	33.7955	41.4189	44.0089	50.5934	51.7919
	40.804	23.4444	22.6695	5.01254	3.88351	8.99747	7.39834	15.039	13.4731	23.0432	22.6695	32.4191	33.8213	41.4537	44.0229	50.617	51.7968
	40.904	23.4529	22.698	5.02054	3.89114	9.00192	7.41199	15.055	13.495	23.0592	22.698	32.4548	33.847	41.4697	44.0368	50.6322	51.8016
	41.004	23.4856	22.7265	5.03418	3.89875	9.0191	7.42562	15.0919	13.5169	23.1078	22.7265	32.492	33.8725	41.4832	44.0505	50.6578	51.8064
	41.104	23.5172	22.7548	5.034	3.90636	9.0274	7.43923	15.1109	13.5387	23.1273	22.7548	32.5228	33.898	41.5061	44.0642	50.6694	51.8112
	41.204	23.5423	22.7831	5.03229	3.91397	9.05646	7.45282	15.129	13.5605	23.145	22.7831	32.5367	33.9233	41.5125	44.0778	50.6758	51.8159
	41.304	23.5754	22.8113	5.04572	3.92156	9.06989	7.4664	15.1505	13.5822	23.1859	22.8113	32.5501	33.9484	41.5222	44.0912	50.7084	51.8205
	41.404	23.6052	22.8395	5.05157	3.92915	9.08765	7.47996	15.168	13.6039	23.2035	22.8395	32.5682	33.9735	41.5515	44.1046	50.7145	51.8251
	41.504	23.653	22.8675	5.06503	3.93674	9.11246	7.49351	15.2047	13.6256	23.2402	22.8675	32.5927	33.9984	41.5762	44.1178	50.7437	51.8297
	41.604	23.6594	22.8955	5.06717	3.94431	9.11136	7.50704	15.2224	13.6472	23.2503	22.8955	32.5913	34.0232	41.5788	44.131	50.7729	51.8342
	41.704	23.6797	22.9233	5.0679	3.95188	9.14236	7.52055	15.2346	13.6688	23.2701	22.9233	32.6148	34.0479	41.6103	44.1441	50.7928	51.8387
	41.804	23.7159	22.9511	5.09262	3.95944	9.15585	7.53405	15.2597	13.6904	23.2951	22.9511	32.6286	34.0724	41.6353	44.157	50.8177	51.8431
	41.904	23.7455	22.9789	5.11392	3.967	9.16592	7.54753	15.289	13.7119	23.3127	22.9789	32.6576	34.0969	41.6529	44.1699	50.8354	51.8475
	42.004	23.7744	23.0065	5.10065	3.97455	9.1673	7.561	15.2982	13.7333	23.3224	23.0065	32.6592	34.1212	41.6626	44.1827	50.8566	51.8518
	42.104	23.8002	23.0341	5.11407	3.98209	9.18121	7.57445	15.3007	13.7548	23.3405	23.034	32.6735	34.1454	41.688	44.1953	50.8708	51.8561
	42.204	23.8352	23.0615	5.12579	3.98963	9.20825	7.58788	15.3165	13.7762	23.3558	23.0615	32.6968	34.1695	41.7039	44.2079	50.9057	51.8604
	42.304	23.8552	23.0889	5.1416	3.99715	9.19684	7.6013	15.3477	13.7975	23.3871	23.0889	32.72	34.1934	41.7234	44.2204	50.9254	51.8646
	42.404	23.8976	23.1162	5.15298	4.00467	9.22812	7.6147	15.3671	13.8189	23.4065	23.1162	32.7474	34.2173	41.7428	44.2328	50.9482	51.8687
	42.504	23.9272	23.1435	5.15103	4.01219	9.22989	7.62808	15.369	13.8401	23.4279	23.1435	32.7609	34.241	41.7643	44.2451	50.9471	51.8729
	42.604	23.9718	23.1706	5.16879	4.0197	9.25137	7.64145	15.3944	13.8614	23.4612	23.1706	32.7941	34.2646	41.7896	44.2573	50.9837	51.8769
	42.704	24.0035	23.1977	5.16925	4.0272	9.27155	7.6548	15.4141	13.8826	23.4926	23.1977	32.814	34.2881	41.8093	44.2694	51.0031	51.881
	42.804	24.0303	23.2247	5.18805	4.03469	9.29053	7.66814	15.4334	13.9038	23.5236	23.2247	32.8375	34.3115	41.8286	44.2815	51.0114	51.885
	42.904	24.0583	23.2516	5.18457	4.04218	9.30231	7.68146	15.4415	13.9249	23.5397	23.2516	32.8646	34.3348	41.8289	44.2934	51.0309	51.889
	43.004	24.0885	23.2785	5.19986	4.04966	9.32968	7.69476	15.4726	13.946	23.578	23.2785	32.8919	34.3579	41.8482	44.3052	51.054	51.8929
	43.104	24.0987	23.3052	5.19806	4.05714	9.35095	7.70805	15.4823	13.967	23.5806	23.3052	32.8942	34.381	41.858	44.317	51.0525	51.8968
	43.204	24.1065	23.3319	5.19357	4.0646	9.36679	7.72133	15.4977	13.9881	23.6154	23.3319	32.9093	34.4039	41.8736	44.3287	51.0755	51.9006
	43.304	24.1321	23.3585	5.18457	4.07207	9.38483	7.73458	15.5157	14.009	23.6371	23.3585	32.9236	34.4267	41.8875	44.3403	51.0895	51.9044
	43.404	24.1473	23.385	5.20392	4.07952	9.40778	7.74782	15.5308	14.03	23.6644	23.385	32.951	34.4494	41.9148	44.3518	51.0971	51.9082
	43.504	24.1476	23.4115	5.21176	4.08697	9.41592	7.76105	15.539	14.0509	23.6955	23.4115	32.9701	34.472	41.9342	44.3632	51.1167	51.9119
	43.604	24.1636	23.4379	5.21173	4.09441	9.44342	7.77426	15.5665	14.0717	23.6996	23.4379	33.0091	34.4945	41.95	44.3745	51.1362	51.9156
	43.704	24.1852	23.4641	5.22183	4.10184	9.47568	7.78745	15.5878	14.0926	23.7253	23.4641	33.027	34.5168	41.9713	44.3858	51.1538	51.9192
	43.804	24.2	23.4904	5.2373	4.10927	9.47272	7.80063	15.6031	14.1134	23.7523	23.4904	33.054	34.5391	41.9871	44.3969	51.1616	51.9229
	43.904	24.2257	23.5165	5.26627	4.11669	9.50967	7.8138	15.6093	14.1341	23.7776	23.5165	33.0872	34.5612	42.0162	44.408	51.1873	51.9264
	44.004	24.2388	23.5426	5.26862	4.12411	9.52277	7.82694	15.6226	14.1548	23.7911	23.5426	33.0928	34.5833	42.0181	44.419	51.2006	51.93
	44.104	24.2491	23.5686	5.28598	4.13151	9.52921	7.84007	15.6327	14.1755	23.8088	23.5686	33.1107	34.6052	42.0357	44.4299	51.2102	51.9335
	44.204	24.2613	23.5945	5.29019	4.13892	9.54062	7.85319	15.6562	14.1962	23.8322	23.5945	33.1344	34.627	42.0475	44.4408	51.2224	51.937
	44.304	24.282	23.6203	5.30313	4.14631	9.55386	7.86629	15.6657	14.2168	23.8423	23.6203	33.1669	34.6487	42.0921	44.4515	51.2429	51.9404
	44.404	24.2754	23.6461	5.29642	4.1537	9.54715	7.87937	15.6814	14.2374	23.8692	23.6461	33.1797	34.6703	42.0849	44.4622	51.2404	51.9438
	44.504	24.3076	23.6718	5.31305	4.16108	9.58771	7.89244	15.699	14.2579	23.8756	23.6718	33.22	34.6918	42.1255	44.4728	51.2883	51.9472
	44.604	24.3157	23.6974	5.30212	4.16846	9.59552	7.9055	15.6954	14.2784	23.9067	23.6974	33.2279	34.7132	42.1336	44.4833	51.2849	51.9505
	44.704	24.3408	23.7229	5.31519	4.17583	9.61261	7.91854	15.7244	14.2989	23.924	23.7229	33.2454	34.7345	42.1587	44.4938	51.3137	51.9538
	44.804	24.3602	23.7484	5.2959	4.18319	9.60913	7.93156	15.74	14.3193	23.9317	23.7484	33.2456	34.7557	42.1664	44.5041	51.2985	51.9571
	44.904	24.374	23.7738	5.31305	4.19054	9.62677	7.94457	15.7576	14.3397	23.9493	23.7738	33.2628	34.7768	42.1763	44.5144	51.3275	51.9604
	45.004	24.3917	23.7991	5.30746	4.19789	9.64413	7.95756	15.7828	14.36	23.9634	23.7991	33.2653	34.7978	42.19	44.5246	51.3333	51.9636
	45.104	24.3992	23.8244	5.31964	4.20524	9.65631	7.97054	15.795	14.3803	23.9903	23.8244	33.285	34.8186	42.198	44.5348	51.3412	51.9667
	45.204	24.4231	23.8495	5.34305	4.21257	9.66751	7.9835	15.8301	14.4006	24.0062	23.8495	33.3079	34.8394	42.2326	44.5448	51.3531	51.9699
	45.304	24.4385	23.8746	5.35828	4.2199	9.69153	7.99645	15.8536	14.4209	24.0219	23.8746	33.3202	34.8601	42.2449	44.5548	51.3608	51.973
	45.404	24.4521	23.8996	5.34839	4.22723	9.71271	8.00938	15.8865	14.4411	24.0548	23.8996	33.3414	34.8807	42.2666	44.5647	51.3705	51.9761
	45.504	24.4839	23.9246	5.36017	4.23454	9.73248	8.02229	15.9141	14.4613	24.0746	23.9246	33.3647	34.9011	42.3093	44.5746	51.3828	51.9791
	45.604	24.4949	23.9495	5.36066	4.24185	9.75592	8.03519	15.9371	14.4814	24.098	23.9495	33.3885	34.9215	42.3328	44.5843	51.4057	51.9822
	45.704	24.5148	23.9743	5.384	4.24916	9.76706	8.04808	15.957	14.5015	24.1175	23.9743	33.4079	34.9418	42.3439	44.594	51.4253	51.9852
	45.804	24.5443	23.999	5.39371	4.25646	9.77756	8.06095	15.9787	14.5216	24.1392	23.999	33.4409	34.9619	42.3622	44.6037	51.4508	51.9881
	45.904	24.5715	24.0237	5.40118	4.26375	9.80054	8.0738	16.0017	14.5416	24.155	24.0237	33.4529	34.982	42.3777	44.6132	51.4628	51.9911
	46.004	24.597	24.0483	5.39197	4.27103	9.79895	8.08664	16.0118	14.5616	24.1645	24.0483	33.4667	35.002	42.4031	44.6227	51.4763	51.994
	46.104	24.63	24.0728	5.41721	4.27831	9.8237	8.09947	16.0254	14.5816	24.1897	24.0728	33.5033	35.0218	42.4284	44.6321	51.4935	51.9968
	46.204	24.6573	24.0972	5.43277	4.28559	9.82382	8.11228	16.0487	14.6015	24.2053	24.0972	33.5192	35.0416	42.4596	44.6415	51.5174	51.9997
	46.304	24.6769	24.1216	5.45197	4.29285	9.836	8.12507	16.0801	14.6214	24.2367	24.1216	33.5389	35.0613	42.4832	44.6507	51.5366	52.0025
	46.404	24.6989	24.1459	5.46603	4.30011	9.8652	8.13785	16.0859	14.6412	24.2508	24.1459	33.5637	35.0809	42.5163	44.6599	51.5503	52.0053
	46.504	24.7256	24.1702	5.47339	4.30737	9.86847	8.15062	16.1014	14.6611	24.2775	24.1702	33.5679	35.1004	42.5239	44.6691	51.57	52.0081
	46.604	24.7491	24.1943	5.4855	4.31461	9.87656	8.16337	16.121	14.6809	24.2896	24.1943	33.5915	35.1197	42.5432	44.6782	51.5966	52.0108
	46.704	24.751	24.2184	5.4986	4.32185	9.87433	8.17611	16.1346	14.7006	24.3107	24.2184	33.6125	35.139	42.5493	44.6872	51.6032	52.0135
	46.804	24.7627	24.2424	5.50699	4.32909	9.88272	8.18883	16.1464	14.7203	24.3303	24.2424	33.6242	35.1582	42.5689	44.6961	51.6223	52.0162
	46.904	24.7788	24.2664	5.5069	4.33632	9.90216	8.20153	16.1658	14.74	24.3497	24.2664	33.6441	35.1773	42.5884	44.705	51.6423	52.0188
	47.004	24.8018	24.2903	5.5184	4.34354	9.92178	8.21422	16.1967	14.7596	24.3694	24.2903	33.6637	35.1964	42.608	44.7138	51.6616	52.0215
	47.104	24.8311	24.3141	5.51675	4.35076	9.93155	8.2269	16.2108	14.7793	24.3869	24.3141	33.6732	35.2153	42.6173	44.7225	51.6712	52.0241
	47.204	24.8705	24.3378	5.54749	4.35797	9.96277	8.23956	16.2347	14.7988	24.4103	24.3378	33.7047	35.2341	42.6373	44.7312	51.6912	52.0266
	47.304	24.8857	24.3615	5.54401	4.36517	9.97833	8.25221	16.2615	14.8184	24.4259	24.3615	33.7315	35.2528	42.6528	44.7398	51.7181	52.0292
	47.404	24.8959	24.3851	5.56168	4.37237	9.98428	8.26484	16.2792	14.8379	24.4436	24.3851	33.7379	35.2715	42.6822	44.7484	51.7283	52.0317
	47.504	24.9189	24.4087	5.55737	4.37956	9.9917	8.27745	16.2947	14.8574	24.4588	24.4087	33.7647	35.29	42.6978	44.7569	51.7551	52.0342
	47.604	24.9312	24.4321	5.56119	4.38674	9.99551	8.29006	16.3065	14.8768	24.4631	24.4321	33.7653	35.3085	42.7018	44.7653	51.763	52.0367
	47.704	24.9622	24.4555	5.57751	4.39392	10.0114	8.30265	16.3458	14.8962	24.4946	24.4555	33.8124	35.3268	42.7288	44.7737	51.791	52.0391
	47.804	24.9831	24.4789	5.59854	4.40109	10.0404	8.31522	16.3747	14.9156	24.5234	24.4789	33.8529	35.3451	42.7542	44.782	51.8195	52.0416
	47.904	24.9719	24.5021	5.60233	4.40826	10.0371	8.32778	16.3784	14.9349	24.5277	24.5021	33.8572	35.3633	42.7624	44.7902	51.8275	52.044
	48.004	24.9893	24.5253	5.61627	4.41542	10.0618	8.34032	16.3924	14.9542	24.5529	24.5253	33.8821	35.3814	42.7951	44.7984	51.8607	52.0464
	48.104	25.003	24.5485	5.64145	4.42257	10.0641	8.35285	16.3983	14.9735	24.5666	24.5485	33.9001	35.3994	42.8014	44.8065	51.8787	52.0487
	48.204	25.0286	24.5715	5.63611	4.42972	10.0699	8.36536	16.4117	14.9927	24.5805	24.5715	33.9252	35.4173	42.827	44.8146	51.8999	52.051
	48.304	25.0497	24.5945	5.65714	4.43686	10.0836	8.37786	16.4137	15.0119	24.601	24.5945	33.9433	35.4352	42.848	44.8226	51.9214	52.0534
	48.404	25.0754	24.6175	5.67462	4.444	10.1052	8.39035	16.4275	15.0311	24.6039	24.6175	33.9681	35.4529	42.8621	44.8306	51.9464	52.0556
	48.504	25.1009	24.6403	5.68823	4.45113	10.1146	8.40282	16.4451	15.0502	24.6407	24.6403	33.9934	35.4706	42.8789	44.8385	51.9528	52.0579
	48.604	25.1247	24.6631	5.68088	4.45825	10.123	8.41528	16.4453	15.0693	24.6448	24.6631	34.0095	35.4881	42.8795	44.8463	51.9639	52.0601
	48.704	25.1597	24.6859	5.69611	4.46537	10.1382	8.42772	16.4722	15.0884	24.6761	24.6859	34.033	35.5056	42.9028	44.8541	51.9687	52.0624
	48.804	25.2085	24.7085	5.71393	4.47248	10.1561	8.44015	16.4901	15.1075	24.7169	24.7085	34.0621	35.523	42.9243	44.8618	52.0095	52.0646
	48.904	25.2277	24.7311	5.71002	4.47959	10.1639	8.45256	16.4982	15.1265	24.7247	24.7311	34.0697	35.5403	42.9437	44.8695	52.0171	52.0667
	49.004	25.2646	24.7537	5.73492	4.48669	10.1971	8.46496	16.5154	15.1454	24.7579	24.7537	34.107	35.5576	42.9614	44.8771	52.0345	52.0689
	49.104	25.2726	24.7761	5.73129	4.49378	10.2162	8.47735	16.5273	15.1644	24.7854	24.7761	34.1266	35.5747	42.9928	44.8846	52.0467	52.071
	49.204	25.3003	24.7985	5.73932	4.50087	10.2319	8.48972	16.5428	15.1833	24.8043	24.7985	34.1539	35.5918	43.0083	44.8921	52.0544	52.0731
	49.304	25.3291	24.8209	5.7565	4.50795	10.2421	8.50208	16.5605	15.2021	24.8186	24.8209	34.1712	35.6087	43.0257	44.8996	52.0911	52.0752
	49.404	25.3528	24.8432	5.75275	4.51502	10.2457	8.51442	16.5762	15.221	24.8461	24.8432	34.199	35.6256	43.0452	44.9069	52.0875	52.0773
	49.504	25.372	24.8654	5.75995	4.52209	10.2576	8.52675	16.6072	15.2398	24.877	24.8654	34.2295	35.6424	43.0532	44.9143	52.0988	52.0794
	49.604	25.37	24.8875	5.74667	4.52916	10.2633	8.53906	16.6126	15.2585	24.8901	24.8875	34.224	35.6592	43.0586	44.9216	52.0933	52.0814
	49.704	25.3767	24.9096	5.75275	4.53621	10.2654	8.55136	16.6195	15.2773	24.9164	24.9096	34.2498	35.6758	43.0847	44.9288	52.1149	52.0834
	49.804	25.411	24.9316	5.7561	4.54326	10.2811	8.56364	16.6499	15.296	24.9471	24.9316	34.2842	35.6924	43.1074	44.936	52.1418	52.0854
	49.904	25.4272	24.9536	5.74512	4.55031	10.3	8.57592	16.6541	15.3146	24.9708	24.9536	34.3003	35.7089	43.1157	44.9431	52.1495	52.0874
	50.004	25.4424	24.9754	5.74878	4.55735	10.3123	8.58817	16.6658	15.3333	25.0016	24.9754	34.3235	35.7253	43.1274	44.9502	52.1615	52.0893
	50.104	25.441	24.9973	5.75861	4.56438	10.322	8.60042	16.6837	15.3519	25.0199	24.9973	34.3338	35.7416	43.1492	44.9572	52.1718	52.0912
	50.204	25.4679	25.019	5.77798	4.57141	10.3334	8.61265	16.7025	15.3705	25.0468	25.019	34.3644	35.7578	43.1759	44.9642	52.2029	52.0932
	50.304	25.4698	25.0407	5.77621	4.57843	10.3315	8.62486	16.6933	15.389	25.0725	25.0407	34.3708	35.774	43.1861	44.9711	52.2127	52.0951
	50.404	25.4856	25.0624	5.78397	4.58545	10.3357	8.63706	16.7165	15.4075	25.0956	25.0624	34.3901	35.7901	43.2016	44.9779	52.2397	52.0969
	50.504	25.4952	25.0839	5.78207	4.59246	10.3451	8.64925	16.7382	15.426	25.1252	25.0839	34.3996	35.8061	43.2115	44.9848	52.2456	52.0988
	50.604	25.4974	25.1055	5.77203	4.59946	10.3433	8.66142	16.7474	15.4444	25.1349	25.1055	34.4058	35.822	43.2324	44.9915	52.2551	52.1006
	50.704	25.4973	25.1269	5.76465	4.60646	10.3516	8.67358	16.7325	15.4629	25.1465	25.1269	34.4214	35.8378	43.2253	44.9983	52.2477	52.1024
	50.804	25.5171	25.1483	5.76877	4.61345	10.3828	8.68573	16.7594	15.4812	25.1819	25.1483	34.445	35.8536	43.2445	45.0049	52.263	52.1042
	50.904	25.5461	25.1696	5.78595	4.62044	10.4	8.69786	16.7735	15.4996	25.1996	25.1696	34.47	35.8693	43.2546	45.0116	52.2695	52.106
	51.004	25.5405	25.1909	5.78766	4.62742	10.3904	8.70998	16.7864	15.5179	25.213	25.1909	34.4761	35.8849	43.2676	45.0181	52.2826	52.1078
	51.104	25.5774	25.2121	5.79004	4.63439	10.4041	8.72208	16.7969	15.5362	25.2382	25.2121	34.4897	35.9004	43.2703	45.0247	52.3002	52.1096
	51.204	25.5833	25.2332	5.79236	4.64136	10.4176	8.73417	16.8263	15.5544	25.2446	25.2332	34.5072	35.9159	43.2915	45.0311	52.3062	52.1113
	51.304	25.5968	25.2543	5.81299	4.64832	10.4278	8.74625	16.8477	15.5727	25.2738	25.2543	34.5286	35.9313	43.3127	45.0376	52.3239	52.113
	51.404	25.6124	25.2753	5.81363	4.65528	10.4352	8.75831	16.8671	15.5908	25.3046	25.2753	34.5482	35.9466	43.3131	45.044	52.3474	52.1147
	51.504	25.634	25.2963	5.82303	4.66223	10.437	8.77036	16.877	15.609	25.307	25.2963	34.5584	35.9618	43.3308	45.0503	52.3686	52.1164
	51.604	25.6501	25.3172	5.83887	4.66918	10.4454	8.7824	16.9039	15.6271	25.3221	25.3172	34.5858	35.977	43.3582	45.0566	52.3722	52.118
	51.704	25.6693	25.338	5.83853	4.67612	10.4525	8.79442	16.9117	15.6452	25.3186	25.338	34.6046	35.9921	43.3658	45.0629	52.3686	52.1197
	51.804	25.6753	25.3588	5.83353	4.68305	10.4472	8.80643	16.9104	15.6633	25.3365	25.3588	34.5996	36.0071	43.3717	45.0691	52.3786	52.1213
	51.904	25.7061	25.3795	5.8526	4.68998	10.4588	8.81842	16.9295	15.6813	25.3673	25.3795	34.6304	36.022	43.3833	45.0752	52.3981	52.1229
	52.004	25.7147	25.4002	5.87231	4.6969	10.4666	8.8304	16.9378	15.6993	25.3751	25.4002	34.6462	36.0369	43.395	45.0813	52.4056	52.1245
	52.104	25.7472	25.4208	5.90103	4.70382	10.4801	8.84237	16.974	15.7173	25.3889	25.4208	34.6632	36.0516	43.4166	45.0874	52.4114	52.1261
	52.204	25.7433	25.4413	5.90103	4.71073	10.4765	8.85432	16.9862	15.7352	25.3928	25.4413	34.6559	36.0664	43.4127	45.0934	52.4155	52.1277
	52.304	25.761	25.4618	5.89499	4.71764	10.4937	8.86626	17.0036	15.7531	25.3988	25.4618	34.6733	36.081	43.4304	45.0994	52.4335	52.1293
	52.404	25.7769	25.4822	5.8916	4.72453	10.4978	8.87819	17.0308	15.771	25.4066	25.4822	34.6932	36.0956	43.4456	45.1054	52.4604	52.1308
	52.504	25.7901	25.5025	5.90152	4.73143	10.5033	8.8901	17.0331	15.7889	25.4198	25.5025	34.714	36.1101	43.4478	45.1113	52.4619	52.1323
	52.604	25.8066	25.5228	5.91361	4.73832	10.5076	8.902	17.0488	15.8067	25.4166	25.5228	34.711	36.1245	43.4518	45.1171	52.4549	52.1338
	52.704	25.8238	25.5431	5.93048	4.7452	10.5215	8.91389	17.0665	15.8245	25.4418	25.5431	34.7437	36.1389	43.4695	45.1229	52.476	52.1353
	52.804	25.845	25.5633	5.93292	4.75208	10.5466	8.92576	17.0992	15.8422	25.4672	25.5633	34.761	36.1532	43.4832	45.1287	52.4785	52.1368
	52.904	25.8764	25.5834	5.95187	4.75895	10.5779	8.93762	17.1191	15.8599	25.4864	25.5834	34.7813	36.1674	43.5024	45.1344	52.4974	52.1383
	53.004	25.8959	25.6035	5.9523	4.76581	10.5976	8.94946	17.1306	15.8776	25.4947	25.6035	34.8081	36.1815	43.5224	45.1401	52.4981	52.1397
	53.104	25.9137	25.6235	5.96179	4.77267	10.6263	8.96129	17.1486	15.8953	25.5121	25.6235	34.814	36.1956	43.5513	45.1458	52.5266	52.1412
	53.204	25.9464	25.6434	5.97134	4.77953	10.6361	8.97311	17.1693	15.9129	25.5256	25.6434	34.8395	36.2096	43.565	45.1514	52.5364	52.1426
	53.304	25.9666	25.6633	5.96387	4.78637	10.6599	8.98492	17.1775	15.9305	25.5375	25.6633	34.8631	36.2236	43.5764	45.157	52.5485	52.144
	53.404	25.9775	25.6831	5.96353	4.79322	10.6596	8.99671	17.1811	15.9481	25.5569	25.6831	34.8708	36.2374	43.5728	45.1625	52.5481	52.1454
	53.504	25.9901	25.7029	5.96823	4.80005	10.6638	9.00849	17.1858	15.9656	25.5611	25.7029	34.8979	36.2512	43.5888	45.168	52.5528	52.1468
	53.604	26.019	25.7226	5.97739	4.80689	10.6695	9.02026	17.203	15.9831	25.5705	25.7226	34.9037	36.265	43.606	45.1734	52.5815	52.1481
	53.704	26.046	25.7423	5.98502	4.81371	10.6772	9.03201	17.2184	16.0006	25.5744	25.7423	34.9196	36.2786	43.6217	45.1788	52.6009	52.1495
	53.804	26.0483	25.7619	5.98737	4.82053	10.6792	9.04375	17.2357	16.018	25.5802	25.7619	34.9444	36.2922	43.6271	45.1842	52.6105	52.1508
	53.904	26.0909	25.7814	5.99902	4.82735	10.7027	9.05547	17.2442	16.0355	25.6	25.7814	34.9526	36.3058	43.6394	45.1895	52.6305	52.1522
	54.004	26.1072	25.8009	6.01111	4.83416	10.7103	9.06719	17.2638	16.0528	25.6193	25.8009	34.976	36.3193	43.659	45.1948	52.6343	52.1535
	54.104	26.147	25.8204	6.02399	4.84096	10.7163	9.07889	17.3003	16.0702	25.629	25.8204	35.0015	36.3327	43.6836	45.2001	52.6556	52.1548
	54.204	26.1537	25.8398	6.03027	4.84776	10.7258	9.09057	17.3181	16.0875	25.6465	25.8398	35.0068	36.346	43.7021	45.2053	52.6652	52.1561
	54.304	26.1924	25.8591	6.05719	4.85455	10.7412	9.10225	17.3568	16.1048	25.674	25.8591	35.0344	36.3593	43.7285	45.2105	52.6931	52.1573
	54.404	26.1863	25.8783	6.05176	4.86134	10.7395	9.11391	17.3474	16.1221	25.6758	25.8783	35.0405	36.3725	43.7231	45.2156	52.7059	52.1586
	54.504	26.2126	25.8976	6.07715	4.86812	10.7615	9.12555	17.377	16.1393	25.7054	25.8976	35.0657	36.3856	43.7488	45.2207	52.7245	52.1598
	54.604	26.2354	25.9167	6.08511	4.87489	10.7773	9.13719	17.4076	16.1565	25.7287	25.9167	35.0775	36.3987	43.7721	45.2258	52.7473	52.1611
	54.704	26.2666	25.9358	6.09235	4.88166	10.8001	9.14881	17.4158	16.1737	25.7365	25.9358	35.1006	36.4117	43.7837	45.2308	52.7556	52.1623
	54.804	26.2708	25.9549	6.09668	4.88843	10.812	9.16042	17.4506	16.1909	25.752	25.9549	35.1245	36.4247	43.8071	45.2358	52.7786	52.1635
	54.904	26.2859	25.9739	6.11182	4.89519	10.8194	9.17201	17.4586	16.208	25.7552	25.9739	35.1475	36.4375	43.8225	45.2408	52.7858	52.1647
	55.004	26.2882	25.9928	6.1105	4.90194	10.8214	9.18359	17.4721	16.2251	25.7502	25.9928	35.1535	36.4504	43.8365	45.2457	52.7805	52.1659
	55.104	26.31	26.0117	6.12808	4.90869	10.8437	9.19516	17.482	16.2421	25.7678	26.0117	35.1833	36.4631	43.858	45.2506	52.8022	52.1671
	55.204	26.3257	26.0305	6.14313	4.91543	10.8587	9.20672	17.4901	16.2592	25.7872	26.0305	35.1985	36.4758	43.8735	45.2555	52.798	52.1683
	55.304	26.3524	26.0493	6.14737	4.92217	10.8705	9.21826	17.5133	16.2762	25.7988	26.0493	35.2138	36.4884	43.8963	45.2603	52.8098	52.1694
	55.404	26.3667	26.068	6.16104	4.9289	10.8764	9.22979	17.5268	16.2931	25.8245	26.068	35.2282	36.501	43.8795	45.2651	52.8158	52.1706
	55.504	26.3757	26.0867	6.16241	4.93563	10.8977	9.24131	17.5367	16.3101	25.8453	26.0867	35.2488	36.5135	43.8928	45.2699	52.8173	52.1717
	55.604	26.3959	26.1053	6.16324	4.94235	10.9096	9.25282	17.568	16.327	25.8576	26.1053	35.2572	36.526	43.9127	45.2746	52.826	52.1728
	55.704	26.4146	26.1238	6.17416	4.94907	10.9171	9.26431	17.5717	16.3439	25.8767	26.1238	35.2804	36.5384	43.9197	45.2793	52.8447	52.1739
	55.804	26.4171	26.1423	6.18033	4.95578	10.9115	9.27579	17.5932	16.3607	25.883	26.1423	35.2941	36.5507	43.9189	45.2839	52.8631	52.175
	55.904	26.425	26.1608	6.17212	4.96248	10.9189	9.28725	17.5894	16.3776	25.8983	26.1608	35.2978	36.563	43.9218	45.2885	52.8778	52.1761
	56.004	26.4308	26.1792	6.17511	4.96918	10.9099	9.29871	17.6036	16.3944	25.9008	26.1792	35.3162	36.5752	43.9285	45.2931	52.8805	52.1772
	56.104	26.4447	26.1975	6.19199	4.97587	10.9274	9.31015	17.6286	16.4111	25.9297	26.1975	35.3412	36.5873	43.9535	45.2977	52.8902	52.1783
	56.204	26.4499	26.2158	6.19791	4.98256	10.933	9.32158	17.6425	16.4279	25.9439	26.2158	35.3664	36.5994	43.9596	45.3022	52.9114	52.1793
	56.304	26.458	26.234	6.20581	4.98925	10.9292	9.33299	17.6541	16.4446	25.9708	26.234	35.3746	36.6114	43.9673	45.3067	52.9193	52.1804
	56.404	26.4581	26.2522	6.21011	4.99593	10.953	9.3444	17.6734	16.4613	25.9901	26.2522	35.3939	36.6234	43.9869	45.3111	52.9427	52.1814
	56.504	26.4914	26.2704	6.23868	5.0026	10.9738	9.35579	17.695	16.4779	26.0234	26.2704	35.4154	36.6353	44.0081	45.3156	52.9527	52.1824
	56.604	26.5037	26.2884	6.23175	5.00926	10.9861	9.36716	17.7027	16.4945	26.0472	26.2884	35.4427	36.6472	44.0125	45.32	52.9684	52.1835
	56.704	26.54	26.3065	6.24481	5.01593	10.9998	9.37853	17.7126	16.5111	26.0606	26.3065	35.4526	36.659	44.0258	45.3243	52.9816	52.1845
	56.804	26.5423	26.3244	6.25055	5.02258	11.013	9.38988	17.7264	16.5277	26.0861	26.3244	35.4661	36.6707	44.0396	45.3287	52.9841	52.1855
	56.904	26.5701	26.3424	6.24744	5.02923	11.0099	9.40122	17.7423	16.5442	26.0903	26.3424	35.474	36.6824	44.0555	45.333	52.9995	52.1865
	57.004	26.6028	26.3602	6.28003	5.03588	11.0428	9.41255	17.7747	16.5607	26.1344	26.3602	35.4957	36.694	44.0887	45.3372	53.0209	52.1874
	57.104	26.624	26.3781	6.28571	5.04252	11.0557	9.42386	17.7693	16.5772	26.1368	26.3781	35.5203	36.7056	44.1021	45.3415	53.0388	52.1884
	57.204	26.6381	26.3958	6.29633	5.04916	11.051	9.43516	17.7792	16.5937	26.1704	26.3958	35.5234	36.7171	44.1239	45.3457	53.0601	52.1894
	57.304	26.659	26.4135	6.3168	5.05579	11.091	9.44645	17.8004	16.6101	26.1992	26.4135	35.5634	36.7285	44.1527	45.3499	53.0891	52.1903
	57.404	26.6731	26.4312	6.31934	5.06241	11.0935	9.45773	17.8145	16.6265	26.2133	26.4312	35.5659	36.7399	44.1667	45.354	53.0956	52.1913
	57.504	26.6849	26.4488	6.3194	5.06903	11.1053	9.469	17.826	16.6429	26.2325	26.4488	35.566	36.7512	44.186	45.3581	53.1144	52.1922
	57.604	26.6983	26.4664	6.33707	5.07564	11.1225	9.48025	17.8432	16.6592	26.238	26.4664	35.5949	36.7625	44.2037	45.3622	53.1209	52.1931
	57.704	26.6985	26.4839	6.34454	5.08225	11.1153	9.49149	17.8591	16.6755	26.2465	26.4839	35.5994	36.7738	44.2234	45.3663	53.1481	52.194
	57.804	26.7161	26.5014	6.36237	5.08886	11.1479	9.50272	17.8807	16.6918	26.2755	26.5014	35.6282	36.7849	44.2521	45.3703	53.1691	52.1949
	57.904	26.7303	26.5188	6.37604	5.09546	11.1544	9.51393	17.8829	16.7081	26.297	26.5188	35.6263	36.796	44.2589	45.3743	53.1836	52.1958
	58.004	26.7672	26.5362	6.38611	5.10205	11.1793	9.52513	17.9	16.7243	26.3188	26.5362	35.6405	36.8071	44.2918	45.3783	53.2085	52.1967
	58.104	26.7922	26.5535	6.39923	5.10864	11.1817	9.53632	17.9141	16.7405	26.3441	26.5535	35.6653	36.8181	44.309	45.3823	53.2301	52.1976
	58.204	26.7964	26.5707	6.40363	5.11522	11.197	9.5475	17.9415	16.7567	26.3597	26.5707	35.6815	36.8291	44.3171	45.3862	53.2382	52.1985
	58.304	26.8141	26.5879	6.41293	5.1218	11.2104	9.55867	17.9469	16.7728	26.385	26.5879	35.6986	36.84	44.3346	45.3901	53.2669	52.1993
	58.404	26.8467	26.6051	6.42682	5.12837	11.2205	9.56982	17.9608	16.789	26.3981	26.6051	35.7125	36.8508	44.356	45.394	53.2888	52.2002
	58.504	26.8607	26.6222	6.44788	5.13494	11.2421	9.58096	17.994	16.8051	26.4084	26.6222	35.734	36.8616	44.3775	45.3978	53.3217	52.201
	58.604	26.8881	26.6393	6.4487	5.1415	11.2614	9.59209	18.0139	16.8211	26.4279	26.6393	35.7534	36.8723	44.3974	45.4016	53.3336	52.2019
	58.704	26.8976	26.6563	6.46548	5.14805	11.2597	9.60321	18.0229	16.8372	26.4294	26.6563	35.7708	36.883	44.4068	45.4054	53.3396	52.2027
	58.804	26.9175	26.6733	6.47003	5.15461	11.2869	9.61431	18.0391	16.8532	26.4457	26.6733	35.7908	36.8937	44.4424	45.4091	53.3749	52.2035
	58.904	26.9372	26.6902	6.48526	5.16115	11.291	9.62541	18.0622	16.8691	26.469	26.6902	35.8137	36.9043	44.4655	45.4129	53.4097	52.2043
	59.004	26.9521	26.7071	6.50104	5.16769	11.306	9.63649	18.0779	16.8851	26.4923	26.7071	35.8257	36.9148	44.4888	45.4166	53.425	52.2051
	59.104	26.9664	26.7239	6.52228	5.17423	11.3162	9.64755	18.1109	16.901	26.5137	26.7239	35.8592	36.9253	44.5105	45.4203	53.4274	52.2059
	59.204	26.9933	26.7407	6.52261	5.18076	11.3275	9.65861	18.119	16.9169	26.5178	26.7407	35.89	36.9357	44.5299	45.4239	53.4388	52.2067
	59.304	27.0014	26.7574	6.53824	5.18729	11.3241	9.66965	18.1347	16.9328	26.5334	26.7574	35.8864	36.9461	44.5455	45.4275	53.4431	52.2075
	59.404	27.0173	26.7741	6.55371	5.19381	11.3396	9.68069	18.15	16.9487	26.5487	26.7741	35.9134	36.9564	44.554	45.4311	53.4584	52.2083
	59.504	27.0518	26.7907	6.56949	5.20032	11.3432	9.69171	18.1542	16.9645	26.5608	26.7907	35.9254	36.9667	44.5885	45.4347	53.4702	52.209
	59.604	27.0699	26.8073	6.58722	5.20683	11.3575	9.70271	18.1794	16.9803	26.5863	26.8073	35.951	36.9769	44.6062	45.4383	53.4877	52.2098
	59.704	27.0916	26.8238	6.60016	5.21334	11.3709	9.71371	18.1854	16.996	26.5919	26.8238	35.9758	36.9871	44.6079	45.4418	53.4818	52.2105
	59.804	27.1339	26.8403	6.60071	5.21984	11.398	9.72469	18.2084	17.0118	26.6154	26.8403	35.9918	36.9972	44.6431	45.4453	53.5095	52.2113
	59.904	27.1559	26.8567	6.60239	5.22633	11.3998	9.73566	18.2066	17.0275	26.6252	26.8567	36.0094	37.0073	44.6334	45.4488	53.5188	52.212
	60.004	27.1889	26.8731	6.62369	5.23282	11.4174	9.74662	18.2401	17.0432	26.6467	26.8731	36.05	37.0173	44.6632	45.4522	53.5369	52.2127
	60.104	27.2119	26.8895	6.61987	5.23931	11.4214	9.75757	18.2557	17.0588	26.6622	26.8894	36.0543	37.0273	44.6816	45.4557	53.5524	52.2135
	60.204	27.2242	26.9057	6.61993	5.24579	11.4258	9.76851	18.275	17.0745	26.682	26.9057	36.0662	37.0372	44.6785	45.4591	53.5719	52.2142
	60.304	27.2431	26.922	6.62354	5.25226	11.4373	9.77943	18.2869	17.0901	26.6931	26.922	36.0889	37.0471	44.7016	45.4624	53.587	52.2149
	60.404	27.2517	26.9382	6.61621	5.25873	11.4527	9.79034	18.3028	17.1057	26.7054	26.9382	36.0936	37.0569	44.7097	45.4658	53.5914	52.2156
	60.504	27.286	26.9544	6.6319	5.2652	11.4565	9.80124	18.3377	17.1212	26.7365	26.9544	36.1086	37.0667	44.7334	45.4691	53.6066	52.2163
	60.604	27.2765	26.9705	6.63785	5.27166	11.4628	9.81213	18.3515	17.1367	26.7424	26.9705	36.1227	37.0764	44.7467	45.4724	53.6126	52.217
	60.704	27.2769	26.9865	6.65689	5.27811	11.4823	9.82301	18.3707	17.1522	26.7619	26.9865	36.1535	37.0861	44.7584	45.4757	53.6206	52.2176
	60.804	27.3082	27.0025	6.66144	5.28456	11.4903	9.83387	18.3785	17.1677	26.7694	27.0025	36.158	37.0958	44.7742	45.479	53.6288	52.2183
	60.904	27.3231	27.0185	6.67245	5.291	11.4977	9.84473	18.3903	17.1832	26.7773	27.0185	36.1886	37.1053	44.785	45.4822	53.6475	52.219
	61.004	27.3372	27.0344	6.67511	5.29744	11.5074	9.85557	18.4	17.1986	26.788	27.0344	36.199	37.1149	44.7722	45.4854	53.6461	52.2196
	61.104	27.3525	27.0503	6.69049	5.30388	11.5154	9.8664	18.4041	17.214	26.8258	27.0503	36.2296	37.1244	44.7915	45.4886	53.6657	52.2203
	61.204	27.3591	27.0662	6.69623	5.31031	11.5295	9.87721	18.4296	17.2293	26.8169	27.0661	36.2206	37.1338	44.8055	45.4918	53.6793	52.2209
	61.304	27.3958	27.0819	6.70587	5.31673	11.5464	9.88802	18.439	17.2447	26.8373	27.0819	36.261	37.1432	44.8342	45.495	53.6967	52.2216
	61.404	27.4058	27.0977	6.71192	5.32315	11.545	9.89881	18.4488	17.26	26.8324	27.0977	36.2554	37.1526	44.8328	45.4981	53.7067	52.2222
	61.504	27.4229	27.1134	6.73306	5.32957	11.5738	9.9096	18.4664	17.2753	26.8612	27.1134	36.2882	37.1619	44.8619	45.5012	53.7278	52.2228
	61.604	27.4354	27.129	6.72986	5.33598	11.5861	9.92037	18.4669	17.2906	26.8657	27.129	36.2968	37.1712	44.8621	45.5043	53.7246	52.2235
	61.704	27.4485	27.1446	6.75464	5.34238	11.5994	9.93113	18.4876	17.3058	26.8751	27.1446	36.3176	37.1804	44.8833	45.5073	53.7453	52.2241
	61.804	27.4641	27.1602	6.7547	5.34878	11.6187	9.94187	18.4998	17.321	26.8949	27.1602	36.3411	37.1896	44.9031	45.5104	53.7457	52.2247
	61.904	27.4718	27.1757	6.76675	5.35518	11.623	9.95261	18.5033	17.3362	26.9099	27.1757	36.3527	37.1987	44.9181	45.5134	53.7615	52.2253
	62.004	27.4855	27.1912	6.78409	5.36157	11.6361	9.96333	18.5172	17.3514	26.9235	27.1912	36.3663	37.2078	44.9325	45.5164	53.7867	52.2259
	62.104	27.4996	27.2066	6.79752	5.36795	11.642	9.97405	18.5312	17.3665	26.9299	27.2066	36.3722	37.2168	44.9576	45.5194	53.7923	52.2265
	62.204	27.5071	27.222	6.80151	5.37433	11.6385	9.98475	18.5467	17.3816	26.9376	27.222	36.3879	37.2258	44.9609	45.5223	53.8041	52.2271
	62.304	27.5245	27.2373	6.80386	5.3807	11.6444	9.99544	18.5683	17.3967	26.9553	27.2373	36.4098	37.2348	44.9679	45.5253	53.8181	52.2277
	62.404	27.5287	27.2526	6.81949	5.38708	11.6601	10.0061	18.5836	17.4118	26.9826	27.2526	36.425	37.2437	44.9864	45.5282	53.8221	52.2282
	62.504	27.5367	27.2679	6.82339	5.39344	11.6674	10.0168	18.5912	17.4268	26.9983	27.2679	36.4411	37.2526	44.9908	45.5311	53.8372	52.2288
	62.604	27.5521	27.2831	6.83063	5.3998	11.6714	10.0274	18.5955	17.4418	27.0138	27.2831	36.4563	37.2614	45.0063	45.534	53.8532	52.2294
	62.704	27.5699	27.2983	6.83676	5.40616	11.6816	10.0381	18.6127	17.4568	27.0315	27.2983	36.4738	37.2702	45.024	45.5368	53.8706	52.2299
	62.804	27.5871	27.3134	6.84219	5.41251	11.6989	10.0487	18.638	17.4717	27.0488	27.3134	36.4872	37.2789	45.0528	45.5397	53.8877	52.2305
	62.904	27.6047	27.3285	6.83331	5.41885	11.6973	10.0593	18.6285	17.4867	27.059	27.3285	36.4897	37.2876	45.0554	45.5425	53.8867	52.231
	63.004	27.6204	27.3435	6.84839	5.42519	11.72	10.0699	18.6404	17.5016	27.0699	27.3435	36.5128	37.2963	45.0786	45.5453	53.9017	52.2316
	63.104	27.642	27.3585	6.84229	5.43153	11.7146	10.0805	18.6577	17.5165	27.0723	27.3585	36.5269	37.3049	45.0922	45.548	53.9073	52.2321
	63.204	27.6491	27.3734	6.83902	5.43786	11.7304	10.0911	18.6659	17.5313	27.0803	27.3734	36.5423	37.3134	45.0963	45.5508	53.9114	52.2326
	63.304	27.6462	27.3883	6.84308	5.44419	11.7576	10.1017	18.6812	17.5462	27.0958	27.3883	36.5701	37.3219	45.1042	45.5535	53.9156	52.2332
	63.404	27.6808	27.4032	6.8461	5.45051	11.7614	10.1123	18.7008	17.561	27.1113	27.4032	36.5849	37.3304	45.1273	45.5563	53.9429	52.2337
	63.504	27.6827	27.418	6.84067	5.45683	11.7787	10.1228	18.7069	17.5758	27.1369	27.418	36.5876	37.3389	45.1412	45.559	53.9563	52.2342
	63.604	27.6886	27.4328	6.85855	5.46314	11.7812	10.1334	18.7323	17.5905	27.1623	27.4328	36.6122	37.3473	45.1588	45.5616	53.9702	52.2347
	63.704	27.6828	27.4475	6.86026	5.46944	11.8024	10.1439	18.7533	17.6052	27.1831	27.4475	36.6147	37.3556	45.1795	45.5643	53.9839	52.2352
	63.804	27.7007	27.4622	6.86969	5.47575	11.8042	10.1544	18.7479	17.62	27.1818	27.4622	36.6243	37.3639	45.1665	45.5669	53.986	52.2357
	63.904	27.714	27.4769	6.87192	5.48204	11.8178	10.1649	18.769	17.6346	27.1955	27.4769	36.6378	37.3722	45.192	45.5696	54.0266	52.2362
	64.004	27.7316	27.4915	6.87735	5.48834	11.82	10.1754	18.7829	17.6493	27.2086	27.4915	36.663	37.3805	45.2054	45.5722	54.0403	52.2367
	64.104	27.755	27.506	6.87418	5.49462	11.8476	10.1859	18.7987	17.6639	27.217	27.506	36.6673	37.3887	45.2213	45.5748	54.0598	52.2372
	64.204	27.7667	27.5206	6.89337	5.50091	11.8589	10.1964	18.8176	17.6785	27.2284	27.5206	36.6907	37.3968	45.2402	45.5773	54.0678	52.2377
	64.304	27.7792	27.5351	6.9054	5.50719	11.8713	10.2068	18.8141	17.6931	27.2524	27.5351	36.7143	37.4049	45.2489	45.5799	54.0798	52.2382
	64.404	27.8057	27.5495	6.91681	5.51346	11.8858	10.2173	18.8414	17.7077	27.2792	27.5495	36.7373	37.413	45.2756	45.5824	54.0991	52.2386
	64.504	27.8201	27.5639	6.93048	5.51973	11.9009	10.2277	18.8633	17.7222	27.2933	27.5639	36.7357	37.421	45.2898	45.5849	54.1127	52.2391
	64.604	27.8547	27.5782	6.93036	5.52599	11.9353	10.2381	18.886	17.7367	27.316	27.5782	36.7476	37.429	45.3124	45.5874	54.1364	52.2396
	64.704	27.8699	27.5926	6.93829	5.53225	11.9503	10.2486	18.9016	17.7512	27.3202	27.5926	36.7747	37.437	45.3284	45.5899	54.1513	52.24
	64.804	27.8822	27.6068	6.94986	5.53851	11.9508	10.259	18.914	17.7657	27.3401	27.6068	36.7821	37.4449	45.3365	45.5924	54.1599	52.2405
	64.904	27.8954	27.6211	6.94376	5.54476	11.9606	10.2694	18.9425	17.7801	27.3574	27.6211	36.7729	37.4528	45.3539	45.5948	54.1887	52.2409
	65.004	27.8979	27.6353	6.94598	5.551	11.9817	10.2798	18.9409	17.7945	27.3829	27.6353	36.8019	37.4606	45.3751	45.5973	54.2145	52.2414
	65.104	27.9291	27.6494	6.94644	5.55724	11.9862	10.2901	18.9491	17.8089	27.4065	27.6494	36.8019	37.4684	45.3834	45.5997	54.218	52.2418
	65.204	27.9441	27.6635	6.95343	5.56348	11.9973	10.3005	18.9722	17.8233	27.4178	27.6635	36.8099	37.4762	45.3948	45.6021	54.2257	52.2423
	65.304	27.9491	27.6776	6.95395	5.56971	12.0019	10.3108	18.9921	17.8376	27.4299	27.6776	36.8211	37.4839	45.4068	45.6045	54.242	52.2427
	65.404	27.9701	27.6916	6.95987	5.57593	12.0231	10.3212	19.005	17.8519	27.4507	27.6916	36.8158	37.4916	45.4281	45.6068	54.251	52.2431
	65.504	27.9909	27.7056	6.96573	5.58216	12.0402	10.3315	19.0114	17.8662	27.457	27.7056	36.8337	37.4993	45.4569	45.6092	54.2688	52.2436
	65.604	27.9977	27.7196	6.97922	5.58837	12.0426	10.3418	19.0446	17.8805	27.4707	27.7196	36.863	37.5069	45.4596	45.6115	54.2826	52.244
	65.704	28.0225	27.7335	6.98151	5.59458	12.056	10.3521	19.0462	17.8948	27.4845	27.7335	36.8843	37.5144	45.481	45.6138	54.2844	52.2444
	65.804	28.0324	27.7474	6.98691	5.60079	12.0504	10.3624	19.0446	17.909	27.4819	27.7474	36.8936	37.522	45.4984	45.6161	54.2906	52.2448
	65.904	28.0306	27.7612	6.98135	5.60699	12.0599	10.3727	19.0539	17.9232	27.4883	27.7612	36.8959	37.5295	45.5078	45.6184	54.3	52.2452
	66.004	28.06	27.775	6.99869	5.61319	12.0624	10.383	19.0602	17.9374	27.498	27.775	36.9137	37.5369	45.5064	45.6207	54.3103	52.2456
	66.104	28.0748	27.7887	7.00259	5.61939	12.0888	10.3933	19.079	17.9515	27.5168	27.7887	36.9328	37.5444	45.5367	45.6229	54.3484	52.246
	66.204	28.0795	27.8025	7.00668	5.62557	12.0898	10.4035	19.08	17.9656	27.5178	27.8025	36.9445	37.5518	45.526	45.6251	54.3491	52.2464
	66.304	28.109	27.8161	7.02066	5.63176	12.1107	10.4137	19.0937	17.9797	27.5315	27.8161	36.9547	37.5591	45.5475	45.6274	54.3631	52.2468
	66.404	28.1239	27.8298	7.03531	5.63794	12.1261	10.424	19.1241	17.9938	27.5658	27.8298	36.9774	37.5664	45.5704	45.6296	54.3855	52.2472
	66.504	28.1339	27.8434	7.02261	5.64411	12.1283	10.4342	19.1308	18.0079	27.5681	27.8434	36.9801	37.5737	45.5807	45.6318	54.3767	52.2476
	66.604	28.152	27.8569	7.04776	5.65028	12.1302	10.4444	19.1559	18.0219	27.582	27.8569	37.0048	37.581	45.6097	45.6339	54.4016	52.248
	66.704	28.1707	27.8704	7.06729	5.65645	12.1535	10.4546	19.1754	18.0359	27.6015	27.8704	37.0131	37.5882	45.6366	45.6361	54.4248	52.2483
	66.804	28.1769	27.8839	7.07266	5.66261	12.1442	10.4648	19.1891	18.0499	27.6035	27.8839	37.019	37.5953	45.6312	45.6382	54.4273	52.2487
	66.904	28.1729	27.8974	7.08121	5.66877	12.1676	10.475	19.2011	18.0639	27.6267	27.8974	37.0465	37.6025	45.6507	45.6404	54.4467	52.2491
	67.004	28.1849	27.9108	7.09238	5.67492	12.1671	10.4851	19.2277	18.0778	27.623	27.9108	37.058	37.6096	45.6624	45.6425	54.4585	52.2495
	67.104	28.1925	27.9241	7.10049	5.68107	12.1715	10.4953	19.2243	18.0917	27.6386	27.9241	37.0733	37.6167	45.6784	45.6446	54.4659	52.2498
	67.204	28.204	27.9375	7.12305	5.68721	12.1943	10.5054	19.2551	18.1056	27.6617	27.9375	37.0811	37.6237	45.7011	45.6467	54.4659	52.2502
	67.304	28.2103	27.9507	7.11432	5.69335	12.1927	10.5156	19.2615	18.1195	27.6756	27.9507	37.0831	37.6307	45.7033	45.6487	54.4797	52.2505
	67.404	28.218	27.964	7.13715	5.69948	12.189	10.5257	19.2808	18.1333	27.6795	27.964	37.0911	37.6377	45.715	45.6508	54.4874	52.2509
	67.504	28.2375	27.9772	7.1337	5.70561	12.2086	10.5358	19.2965	18.1471	27.6948	27.9772	37.1107	37.6446	45.723	45.6528	54.5074	52.2512
	67.604	28.2492	27.9904	7.14883	5.71173	12.2316	10.5459	19.3119	18.1609	27.707	27.9904	37.142	37.6515	45.7581	45.6549	54.5303	52.2516
	67.704	28.267	28.0035	7.13574	5.71785	12.2299	10.556	19.3142	18.1747	27.7087	28.0035	37.144	37.6584	45.768	45.6569	54.5211	52.2519
	67.804	28.2751	28.0166	7.14316	5.72397	12.2379	10.5661	19.3175	18.1885	27.7168	28.0166	37.1674	37.6652	45.7835	45.6589	54.5246	52.2523
	67.904	28.3058	28.0297	7.15518	5.73008	12.257	10.5761	19.3297	18.2022	27.7285	28.0297	37.1903	37.672	45.7909	45.6609	54.5288	52.2526
	68.004	28.3136	28.0427	7.15445	5.73619	12.265	10.5862	19.3373	18.2159	27.7473	28.0427	37.1981	37.6788	45.7911	45.6629	54.5476	52.2529
	68.104	28.3082	28.0557	7.14588	5.74229	12.2596	10.5963	19.34	18.2296	27.7387	28.0557	37.1815	37.6855	45.7935	45.6648	54.5273	52.2533
	68.204	28.3346	28.0686	7.16421	5.74839	12.2787	10.6063	19.3471	18.2432	27.7536	28.0686	37.2199	37.6922	45.8048	45.6668	54.5576	52.2536
	68.304	28.3372	28.0815	7.15106	5.75448	12.2771	10.6163	19.3494	18.2569	27.7637	28.0815	37.2412	37.6989	45.8144	45.6687	54.5602	52.2539
	68.404	28.345	28.0944	7.15509	5.76057	12.2999	10.6263	19.357	18.2705	27.7867	28.0944	37.249	37.7055	45.8113	45.6706	54.579	52.2542
	68.504	28.3544	28.1073	7.16065	5.76665	12.2947	10.6363	19.3669	18.2841	27.7852	28.1073	37.2593	37.7121	45.8325	45.6725	54.5856	52.2546
	68.604	28.3565	28.1201	7.1629	5.77273	12.316	10.6463	19.3879	18.2977	27.8065	28.1201	37.2801	37.7187	45.8538	45.6744	54.6066	52.2549
	68.704	28.3748	28.1328	7.16864	5.7788	12.3334	10.6563	19.379	18.3112	27.8243	28.1328	37.2788	37.7252	45.8715	45.6763	54.609	52.2552
	68.804	28.3893	28.1455	7.16861	5.78487	12.3529	10.6663	19.4015	18.3247	27.8391	28.1455	37.3019	37.7317	45.879	45.6782	54.6238	52.2555
	68.904	28.3964	28.1582	7.17105	5.79094	12.3593	10.6763	19.4081	18.3382	27.8459	28.1582	37.3083	37.7382	45.8927	45.68	54.6267	52.2558
	69.004	28.4286	28.1709	7.18838	5.797	12.3722	10.6862	19.4258	18.3517	27.8711	28.1709	37.3331	37.7446	45.8949	45.6819	54.6514	52.2561
	69.104	28.4296	28.1835	7.19986	5.80306	12.3808	10.6962	19.4413	18.3652	27.8905	28.1835	37.3449	37.751	45.9182	45.6837	54.6596	52.2564
	69.204	28.454	28.1961	7.21323	5.80911	12.3974	10.7061	19.4701	18.3786	27.9082	28.1961	37.3586	37.7574	45.9356	45.6855	54.6765	52.2567
	69.304	28.468	28.2086	7.21948	5.81516	12.3996	10.716	19.4722	18.392	27.9295	28.2086	37.3837	37.7638	45.9377	45.6873	54.6713	52.257
	69.404	28.4699	28.2212	7.21768	5.8212	12.4137	10.7259	19.4743	18.4054	27.9313	28.2212	37.3857	37.7701	45.9476	45.6891	54.6809	52.2573
	69.504	28.4779	28.2336	7.22891	5.82724	12.4333	10.7358	19.4821	18.4188	27.9433	28.2336	37.4057	37.7764	45.9784	45.6909	54.6929	52.2576
	69.604	28.4901	28.2461	7.21793	5.83327	12.4291	10.7457	19.4901	18.4321	27.9392	28.2461	37.402	37.7826	45.9674	45.6926	54.701	52.2578
	69.704	28.5324	28.2585	7.23721	5.83931	12.4411	10.7556	19.5133	18.4455	27.959	28.2585	37.4442	37.7888	45.9984	45.6944	54.7315	52.2581
	69.804	28.5477	28.2708	7.25674	5.84533	12.4606	10.7655	19.5133	18.4588	27.9707	28.2708	37.4408	37.795	46.0062	45.6961	54.7398	52.2584
	69.904	28.5542	28.2832	7.26215	5.85135	12.466	10.7753	19.5269	18.472	27.9842	28.2832	37.4658	37.8012	46.0116	45.6979	54.7455	52.2587
	70.004	28.5775	28.2955	7.2543	5.85737	12.4704	10.7852	19.5192	18.4853	27.9883	28.2955	37.4623	37.8073	46.016	45.6996	54.757	52.259
	70.104	28.5868	28.3077	7.25259	5.86338	12.4877	10.795	19.5365	18.4985	27.9939	28.3077	37.4796	37.8134	46.0333	45.7013	54.7591	52.2592
	70.204	28.5889	28.32	7.24683	5.86939	12.4893	10.8049	19.5425	18.5118	27.9998	28.32	37.4817	37.8195	46.0388	45.703	54.7723	52.2595
	70.304	28.5936	28.3322	7.25055	5.87539	12.494	10.8147	19.5467	18.5249	28.004	28.3322	37.4971	37.8255	46.0439	45.7047	54.7653	52.2598
	70.404	28.6284	28.3443	7.25488	5.88139	12.5092	10.8245	19.5623	18.5381	28.0196	28.3443	37.5132	37.8315	46.0786	45.7064	54.7887	52.26
	70.504	28.6357	28.3564	7.26215	5.88739	12.4976	10.8343	19.5581	18.5513	28.035	28.3564	37.5165	37.8375	46.0939	45.708	54.8075	52.2603
	70.604	28.6541	28.3685	7.2608	5.89338	12.515	10.8441	19.576	18.5644	28.0446	28.3685	37.5269	37.8435	46.104	45.7097	54.8138	52.2605
	70.704	28.6752	28.3806	7.27441	5.89936	12.5173	10.8539	19.5896	18.5775	28.0427	28.3806	37.5405	37.8494	46.1332	45.7113	54.8278	52.2608
	70.804	28.689	28.3926	7.284	5.90535	12.5266	10.8636	19.5992	18.5906	28.0568	28.3926	37.5618	37.8553	46.1467	45.7129	54.8486	52.261
	70.904	28.7178	28.4046	7.29321	5.91132	12.5288	10.8734	19.6089	18.6036	28.074	28.4046	37.5789	37.8612	46.1721	45.7145	54.8549	52.2613
	71.004	28.7204	28.4165	7.28799	5.9173	12.5348	10.8831	19.6032	18.6167	28.08	28.4165	37.5736	37.867	46.1703	45.7162	54.8531	52.2615
	71.104	28.7298	28.4285	7.29385	5.92327	12.5519	10.8929	19.6129	18.6297	28.0973	28.4285	37.5834	37.8728	46.1795	45.7177	54.8703	52.2618
	71.204	28.7453	28.4404	7.28964	5.92923	12.549	10.9026	19.6286	18.6427	28.0976	28.4404	37.5987	37.8786	46.1839	45.7193	54.8784	52.262
	71.304	28.7575	28.4522	7.29385	5.93519	12.5793	10.9123	19.6364	18.6557	28.1172	28.4522	37.599	37.8843	46.1917	45.7209	54.8975	52.2623
	71.404	28.7771	28.464	7.31299	5.94115	12.5681	10.922	19.6487	18.6686	28.1368	28.464	37.6104	37.8901	46.2031	45.7225	54.9059	52.2625
	71.504	28.7925	28.4758	7.30939	5.9471	12.5836	10.9317	19.6754	18.6816	28.1405	28.4758	37.6146	37.8958	46.2073	45.724	54.9213	52.2628
	71.604	28.8044	28.4875	7.32098	5.95304	12.5955	10.9414	19.6873	18.6945	28.1446	28.4875	37.6069	37.9014	46.2189	45.7256	54.9449	52.263
	71.704	28.8136	28.4993	7.32315	5.95899	12.609	10.9511	19.7008	18.7074	28.166	28.4993	37.628	37.9071	46.2253	45.7271	54.966	52.2632
	71.804	28.814	28.5109	7.33502	5.96493	12.617	10.9608	19.7088	18.7202	28.1857	28.5109	37.6324	37.9127	46.2524	45.7286	54.9782	52.2634
	71.904	28.82	28.5226	7.34805	5.97086	12.6227	10.9704	19.7145	18.7331	28.1914	28.5226	37.6454	37.9183	46.2539	45.7301	54.9839	52.2637
	72.004	28.849	28.5342	7.36636	5.97679	12.6405	10.9801	19.744	18.7459	28.2014	28.5342	37.6637	37.9238	46.2682	45.7316	55.013	52.2639
	72.104	28.8532	28.5458	7.38144	5.98272	12.6559	10.9897	19.7594	18.7587	28.2246	28.5458	37.6791	37.9294	46.2914	45.7331	55.0249	52.2641
	72.204	28.8687	28.5573	7.37808	5.98864	12.6601	10.9993	19.7631	18.7715	28.2404	28.5573	37.695	37.9349	46.3072	45.7346	55.0405	52.2643
	72.304	28.8786	28.5689	7.40323	5.99455	12.6774	11.0089	19.7692	18.7843	28.2578	28.5689	37.7196	37.9403	46.3246	45.736	55.0576	52.2646
	72.404	28.9035	28.5803	7.41299	6.00047	12.6833	11.0186	19.7868	18.797	28.2754	28.5803	37.7143	37.9458	46.3304	45.7375	55.064	52.2648
	72.504	28.906	28.5918	7.43408	6.00638	12.697	11.0282	19.7971	18.8097	28.2852	28.5918	37.7358	37.9512	46.3437	45.739	55.0778	52.265
	72.604	28.921	28.6032	7.43033	6.01228	12.7118	11.0377	19.8153	18.8224	28.2927	28.6032	37.755	37.9566	46.3477	45.7404	55.0808	52.2652
	72.704	28.9152	28.6146	7.43253	6.01818	12.7067	11.0473	19.818	18.8351	28.3066	28.6146	37.7569	37.962	46.3617	45.7418	55.0874	52.2654
	72.804	28.9159	28.6259	7.444	6.02408	12.7144	11.0569	19.83	18.8477	28.3189	28.6259	37.7692	37.9673	46.3814	45.7432	55.0955	52.2656
	72.904	28.9394	28.6373	7.44449	6.02997	12.7226	11.0664	19.8417	18.8604	28.3381	28.6373	37.7926	37.9726	46.3971	45.7446	55.1303	52.2658
	73.004	28.9604	28.6485	7.45767	6.03585	12.7431	11.076	19.8549	18.873	28.3513	28.6485	37.8053	37.9779	46.4063	45.746	55.1321	52.266
	73.104	28.972	28.6598	7.45761	6.04174	12.736	11.0855	19.8669	18.8856	28.3633	28.6598	37.8061	37.9832	46.4183	45.7474	55.1436	52.2662
	73.204	28.9796	28.671	7.45792	6.04762	12.7399	11.0951	19.8705	18.8982	28.3789	28.671	37.8214	37.9884	46.4258	45.7488	55.1399	52.2664
	73.304	28.9919	28.6822	7.46924	6.05349	12.7514	11.1046	19.8748	18.9107	28.3868	28.6822	37.8335	37.9936	46.4301	45.7502	55.152	52.2666
	73.404	28.9976	28.6934	7.46368	6.05936	12.7613	11.1141	19.8922	18.9233	28.3964	28.6934	37.8504	37.9988	46.4475	45.7515	55.1616	52.2668
	73.504	29.0244	28.7045	7.47144	6.06523	12.7651	11.1236	19.8999	18.9358	28.4041	28.7045	37.8586	38.004	46.4631	45.7529	55.1649	52.267
	73.604	29.0152	28.7156	7.49301	6.07109	12.7787	11.1331	19.9096	18.9483	28.4143	28.7156	37.8805	38.0091	46.4727	45.7542	55.1756	52.2672
	73.704	29.027	28.7267	7.48526	6.07695	12.7868	11.1426	19.9181	18.9607	28.4336	28.7267	37.8998	38.0142	46.4808	45.7556	55.175	52.2674
	73.804	29.058	28.7377	7.50406	6.0828	12.7979	11.152	19.9408	18.9732	28.445	28.7377	37.9191	38.0193	46.4923	45.7569	55.1868	52.2676
	73.904	29.064	28.7487	7.50269	6.08865	12.8081	11.1615	19.958	18.9856	28.4627	28.7487	37.9368	38.0244	46.5096	45.7582	55.1844	52.2678
	74.004	29.0908	28.7597	7.51831	6.0945	12.8115	11.1709	19.9624	18.998	28.4588	28.7597	37.9521	38.0294	46.5181	45.7595	55.1927	52.268
	74.104	29.1012	28.7706	7.52792	6.10034	12.8146	11.1804	19.9762	19.0104	28.4804	28.7706	37.9662	38.0344	46.5394	45.7608	55.2027	52.2682
	74.204	29.1305	28.7815	7.51797	6.10617	12.8429	11.1898	19.9821	19.0228	28.4899	28.7815	37.9755	38.0394	46.5453	45.7621	55.2124	52.2683
	74.304	29.1497	28.7924	7.51837	6.11201	12.8511	11.1992	20.0015	19.0351	28.5018	28.7924	37.972	38.0444	46.5569	45.7634	55.2198	52.2685
	74.404	29.179	28.8032	7.52441	6.11783	12.8686	11.2087	20.0115	19.0475	28.5079	28.8032	37.9819	38.0493	46.5746	45.7647	55.2301	52.2687
	74.504	29.1892	28.814	7.53809	6.12366	12.8826	11.2181	20.0251	19.0598	28.5294	28.814	38.0029	38.0542	46.5883	45.7659	55.2438	52.2689
	74.604	29.2264	28.8248	7.56354	6.12948	12.9002	11.2274	20.0506	19.072	28.547	28.8248	38.0093	38.0591	46.6135	45.7672	55.2687	52.269
	74.704	29.2628	28.8356	7.58072	6.1353	12.9247	11.2368	20.0639	19.0843	28.572	28.8356	38.0343	38.064	46.6192	45.7684	55.2825	52.2692
	74.804	29.2747	28.8463	7.58008	6.14111	12.9172	11.2462	20.0671	19.0966	28.5757	28.8463	38.0534	38.0688	46.6308	45.7697	55.2863	52.2694
	74.904	29.2961	28.857	7.57129	6.14692	12.9158	11.2556	20.0544	19.1088	28.5738	28.857	38.0601	38.0737	46.6328	45.7709	55.296	52.2696
	75.004	29.3065	28.8677	7.58081	6.15272	12.9368	11.2649	20.0682	19.121	28.5841	28.8677	38.0811	38.0785	46.6235	45.7721	55.2946	52.2697
	75.104	29.3347	28.8783	7.58276	6.15852	12.9468	11.2743	20.0969	19.1332	28.6131	28.8783	38.0989	38.0832	46.6447	45.7733	55.3158	52.2699
	75.204	29.3376	28.8889	7.59219	6.16431	12.945	11.2836	20.0915	19.1453	28.6269	28.8889	38.1085	38.088	46.6546	45.7745	55.3176	52.2701
	75.304	29.3603	28.8995	7.59683	6.1701	12.9601	11.2929	20.1147	19.1575	28.6384	28.8995	38.1242	38.0927	46.6661	45.7757	55.3333	52.2702
	75.404	29.3625	28.91	7.62134	6.17589	12.9663	11.3022	20.1167	19.1696	28.6522	28.91	38.1379	38.0974	46.6799	45.7769	55.3348	52.2704
	75.504	29.3669	28.9205	7.61417	6.18168	12.9704	11.3116	20.1208	19.1817	28.6754	28.9205	38.1498	38.1021	46.6913	45.7781	55.3274	52.2705
	75.604	29.3898	28.931	7.62558	6.18745	12.9821	11.3209	20.1325	19.1938	28.6914	28.931	38.1728	38.1067	46.6956	45.7793	55.3433	52.2707
	75.704	29.3937	28.9414	7.63354	6.19323	13.0054	11.3301	20.1558	19.2059	28.7142	28.9414	38.1887	38.1114	46.7189	45.7804	55.3549	52.2709
	75.804	29.4035	28.9519	7.63956	6.199	13.0153	11.3394	20.1657	19.2179	28.7207	28.9519	38.2065	38.116	46.7367	45.7816	55.3643	52.271
	75.904	29.4019	28.9623	7.64868	6.20477	13.021	11.3487	20.1831	19.23	28.7381	28.9623	38.2119	38.1206	46.7463	45.7827	55.3627	52.2712
	76.004	29.4093	28.9726	7.64517	6.21053	13.0326	11.3579	20.1947	19.242	28.7494	28.9726	38.2155	38.1251	46.7654	45.7839	55.3704	52.2713
	76.104	29.4171	28.983	7.65323	6.21629	13.0485	11.3672	20.2106	19.2539	28.7578	28.983	38.2201	38.1297	46.7738	45.785	55.3863	52.2715
	76.204	29.4157	28.9933	7.66299	6.22204	13.0583	11.3764	20.2165	19.2659	28.7757	28.9933	38.2374	38.1342	46.7914	45.7861	55.396	52.2716
	76.304	29.4223	29.0035	7.6701	6.22779	13.0774	11.3857	20.2278	19.2779	28.802	29.0035	38.2412	38.1387	46.81	45.7873	55.4152	52.2718
	76.404	29.4177	29.0138	7.66895	6.23354	13.0793	11.3949	20.2419	19.2898	28.8087	29.0138	38.2549	38.1432	46.8048	45.7884	55.4293	52.2719
	76.504	29.4449	29.024	7.67999	6.23928	13.0914	11.4041	20.2655	19.3017	28.8241	29.024	38.2552	38.1476	46.8088	45.7895	55.4448	52.2721
	76.604	29.4543	29.0342	7.68262	6.24502	13.1049	11.4133	20.2866	19.3136	28.838	29.0342	38.2769	38.1521	46.8227	45.7906	55.4547	52.2722
	76.704	29.4635	29.0443	7.69174	6.25075	13.1103	11.4225	20.2888	19.3255	28.8586	29.0443	38.2897	38.1565	46.8434	45.7916	55.468	52.2723
	76.804	29.4508	29.0545	7.69034	6.25648	13.1012	11.4317	20.3021	19.3373	28.8613	29.0545	38.2921	38.1609	46.846	45.7927	55.4817	52.2725
	76.904	29.4562	29.0646	7.68823	6.26221	13.1108	11.4409	20.312	19.3491	28.8784	29.0646	38.302	38.1652	46.8557	45.7938	55.4799	52.2726
	77.004	29.4695	29.0746	7.70947	6.26793	13.1201	11.45	20.3333	19.361	28.8922	29.0746	38.3228	38.1696	46.8769	45.7949	55.4928	52.2728
	77.104	29.4604	29.0847	7.71118	6.27365	13.1025	11.4592	20.3354	19.3728	28.9022	29.0847	38.3142	38.1739	46.8866	45.7959	55.4838	52.2729
	77.204	29.4758	29.0947	7.70392	6.27937	13.1065	11.4683	20.3506	19.3845	28.9178	29.0947	38.3411	38.1782	46.887	45.797	55.4877	52.273
	77.304	29.4814	29.1047	7.72534	6.28507	13.1089	11.4775	20.3491	19.3963	28.9393	29.1047	38.3621	38.1825	46.8967	45.798	55.5092	52.2732
	77.404	29.4897	29.1146	7.73706	6.29078	13.1164	11.4866	20.3687	19.408	28.951	29.1146	38.3704	38.1868	46.9157	45.7991	55.5204	52.2733
	77.504	29.5014	29.1246	7.73648	6.29648	13.1244	11.4957	20.3842	19.4197	28.9626	29.1246	38.3739	38.191	46.9083	45.8001	55.5208	52.2734
	77.604	29.5168	29.1345	7.74893	6.30218	13.1367	11.5048	20.4084	19.4314	28.9863	29.1345	38.39	38.1952	46.9203	45.8011	55.5324	52.2736
	77.704	29.5187	29.1443	7.75433	6.30788	13.1496	11.5139	20.4209	19.4431	29.0115	29.1443	38.3918	38.1994	46.926	45.8021	55.5306	52.2737
	77.804	29.519	29.1542	7.75845	6.31357	13.1498	11.523	20.4296	19.4548	29.0188	29.1542	38.4147	38.2036	46.9451	45.8031	55.5501	52.2738
	77.904	29.5271	29.164	7.76221	6.31925	13.158	11.5321	20.4485	19.4664	29.0157	29.164	38.4272	38.2078	46.9536	45.8041	55.566	52.2739
	78.004	29.5399	29.1738	7.77603	6.32493	13.1708	11.5412	20.4623	19.478	29.0407	29.1738	38.4445	38.2119	46.9781	45.8051	55.5833	52.2741
	78.104	29.5464	29.1835	7.77387	6.33061	13.1694	11.5502	20.4722	19.4896	29.0584	29.1835	38.4619	38.216	46.9772	45.8061	55.6005	52.2742
	78.204	29.5714	29.1933	7.77994	6.33629	13.1791	11.5593	20.4936	19.5012	29.0603	29.1933	38.4757	38.2201	47.0099	45.8071	55.6028	52.2743
	78.304	29.5837	29.203	7.7998	6.34196	13.1912	11.5683	20.5131	19.5128	29.0718	29.203	38.4878	38.2242	47.0214	45.8081	55.611	52.2744
	78.404	29.6029	29.2126	7.8107	6.34762	13.2022	11.5774	20.5134	19.5243	29.0681	29.2126	38.507	38.2283	47.0177	45.8091	55.6299	52.2746
	78.504	29.6125	29.2223	7.79776	6.35329	13.2047	11.5864	20.5348	19.5359	29.0703	29.2223	38.5048	38.2323	47.0277	45.81	55.6245	52.2747
	78.604	29.6067	29.2319	7.81494	6.35894	13.2024	11.5954	20.54	19.5474	29.0875	29.2319	38.5107	38.2363	47.0366	45.811	55.6222	52.2748
	78.704	29.6266	29.2415	7.82285	6.3646	13.2067	11.6044	20.5485	19.5588	29.0836	29.2415	38.5307	38.2403	47.0296	45.8119	55.6382	52.2749
	78.804	29.632	29.2511	7.82105	6.37025	13.2163	11.6134	20.5659	19.5703	29.0936	29.2511	38.5361	38.2443	47.0389	45.8129	55.6439	52.275
	78.904	29.642	29.2606	7.83072	6.3759	13.2338	11.6224	20.5834	19.5818	29.091	29.2606	38.5382	38.2483	47.0489	45.8138	55.6531	52.2751
	79.004	29.6591	29.2701	7.83658	6.38154	13.2436	11.6314	20.5932	19.5932	29.0896	29.2701	38.5436	38.2522	47.066	45.8147	55.6516	52.2753
	79.104	29.6658	29.2796	7.84277	6.38718	13.2458	11.6404	20.5994	19.6046	29.0919	29.2796	38.5464	38.2561	47.0688	45.8157	55.6539	52.2754
	79.204	29.6867	29.2891	7.86353	6.39281	13.2476	11.6493	20.6089	19.616	29.1053	29.2891	38.5598	38.26	47.0822	45.8166	55.6674	52.2755
	79.304	29.7003	29.2985	7.86612	6.39844	13.2687	11.6583	20.6305	19.6274	29.1266	29.2985	38.5815	38.2639	47.1039	45.8175	55.6773	52.2756
	79.404	29.7002	29.3079	7.86597	6.40407	13.2495	11.6672	20.6226	19.6387	29.1229	29.3079	38.573	38.2678	47.1034	45.8184	55.681	52.2757
	79.504	29.7065	29.3173	7.88345	6.40969	13.2675	11.6762	20.6322	19.6501	29.1286	29.3173	38.5793	38.2716	47.1173	45.8193	55.6982	52.2758
	79.604	29.7184	29.3266	7.8876	6.41531	13.2824	11.6851	20.6442	19.6614	29.1328	29.3266	38.5912	38.2754	47.1175	45.8202	55.6834	52.2759
	79.704	29.7354	29.336	7.89322	6.42093	13.2968	11.694	20.6615	19.6727	29.1462	29.336	38.6082	38.2792	47.1427	45.8211	55.7041	52.276
	79.804	29.7241	29.3453	7.88941	6.42654	13.3081	11.7029	20.6694	19.684	29.1463	29.3453	38.6086	38.283	47.1428	45.822	55.7084	52.2761
	79.904	29.7456	29.3545	7.90308	6.43215	13.3291	11.7118	20.6792	19.6953	29.1561	29.3545	38.6301	38.2868	47.1525	45.8228	55.7181	52.2762
	80.004	29.7588	29.3638	7.91644	6.43775	13.3198	11.7207	20.6851	19.7065	29.1614	29.3638	38.636	38.2905	47.1584	45.8237	55.7318	52.2763
	80.104	29.7711	29.373	7.909	6.44335	13.3316	11.7296	20.7047	19.7177	29.1698	29.373	38.6439	38.2943	47.178	45.8246	55.7431	52.2764
	80.204	29.7907	29.3822	7.90909	6.44895	13.3512	11.7385	20.7243	19.729	29.1816	29.3822	38.6635	38.298	47.1898	45.8254	55.7398	52.2765
	80.304	29.7961	29.3914	7.92627	6.45454	13.3567	11.7473	20.7336	19.7401	29.1876	29.3914	38.6729	38.3017	47.1953	45.8263	55.7491	52.2766
	80.404	29.808	29.4005	7.91895	6.46013	13.3728	11.7562	20.7458	19.7513	29.211	29.4005	38.6851	38.3054	47.1996	45.8271	55.7535	52.2767
	80.504	29.8179	29.4096	7.93555	6.46571	13.3857	11.7651	20.7708	19.7625	29.2276	29.4096	38.7095	38.309	47.2123	45.828	55.7664	52.2768
	80.604	29.8353	29.4187	7.93448	6.47129	13.3883	11.7739	20.7692	19.7736	29.2265	29.4187	38.7006	38.3127	47.2113	45.8288	55.7613	52.2769
	80.704	29.8508	29.4278	7.93799	6.47687	13.4036	11.7827	20.7844	19.7847	29.2496	29.4278	38.7233	38.3163	47.2265	45.8296	55.7726	52.277
	80.804	29.8549	29.4368	7.94986	6.48244	13.4154	11.7915	20.7963	19.7958	29.2536	29.4368	38.716	38.3199	47.2384	45.8305	55.7766	52.2771
	80.904	29.8546	29.4458	7.94229	6.48801	13.4196	11.8004	20.8004	19.8069	29.2539	29.4458	38.7201	38.3235	47.2425	45.8313	55.7764	52.2772
	81.004	29.8726	29.4548	7.96362	6.49357	13.437	11.8092	20.8179	19.818	29.283	29.4548	38.7493	38.3271	47.2599	45.8321	55.7943	52.2773
	81.104	29.8783	29.4638	7.965	6.49913	13.4423	11.818	20.8315	19.829	29.2888	29.4638	38.7624	38.3306	47.254	45.8329	55.8001	52.2774
	81.204	29.8942	29.4727	7.94229	6.50469	13.4469	11.8267	20.8278	19.8401	29.3047	29.4727	38.7592	38.3342	47.2621	45.8337	55.8159	52.2775
	81.304	29.9094	29.4816	7.95355	6.51025	13.4507	11.8355	20.8433	19.8511	29.3279	29.4816	38.7825	38.3377	47.285	45.8345	55.8309	52.2776
	81.404	29.9153	29.4905	7.96338	6.5158	13.4563	11.8443	20.8562	19.8621	29.3336	29.4905	38.7959	38.3412	47.291	45.8353	55.8448	52.2777
	81.504	29.9365	29.4994	7.95386	6.52134	13.4663	11.853	20.8472	19.8731	29.3436	29.4994	38.7981	38.3447	47.3049	45.8361	55.8431	52.2778
	81.604	29.9294	29.5082	7.95752	6.52688	13.4622	11.8618	20.8544	19.884	29.3511	29.5082	38.8132	38.3481	47.3085	45.8368	55.8504	52.2778
	81.704	29.96	29.517	7.96558	6.53242	13.4777	11.8705	20.8511	19.895	29.367	29.517	38.8137	38.3516	47.3239	45.8376	55.847	52.2779
	81.804	29.9565	29.5258	7.9733	6.53796	13.4701	11.8793	20.87	19.9059	29.3747	29.5258	38.8217	38.355	47.3243	45.8384	55.8582	52.278
	81.904	29.9741	29.5346	7.98315	6.54349	13.4795	11.888	20.8687	19.9168	29.3963	29.5346	38.8469	38.3584	47.3303	45.8392	55.8568	52.2781
	82.004	29.9916	29.5433	7.98892	6.54902	13.4936	11.8967	20.894	19.9277	29.4099	29.5433	38.8722	38.3618	47.3477	45.8399	55.8821	52.2782
	82.104	30.0072	29.552	8.00455	6.55454	13.4975	11.9054	20.8979	19.9385	29.4252	29.552	38.8797	38.3652	47.3556	45.8407	55.8974	52.2783
	82.204	30.0107	29.5607	7.99683	6.56006	13.5015	11.9141	20.9136	19.9494	29.41	29.5607	38.884	38.3686	47.3557	45.8414	55.89	52.2784
	82.304	30.0129	29.5694	8.00244	6.56557	13.5071	11.9228	20.927	19.9602	29.4351	29.5694	38.9087	38.3719	47.3808	45.8422	55.9073	52.2784
	82.404	30.0231	29.578	8.0126	6.57109	13.5055	11.9315	20.9294	19.9711	29.4375	29.578	38.8998	38.3753	47.3831	45.8429	55.9175	52.2785
	82.504	30.0443	29.5866	8.02237	6.57659	13.527	11.9402	20.9469	19.9819	29.4663	29.5866	38.9291	38.3786	47.4007	45.8436	55.9468	52.2786
	82.604	30.0442	29.5952	8.03369	6.5821	13.5461	11.9488	20.9583	19.9926	29.4742	29.5952	38.9365	38.3819	47.412	45.8444	55.9655	52.2787
	82.704	30.0582	29.6038	8.02734	6.5876	13.5525	11.9575	20.9716	20.0034	29.48	29.6038	38.9424	38.3852	47.414	45.8451	55.9679	52.2788
	82.804	30.0679	29.6123	8.01441	6.59309	13.562	11.9661	20.9624	20.0141	29.4783	29.6123	38.9524	38.3884	47.4162	45.8458	55.9701	52.2788
	82.904	30.0895	29.6208	8.02823	6.59859	13.5758	11.9748	20.9648	20.0249	29.5	29.6208	38.974	38.3917	47.4378	45.8465	55.9917	52.2789
	83.004	30.1122	29.6293	8.03143	6.60408	13.5989	11.9834	20.9875	20.0356	29.5269	29.6293	38.9893	38.3949	47.4531	45.8472	56.0067	52.279
	83.104	30.1166	29.6378	8.02408	6.60956	13.599	11.992	20.9994	20.0463	29.5349	29.6378	39.0085	38.3982	47.461	45.848	56.0188	52.2791
	83.204	30.1187	29.6462	8.02612	6.61505	13.6014	12.0006	21.0015	20.057	29.5408	29.6462	38.9993	38.4014	47.467	45.8487	56.0326	52.2791
	83.304	30.1401	29.6546	8.03979	6.62052	13.6226	12.0092	21.0151	20.0676	29.5506	29.6546	39.0247	38.4046	47.4689	45.8494	56.0424	52.2792
	83.404	30.1575	29.663	8.05664	6.626	13.6477	12.0178	21.0286	20.0783	29.5679	29.663	39.0498	38.4077	47.4941	45.85	56.0597	52.2793
	83.504	30.1693	29.6714	8.05338	6.63147	13.6479	12.0264	21.0404	20.0889	29.5759	29.6714	39.0578	38.4109	47.502	45.8507	56.0789	52.2794
	83.604	30.1925	29.6798	8.05753	6.63694	13.6712	12.035	21.0641	20.0995	29.5918	29.6798	39.0815	38.414	47.5179	45.8514	56.0913	52.2794
	83.704	30.204	29.6881	8.07275	6.6424	13.679	12.0436	21.0798	20.1101	29.6031	29.6881	39.0967	38.4172	47.5331	45.8521	56.1144	52.2795
	83.804	30.1873	29.6964	8.07129	6.64786	13.6775	12.0521	21.1013	20.1207	29.6055	29.6964	39.0988	38.4203	47.5317	45.8528	56.1285	52.2796
	83.904	30.2125	29.7047	8.07697	6.65331	13.6835	12.0607	21.1148	20.1312	29.6229	29.7047	39.1048	38.4234	47.5569	45.8534	56.1417	52.2797
	84.004	30.2336	29.7129	8.09033	6.65877	13.7043	12.0692	21.1277	20.1418	29.6319	29.7129	39.1263	38.4265	47.5703	45.8541	56.1554	52.2797
	84.104	30.2412	29.7211	8.08667	6.66422	13.7007	12.0777	21.1206	20.1523	29.6292	29.7211	39.1415	38.4295	47.5744	45.8548	56.1635	52.2798
	84.204	30.2437	29.7293	8.10034	6.66966	13.7261	12.0863	21.1382	20.1628	29.6541	29.7293	39.1594	38.4326	47.592	45.8554	56.1766	52.2799
	84.304	30.2551	29.7375	8.11182	6.6751	13.7258	12.0948	21.1458	20.1733	29.6656	29.7375	39.1592	38.4356	47.6035	45.8561	56.1847	52.2799
	84.404	30.2765	29.7457	8.11392	6.68054	13.7397	12.1033	21.1596	20.1838	29.6872	29.7457	39.1691	38.4386	47.6134	45.8567	56.2102	52.28
	84.504	30.2866	29.7538	8.11176	6.68597	13.7456	12.1118	21.1694	20.1942	29.6932	29.7538	39.1907	38.4416	47.6232	45.8574	56.2162	52.2801
	84.604	30.3061	29.7619	8.12369	6.6914	13.7572	12.1203	21.1772	20.2047	29.7048	29.7619	39.1984	38.4446	47.631	45.858	56.2356	52.2801
	84.704	30.3257	29.77	8.1355	6.69683	13.7656	12.1288	21.1887	20.2151	29.7166	29.77	39.2102	38.4476	47.6428	45.8586	56.2474	52.2802
	84.804	30.3508	29.7781	8.14844	6.70225	13.7825	12.1373	21.1949	20.2255	29.73	29.7781	39.2354	38.4506	47.6562	45.8593	56.2721	52.2803
	84.904	30.3568	29.7862	8.14371	6.70767	13.7885	12.1457	21.2084	20.2359	29.7361	29.7862	39.2296	38.4535	47.6622	45.8599	56.2635	52.2803
	85.004	30.3745	29.7942	8.15308	6.71309	13.7944	12.1542	21.2141	20.2463	29.742	29.7942	39.2473	38.4565	47.6804	45.8605	56.2845	52.2804
	85.104	30.396	29.8022	8.16284	6.7185	13.8084	12.1626	21.2202	20.2566	29.744	29.8022	39.2571	38.4594	47.7053	45.8611	56.2982	52.2804
	85.204	30.4207	29.8102	8.16846	6.72391	13.8215	12.1711	21.2336	20.267	29.7613	29.8102	39.2744	38.4623	47.719	45.8617	56.3234	52.2805
	85.304	30.4175	29.8181	8.17603	6.72931	13.8374	12.1795	21.2417	20.2773	29.7772	29.8181	39.2903	38.4652	47.7343	45.8623	56.3275	52.2806
	85.404	30.4171	29.826	8.1647	6.73471	13.849	12.1879	21.2611	20.2876	29.7776	29.826	39.3019	38.4681	47.7345	45.863	56.3391	52.2806
	85.504	30.4275	29.8339	8.17105	6.74011	13.8549	12.1964	21.2704	20.2979	29.8059	29.8339	39.3195	38.4709	47.7325	45.8636	56.345	52.2807
	85.604	30.4462	29.8418	8.19385	6.7455	13.8665	12.2048	21.2668	20.3082	29.8062	29.8418	39.3267	38.4738	47.7441	45.8642	56.3566	52.2808
	85.704	30.4465	29.8497	8.21338	6.75089	13.8743	12.2132	21.2786	20.3184	29.8257	29.8497	39.3389	38.4766	47.7636	45.8647	56.3761	52.2808
	85.804	30.4666	29.8575	8.2251	6.75628	13.8748	12.2216	21.2869	20.3287	29.834	29.8575	39.3472	38.4794	47.7641	45.8653	56.3883	52.2809
	85.904	30.4973	29.8654	8.23291	6.76166	13.8977	12.23	21.3215	20.3389	29.8453	29.8654	39.3779	38.4822	47.7831	45.8659	56.4073	52.2809
	86.004	30.5028	29.8732	8.2272	6.76704	13.912	12.2383	21.3236	20.3491	29.8518	29.8732	39.3836	38.485	47.7892	45.8665	56.4134	52.281
	86.104	30.5111	29.8809	8.23892	6.77242	13.935	12.2467	21.3349	20.3593	29.8708	29.8809	39.3842	38.4878	47.8009	45.8671	56.4134	52.281
	86.204	30.5347	29.8887	8.25073	6.77779	13.9468	12.2551	21.3354	20.3694	29.8983	29.8887	39.4072	38.4906	47.8049	45.8677	56.4369	52.2811
	86.304	30.554	29.8964	8.26221	6.78316	13.9583	12.2634	21.3469	20.3796	29.9053	29.8964	39.4072	38.4933	47.8124	45.8682	56.4445	52.2812
	86.404	30.5622	29.9041	8.26651	6.78852	13.9626	12.2718	21.3512	20.3897	29.9023	29.9041	39.4154	38.4961	47.8206	45.8688	56.4527	52.2812
	86.504	30.5808	29.9118	8.27783	6.79388	13.9739	12.2801	21.3622	20.3999	29.9214	29.9118	39.4271	38.4988	47.8281	45.8694	56.464	52.2813
	86.604	30.5833	29.9195	8.28369	6.79924	13.9758	12.2884	21.3567	20.41	29.9239	29.9195	39.4365	38.5015	47.8222	45.8699	56.4659	52.2813
	86.704	30.5894	29.9271	8.28589	6.80459	13.9819	12.2967	21.3628	20.4201	29.9407	29.9271	39.4426	38.5042	47.8283	45.8705	56.4608	52.2814
	86.804	30.6028	29.9348	8.2915	6.80994	13.9954	12.3051	21.3879	20.4302	29.9429	29.9348	39.4565	38.5069	47.842	45.871	56.4772	52.2814
	86.904	30.6124	29.9424	8.29361	6.81529	13.9978	12.3134	21.3783	20.4402	29.9455	29.9424	39.4699	38.5096	47.8517	45.8716	56.468	52.2815
	87.004	30.615	29.95	8.29981	6.82063	14.0154	12.3217	21.3962	20.4503	29.9747	29.95	39.4878	38.5122	47.8618	45.8721	56.4664	52.2815
	87.104	30.6301	29.9575	8.30713	6.82597	14.0305	12.3299	21.4036	20.4603	29.982	29.9575	39.5029	38.5149	47.8769	45.8726	56.4821	52.2816
	87.204	30.6381	29.965	8.31509	6.83131	14.0268	12.3382	21.4193	20.4703	29.9895	29.965	39.5109	38.5175	47.8849	45.8732	56.5016	52.2816
	87.304	30.655	29.9726	8.3208	6.83664	14.0369	12.3465	21.429	20.4803	29.9962	29.9726	39.5278	38.5201	47.8906	45.8737	56.507	52.2817
	87.404	30.6576	29.9801	8.32632	6.84197	14.0505	12.3548	21.4428	20.4903	30.002	29.9801	39.5226	38.5227	47.8966	45.8742	56.5208	52.2817
	87.504	30.6733	29.9875	8.33081	6.8473	14.0737	12.363	21.4663	20.5002	30.033	29.9875	39.5461	38.5253	47.9206	45.8748	56.5326	52.2818
	87.604	30.6948	29.995	8.33276	6.85262	14.0835	12.3713	21.4678	20.5102	30.035	29.995	39.5481	38.5279	47.9416	45.8753	56.5345	52.2818
	87.704	30.6923	30.0024	8.33057	6.85794	14.0852	12.3795	21.4661	20.5201	30.0445	30.0024	39.5581	38.5305	47.9316	45.8758	56.5363	52.2819
	87.804	30.6928	30.0098	8.3273	6.86325	14.0898	12.3877	21.474	20.53	30.0608	30.0098	39.5851	38.533	47.9395	45.8763	56.5442	52.2819
	87.904	30.7024	30.0172	8.34814	6.86856	14.1223	12.3959	21.4911	20.5399	30.0816	30.0172	39.5947	38.5356	47.9374	45.8768	56.5499	52.282
	88.004	30.698	30.0246	8.35254	6.87387	14.1262	12.4042	21.491	20.5498	30.0855	30.0246	39.6104	38.5381	47.9338	45.8774	56.5465	52.282
	88.104	30.7004	30.0319	8.35822	6.87917	14.1204	12.4124	21.4814	20.5597	30.0914	30.0319	39.624	38.5406	47.9469	45.8779	56.5639	52.2821
	88.204	30.7026	30.0393	8.37183	6.88447	14.1338	12.4206	21.4678	20.5695	30.0936	30.0393	39.6179	38.5432	47.9416	45.8784	56.5736	52.2821
	88.304	30.6984	30.0466	8.37509	6.88977	14.13	12.4287	21.4718	20.5794	30.1123	30.0466	39.6103	38.5456	47.9491	45.8789	56.5694	52.2822
	88.404	30.7065	30.0539	8.3562	6.89506	14.1265	12.4369	21.4722	20.5892	30.1097	30.0539	39.6106	38.5481	47.926	45.8794	56.5702	52.2822
	88.504	30.7083	30.0611	8.35821	6.90035	14.1287	12.4451	21.4822	20.599	30.1187	30.0611	39.6201	38.5506	47.9167	45.8798	56.5792	52.2823
	88.604	30.6987	30.0684	8.3645	6.90564	14.1304	12.4533	21.5034	20.6088	30.1087	30.0684	39.6223	38.5531	47.9455	45.8803	56.5814	52.2823
	88.704	30.7077	30.0756	8.40063	6.91092	14.1514	12.4614	21.5161	20.6186	30.0989	30.0756	39.6316	38.5555	47.959	45.8808	56.5949	52.2823
	88.804	30.7025	30.0828	8.38736	6.9162	14.1493	12.4696	21.4838	20.6283	30.1174	30.0828	39.6297	38.5579	47.9537	45.8813	56.581	52.2824
	88.904	30.7205	30.09	8.41699	6.92148	14.1596	12.4777	21.5217	20.6381	30.1504	30.09	39.644	38.5604	47.9863	45.8818	56.5727	52.2824
	89.004	30.721	30.0972	8.40894	6.92675	14.1714	12.4859	21.5439	20.6478	30.1505	30.0972	39.6829	38.5628	48.006	45.8823	56.5912	52.2825
	89.104	30.7772	30.1043	8.44586	6.93202	14.2083	12.494	21.5506	20.6575	30.2064	30.1043	39.6929	38.5652	48.0317	45.8827	56.6094	52.2825
	89.204	30.8018	30.1114	8.4559	6.93729	14.2293	12.5021	21.5709	20.6672	30.2006	30.1114	39.734	38.5676	48.0642	45.8832	56.6295	52.2826
	89.304	30.8164	30.1185	8.47415	6.94255	14.2188	12.5102	21.5489	20.6769	30.2156	30.1185	39.7603	38.5699	48.0793	45.8837	56.6295	52.2826
	89.404	30.7931	30.1256	8.43893	6.94781	14.2231	12.5183	21.5735	20.6866	30.1847	30.1256	39.7429	38.5723	48.0598	45.8841	56.625	52.2826
	89.504	30.7588	30.1327	8.42721	6.95306	14.2025	12.5264	21.5413	20.6962	30.1682	30.1327	39.7246	38.5747	48.0676	45.8846	56.599	52.2827
	89.604	30.7532	30.1397	8.37781	6.95831	14.1634	12.5345	21.5588	20.7058	30.1265	30.1397	39.6603	38.577	48.039	45.8851	56.6166	52.2827
	89.704	30.7352	30.1467	8.35284	6.96356	14.2278	12.5426	21.5811	20.7155	30.175	30.1467	39.7499	38.5793	48.0329	45.8855	56.6558	52.2828
	89.804	30.697	30.1537	8.37494	6.96881	14.156	12.5506	21.6172	20.7251	30.0156	30.1537	39.723	38.5817	47.9971	45.886	56.6288	52.2828
	89.904	30.6662	30.1607	8.37275	6.97405	14.3013	12.5587	21.631	20.7346	28.4904	30.1607	39.8477	38.584	47.9047	45.8864	56.6231	52.2828
	90.004	30.8857	30.1677	8.38922	6.97929	14.3445	12.5668	21.6772	20.7346	28.5674	30.1677	39.9504	38.5863	48.2693	45.8869	56.6004	52.2829
	90.104	31.0753	30.1677	8.42416	6.97929	14.3242	12.5668	21.6839	20.7177	29.5569	30.1677	39.9648	38.5863	48.4956	45.8869	57.2784	52.2829
	90.204	31.1833	30.1388	8.42472	6.97436	14.3597	12.5574	21.6741	20.7008	30.4555	30.1388	39.9702	38.5409	48.5014	45.8222	57.9463	52.2001
	90.304	31.1553	30.11	8.47131	6.96945	14.3394	12.5481	21.7346	20.6839	31.4146	30.11	39.9281	38.4956	48.3898	45.7578	58.197	52.1177
	90.404	31.0875	30.0812	8.49197	6.96455	14.3103	12.5388	21.6764	20.667	32.2313	30.0812	39.8094	38.4505	48.2697	45.6935	57.3345	52.0354
	90.504	30.8064	30.0525	8.48758	6.95965	14.3619	12.5295	21.7114	20.6502	30.9754	30.0525	39.695	38.4055	47.761	45.6294	56.0782	51.9533
	90.604	30.5216	30.0239	8.50971	6.95477	14.1928	12.5203	21.6913	20.6335	29.9805	30.0239	39.3767	38.3606	47.4121	45.5654	55.3366	51.8715
	90.704	30.476	29.9953	8.47219	6.9499	14.2092	12.511	21.6601	20.6167	29.8471	29.9953	39.2787	38.3158	47.0126	45.5017	54.8873	51.7899
	90.804	30.4162	29.9668	8.43646	6.94504	14.1815	12.5018	21.5923	20.6	29.7728	29.9668	39.1257	38.2711	46.7536	45.4381	54.472	51.7086
	90.904	30.3768	29.9384	8.40094	6.94019	14.1681	12.4926	21.5172	20.5834	29.7363	29.9384	38.94	38.2266	46.5618	45.3746	54.1507	51.6274
	91.004	30.265	29.9101	8.40653	6.93536	14.1538	12.4835	21.4721	20.5668	29.6521	29.9101	38.7863	38.1821	46.3283	45.3114	53.6916	51.5465
	91.104	30.1941	29.8818	8.40207	6.93053	14.1265	12.4743	21.4485	20.5502	29.5854	29.8818	38.6685	38.1378	46.0943	45.2483	53.296	51.4658
	91.204	30.0889	29.8536	8.36731	6.92571	14.1024	12.4652	21.3817	20.5337	29.4692	29.8536	38.5128	38.0936	45.875	45.1854	52.9406	51.3853
	91.304	29.9931	29.8255	8.34631	6.9209	14.0504	12.4561	21.3018	20.5172	29.4193	29.8255	38.3659	38.0495	45.647	45.1227	52.6024	51.3051
	91.404	29.8936	29.7974	8.33154	6.91611	14.0274	12.447	21.2364	20.5007	29.3236	29.7974	38.2351	38.0055	45.4528	45.0601	52.3149	51.2251
	91.504	29.8394	29.7694	8.31714	6.91132	13.9706	12.4379	21.1594	20.4843	29.2697	29.7694	38.1306	37.9617	45.2775	44.9977	52.046	51.1453
	91.604	29.7712	29.7415	8.28693	6.90655	13.9337	12.4289	21.0907	20.4679	29.2399	29.7415	38.0338	37.9179	45.0995	44.9355	51.7703	51.0657
	91.704	29.7054	29.7136	8.26547	6.90178	13.9063	12.4198	21.0299	20.4516	29.1669	29.7136	37.9108	37.8743	44.9221	44.8734	51.5373	50.9863
	91.804	29.6068	29.6858	8.24436	6.89703	13.8546	12.4108	20.9581	20.4353	29.0959	29.6858	37.8084	37.8308	44.7755	44.8115	51.2665	50.9071
	91.904	29.5509	29.6581	8.22714	6.89228	13.8219	12.4018	20.9254	20.419	29.0583	29.6581	37.7056	37.7874	44.63	44.7498	51.0391	50.8282
	92.004	29.519	29.6305	8.22339	6.88755	13.7866	12.3928	20.9089	20.4028	29.0079	29.6305	37.67	37.7441	44.5228	44.6882	50.847	50.7495
	92.104	29.4566	29.6029	8.19611	6.88283	13.7593	12.3839	20.8215	20.3866	28.9379	29.6029	37.5799	37.7009	44.3367	44.6268	50.6288	50.671
	92.204	29.4041	29.5754	8.20188	6.87811	13.7268	12.375	20.8269	20.3704	28.8849	29.5754	37.5074	37.6578	44.2209	44.5656	50.4474	50.5927
	92.304	29.3697	29.5479	8.20871	6.87341	13.731	12.3661	20.8262	20.3543	28.8618	29.5479	37.4526	37.6149	44.1074	44.5045	50.2753	50.5146
	92.404	29.3627	29.5205	8.19907	6.86872	13.7423	12.3572	20.8166	20.3382	28.8118	29.5205	37.3839	37.572	43.9879	44.4436	50.1321	50.4368
	92.504	29.3141	29.4932	8.17084	6.86404	13.6958	12.3483	20.8066	20.3222	28.7554	29.4932	37.3076	37.5293	43.862	44.3828	49.9471	50.3591
	92.604	29.2617	29.4659	8.16138	6.85936	13.7012	12.3394	20.7626	20.3062	28.68	29.4659	37.2131	37.4866	43.7355	44.3223	49.7811	50.2817
	92.704	29.2311	29.4388	8.18262	6.8547	13.7142	12.3306	20.7876	20.2902	28.6232	29.4388	37.1675	37.4441	43.6512	44.2619	49.634	50.2045
	92.804	29.1905	29.4116	8.18832	6.85005	13.7125	12.3218	20.7857	20.2743	28.5815	29.4116	37.0835	37.4017	43.5788	44.2016	49.4721	50.1275
	92.904	29.163	29.3846	8.18094	6.84541	13.6856	12.313	20.8121	20.2584	28.523	29.3846	37.0208	37.3594	43.4854	44.1415	49.316	50.0507
	93.004	29.1046	29.3576	8.181	6.84078	13.6844	12.3042	20.7692	20.2425	28.4535	29.3576	36.9459	37.3172	43.3902	44.0816	49.148	49.9741
	93.104	29.0515	29.3307	8.18271	6.83615	13.6366	12.2955	20.7093	20.2267	28.4044	29.3307	36.8586	37.2751	43.2607	44.0218	48.9735	49.8977
	93.204	29.0102	29.3038	8.19501	6.83154	13.6293	12.2868	20.6821	20.2109	28.3586	29.3038	36.7932	37.2332	43.1679	43.9622	48.8113	49.8215
	93.304	28.9555	29.277	8.18326	6.82694	13.5951	12.278	20.6269	20.1952	28.3272	29.277	36.6994	37.1913	43.0511	43.9027	48.6666	49.7456
	93.404	28.9189	29.2503	8.16693	6.82235	13.5738	12.2693	20.5798	20.1795	28.248	29.2503	36.6245	37.1495	42.9476	43.8435	48.5289	49.6698
	93.504	28.907	29.2237	8.18213	6.81777	13.5544	12.2607	20.5555	20.1638	28.2562	29.2237	36.5684	37.1079	42.8542	43.7843	48.4066	49.5943
	93.604	28.8974	29.1971	8.16425	6.81319	13.5595	12.252	20.5189	20.1482	28.2297	29.1971	36.5011	37.0663	42.7976	43.7254	48.2606	49.519
	93.704	28.8441	29.1705	8.14346	6.80863	13.5379	12.2434	20.5078	20.1326	28.1852	29.1705	36.4486	37.0249	42.7094	43.6665	48.1187	49.4438
	93.804	28.7767	29.1441	8.14417	6.80408	13.5289	12.2348	20.4523	20.117	28.1401	29.1441	36.424	36.9836	42.6249	43.6079	48.0186	49.3689
	93.904	28.7504	29.1177	8.11646	6.79954	13.5226	12.2262	20.423	20.1014	28.0804	29.1177	36.406	36.9423	42.5256	43.5494	47.8999	49.2942
	94.004	28.7096	29.0913	8.12576	6.795	13.5201	12.2176	20.3816	20.086	28.0506	29.0913	36.3719	36.9012	42.4452	43.491	47.7928	49.2197
	94.104	28.6534	29.0651	8.12369	6.79048	13.4959	12.209	20.3373	20.0705	28.0246	29.0651	36.3	36.8602	42.3656	43.4328	47.697	49.1454
	94.204	28.5865	29.0388	8.12302	6.78597	13.4956	12.2005	20.3291	20.0551	27.9744	29.0388	36.2173	36.8193	42.2794	43.3748	47.5988	49.0713
	94.304	28.5367	29.0127	8.10385	6.78146	13.4991	12.1919	20.3296	20.0397	27.9471	29.0127	36.1208	36.7785	42.201	43.3169	47.5053	48.9974
	94.404	28.5129	28.9866	8.1001	6.77697	13.4832	12.1834	20.3137	20.0243	27.8922	28.9866	36.0737	36.7378	42.1074	43.2592	47.3922	48.9237
	94.504	28.4816	28.9606	8.08783	6.77248	13.4528	12.1749	20.2858	20.009	27.8611	28.9606	36.0263	36.6972	42.0172	43.2016	47.2823	48.8502
	94.604	28.4676	28.9346	8.07468	6.76801	13.462	12.1665	20.2296	19.9937	27.8163	28.9346	35.9735	36.6567	41.9451	43.1442	47.1709	48.7769
	94.704	28.4271	28.9087	8.07236	6.76354	13.4447	12.158	20.2354	19.9785	27.7946	28.9087	35.8976	36.6163	41.8543	43.087	47.0754	48.7038
	94.804	28.3936	28.8829	8.05902	6.75909	13.4426	12.1496	20.187	19.9632	27.7225	28.8829	35.8059	36.5761	41.8088	43.0299	46.9642	48.6309
	94.904	28.357	28.8571	8.03745	6.75464	13.4413	12.1412	20.1815	19.9481	27.7096	28.8571	35.7223	36.5359	41.7369	42.9729	46.8498	48.5582
	95.004	28.3508	28.8314	8.039	6.7502	13.4629	12.1328	20.1825	19.9329	27.7222	28.8314	35.6923	36.4958	41.6757	42.9161	46.772	48.4857
	95.104	28.3111	28.8058	8.03549	6.74577	13.462	12.1244	20.1557	19.9178	27.6911	28.8058	35.6341	36.4558	41.6248	42.8595	46.6599	48.4134
	95.204	28.2727	28.7802	8.03174	6.74136	13.4457	12.1161	20.1547	19.9027	27.6636	28.7802	35.5713	36.416	41.5507	42.803	46.5734	48.3413
	95.304	28.2609	28.7547	8.02808	6.73695	13.4233	12.1077	20.1245	19.8877	27.6409	28.7547	35.5168	36.3762	41.4882	42.7466	46.4803	48.2694
	95.404	28.244	28.7292	8.01862	6.73255	13.4134	12.0994	20.1147	19.8727	27.6229	28.7292	35.4769	36.3365	41.4199	42.6904	46.4152	48.1977
	95.504	28.2317	28.7038	8.02557	6.72816	13.4013	12.0911	20.1023	19.8577	27.5836	28.7038	35.444	36.297	41.3649	42.6344	46.3211	48.1262
	95.604	28.1944	28.6785	8.00455	6.72378	13.3764	12.0828	20.0772	19.8427	27.5466	28.6785	35.3686	36.2575	41.3009	42.5785	46.2141	48.0549
	95.704	28.1263	28.6532	7.99127	6.71941	13.367	12.0745	20.0486	19.8278	27.4943	28.6532	35.3157	36.2181	41.2209	42.5227	46.1271	47.9837
	95.804	28.0933	28.628	8.00073	6.71504	13.3644	12.0663	20.0464	19.813	27.4764	28.628	35.2903	36.1789	41.1833	42.4671	46.0775	47.9128
	95.904	28.0538	28.6028	8.00064	6.71069	13.3373	12.0581	20.026	19.7981	27.4442	28.6028	35.2472	36.1397	41.1095	42.4117	45.9641	47.8421
	96.004	28.0151	28.5777	8.00043	6.70635	13.3252	12.0498	19.9878	19.7833	27.4139	28.5777	35.2278	36.1007	41.0702	42.3564	45.8666	47.7715
	96.104	27.9794	28.5527	7.98843	6.70201	13.2906	12.0416	19.9721	19.7685	27.3705	28.5527	35.161	36.0617	41.0188	42.3012	45.7998	47.7012
	96.204	27.949	28.5277	7.97714	6.69769	13.2824	12.0335	19.9642	19.7538	27.3315	28.5277	35.1264	36.0228	40.9378	42.2462	45.7222	47.631
	96.304	27.9132	28.5028	7.96963	6.69337	13.2516	12.0253	19.9442	19.7391	27.3004	28.5028	35.0943	35.9841	40.8792	42.1913	45.6511	47.561
	96.404	27.861	28.478	7.97128	6.68906	13.2415	12.0172	19.8961	19.7244	27.271	28.478	35.0653	35.9454	40.8301	42.1366	45.5562	47.4912
	96.504	27.8254	28.4532	7.96759	6.68476	13.2379	12.009	19.9	19.7098	27.2359	28.4532	35.0186	35.9068	40.7751	42.082	45.4897	47.4217
	96.604	27.7707	28.4284	7.94815	6.68048	13.2223	12.0009	19.8724	19.6952	27.1894	28.4284	34.9601	35.8684	40.7058	42.0276	45.3996	47.3523
	96.704	27.7222	28.4037	7.96167	6.6762	13.216	11.9928	19.8472	19.6806	27.1753	28.4037	34.9387	35.83	40.652	41.9733	45.3075	47.283
	96.804	27.6868	28.3791	7.94562	6.67193	13.2003	11.9848	19.8308	19.6661	27.1283	28.3791	34.8992	35.7917	40.582	41.9192	45.2179	47.214
	96.904	27.6383	28.3546	7.93222	6.66766	13.1794	11.9767	19.8024	19.6515	27.1071	28.3546	34.8507	35.7536	40.5057	41.8652	45.1304	47.1452
	97.004	27.6396	28.3301	7.91895	6.66341	13.1811	11.9687	19.7844	19.6371	27.0821	28.3301	34.8135	35.7155	40.4454	41.8113	45.1007	47.0765
	97.104	27.5853	28.3056	7.92215	6.65917	13.1497	11.9607	19.7373	19.6226	27.0656	28.3056	34.7273	35.6775	40.3747	41.7576	45.0263	47.0081
	97.204	27.5409	28.2812	7.90152	6.65493	13.1244	11.9527	19.705	19.6082	27.0214	28.2812	34.6676	35.6396	40.2911	41.7041	44.9236	46.9398
	97.304	27.5404	28.2569	7.90909	6.6507	13.1087	11.9447	19.7044	19.5938	27.0011	28.2569	34.6554	35.6018	40.2364	41.6506	44.8606	46.8717
	97.404	27.5209	28.2326	7.90854	6.64649	13.1007	11.9367	19.6728	19.5795	26.9704	28.2326	34.6042	35.5641	40.1578	41.5973	44.7937	46.8038
	97.504	27.5016	28.2084	7.90103	6.64228	13.0854	11.9287	19.6534	19.5652	26.9589	28.2084	34.5619	35.5265	40.0882	41.5442	44.7124	46.7361
	97.604	27.4991	28.1843	7.90314	6.63808	13.0676	11.9208	19.6399	19.5509	26.9366	28.1843	34.5203	35.489	40.0154	41.4912	44.6276	46.6686
	97.704	27.4675	28.1602	7.89496	6.63389	13.0518	11.9129	19.6006	19.5366	26.8978	28.1602	34.47	35.4516	39.9452	41.4383	44.5419	46.6012
	97.804	27.4214	28.1361	7.87946	6.6297	13.021	11.905	19.5737	19.5224	26.8592	28.1361	34.4426	35.4143	39.8794	41.3856	44.4803	46.534
	97.904	27.4171	28.1122	7.87167	6.62553	13.0172	11.8971	19.5583	19.5082	26.8549	28.1122	34.3878	35.3771	39.8316	41.333	44.417	46.467
	98.004	27.3859	28.0882	7.86743	6.62136	13.0202	11.8892	19.5495	19.4941	26.8354	28.0882	34.3523	35.34	39.7538	41.2806	44.3389	46.4002
	98.104	27.3623	28.0644	7.84882	6.61721	12.9937	11.8814	19.5233	19.48	26.8006	28.0644	34.314	35.3029	39.6992	41.2283	44.2336	46.3336
	98.204	27.3417	28.0406	7.85855	6.61306	12.9955	11.8736	19.5245	19.4659	26.7829	28.0406	34.2923	35.266	39.6468	41.1761	44.1733	46.2672
	98.304	27.315	28.0168	7.87509	6.60892	12.9896	11.8657	19.4991	19.4518	26.765	28.0168	34.2818	35.2292	39.605	41.1241	44.1003	46.2009
	98.404	27.2694	27.9931	7.8566	6.60479	12.9698	11.8579	19.4838	19.4378	26.7497	27.9931	34.2396	35.1924	39.5354	41.0722	44.019	46.1348
	98.504	27.2546	27.9695	7.86957	6.60067	12.964	11.8502	19.466	19.4238	26.7241	27.9695	34.2094	35.1558	39.4896	41.0205	43.9462	46.0689
	98.604	27.2281	27.9459	7.85352	6.59656	12.9483	11.8424	19.462	19.4098	26.6885	27.9459	34.159	35.1192	39.4353	40.9689	43.8761	46.0032
	98.704	27.2022	27.9224	7.84439	6.59245	12.9352	11.8346	19.4449	19.3959	26.644	27.9224	34.1189	35.0827	39.3909	40.9174	43.8276	45.9376
	98.804	27.1772	27.8989	7.83081	6.58835	12.9485	11.8269	19.4307	19.382	26.6071	27.8989	34.1121	35.0463	39.3537	40.866	43.7704	45.8723
	98.904	27.1651	27.8755	7.84262	6.58427	12.9453	11.8192	19.4193	19.3681	26.5956	27.8755	34.0695	35.0101	39.3341	40.8148	43.6892	45.8071
	99.004	27.1281	27.8521	7.83633	6.58019	12.9582	11.8115	19.4095	19.3542	26.5659	27.8521	34.0396	34.9739	39.3047	40.7638	43.6592	45.7421
	99.104	27.0967	27.8288	7.83276	6.57612	12.9585	11.8038	19.3901	19.3404	26.5467	27.8288	34.009	34.9378	39.2734	40.7128	43.6161	45.6772
	99.204	27.0521	27.8055	7.83408	6.57205	12.9484	11.7961	19.38	19.3266	26.5246	27.8055	33.9791	34.9017	39.2207	40.662	43.5559	45.6126
	99.304	27.0208	27.7823	7.81134	6.568	12.9407	11.7885	19.3528	19.3129	26.4708	27.7823	33.9251	34.8658	39.1702	40.6114	43.4936	45.5481
	99.404	26.9991	27.7592	7.80518	6.56395	12.9309	11.7808	19.343	19.2992	26.4603	27.7592	33.9028	34.83	39.1249	40.5608	43.4406	45.4838
	99.504	26.9623	27.7361	7.80322	6.55992	12.9247	11.7732	19.3293	19.2855	26.4236	27.7361	33.8469	34.7942	39.08	40.5104	43.3758	45.4196
	99.604	26.9429	27.7131	7.79565	6.55589	12.9134	11.7656	19.314	19.2718	26.4036	27.7131	33.8043	34.7586	39.0373	40.4602	43.2824	45.3556
	99.704	26.9325	27.6901	7.79697	6.55187	12.9115	11.758	19.3234	19.2582	26.3706	27.6901	33.7935	34.723	39.0074	40.41	43.2219	45.2918
	99.804	26.8841	27.6672	7.77954	6.54785	12.9014	11.7505	19.3022	19.2446	26.3411	27.6672	33.7336	34.6876	38.9396	40.36	43.1224	45.2282
	99.904	26.8623	27.6443	7.76978	6.54385	12.8838	11.7429	19.2847	19.231	26.3006	27.6443	33.7081	34.6522	38.8711	40.3101	43.0536	45.1648
	100.004	26.8373	27.6215	7.76385	6.53985	12.8821	11.7354	19.2825	19.2175	26.2906	27.6215	33.6828	34.6169	38.8258	40.2604	42.9816	45.1015
	100.104	26.8196	27.5987	7.75488	6.53586	12.865	11.7278	19.2693	19.204	26.254	27.5987	33.6419	34.5817	38.7543	40.2108	42.8981	45.0384
	100.204	26.7979	27.576	7.76398	6.53188	12.8777	11.7203	19.2703	19.1905	26.2474	27.576	33.6279	34.5466	38.7126	40.1613	42.8369	44.9754
	100.304	26.7843	27.5533	7.76205	6.52791	12.857	11.7128	19.2377	19.177	26.2226	27.5533	33.5871	34.5115	38.6604	40.112	42.7841	44.9127
	100.404	26.7494	27.5307	7.74619	6.52395	12.8449	11.7054	19.2215	19.1636	26.2101	27.5307	33.5518	34.4766	38.5975	40.0627	42.7102	44.8501
	100.504	26.7354	27.5082	7.74127	6.51999	12.835	11.6979	19.1851	19.1502	26.174	27.5082	33.5186	34.4417	38.5412	40.0136	42.6454	44.7876
	100.604	26.6983	27.4857	7.73471	6.51605	12.818	11.6905	19.171	19.1368	26.1596	27.4857	33.4701	34.407	38.4763	39.9647	42.581	44.7254
	100.704	26.6793	27.4632	7.73535	6.51211	12.8297	11.683	19.1597	19.1235	26.1368	27.4632	33.4502	34.3723	38.4223	39.9159	42.5307	44.6633
	100.804	26.6556	27.4408	7.73447	6.50817	12.8172	11.6756	19.1478	19.1102	26.1089	27.4408	33.4112	34.3377	38.3748	39.8672	42.4875	44.6014
	100.904	26.6266	27.4185	7.71353	6.50425	12.7965	11.6682	19.13	19.0969	26.0878	27.4185	33.3622	34.3032	38.3142	39.8186	42.4267	44.5396
	101.004	26.6143	27.3962	7.71753	6.50034	12.8037	11.6608	19.1033	19.0837	26.0719	27.3962	33.3272	34.2688	38.279	39.7701	42.3719	44.478
	101.104	26.5833	27.374	7.71704	6.49643	12.7845	11.6535	19.1025	19.0705	26.0486	27.374	33.2917	34.2344	38.217	39.7218	42.3021	44.4166
	101.204	26.5635	27.3518	7.70172	6.49253	12.7847	11.6461	19.0874	19.0573	26.0369	27.3518	33.2683	34.2002	38.1931	39.6736	42.2668	44.3553
	101.304	26.5401	27.3297	7.71323	6.48864	12.7686	11.6388	19.0717	19.0441	26.0212	27.3297	33.222	34.166	38.1466	39.6256	42.208	44.2942
	101.404	26.5112	27.3076	7.69604	6.48475	12.7515	11.6315	19.0542	19.031	25.9998	27.3076	33.196	34.1319	38.0974	39.5776	42.1395	44.2333
	101.504	26.5028	27.2855	7.69931	6.48088	12.755	11.6241	19.0343	19.0179	25.9917	27.2855	33.1649	34.0979	38.0586	39.5298	42.0813	44.1725
	101.604	26.4719	27.2636	7.68848	6.47701	12.7512	11.6169	19.0227	19.0048	25.9805	27.2636	33.1338	34.064	38.039	39.4821	42.0148	44.1119
	101.704	26.4449	27.2416	7.69189	6.47315	12.7361	11.6096	19.0076	18.9918	25.9764	27.2416	33.0874	34.0302	37.9924	39.4345	41.9565	44.0515
	101.804	26.4325	27.2198	7.67197	6.4693	12.7274	11.6023	19.007	18.9788	25.9528	27.2198	33.0595	33.9965	37.9805	39.3871	41.905	43.9912
	101.904	26.4099	27.1979	7.66095	6.46545	12.7047	11.5951	18.9841	18.9658	25.9413	27.1979	33.0249	33.9628	37.9495	39.3398	41.8429	43.9311
	102.004	26.3819	27.1762	7.65659	6.46161	12.6925	11.5878	18.9835	18.9528	25.9296	27.1762	32.993	33.9292	37.9261	39.2926	41.7807	43.8711
	102.104	26.3564	27.1544	7.64331	6.45779	12.6753	11.5806	18.958	18.9399	25.9271	27.1544	32.9717	33.8958	37.904	39.2455	41.7391	43.8113
	102.204	26.3414	27.1328	7.63916	6.45396	12.6711	11.5734	18.9429	18.927	25.9005	27.1328	32.9326	33.8624	37.8461	39.1986	41.6808	43.7517
	102.304	26.3231	27.1111	7.6254	6.45015	12.6574	11.5662	18.929	18.9141	25.8979	27.1111	32.8995	33.829	37.8241	39.1517	41.6201	43.6922
	102.404	26.2869	27.0896	7.61182	6.44634	12.6365	11.5591	18.9001	18.9012	25.8653	27.0896	32.8584	33.7958	37.7714	39.105	41.5485	43.6329
	102.504	26.2707	27.068	7.608	6.44255	12.6437	11.5519	18.8957	18.8884	25.8608	27.068	32.8228	33.7626	37.7364	39.0584	41.5007	43.5737
	102.604	26.2471	27.0466	7.60767	6.43876	12.6279	11.5448	18.8721	18.8756	25.8294	27.0466	32.7844	33.7296	37.709	39.012	41.423	43.5147
	102.704	26.2202	27.0251	7.60016	6.43497	12.6206	11.5376	18.853	18.8629	25.7908	27.0251	32.7644	33.6966	37.6657	38.9657	41.3798	43.4559
	102.804	26.2063	27.0038	7.59033	6.4312	12.6067	11.5305	18.8274	18.8501	25.7652	27.0038	32.72	33.6637	37.6293	38.9194	41.3239	43.3972
	102.904	26.185	26.9824	7.58856	6.42743	12.5971	11.5234	18.8173	18.8374	25.7434	26.9824	32.6862	33.6308	37.6031	38.8733	41.2742	43.3387
	103.004	26.1575	26.9612	7.58447	6.42367	12.5894	11.5164	18.7906	18.8247	25.7089	26.9612	32.6396	33.5981	37.553	38.8274	41.1969	43.2803
	103.104	26.1378	26.9399	7.56476	6.41991	12.5886	11.5093	18.7786	18.8121	25.6968	26.9399	32.6006	33.5654	37.5131	38.7815	41.1611	43.2221
	103.204	26.1243	26.9188	7.55908	6.41617	12.5642	11.5022	18.7691	18.7994	25.6754	26.9188	32.5791	33.5328	37.4692	38.7358	41.1163	43.164
	103.304	26.0935	26.8976	7.55176	6.41243	12.5562	11.4952	18.7576	18.7868	25.6444	26.8976	32.5482	33.5003	37.4413	38.6902	41.046	43.1061
	103.404	26.0834	26.8766	7.55698	6.4087	12.5499	11.4882	18.7628	18.7743	25.6386	26.8766	32.5223	33.4679	37.3888	38.6447	41.021	43.0484
	103.504	26.0559	26.8555	7.5459	6.40498	12.5266	11.4812	18.74	18.7617	25.6148	26.8555	32.48	33.4356	37.35	38.5993	40.9972	42.9908
	103.604	26.0305	26.8345	7.55078	6.40126	12.5129	11.4742	18.7566	18.7492	25.6011	26.8345	32.4653	33.4033	37.308	38.554	40.956	42.9334
	103.704	26.0035	26.8136	7.52814	6.39755	12.4934	11.4672	18.7261	18.7367	25.5741	26.8136	32.4153	33.3711	37.246	38.5089	40.8903	42.8761
	103.804	25.9919	26.7927	7.53174	6.39385	12.4859	11.4602	18.7185	18.7242	25.5547	26.7927	32.396	33.339	37.2231	38.4638	40.8468	42.819
	103.904	25.9797	26.7719	7.52411	6.39016	12.4775	11.4533	18.7024	18.7118	25.5383	26.7719	32.3723	33.307	37.1874	38.4189	40.7996	42.762
	104.004	25.949	26.7511	7.52002	6.38647	12.4509	11.4463	18.6829	18.6994	25.5038	26.7511	32.3372	33.2751	37.1679	38.3741	40.7335	42.7052
	104.104	25.9287	26.7303	7.50024	6.38279	12.4502	11.4394	18.6714	18.687	25.4803	26.7303	32.3015	33.2432	37.1169	38.3295	40.6825	42.6485
	104.204	25.8962	26.7096	7.48291	6.37912	12.4371	11.4325	18.6575	18.6746	25.4547	26.7096	32.269	33.2114	37.0722	38.2849	40.6066	42.592
	104.304	25.8881	26.689	7.48276	6.37546	12.4371	11.4256	18.6498	18.6623	25.4272	26.689	32.2609	33.1797	37.033	38.2405	40.5677	42.5356
	104.404	25.8525	26.6684	7.47095	6.3718	12.4326	11.4187	18.6221	18.65	25.3922	26.6684	32.2253	33.1481	36.9904	38.1961	40.5204	42.4794
	104.504	25.8154	26.6478	7.46149	6.36815	12.4268	11.4118	18.6167	18.6377	25.3631	26.6478	32.1887	33.1165	36.9528	38.1519	40.476	42.4233
	104.604	25.7786	26.6273	7.45606	6.36451	12.4099	11.405	18.6028	18.6255	25.3375	26.6273	32.1631	33.085	36.8967	38.1078	40.4191	42.3674
	104.704	25.7593	26.6069	7.44751	6.36087	12.4014	11.3981	18.5713	18.6132	25.2986	26.6069	32.1124	33.0536	36.8649	38.0638	40.3602	42.3116
	104.804	25.7392	26.5865	7.43573	6.35724	12.3899	11.3913	18.5517	18.601	25.2906	26.5865	32.0886	33.0223	36.8141	38.02	40.3097	42.256
	104.904	25.7122	26.5661	7.42853	6.35362	12.3704	11.3845	18.5328	18.5889	25.2515	26.5661	32.042	32.9911	36.768	37.9762	40.2711	42.2005
	105.004	25.6865	26.5458	7.43433	6.35001	12.376	11.3777	18.5264	18.5767	25.2259	26.5458	32.009	32.9599	36.7458	37.9326	40.2294	42.1452
	105.104	25.6537	26.5255	7.42807	6.3464	12.3512	11.3709	18.5011	18.5646	25.1894	26.5255	31.9754	32.9288	36.6895	37.889	40.1733	42.09
	105.204	25.6345	26.5053	7.4126	6.3428	12.3508	11.3641	18.4778	18.5525	25.1773	26.5053	31.9407	32.8978	36.6508	37.8456	40.1303	42.035
	105.304	25.6262	26.4851	7.40558	6.33921	12.3394	11.3574	18.4587	18.5404	25.15	26.4851	31.9092	32.8669	36.623	37.8023	40.0792	41.9801
	105.404	25.5989	26.465	7.42407	6.33562	12.335	11.3506	18.4502	18.5284	25.1263	26.465	31.8777	32.836	36.5837	37.7591	40.0287	41.9254
	105.504	25.5889	26.4449	7.41431	6.33204	12.3174	11.3439	18.4404	18.5163	25.1012	26.4449	31.8411	32.8052	36.5353	37.716	39.9911	41.8708
	105.604	25.5583	26.4248	7.40723	6.32847	12.3103	11.3372	18.4333	18.5043	25.0894	26.4248	31.8135	32.7745	36.4885	37.6731	39.9526	41.8163
	105.704	25.544	26.4048	7.42447	6.3249	12.3155	11.3305	18.4386	18.4924	25.0639	26.4048	31.8001	32.7439	36.4705	37.6302	39.915	41.762
	105.804	25.5264	26.3849	7.42212	6.32135	12.3177	11.3238	18.4329	18.4804	25.0467	26.3849	31.7706	32.7133	36.4333	37.5875	39.8666	41.7079
	105.904	25.5133	26.365	7.41635	6.31779	12.3121	11.3171	18.4229	18.4685	25.0209	26.365	31.7455	32.6828	36.3963	37.5448	39.8134	41.6539
	106.004	25.509	26.3451	7.40479	6.31425	12.3079	11.3104	18.3997	18.4566	24.9976	26.3451	31.722	32.6524	36.3422	37.5023	39.7472	41.6
	106.104	25.4933	26.3253	7.39706	6.31071	12.3036	11.3038	18.3914	18.4447	24.9819	26.3253	31.7018	32.6221	36.3179	37.4599	39.6924	41.5463
	106.204	25.4834	26.3055	7.40259	6.30718	12.2866	11.2972	18.3784	18.4329	24.9525	26.3055	31.6692	32.5918	36.2849	37.4176	39.6556	41.4927
	106.304	25.4641	26.2858	7.39502	6.30366	12.2864	11.2905	18.3704	18.4211	24.9337	26.2858	31.6377	32.5616	36.2542	37.3754	39.6163	41.4392
	106.404	25.4448	26.2661	7.38336	6.30014	12.2783	11.2839	18.3584	18.4093	24.9251	26.2661	31.6182	32.5315	36.2224	37.3333	39.558	41.3859
	106.504	25.4365	26.2465	7.37915	6.29663	12.2669	11.2773	18.3392	18.3975	24.9059	26.2465	31.5989	32.5015	36.1794	37.2913	39.5184	41.3328
	106.604	25.4156	26.2269	7.36963	6.29313	12.2649	11.2707	18.3254	18.3858	24.8804	26.2269	31.5771	32.4715	36.1391	37.2494	39.4662	41.2798
	106.704	25.4051	26.2073	7.3641	6.28963	12.2393	11.2642	18.2999	18.374	24.8471	26.2073	31.5402	32.4416	36.0935	37.2076	39.4287	41.2269
	106.804	25.3741	26.1878	7.35971	6.28614	12.2164	11.2576	18.2765	18.3623	24.8124	26.1878	31.5047	32.4118	36.0506	37.166	39.3745	41.1742
	106.904	25.357	26.1683	7.36182	6.28266	12.2063	11.2511	18.2478	18.3507	24.814	26.1683	31.4878	32.382	36.0139	37.1244	39.3292	41.1216
	107.004	25.3508	26.1489	7.35986	6.27918	12.2047	11.2445	18.2454	18.339	24.8004	26.1489	31.4736	32.3524	35.996	37.083	39.2729	41.0691
	107.104	25.3313	26.1296	7.35968	6.27571	12.2	11.238	18.2332	18.3274	24.7803	26.1296	31.4341	32.3228	35.957	37.0416	39.2213	41.0168
	107.204	25.3313	26.1102	7.34424	6.27225	12.1809	11.2315	18.2024	18.3158	24.7501	26.1102	31.3916	32.2932	35.926	37.0004	39.1788	40.9646
	107.304	25.3232	26.0909	7.34833	6.2688	12.1733	11.225	18.1865	18.3042	24.7336	26.0909	31.3757	32.2638	35.8864	36.9593	39.1317	40.9126
	107.404	25.2883	26.0717	7.34424	6.26535	12.177	11.2185	18.1597	18.2927	24.7066	26.0717	31.3374	32.2344	35.8593	36.9183	39.0851	40.8607
	107.504	25.2822	26.0525	7.34985	6.2619	12.1826	11.2121	18.1611	18.2811	24.7047	26.0525	31.3269	32.2051	35.8264	36.8773	39.0521	40.8089
	107.604	25.2432	26.0333	7.33813	6.25847	12.1631	11.2056	18.1421	18.2696	24.6893	26.0333	31.2957	32.1758	35.8063	36.8365	39.0126	40.7573
	107.704	25.2222	26.0142	7.3252	6.25504	12.15	11.1992	18.1438	18.2582	24.6718	26.0142	31.263	32.1466	35.7661	36.7958	38.9718	40.7058
	107.804	25.2021	25.9951	7.33221	6.25162	12.1415	11.1928	18.1279	18.2467	24.6711	25.9951	31.2468	32.1175	35.7496	36.7552	38.9366	40.6544
	107.904	25.175	25.9761	7.32501	6.2482	12.1262	11.1863	18.1086	18.2353	24.6368	25.9761	31.208	32.0885	35.7031	36.7147	38.8937	40.6032
	108.004	25.1494	25.9571	7.32642	6.24479	12.1201	11.1799	18.095	18.2239	24.6302	25.9571	31.175	32.0595	35.6699	36.6743	38.8607	40.5521
	108.104	25.1357	25.9382	7.31274	6.24139	12.1064	11.1735	18.0854	18.2125	24.5973	25.9382	31.1609	32.0306	35.6325	36.6341	38.8153	40.5012
	108.204	25.1067	25.9193	7.30713	6.23799	12.0818	11.1672	18.0833	18.2011	24.5797	25.9193	31.124	32.0018	35.5883	36.5939	38.7706	40.4504
	108.304	25.0876	25.9004	7.29541	6.2346	12.0813	11.1608	18.0715	18.1898	24.5567	25.9004	31.0931	31.9731	35.5686	36.5538	38.7198	40.3997
	108.404	25.085	25.8816	7.30151	6.23121	12.0677	11.1544	18.0576	18.1785	24.5543	25.8816	31.0671	31.9444	35.5427	36.5138	38.6867	40.3491
	108.504	25.0401	25.8628	7.29916	6.22784	12.0577	11.1481	18.0323	18.1672	24.5365	25.8628	31.0423	31.9158	35.4861	36.4739	38.6377	40.2987
	108.604	25.0051	25.8441	7.28369	6.22447	12.0461	11.1418	18.009	18.1559	24.5137	25.8441	31.0186	31.8872	35.4438	36.4341	38.5948	40.2484
	108.704	24.9854	25.8254	7.28345	6.2211	12.0347	11.1355	17.9893	18.1447	24.4935	25.8254	30.9991	31.8587	35.4235	36.3945	38.556	40.1983
	108.804	24.9522	25.8068	7.27408	6.21774	12.0245	11.1292	17.9679	18.1334	24.4726	25.8068	30.9657	31.8303	35.3907	36.3549	38.5146	40.1483
	108.904	24.9266	25.7882	7.27158	6.21439	12.0262	11.1229	17.9461	18.1223	24.4663	25.7882	30.9361	31.802	35.3614	36.3154	38.4778	40.0984
	109.004	24.9036	25.7696	7.26807	6.21105	12.0032	11.1166	17.9231	18.1111	24.4429	25.7696	30.8936	31.7737	35.3381	36.276	38.4347	40.0486
	109.104	24.8922	25.7511	7.25684	6.20771	11.9919	11.1103	17.9041	18.0999	24.4195	25.7511	30.8745	31.7455	35.3183	36.2368	38.4034	39.999
	109.204	24.8606	25.7326	7.26025	6.20437	11.9836	11.1041	17.8958	18.0888	24.4005	25.7326	30.8545	31.7174	35.2758	36.1976	38.3647	39.9495
	109.304	24.8513	25.7141	7.27002	6.20105	11.9739	11.0978	17.8863	18.0777	24.4019	25.7141	30.8252	31.6893	35.2582	36.1585	38.3312	39.9002
	109.404	24.8423	25.6957	7.25836	6.19773	11.9658	11.0916	17.874	18.0666	24.3707	25.6957	30.7942	31.6613	35.2188	36.1196	38.2924	39.8509
	109.504	24.7981	25.6774	7.26416	6.19441	11.941	11.0854	17.8528	18.0556	24.3492	25.6774	30.7764	31.6334	35.1777	36.0807	38.2514	39.8018
	109.604	24.7784	25.6591	7.2562	6.1911	11.9405	11.0792	17.8409	18.0445	24.33	25.6591	30.7528	31.6055	35.135	36.0419	38.2202	39.7529
	109.704	24.7727	25.6408	7.26221	6.1878	11.927	11.073	17.8274	18.0335	24.328	25.6408	30.7318	31.5777	35.1015	36.0032	38.1984	39.704
	109.804	24.7537	25.6225	7.25098	6.18451	11.908	11.0668	17.8083	18.0225	24.3118	25.6225	30.7197	31.55	35.0627	35.9647	38.1476	39.6553
	109.904	24.7314	25.6043	7.26001	6.18122	11.9053	11.0606	17.7939	18.0115	24.2906	25.6043	30.6941	31.5223	35.049	35.9262	38.1219	39.6067
	110.004	24.7059	25.5862	7.254	6.17794	11.8878	11.0545	17.7684	18.0006	24.2731	25.5862	30.6495	31.4947	35.023	35.8878	38.0772	39.5583
	110.104	24.6912	25.5681	7.23908	6.17466	11.8801	11.0483	17.7457	17.9897	24.2535	25.5681	30.6377	31.4672	34.9807	35.8495	38.0421	39.5099
	110.204	24.6832	25.55	7.23877	6.17139	11.8723	11.0422	17.7341	17.9788	24.2222	25.55	30.6068	31.4397	34.9374	35.8113	38.0109	39.4617
	110.304	24.6748	25.5319	7.2312	6.16812	11.8569	11.0361	17.7295	17.9679	24.2068	25.5319	30.5867	31.4123	34.9103	35.7733	37.9755	39.4137
	110.404	24.6497	25.5139	7.23731	6.16486	11.843	11.03	17.7122	17.957	24.1815	25.5139	30.5615	31.385	34.8847	35.7353	37.9386	39.3657
	110.504	24.6339	25.496	7.24057	6.16161	11.8275	11.0239	17.7081	17.9462	24.1615	25.496	30.534	31.3577	34.8494	35.6974	37.9038	39.3179
	110.604	24.6168	25.4781	7.23471	6.15837	11.8253	11.0178	17.6908	17.9354	24.1361	25.4781	30.5091	31.3305	34.8128	35.6596	37.8779	39.2702
	110.704	24.6088	25.4602	7.2236	6.15513	11.8065	11.0117	17.6869	17.9246	24.1174	25.4602	30.4894	31.3034	34.7934	35.6219	37.8274	39.2226
	110.804	24.5889	25.4423	7.23462	6.15189	11.8096	11.0056	17.6787	17.9138	24.1009	25.4423	30.4737	31.2763	34.765	35.5843	37.7919	39.1752
	110.904	24.5601	25.4245	7.21729	6.14866	11.8	10.9996	17.6501	17.9031	24.0604	25.4245	30.4326	31.2493	34.6975	35.5468	37.7316	39.1278
	111.004	24.552	25.4068	7.20947	6.14544	11.7964	10.9935	17.6575	17.8923	24.0523	25.4068	30.4053	31.2223	34.6699	35.5093	37.6967	39.0806
	111.104	24.5323	25.389	7.20151	6.14223	11.7921	10.9875	17.6261	17.8816	24.0331	25.389	30.3744	31.1955	34.6389	35.472	37.6611	39.0336
	111.204	24.5089	25.3714	7.1976	6.13901	11.7809	10.9815	17.6109	17.871	24.0404	25.3714	30.3622	31.1686	34.6072	35.4348	37.6186	38.9866
	111.304	24.4858	25.3537	7.18189	6.13581	11.7646	10.9755	17.5986	17.8603	24.0169	25.3537	30.3186	31.1419	34.584	35.3977	37.5868	38.9398
	111.404	24.4778	25.3361	7.17041	6.13261	11.7571	10.9695	17.5914	17.8497	23.9859	25.3361	30.2886	31.1152	34.5605	35.3606	37.5563	38.8931
	111.504	24.4586	25.3185	7.17041	6.12942	11.7375	10.9635	17.5793	17.839	23.9664	25.3185	30.2686	31.0886	34.541	35.3237	37.5284	38.8465
	111.604	24.4426	25.301	7.16309	6.12623	11.738	10.9575	17.5603	17.8284	23.9468	25.301	30.2412	31.062	34.5024	35.2868	37.4972	38.8
	111.704	24.4155	25.2835	7.16235	6.12305	11.749	10.9516	17.5596	17.8179	23.9271	25.2835	30.2175	31.0355	34.4938	35.2501	37.4777	38.7537
	111.804	24.4153	25.2661	7.1626	6.11988	11.7375	10.9456	17.5406	17.8073	23.9081	25.2661	30.1904	31.0091	34.4628	35.2134	37.4581	38.7074
	111.904	24.3955	25.2486	7.15454	6.11671	11.7298	10.9397	17.5361	17.7968	23.8958	25.2486	30.1592	30.9827	34.4235	35.1768	37.4154	38.6613
	112.004	24.3746	25.2313	7.15314	6.11355	11.7239	10.9338	17.5154	17.7863	23.8629	25.2313	30.1338	30.9564	34.3909	35.1403	37.3859	38.6153
	112.104	24.363	25.2139	7.14893	6.11039	11.7043	10.9279	17.5188	17.7758	23.843	25.2139	30.1143	30.9302	34.3598	35.104	37.3468	38.5695
	112.204	24.3625	25.1966	7.14893	6.10724	11.7043	10.922	17.5071	17.7653	23.8163	25.1966	30.0947	30.904	34.3398	35.0677	37.3156	38.5237
	112.304	24.3435	25.1794	7.1416	6.10409	11.6926	10.9161	17.4875	17.7549	23.8043	25.1794	30.0635	30.8778	34.3124	35.0315	37.2768	38.4781
	112.404	24.3409	25.1621	7.14682	6.10095	11.691	10.9102	17.4818	17.7444	23.7792	25.1621	30.0418	30.8518	34.2869	34.9953	37.2397	38.4326
	112.504	24.3059	25.1449	7.14337	6.09782	11.679	10.9043	17.4661	17.734	23.775	25.1449	30.0269	30.8258	34.2441	34.9593	37.2159	38.3872
	112.604	24.2925	25.1278	7.14893	6.09469	11.6731	10.8985	17.4724	17.7237	23.7613	25.1278	30.0244	30.7998	34.2187	34.9234	37.183	38.342
	112.704	24.2801	25.1107	7.13681	6.09157	11.6727	10.8926	17.4637	17.7133	23.7531	25.1107	30.0045	30.774	34.187	34.8875	37.1516	38.2968
	112.804	24.2556	25.0936	7.11963	6.08845	11.6594	10.8868	17.4504	17.7029	23.7359	25.0936	29.9795	30.7481	34.1545	34.8518	37.1183	38.2518
	112.904	24.2514	25.0766	7.12369	6.08534	11.6635	10.8809	17.4428	17.6926	23.7204	25.0766	29.9645	30.7224	34.1349	34.8161	37.0911	38.2069
	113.004	24.2356	25.0595	7.12012	6.08223	11.6555	10.8751	17.4273	17.6823	23.705	25.0595	29.9482	30.6967	34.1078	34.7805	37.0641	38.1621
	113.104	24.205	25.0426	7.1312	6.07913	11.6479	10.8693	17.4151	17.672	23.7006	25.0426	29.9289	30.6711	34.0994	34.7451	37.0361	38.1174
	113.204	24.2024	25.0257	7.11816	6.07604	11.6418	10.8635	17.4021	17.6618	23.6714	25.0257	29.9147	30.6455	34.0703	34.7097	36.9955	38.0728
	113.304	24.1868	25.0088	7.12549	6.07295	11.634	10.8578	17.3977	17.6515	23.6636	25.0088	29.8802	30.62	34.0429	34.6744	36.9684	38.0284
	113.404	24.1557	24.9919	7.12595	6.06987	11.6269	10.852	17.39	17.6413	23.6443	24.9919	29.88	30.5945	34.0118	34.6392	36.9368	37.9841
	113.504	24.1397	24.9751	7.12534	6.06679	11.642	10.8462	17.3707	17.6311	23.6361	24.9751	29.8524	30.5691	33.9842	34.604	36.8938	37.9398
	113.604	24.1226	24.9583	7.12744	6.06372	11.6399	10.8405	17.3762	17.6209	23.6304	24.9583	29.8237	30.5438	33.9472	34.569	36.8527	37.8957
	113.704	24.1111	24.9415	7.10791	6.06065	11.6321	10.8347	17.3567	17.6108	23.6114	24.9415	29.8267	30.5185	33.9199	34.534	36.8141	37.8517
	113.804	24.1104	24.9248	7.10776	6.05759	11.6207	10.829	17.3568	17.6006	23.6103	24.9248	29.7957	30.4933	33.8767	34.4992	36.7939	37.8079
	113.904	24.0837	24.9081	7.08838	6.05453	11.6321	10.8233	17.3528	17.5905	23.5797	24.9082	29.7646	30.4681	33.8574	34.4644	36.755	37.7641
	114.004	24.0775	24.8915	7.09488	6.05148	11.6303	10.8176	17.3393	17.5804	23.5661	24.8915	29.7511	30.443	33.8243	34.4297	36.7301	37.7205
	114.104	24.0537	24.8749	7.0979	6.04844	11.6221	10.8119	17.3354	17.5703	23.5696	24.8749	29.7351	30.418	33.7966	34.3951	36.6903	37.6769
	114.204	24.0346	24.8583	7.09799	6.0454	11.6227	10.8062	17.3351	17.5603	23.5502	24.8583	29.7039	30.393	33.7576	34.3606	36.6591	37.6335
	114.304	24.0229	24.8418	7.09048	6.04237	11.6147	10.8005	17.3161	17.5502	23.5385	24.8418	29.6847	30.3681	33.7267	34.3262	36.6326	37.5902
	114.404	23.9952	24.8253	7.08267	6.03934	11.6186	10.7949	17.3155	17.5402	23.515	24.8253	29.6766	30.3433	33.7029	34.2918	36.6084	37.547
	114.504	23.9763	24.8088	7.09033	6.03632	11.6145	10.7892	17.2961	17.5302	23.496	24.8088	29.6572	30.3184	33.6718	34.2575	36.5656	37.5039
	114.604	23.9679	24.7924	7.09018	6.0333	11.6065	10.7836	17.2887	17.5202	23.4835	24.7924	29.6258	30.2937	33.6404	34.2234	36.5263	37.4609
	114.704	23.9521	24.776	7.06665	6.03029	11.6025	10.7779	17.2842	17.5103	23.4525	24.776	29.6023	30.269	33.6169	34.1893	36.4716	37.4181
	114.804	23.9332	24.7597	7.06689	6.02728	11.5916	10.7723	17.2649	17.5003	23.4332	24.7597	29.583	30.2444	33.5781	34.1553	36.4213	37.3753
	114.904	23.9209	24.7433	7.05853	6.02428	11.6025	10.7667	17.2451	17.4904	23.4212	24.7433	29.5632	30.2198	33.5583	34.1214	36.4009	37.3327
	115.004	23.8955	24.727	7.03375	6.02129	11.5892	10.7611	17.2275	17.4805	23.3958	24.727	29.5579	30.1953	33.5212	34.0875	36.3488	37.2902
	115.104	23.865	24.7108	7.0412	6.0183	11.5852	10.7555	17.22	17.4706	23.3765	24.7108	29.5498	30.1708	33.4902	34.0538	36.3058	37.2477
	115.204	23.8508	24.6946	7.01642	6.01531	11.5715	10.7499	17.2024	17.4607	23.3511	24.6946	29.5127	30.1464	33.4653	34.0201	36.2491	37.2054
	115.304	23.8231	24.6784	7.02743	6.01233	11.5633	10.7444	17.2059	17.4509	23.3429	24.6784	29.4967	30.1221	33.4527	33.9865	36.2136	37.1632
	115.404	23.8116	24.6622	7.01596	6.00936	11.5597	10.7388	17.183	17.4411	23.3197	24.6622	29.4735	30.0978	33.4178	33.953	36.1596	37.1211
	115.504	23.7886	24.6461	7.01221	6.00639	11.5442	10.7333	17.1868	17.4313	23.3043	24.6461	29.4502	30.0736	33.3945	33.9196	36.1163	37.0792
	115.604	23.7844	24.63	7.00049	6.00343	11.5369	10.7277	17.175	17.4215	23.2847	24.63	29.4189	30.0494	33.3557	33.8863	36.066	37.0373
	115.704	23.7493	24.614	6.99658	6.00047	11.5328	10.7222	17.1633	17.4117	23.273	24.614	29.3955	30.0253	33.3281	33.8531	36.0343	36.9955
	115.804	23.7297	24.598	6.99609	5.99751	11.5208	10.7167	17.1511	17.402	23.2608	24.598	29.3755	30.0012	33.308	33.8199	35.9948	36.9539
	115.904	23.7141	24.582	6.98877	5.99457	11.5168	10.7112	17.1365	17.3922	23.2457	24.582	29.3369	29.9772	33.2812	33.7868	35.9565	36.9123
	116.004	23.6946	24.5661	6.98096	5.99162	11.5051	10.7057	17.136	17.3825	23.2222	24.5661	29.3174	29.9533	33.2499	33.7538	35.9249	36.8709
	116.104	23.675	24.5501	6.98065	5.98869	11.4973	10.7002	17.1165	17.3728	23.2144	24.5501	29.2979	29.9294	33.2304	33.7209	35.9054	36.8295
	116.204	23.6594	24.5343	6.96533	5.98575	11.4895	10.6947	17.1122	17.3632	23.1985	24.5343	29.2819	29.9055	33.2145	33.688	35.8895	36.7883
	116.304	23.6458	24.5184	6.97089	5.98283	11.4763	10.6892	17.0992	17.3535	23.1776	24.5184	29.2607	29.8818	33.1816	33.6553	35.8566	36.7472
	116.404	23.6404	24.5026	6.96875	5.97991	11.4817	10.6838	17.1008	17.3439	23.1793	24.5026	29.2354	29.858	33.1684	33.6226	35.8429	36.7061
	116.504	23.6318	24.4868	6.94946	5.97699	11.4736	10.6783	17.0928	17.3342	23.1595	24.4868	29.2156	29.8343	33.1476	33.59	35.8236	36.6652
	116.604	23.6184	24.4711	6.94775	5.97408	11.4607	10.6729	17.0793	17.3246	23.1461	24.4711	29.2061	29.8107	33.1157	33.5575	35.8019	36.6244
	116.704	23.603	24.4554	6.95142	5.97117	11.4678	10.6674	17.0757	17.3151	23.1419	24.4554	29.1788	29.7872	33.1105	33.5251	35.7863	36.5837
	116.804	23.5948	24.4397	6.95151	5.96827	11.4565	10.662	17.0753	17.3055	23.1225	24.4397	29.1668	29.7637	33.0686	33.4927	35.7627	36.5431
	116.904	23.5836	24.424	6.94775	5.96537	11.4602	10.6566	17.0637	17.296	23.1075	24.4241	29.1318	29.7402	33.0561	33.4605	35.7198	36.5026
	117.004	23.5596	24.4084	6.93549	5.96248	11.4487	10.6512	17.0518	17.2864	23.0911	24.4084	29.1121	29.7168	33.0256	33.4283	35.7001	36.4622
	117.104	23.5422	24.3929	6.92236	5.95959	11.4465	10.6458	17.0344	17.2769	23.0738	24.3929	29.0869	29.6935	32.9921	33.3961	35.6749	36.4219
	117.204	23.5286	24.3773	6.93994	5.95671	11.4407	10.6405	17.033	17.2674	23.0601	24.3773	29.0811	29.6702	32.9863	33.3641	35.65	36.3818
	117.304	23.5265	24.3618	6.93393	5.95384	11.4389	10.6351	17.0382	17.258	23.0463	24.3618	29.0672	29.6469	32.9727	33.3322	35.6474	36.3417
	117.404	23.4998	24.3463	6.9422	5.95097	11.4309	10.6297	17.0266	17.2485	23.0308	24.3463	29.0439	29.6237	32.957	33.3003	35.6241	36.3017
	117.504	23.5067	24.3309	6.94119	5.9481	11.4271	10.6244	17.0187	17.2391	23.0148	24.3309	29.0162	29.6006	32.9292	33.2685	35.5967	36.2618
	117.604	23.4778	24.3154	6.92432	5.94524	11.4172	10.619	17.0087	17.2297	22.9859	24.3154	28.9873	29.5775	32.8925	33.2368	35.5753	36.222
	117.704	23.4641	24.3001	6.92188	5.94238	11.4156	10.6137	16.9957	17.2203	22.98	24.3001	28.9741	29.5545	32.8788	33.2051	35.5499	36.1824
	117.804	23.4449	24.2847	6.91065	5.93953	11.4114	10.6084	16.9951	17.2109	22.9722	24.2847	28.9658	29.5315	32.8593	33.1736	35.5309	36.1428
	117.904	23.4346	24.2694	6.91626	5.93669	11.4058	10.6031	16.9817	17.2015	22.9661	24.2694	28.9519	29.5086	32.8337	33.1421	35.5087	36.1033
	118.004	23.4153	24.2541	6.9043	5.93384	11.3977	10.5978	16.9583	17.1922	22.9351	24.2541	28.9209	29.4857	32.8032	33.1107	35.4777	36.064
	118.104	23.3897	24.2388	6.89877	5.93101	11.4034	10.5925	16.9522	17.1829	22.933	24.2388	28.8957	29.4629	32.7888	33.0793	35.4521	36.0247
	118.204	23.3708	24.2236	6.8869	5.92818	11.3922	10.5872	16.9446	17.1735	22.9214	24.2236	28.8838	29.4402	32.7695	33.0481	35.4135	35.9855
	118.304	23.3743	24.2084	6.8794	5.92535	11.3918	10.5819	16.9329	17.1643	22.9019	24.2084	28.8643	29.4174	32.7499	33.0169	35.382	35.9465
	118.404	23.3545	24.1933	6.87134	5.92253	11.3838	10.5766	16.9287	17.155	22.9056	24.1933	28.8562	29.3948	32.7341	32.9858	35.3544	35.9075
	118.504	23.3354	24.1781	6.87183	5.91971	11.377	10.5714	16.9292	17.1457	22.8943	24.1781	28.8293	29.3722	32.6916	32.9548	35.3163	35.8686
	118.604	23.3155	24.163	6.87109	5.9169	11.3875	10.5661	16.9167	17.1365	22.8741	24.163	28.8052	29.3496	32.6713	32.9238	35.2955	35.8299
	118.704	23.2981	24.148	6.85742	5.91409	11.3704	10.5609	16.8918	17.1273	22.8687	24.148	28.7729	29.3271	32.6389	32.893	35.2589	35.7912
	118.804	23.2789	24.1329	6.84604	5.91129	11.3707	10.5557	16.88	17.1181	22.849	24.1329	28.7723	29.3047	32.6267	32.8622	35.2314	35.7526
	118.904	23.2708	24.1179	6.84589	5.90849	11.3743	10.5505	16.8723	17.1089	22.8414	24.1179	28.7529	29.2823	32.5956	32.8314	35.2003	35.7141
	119.004	23.2554	24.103	6.83447	5.9057	11.3589	10.5453	16.8567	17.0997	22.8257	24.103	28.7412	29.2599	32.5605	32.8008	35.1573	35.6758
	119.104	23.2588	24.088	6.84936	5.90291	11.3701	10.5401	16.8643	17.0905	22.8216	24.088	28.7332	29.2376	32.5568	32.7702	35.1415	35.6375
	119.204	23.2458	24.0731	6.83252	5.90013	11.3645	10.5349	16.8586	17.0814	22.8043	24.0731	28.7002	29.2154	32.5429	32.7397	35.0968	35.5993
	119.304	23.2335	24.0582	6.83237	5.89735	11.3565	10.5297	16.8465	17.0723	22.8041	24.0582	28.6808	29.1932	32.5115	32.7093	35.0576	35.5612
	119.404	23.2161	24.0434	6.83447	5.89457	11.3469	10.5245	16.8215	17.0632	22.7867	24.0434	28.6675	29.171	32.4749	32.679	35.0289	35.5232
	119.504	23.2118	24.0285	6.83768	5.89181	11.3504	10.5193	16.8133	17.0541	22.7707	24.0285	28.6627	29.1489	32.4546	32.6487	35.0124	35.4853
	119.604	23.1829	24.0138	6.80908	5.88904	11.3333	10.5142	16.7957	17.045	22.7496	24.0138	28.6338	29.1269	32.4262	32.6185	34.9757	35.4476
	119.704	23.1672	23.999	6.81299	5.88628	11.3259	10.509	16.7766	17.036	22.7339	23.999	28.6104	29.1049	32.4218	32.5884	34.9487	35.4099
	119.804	23.1436	23.9843	6.80502	5.88353	11.337	10.5039	16.7686	17.027	22.726	23.9843	28.5985	29.0829	32.3831	32.5583	34.9248	35.3723
	119.904	23.1201	23.9696	6.80103	5.88078	11.3252	10.4988	16.7529	17.018	22.7025	23.9696	28.5632	29.061	32.3708	32.5283	34.8817	35.3348
	120.004	23.1067	23.9549	6.79541	5.87803	11.3079	10.4937	16.7278	17.009	22.6851	23.9549	28.5381	29.0392	32.3339	32.4984	34.837	35.2973
	120.104	23.0872	23.9403	6.79492	5.87529	11.3079	10.4886	16.72	17	22.6661	23.9403	28.519	29.0174	32.303	32.4686	34.8063	35.26
	120.204	23.07	23.9256	6.78995	5.87255	11.3019	10.4835	16.7145	16.991	22.6635	23.9256	28.5165	28.9956	32.2894	32.4388	34.7725	35.2228
	120.304	23.0751	23.9111	6.79071	5.86982	11.2958	10.4784	16.7158	16.9821	22.6458	23.9111	28.4987	28.9739	32.2711	32.4092	34.7352	35.1857
	120.404	23.0522	23.8965	6.76822	5.86709	11.2846	10.4733	16.6962	16.9731	22.6228	23.8965	28.4682	28.9523	32.2286	32.3795	34.6852	35.1486
	120.504	23.0479	23.882	6.77173	5.86437	11.2764	10.4682	16.689	16.9642	22.6071	23.882	28.448	28.9307	32.2129	32.35	34.6766	35.1117
	120.604	23.0305	23.8675	6.76611	5.86165	11.2629	10.4631	16.6946	16.9553	22.6089	23.8675	28.4229	28.9091	32.1757	32.3205	34.6398	35.0749
	120.704	23.0208	23.8531	6.77588	5.85894	11.2727	10.4581	16.6926	16.9464	22.5992	23.8531	28.4131	28.8876	32.1664	32.2911	34.611	35.0381
	120.804	23.0129	23.8386	6.76776	5.85623	11.261	10.453	16.6845	16.9376	22.5793	23.8386	28.3815	28.8662	32.1461	32.2618	34.5906	35.0015
	120.904	23.0051	23.8242	6.76416	5.85353	11.2649	10.448	16.6692	16.9287	22.564	23.8242	28.3584	28.8448	32.1113	32.2325	34.548	34.9649
	121.004	22.9932	23.8099	6.7522	5.85083	11.2646	10.443	16.6611	16.9199	22.5443	23.8099	28.3269	28.8234	32.0837	32.2034	34.5165	34.9284
	121.104	22.9856	23.7955	6.75244	5.84813	11.2454	10.438	16.6497	16.9111	22.5367	23.7955	28.3076	28.8021	32.0527	32.1742	34.4777	34.892
	121.204	22.9796	23.7812	6.75033	5.84544	11.2511	10.4329	16.6476	16.9023	22.5194	23.7812	28.2938	28.7808	32.0388	32.1452	34.4521	34.8557
	121.304	22.968	23.7669	6.74658	5.84276	11.2473	10.4279	16.6321	16.8935	22.5074	23.7669	28.2588	28.7596	32.0159	32.1162	34.4096	34.8195
	121.404	22.9619	23.7527	6.7522	5.84007	11.2451	10.423	16.626	16.8847	22.5055	23.7527	28.2449	28.7384	31.9977	32.0873	34.3915	34.7834
	121.504	22.9465	23.7384	6.74463	5.8374	11.2255	10.418	16.6109	16.876	22.4859	23.7384	28.2295	28.7173	31.9633	32.0585	34.3644	34.7474
	121.604	22.9404	23.7242	6.73852	5.83472	11.2239	10.413	16.6237	16.8672	22.472	23.7242	28.2156	28.6962	31.9489	32.0297	34.3309	34.7115
	121.704	22.9211	23.7101	6.72705	5.83206	11.2119	10.408	16.6047	16.8585	22.461	23.7101	28.1924	28.6752	31.9296	32.001	34.2999	34.6757
	121.804	22.9037	23.6959	6.71353	5.82939	11.1986	10.4031	16.5795	16.8498	22.447	23.6959	28.1593	28.6542	31.8932	31.9724	34.2669	34.6399
	121.904	22.9034	23.6818	6.72104	5.82673	11.1944	10.3981	16.5792	16.8411	22.435	23.6818	28.1473	28.6333	31.8924	31.9438	34.2319	34.6043
	122.004	22.8879	23.6677	6.70606	5.82408	11.1907	10.3932	16.5754	16.8325	22.4117	23.6677	28.124	28.6124	31.8574	31.9154	34.212	34.5687
	122.104	22.8801	23.6537	6.71729	5.82143	11.1829	10.3882	16.5637	16.8238	22.3922	23.6537	28.0928	28.5916	31.8499	31.8869	34.1808	34.5332
	122.204	22.8681	23.6396	6.71759	5.81878	11.1711	10.3833	16.552	16.8152	22.3804	23.6396	28.0732	28.5708	31.8378	31.8586	34.1617	34.4978
	122.304	22.843	23.6257	6.71924	5.81614	11.1731	10.3784	16.5461	16.8066	22.3511	23.6257	28.0635	28.5501	31.8085	31.8303	34.1437	34.4625
	122.404	22.8313	23.6117	6.70752	5.8135	11.1653	10.3735	16.5344	16.7979	22.3436	23.6117	28.0439	28.5294	31.7895	31.8021	34.1241	34.4273
	122.504	22.8232	23.5977	6.69946	5.81087	11.1528	10.3686	16.5342	16.7894	22.3397	23.5977	28.0242	28.5087	31.7692	31.7739	34.1161	34.3922
	122.604	22.7981	23.5838	6.68213	5.80824	11.1287	10.3637	16.5203	16.7808	22.3253	23.5838	28.0068	28.4881	31.7441	31.7459	34.0792	34.3572
	122.704	22.7801	23.5699	6.66513	5.80561	11.1341	10.3588	16.4915	16.7722	22.2892	23.5699	27.9815	28.4675	31.7191	31.7179	34.0542	34.3222
	122.804	22.7725	23.5561	6.68774	5.80299	11.1455	10.3539	16.4834	16.7637	22.2923	23.5561	27.9734	28.447	31.7067	31.6899	34.0419	34.2874
	122.904	22.7534	23.5423	6.68042	5.80038	11.1338	10.3491	16.4761	16.7551	22.2733	23.5423	27.9661	28.4266	31.6994	31.662	34.0111	34.2526
	123.004	22.7412	23.5284	6.67993	5.79777	11.1221	10.3442	16.4639	16.7466	22.261	23.5284	27.9421	28.4061	31.6682	31.6342	33.9916	34.2179
	123.104	22.7205	23.5147	6.66602	5.79516	11.1008	10.3394	16.4504	16.7381	22.2398	23.5147	27.9326	28.3857	31.6464	31.6065	33.9816	34.1833
	123.204	22.7195	23.5009	6.65527	5.79256	11.1008	10.3345	16.45	16.7296	22.2203	23.5009	27.9131	28.3654	31.6272	31.5788	33.9738	34.1488
	123.304	22.712	23.4872	6.67056	5.78996	11.1007	10.3297	16.4425	16.7212	22.2126	23.4872	27.9134	28.3451	31.6267	31.5512	33.9541	34.1144
	123.404	22.6963	23.4735	6.67456	5.78736	11.0967	10.3249	16.4189	16.7127	22.2044	23.4735	27.8928	28.3249	31.6037	31.5237	33.9305	34.0801
	123.504	22.6713	23.4599	6.66861	5.78477	11.0912	10.32	16.4135	16.7043	22.1799	23.4599	27.8527	28.3047	31.5782	31.4962	33.8941	34.0458
	123.604	22.6672	23.4462	6.67267	5.78219	11.0872	10.3152	16.4055	16.6959	22.1754	23.4462	27.8486	28.2845	31.5549	31.4688	33.8859	34.0117
	123.704	22.6555	23.4326	6.67236	5.7796	11.0754	10.3104	16.3977	16.6875	22.1563	23.4326	27.8369	28.2644	31.539	31.4414	33.8663	33.9776
	123.804	22.6417	23.419	6.66635	5.77703	11.0811	10.3056	16.4034	16.6791	22.1615	23.419	27.8231	28.2444	31.5174	31.4142	33.8603	33.9436
	123.904	22.6208	23.4055	6.65723	5.77445	11.0637	10.3008	16.3821	16.6707	22.1324	23.4055	27.8057	28.2243	31.4765	31.3869	33.8312	33.9097
	124.004	22.6274	23.3919	6.67212	5.77188	11.0674	10.2961	16.3857	16.6623	22.1282	23.3919	27.7976	28.2044	31.4489	31.3598	33.8075	33.8759
	124.104	22.5793	23.3784	6.65869	5.76932	11.05	10.2913	16.3606	16.654	22.0992	23.3784	27.7725	28.1844	31.4243	31.3327	33.7789	33.8421
	124.204	22.5676	23.365	6.64697	5.76676	11.05	10.2865	16.3489	16.6457	22.0914	23.365	27.7725	28.1645	31.416	31.3057	33.7706	33.8085
	124.304	22.5598	23.3515	6.64746	5.7642	11.0383	10.2818	16.3411	16.6373	22.0718	23.3515	27.7529	28.1447	31.3969	31.2787	33.7511	33.7749
	124.404	22.5459	23.3381	6.65259	5.76165	11.0361	10.277	16.335	16.629	22.0657	23.3381	27.739	28.1249	31.3942	31.2518	33.7372	33.7414
	124.504	22.5208	23.3247	6.64697	5.7591	11.0188	10.2723	16.3215	16.6208	22.0523	23.3247	27.7217	28.1051	31.3574	31.225	33.6925	33.708
	124.604	22.509	23.3113	6.63916	5.75655	11.011	10.2676	16.3098	16.6125	22.0328	23.3113	27.7021	28.0854	31.3381	31.1982	33.6811	33.6747
	124.704	22.4778	23.298	6.62775	5.75401	10.9875	10.2629	16.2903	16.6042	22.0096	23.298	27.6784	28.0658	31.3144	31.1715	33.6383	33.6415
	124.804	22.4583	23.2847	6.62354	5.75148	10.9875	10.2581	16.2783	16.596	22.0051	23.2847	27.6517	28.0461	31.2831	31.1449	33.63	33.6083
	124.904	22.4386	23.2714	6.62338	5.74894	10.9874	10.2534	16.2589	16.5878	21.99	23.2714	27.6395	28.0266	31.2635	31.1183	33.5908	33.5752
	125.004	22.4211	23.2581	6.61768	5.74642	10.9817	10.2487	16.2535	16.5795	21.98	23.2581	27.6221	28.007	31.2343	31.0918	33.5734	33.5423
	125.104	22.4097	23.2449	6.61743	5.74389	10.9697	10.2441	16.249	16.5714	21.9686	23.2449	27.614	27.9875	31.2145	31.0654	33.5419	33.5094
	125.204	22.3956	23.2316	6.60043	5.74137	10.964	10.2394	16.2354	16.5632	21.9662	23.2316	27.5965	27.9681	31.1892	31.039	33.5049	33.4765
	125.304	22.3723	23.2185	6.60791	5.73885	10.9524	10.2347	16.22	16.555	21.9429	23.2185	27.5732	27.9486	31.1581	31.0127	33.4816	33.4438
	125.404	22.3648	23.2053	6.61182	5.73634	10.9563	10.23	16.2161	16.5468	21.9234	23.2053	27.5576	27.9293	31.1313	30.9864	33.4662	33.4111
	125.504	22.3645	23.1922	6.60431	5.73383	10.9443	10.2254	16.1965	16.5387	21.9151	23.1922	27.5381	27.9099	31.1233	30.9602	33.4347	33.3785
	125.604	22.3506	23.1791	6.60571	5.73133	10.9424	10.2207	16.1904	16.5306	21.8978	23.1791	27.5242	27.8907	31.1247	30.9341	33.3973	33.346
	125.704	22.3333	23.166	6.6001	5.72883	10.9368	10.2161	16.1848	16.5225	21.8843	23.166	27.5073	27.8714	31.0917	30.908	33.3644	33.3136
	125.804	22.3137	23.1529	6.59229	5.72633	10.925	10.2114	16.1731	16.5144	21.8726	23.1529	27.499	27.8522	31.0683	30.882	33.3336	33.2813
	125.904	22.2942	23.1399	6.58057	5.72384	10.9172	10.2068	16.1653	16.5063	21.8531	23.1399	27.4795	27.8331	31.0493	30.856	33.3136	33.249
	126.004	22.2786	23.1269	6.57666	5.72135	10.9133	10.2022	16.1619	16.4982	21.8297	23.1269	27.4561	27.8139	31.017	30.8301	33.2819	33.2168
	126.104	22.259	23.1139	6.56494	5.71887	10.9016	10.1976	16.1614	16.4902	21.8101	23.1139	27.4326	27.7949	30.9868	30.8043	33.2394	33.1847
	126.204	22.2633	23.1009	6.56137	5.71639	10.8979	10.193	16.1568	16.4821	21.8018	23.1009	27.4168	27.7758	30.9705	30.7786	33.2119	33.1527
	126.304	22.2512	23.088	6.56885	5.71391	10.8899	10.1884	16.1223	16.4741	21.7906	23.088	27.3936	27.7568	30.9467	30.7529	33.1886	33.1208
	126.404	22.2434	23.0751	6.57306	5.71144	10.8938	10.1838	16.115	16.4661	21.7867	23.0751	27.3782	27.7379	30.9203	30.7272	33.1652	33.0889
	126.504	22.2356	23.0622	6.56885	5.70897	10.886	10.1792	16.1184	16.4581	21.775	23.0622	27.3779	27.719	30.9003	30.7016	33.1339	33.0571
	126.604	22.2219	23.0494	6.57519	5.7065	10.8801	10.1746	16.1121	16.4501	21.773	23.0494	27.3608	27.7001	30.8867	30.6761	33.1207	33.0254
	126.704	22.222	23.0365	6.57837	5.70404	10.8799	10.1701	16.0889	16.4421	21.761	23.0365	27.364	27.6813	30.8669	30.6506	33.1005	32.9938
	126.804	22.2122	23.0237	6.57275	5.70159	10.8748	10.1655	16.0759	16.4342	21.744	23.0237	27.3389	27.6625	30.83	30.6252	33.0636	32.9623
	126.904	22.2043	23.0109	6.56104	5.69913	10.8777	10.1609	16.0872	16.4262	21.732	23.0109	27.3193	27.6437	30.8108	30.5999	33.0363	32.9308
	127.004	22.1992	22.9982	6.55933	5.69668	10.8608	10.1564	16.0815	16.4183	21.7303	22.9982	27.3059	27.625	30.7971	30.5746	33.0116	32.8994
	127.104	22.2024	22.9854	6.55939	5.69424	10.8606	10.1519	16.0813	16.4104	21.7183	22.9854	27.2744	27.6064	30.7661	30.5494	33.0031	32.8681
	127.204	22.1902	22.9727	6.55518	5.6918	10.8606	10.1473	16.0735	16.4025	21.7102	22.9727	27.2435	27.5877	30.7578	30.5242	32.9721	32.8368
	127.304	22.1731	22.9601	6.56103	5.68936	10.8547	10.1428	16.0676	16.3946	21.6971	22.9601	27.2373	27.5692	30.7441	30.4991	32.9581	32.8057
	127.404	22.1654	22.9474	6.54947	5.68692	10.8471	10.1383	16.06	16.3867	21.697	22.9474	27.2067	27.5506	30.7247	30.4741	32.927	32.7746
	127.504	22.1501	22.9348	6.54541	5.68449	10.8391	10.1338	16.052	16.3789	21.689	22.9348	27.2021	27.5321	30.6975	30.4491	32.9117	32.7436
	127.604	22.1497	22.9222	6.5459	5.68207	10.8318	10.1293	16.0525	16.371	21.6773	22.9222	27.1826	27.5136	30.6855	30.4241	32.9034	32.7126
	127.704	22.13	22.9096	6.54526	5.67964	10.8311	10.1248	16.0518	16.3632	21.669	22.9096	27.1512	27.4952	30.6541	30.3993	32.872	32.6818
	127.804	22.1204	22.897	6.53955	5.67722	10.8254	10.1203	16.0461	16.3554	21.6514	22.897	27.146	27.4768	30.6367	30.3744	32.8549	32.651
	127.904	22.1125	22.8845	6.53955	5.67481	10.8137	10.1158	16.0461	16.3476	21.6407	22.8845	27.1377	27.4585	30.6176	30.3497	32.8312	32.6203
	128.004	22.093	22.872	6.52783	5.6724	10.802	10.1114	16.0269	16.3398	21.6319	22.872	27.1068	27.4402	30.6093	30.325	32.8116	32.5897
	128.104	22.0933	22.8595	6.52832	5.66999	10.7945	10.1069	16.0227	16.332	21.6133	22.8595	27.0947	27.4219	30.5898	30.3004	32.7921	32.5591
	128.204	22.0872	22.847	6.54541	5.66758	10.7961	10.1024	16.0208	16.3242	21.6187	22.847	27.0811	27.4037	30.5644	30.2758	32.7667	32.5286
	128.304	22.0696	22.8346	6.53174	5.66518	10.7825	10.098	15.9959	16.3165	21.6014	22.8346	27.0635	27.3855	30.5273	30.2512	32.7413	32.4982
	128.404	22.0676	22.8221	6.52618	5.66279	10.7766	10.0935	16.0012	16.3088	21.607	22.8221	27.0503	27.3673	30.5136	30.2268	32.7159	32.4679
	128.504	22.0561	22.8097	6.53384	5.66039	10.7773	10.0891	15.9821	16.301	21.5954	22.8097	27.0304	27.3492	30.4825	30.2024	32.6892	32.4376
	128.604	22.0518	22.7974	6.53354	5.658	10.7765	10.0847	15.9977	16.2933	21.5834	22.7974	27.0187	27.3311	30.4705	30.178	32.6767	32.4075
	128.704	22.0408	22.785	6.51855	5.65562	10.7722	10.0802	15.9934	16.2856	21.5601	22.785	27.0029	27.3131	30.4472	30.1537	32.6534	32.3773
	128.804	22.052	22.7727	6.52978	5.65324	10.761	10.0758	15.9859	16.2779	21.5406	22.7727	26.9756	27.2951	30.4277	30.1295	32.6339	32.3473
	128.904	22.0284	22.7604	6.52573	5.65086	10.7574	10.0714	15.9776	16.2703	21.5253	22.7604	26.9603	27.2772	30.4041	30.1053	32.5986	32.3173
	129.004	22.0128	22.7481	6.51016	5.64848	10.757	10.067	15.9665	16.2626	21.5132	22.7481	26.9364	27.2592	30.3807	30.0812	32.5752	32.2875
	129.104	21.9954	22.7359	6.51251	5.64611	10.7473	10.0626	15.968	16.255	21.5074	22.7359	26.9189	27.2414	30.3632	30.0571	32.5382	32.2576
	129.204	21.9952	22.7236	6.51987	5.64374	10.7592	10.0582	15.9483	16.2473	21.4955	22.7236	26.8993	27.2235	30.3435	30.0331	32.5071	32.2279
	129.304	21.9719	22.7114	6.508	5.64138	10.7512	10.0539	15.9329	16.2397	21.4843	22.7114	26.8646	27.2057	30.3163	30.0091	32.4796	32.1982
	129.404	21.968	22.6992	6.49689	5.63902	10.7356	10.0495	15.9211	16.2321	21.4683	22.6992	26.86	27.1879	30.3046	29.9852	32.4484	32.1686
	129.504	21.9522	22.6871	6.49643	5.63666	10.7315	10.0451	15.9054	16.2245	21.4608	22.6871	26.8371	27.1702	30.2888	29.9614	32.4209	32.1391
	129.604	21.937	22.6749	6.49243	5.63431	10.7158	10.0408	15.8896	16.2169	21.4485	22.6749	26.8289	27.1525	30.2731	29.9376	32.3973	32.1096
	129.704	21.9172	22.6628	6.47363	5.63196	10.697	10.0364	15.8782	16.2094	21.4254	22.6628	26.7861	27.1349	30.2421	29.9138	32.3663	32.0803
	129.804	21.9094	22.6507	6.48486	5.62961	10.6965	10.0321	15.8708	16.2018	21.4061	22.6507	26.7671	27.1172	30.2226	29.8901	32.3468	32.051
	129.904	21.8979	22.6387	6.4733	5.62727	10.6889	10.0277	15.8705	16.1943	21.406	22.6387	26.7589	27.0997	30.211	29.8665	32.3154	32.0217
	130.004	21.8821	22.6266	6.47736	5.62493	10.6809	10.0234	15.8547	16.1867	21.3985	22.6266	26.7432	27.0821	30.1953	29.8429	32.2804	31.9925
	130.104	21.8706	22.6146	6.47729	5.6226	10.6812	10.0191	15.8358	16.1792	21.3904	22.6146	26.7239	27.0646	30.1877	29.8194	32.2611	31.9634
	130.204	21.8682	22.6026	6.48267	5.62026	10.6787	10.0147	15.8369	16.1717	21.3841	22.6026	26.71	27.0471	30.1813	29.7959	32.2391	31.9344
	130.304	21.8429	22.5906	6.46518	5.61794	10.6617	10.0104	15.8233	16.1642	21.3588	22.5906	26.6927	27.0297	30.1482	29.7725	32.2021	31.9055
	130.404	21.8333	22.5787	6.46777	5.61561	10.6636	10.0061	15.8142	16.1567	21.3419	22.5787	26.6943	27.0123	30.1386	29.7492	32.173	31.8766
	130.504	21.825	22.5667	6.47852	5.61329	10.6628	10.0018	15.8054	16.1493	21.3331	22.5667	26.6743	26.995	30.1186	29.7259	32.153	31.8478
	130.604	21.8059	22.5548	6.46338	5.61097	10.6438	9.99754	15.7789	16.1418	21.3065	22.5548	26.6592	26.9776	30.0995	29.7026	32.1066	31.819
	130.704	21.7922	22.5429	6.46954	5.60866	10.6501	9.99326	15.7922	16.1344	21.3082	22.5429	26.6538	26.9604	30.0859	29.6794	32.0812	31.7903
	130.804	21.7808	22.531	6.4773	5.60634	10.6538	9.98898	15.7813	16.127	21.3011	22.531	26.6458	26.9431	30.0666	29.6563	32.0505	31.7617
	130.904	21.7842	22.5192	6.47729	5.60404	10.6538	9.98471	15.8042	16.1195	21.3048	22.5192	26.6458	26.9259	30.0666	29.6332	32.0424	31.7332
	131.004	21.7668	22.5074	6.4834	5.60173	10.6519	9.98044	15.7903	16.1121	21.3062	22.5074	26.6321	26.9087	30.0527	29.6101	32.0281	31.7047
	131.104	21.7473	22.4956	6.49463	5.59943	10.6482	9.97619	15.7903	16.1047	21.2984	22.4956	26.6201	26.8916	30.0331	29.5872	32.0011	31.6763
	131.204	21.7275	22.4838	6.49438	5.59713	10.6475	9.97193	15.7708	16.0974	21.2752	22.4838	26.6003	26.8745	30.0251	29.5642	31.9891	31.648
	131.304	21.71	22.472	6.47681	5.59484	10.6338	9.96769	15.7646	16.09	21.2728	22.472	26.5754	26.8574	29.9997	29.5414	31.9637	31.6197
	131.404	21.6887	22.4603	6.4751	5.59255	10.6207	9.96345	15.7517	16.0826	21.2401	22.4603	26.5654	26.8404	29.9863	29.5185	31.9425	31.5915
	131.504	21.6633	22.4486	6.48145	5.59026	10.6145	9.95922	15.7454	16.0753	21.2227	22.4486	26.5479	26.8234	29.9609	29.4957	31.9171	31.5634
	131.604	21.6554	22.4369	6.4808	5.58798	10.6148	9.95499	15.7374	16.068	21.2221	22.4369	26.5168	26.8064	29.9607	29.473	31.886	31.5353
	131.704	21.6458	22.4252	6.48322	5.5857	10.6165	9.95077	15.7281	16.0606	21.2167	22.4252	26.5068	26.7895	29.9433	29.4504	31.8761	31.5073
	131.804	21.6339	22.4136	6.48276	5.58342	10.6085	9.94656	15.7159	16.0533	21.205	22.4136	26.4872	26.7726	29.9314	29.4277	31.8564	31.4794
	131.904	21.6282	22.4019	6.48486	5.58115	10.6106	9.94236	15.7185	16.046	21.2066	22.4019	26.4814	26.7557	29.9257	29.4052	31.8468	31.4516
	132.004	21.6086	22.3903	6.48486	5.57888	10.5992	9.93816	15.7102	16.0388	21.1876	22.3903	26.4619	26.7389	29.9062	29.3827	31.8273	31.4238
	132.104	21.6013	22.3788	6.47754	5.57661	10.6106	9.93396	15.6946	16.0315	21.1835	22.3788	26.4429	26.7221	29.8984	29.3602	31.8116	31.3961
	132.204	21.5891	22.3672	6.48486	5.57434	10.5994	9.92978	15.6907	16.0242	21.168	22.3672	26.4424	26.7054	29.8749	29.3378	31.7887	31.3684
	132.304	21.581	22.3556	6.48453	5.57208	10.6107	9.9256	15.6713	16.017	21.1599	22.3556	26.4233	26.6887	29.8634	29.3154	31.7884	31.3408
	132.404	21.55	22.3441	6.46973	5.56983	10.6028	9.92142	15.6638	16.0097	21.1522	22.3441	26.4155	26.672	29.8476	29.2931	31.7726	31.3133
	132.504	21.5422	22.3326	6.48096	5.56757	10.6028	9.91726	15.6672	16.0025	21.1402	22.3326	26.415	26.6553	29.8398	29.2708	31.7534	31.2858
	132.604	21.542	22.3211	6.46899	5.56532	10.5913	9.9131	15.6673	15.9953	21.14	22.3211	26.3956	26.6387	29.8083	29.2486	31.7411	31.2584
	132.704	21.5208	22.3097	6.46729	5.56308	10.593	9.90894	15.6614	15.9881	21.1187	22.3097	26.3818	26.6221	29.7875	29.2265	31.7198	31.2311
	132.804	21.509	22.2982	6.46729	5.56083	10.593	9.90479	15.6541	15.9809	21.1075	22.2982	26.3623	26.6056	29.787	29.2044	31.7003	31.2039
	132.904	21.5054	22.2868	6.47144	5.55859	10.5858	9.90065	15.6577	15.9738	21.1033	22.2868	26.3547	26.5891	29.7712	29.1823	31.6924	31.1767
	133.004	21.4998	22.2754	6.47705	5.55635	10.5911	9.89651	15.6636	15.9666	21.1011	22.2754	26.3296	26.5726	29.746	29.1603	31.671	31.1495
	133.104	21.4915	22.2641	6.47681	5.55412	10.5908	9.89238	15.6592	15.9594	21.0814	22.2641	26.321	26.5562	29.7263	29.1383	31.6512	31.1225
	133.204	21.4875	22.2527	6.46924	5.55189	10.5798	9.88826	15.6516	15.9523	21.0702	22.2527	26.3018	26.5398	29.6953	29.1164	31.6398	31.0955
	133.304	21.4854	22.2414	6.47494	5.54966	10.589	9.88415	15.6456	15.9452	21.0639	22.2414	26.2879	26.5234	29.6814	29.0946	31.6259	31.0685
	133.404	21.47	22.2301	6.45947	5.54744	10.5735	9.88003	15.634	15.9381	21.0484	22.2301	26.2529	26.507	29.6586	29.0728	31.6027	31.0417
	133.504	21.4504	22.2188	6.45978	5.54521	10.566	9.87593	15.6223	15.9309	21.0411	22.2188	26.2456	26.4907	29.6498	29.051	31.5909	31.0148
	133.604	21.4561	22.2075	6.47339	5.543	10.5674	9.87183	15.6201	15.9239	21.0462	22.2075	26.2312	26.4745	29.6247	29.0293	31.5887	30.9881
	133.704	21.4353	22.1962	6.48291	5.54078	10.554	9.86774	15.6067	15.9168	21.0367	22.1962	26.222	26.4582	29.6035	29.0076	31.5558	30.9614
	133.804	21.4386	22.185	6.47494	5.53857	10.5499	9.86365	15.6026	15.9097	21.0287	22.185	26.202	26.442	29.5838	28.986	31.5517	30.9348
	133.904	21.427	22.1738	6.47119	5.53636	10.5344	9.85957	15.5872	15.9026	21.0054	22.1738	26.1787	26.4258	29.5605	28.9645	31.5284	30.9083
	134.004	21.4153	22.1626	6.46338	5.53416	10.5349	9.8555	15.5872	15.8956	20.994	22.1626	26.1592	26.4097	29.541	28.9429	31.4972	30.8818
	134.104	21.4072	22.1514	6.46313	5.53195	10.5454	9.85143	15.5674	15.8886	20.9932	22.1514	26.1399	26.3936	29.5217	28.9215	31.4657	30.8553
	134.204	21.3896	22.1403	6.45727	5.52975	10.521	9.84737	15.5498	15.8815	20.9606	22.1403	26.1218	26.3775	29.4958	28.9001	31.452	30.829
	134.304	21.3726	22.1292	6.43604	5.52756	10.511	9.84331	15.5403	15.8745	20.9468	22.1292	26.085	26.3615	29.4667	28.8787	31.4311	30.8027
	134.404	21.3722	22.1181	6.43198	5.52537	10.515	9.83926	15.5362	15.8675	20.9428	22.1181	26.0695	26.3455	29.4513	28.8574	31.4228	30.7764
	134.504	21.3606	22.107	6.42773	5.52318	10.511	9.83522	15.5208	15.8605	20.927	22.107	26.0615	26.3295	29.4355	28.8361	31.3878	30.7503
	134.604	21.3489	22.0959	6.4165	5.52099	10.511	9.83118	15.5129	15.8535	20.9	22.0959	26.0308	26.3136	29.416	28.8149	31.3688	30.7241
	134.704	21.3372	22.0848	6.40479	5.51881	10.4993	9.82715	15.5012	15.8466	20.8804	22.0848	26.0225	26.2976	29.3964	28.7937	31.3488	30.6981
	134.804	21.3293	22.0738	6.40527	5.51663	10.4993	9.82313	15.49	15.8396	20.869	22.0738	26.0032	26.2818	29.3769	28.7726	31.3209	30.6721
	134.904	21.3154	22.0628	6.42163	5.51445	10.4932	9.81911	15.5068	15.8327	20.874	22.0628	25.9973	26.2659	29.3708	28.7515	31.2963	30.6462
	135.004	21.2922	22.0518	6.3916	5.51227	10.4744	9.81509	15.4875	15.8257	20.8433	22.0518	25.9658	26.2501	29.3281	28.7304	31.276	30.6203
	135.104	21.2964	22.0408	6.40308	5.5101	10.4976	9.81108	15.4878	15.8188	20.8358	22.0408	25.9705	26.2343	29.3127	28.7094	31.246	30.5945
	135.204	21.2823	22.0299	6.40854	5.50794	10.4913	9.80708	15.4854	15.8119	20.8295	22.0299	25.9679	26.2186	29.2874	28.6885	31.2309	30.5687
	135.304	21.2668	22.019	6.40479	5.50577	10.4875	9.80309	15.4622	15.805	20.8179	22.019	25.9604	26.2029	29.2753	28.6676	31.1969	30.5431
	135.404	21.2551	22.008	6.40479	5.50361	10.48	9.7991	15.4507	15.7981	20.8062	22.008	25.9521	26.1872	29.2558	28.6468	31.1769	30.5174
	135.504	21.2397	21.9972	6.40103	5.50145	10.4799	9.79511	15.4545	15.7912	20.8025	21.9972	25.9367	26.1715	29.2481	28.626	31.1614	30.4919
	135.604	21.2434	21.9863	6.40479	5.49929	10.4836	9.79113	15.4583	15.7843	20.7945	21.9863	25.9212	26.1559	29.2327	28.6052	31.1461	30.4664
	135.704	21.2276	21.9754	6.39633	5.49714	10.4874	9.78716	15.4503	15.7775	20.7982	21.9754	25.9207	26.1403	29.2244	28.5845	31.1416	30.4409
	135.804	21.2219	21.9646	6.38721	5.49499	10.4817	9.7832	15.4407	15.7706	20.7925	21.9646	25.9033	26.1248	29.1953	28.5638	31.1241	30.4156
	135.904	21.2102	21.9538	6.37598	5.49284	10.47	9.77923	15.4329	15.7638	20.7808	21.9538	25.8843	26.1092	29.1762	28.5432	31.0929	30.3902
	136.004	21.2024	21.943	6.38281	5.4907	10.4666	9.77528	15.425	15.757	20.7652	21.943	25.8877	26.0937	29.1718	28.5226	31.0776	30.365
	136.104	21.1947	21.9322	6.37222	5.48856	10.4779	9.77133	15.4174	15.7502	20.7536	21.9322	25.8683	26.0783	29.1642	28.5021	31.054	30.3398
	136.204	21.1787	21.9214	6.37524	5.48642	10.4697	9.76739	15.4209	15.7433	20.7493	21.9214	25.864	26.0628	29.1442	28.4816	31.038	30.3146
	136.304	21.1619	21.9107	6.36963	5.48429	10.4636	9.76345	15.3958	15.7366	20.7242	21.9107	25.8467	26.0474	29.1191	28.4612	31.0128	30.2895
	136.404	21.171	21.9	6.36703	5.48216	10.4586	9.75952	15.4019	15.7298	20.7299	21.9	25.8329	26.0321	29.1056	28.4408	30.9912	30.2645
	136.504	21.1555	21.8893	6.34033	5.48003	10.4539	9.75559	15.3977	15.723	20.7147	21.8893	25.8177	26.0167	29.0898	28.4205	30.9562	30.2395
	136.604	21.1477	21.8786	6.34033	5.4779	10.4426	9.75167	15.3899	15.7162	20.7144	21.8786	25.8174	26.0014	29.0703	28.4002	30.9366	30.2146
	136.704	21.136	21.8679	6.34033	5.47578	10.4431	9.74775	15.3785	15.7095	20.7027	21.8679	25.7983	25.9861	29.0512	28.3799	30.9249	30.1898
	136.804	21.1162	21.8573	6.34009	5.47366	10.4463	9.74385	15.374	15.7027	20.7021	21.8573	25.7976	25.9709	29.0427	28.3597	30.8939	30.165
	136.904	21.0994	21.8467	6.3266	5.47154	10.4409	9.73994	15.3613	15.696	20.6697	21.8467	25.7727	25.9557	29.0256	28.3395	30.8803	30.1403
	137.004	21.1008	21.8361	6.30939	5.46943	10.4309	9.73604	15.3625	15.6893	20.6597	21.8361	25.7744	25.9405	29.0078	28.3194	30.8624	30.1156
	137.104	21.0813	21.8255	6.30878	5.46732	10.4231	9.73215	15.3547	15.6826	20.6519	21.8255	25.7549	25.9253	28.9765	28.2993	30.8351	30.091
	137.204	21.0696	21.8149	6.30157	5.46521	10.4231	9.72826	15.343	15.6759	20.6402	21.8149	25.7432	25.9102	28.957	28.2793	30.8038	30.0664
	137.304	21.05	21.8043	6.29736	5.4631	10.4114	9.72438	15.343	15.6692	20.6319	21.8043	25.7357	25.8951	28.9374	28.2593	30.7924	30.0419
	137.404	21.05	21.7938	6.29706	5.461	10.4114	9.72051	15.3352	15.6625	20.6094	21.7938	25.7314	25.88	28.9179	28.2394	30.7804	30.0175
	137.504	21.0388	21.7833	6.28986	5.4589	10.4114	9.71664	15.3123	15.6558	20.6124	21.7833	25.7119	25.865	28.8984	28.2195	30.7726	29.9931
	137.604	21.0305	21.7728	6.28534	5.4568	10.3918	9.71277	15.3157	15.6492	20.5891	21.7728	25.7041	25.85	28.8871	28.1996	30.7531	29.9687
	137.704	21.0307	21.7623	6.27799	5.45471	10.392	9.70891	15.3161	15.6425	20.57	21.7623	25.6852	25.835	28.879	28.1798	30.7303	29.9445
	137.804	21.0147	21.7519	6.27377	5.45262	10.3956	9.70506	15.3077	15.6359	20.5658	21.7519	25.6883	25.8201	28.8631	28.1601	30.7256	29.9203
	137.904	21.0036	21.7414	6.27017	5.45053	10.3842	9.70121	15.3041	15.6293	20.5427	21.7414	25.6652	25.8051	28.8394	28.1403	30.7019	29.8961
	138.004	20.9913	21.731	6.27377	5.44844	10.3878	9.69737	15.296	15.6227	20.5458	21.731	25.6683	25.7903	28.8123	28.1206	30.6748	29.872
	138.104	20.9796	21.7206	6.26987	5.44636	10.3722	9.69353	15.2843	15.616	20.519	21.7206	25.6336	25.7754	28.7967	28.101	30.6513	29.8479
	138.204	20.9641	21.7102	6.25439	5.44428	10.3684	9.6897	15.2688	15.6094	20.5074	21.7102	25.6182	25.7606	28.7734	28.0814	30.6281	29.8239
	138.304	20.9561	21.6998	6.25415	5.4422	10.3564	9.68588	15.2612	15.6029	20.4954	21.6998	25.5989	25.7458	28.7536	28.0619	30.6161	29.8
	138.404	20.9387	21.6895	6.24854	5.44013	10.3508	9.68205	15.2551	15.5963	20.482	21.6895	25.5928	25.731	28.7285	28.0424	30.5909	29.7761
	138.504	20.9198	21.6791	6.24869	5.43806	10.3437	9.67824	15.2436	15.5897	20.4701	21.6791	25.5851	25.7163	28.7096	28.0229	30.5721	29.7523
	138.604	20.927	21.6688	6.24463	5.43599	10.3586	9.67443	15.2395	15.5832	20.4547	21.6688	25.5693	25.7015	28.7128	28.0035	30.5675	29.7285
	138.704	20.9153	21.6585	6.24463	5.43392	10.3472	9.67062	15.22	15.5766	20.4547	21.6585	25.5576	25.6869	28.6933	27.9841	30.5558	29.7048
	138.804	20.9072	21.6482	6.24829	5.43186	10.3584	9.66683	15.2119	15.5701	20.4505	21.6482	25.5535	25.6722	28.6769	27.9647	30.5516	29.6812
	138.904	20.8728	21.638	6.22119	5.4298	10.3427	9.66303	15.1887	15.5635	20.4234	21.638	25.519	25.6576	28.6386	27.9454	30.517	29.6576
	139.004	20.8761	21.6277	6.22104	5.42774	10.3354	9.65924	15.1768	15.557	20.4154	21.6277	25.5067	25.643	28.6189	27.9262	30.5053	29.634
	139.104	20.8528	21.6175	6.21729	5.42569	10.3313	9.65546	15.1653	15.5505	20.3995	21.6175	25.4954	25.6284	28.5956	27.907	30.4816	29.6105
	139.204	20.8407	21.6073	6.21744	5.42364	10.3315	9.65168	15.154	15.544	20.3884	21.6073	25.4836	25.6139	28.588	27.8878	30.47	29.5871
	139.304	20.8137	21.5971	6.2207	5.42159	10.3232	9.64791	15.1458	15.5375	20.3843	21.5971	25.4756	25.5994	28.58	27.8687	30.4542	29.5637
	139.404	20.8017	21.5869	6.20917	5.41954	10.3157	9.64414	15.1342	15.5311	20.3723	21.5869	25.4675	25.5849	28.5602	27.8496	30.4349	29.5403
	139.504	20.7864	21.5768	6.20215	5.4175	10.3157	9.64038	15.1379	15.5246	20.357	21.5768	25.4482	25.5704	28.5331	27.8305	30.4191	29.5171
	139.604	20.7748	21.5666	6.21304	5.41546	10.308	9.63662	15.1303	15.5181	20.3454	21.5666	25.4289	25.556	28.5333	27.8115	30.3997	29.4938
[truncated: 3,506 more rows]

## Sheet: steady-state
Fig. S12b (inset)	Data		Fit
	[BMP-1[catCUB1CUB2]] (nM)	Response (RU)	[BMP-1[catCUB1CUB2]] (nM)	Response (RU)
	1.875e-08	30.4937	2.343e-09	9.07344
	2.343e-09	8.23058	3.83448e-09	11.9784
	4.687e-09	13.9172	5.32597e-09	14.5893
	9.375e-09	21.3037	6.81745e-09	16.9487
	1.875e-08	29.8669	8.30894e-09	19.0911
	3.75e-08	39.3767	9.80042e-09	21.0453
	7.5e-08	47.7747	1.12919e-08	22.835
	1.5e-07	56.3863	1.27834e-08	24.4801
			1.42749e-08	25.9974
			1.57664e-08	27.4014
			1.72578e-08	28.7041
			1.87493e-08	29.9163
			2.02408e-08	31.047
			2.17323e-08	32.1042
			2.32238e-08	33.0948
			2.47153e-08	34.0249
			2.62068e-08	34.8999
			2.76982e-08	35.7245
			2.91897e-08	36.5031
			3.06812e-08	37.2393
			3.21727e-08	37.9364
			3.36642e-08	38.5976
			3.51557e-08	39.2256
			3.66472e-08	39.8227
			3.81386e-08	40.3912
			3.96301e-08	40.9332
			4.11216e-08	41.4503
			4.26131e-08	41.9444
			4.41046e-08	42.4168
			4.55961e-08	42.8691
			4.70875e-08	43.3024
			4.8579e-08	43.7179
			5.00705e-08	44.1168
			5.1562e-08	44.4999
			5.30535e-08	44.8682
			5.4545e-08	45.2225
			5.60365e-08	45.5637
			5.75279e-08	45.8924
			5.90194e-08	46.2093
			6.05109e-08	46.5151
			6.20024e-08	46.8102
			6.34939e-08	47.0953
			6.49854e-08	47.3709
			6.64768e-08	47.6374
			6.79683e-08	47.8953
			6.94598e-08	48.1449
			7.09513e-08	48.3868
			7.24428e-08	48.6211
			7.39343e-08	48.8483
			7.54258e-08	49.0687
			7.69172e-08	49.2827
			7.84087e-08	49.4903
			7.99002e-08	49.6921
			8.13917e-08	49.8881
			8.28832e-08	50.0787
			8.43747e-08	50.264
			8.58662e-08	50.4443
			8.73576e-08	50.6198
			8.88491e-08	50.7906
			9.03406e-08	50.957
			9.18321e-08	51.1191
			9.33236e-08	51.2771
			9.48151e-08	51.4312
			9.63065e-08	51.5814
			9.7798e-08	51.728
			9.92895e-08	51.871
			1.00781e-07	52.0106
			1.02272e-07	52.1468
			1.03764e-07	52.28
			1.05255e-07	52.41
			1.06747e-07	52.5371
			1.08238e-07	52.6613
			1.0973e-07	52.7828
			1.11221e-07	52.9016
			1.12713e-07	53.0177
			1.14204e-07	53.1314
			1.15696e-07	53.2427
			1.17187e-07	53.3516
			1.18679e-07	53.4582
			1.2017e-07	53.5627
			1.21662e-07	53.665
			1.23153e-07	53.7652
			1.24645e-07	53.8634
			1.26136e-07	53.9597
			1.27628e-07	54.054
			1.29119e-07	54.1466
			1.30611e-07	54.2373
			1.32102e-07	54.3263
			1.33594e-07	54.4137
			1.35085e-07	54.4994
			1.36577e-07	54.5835
			1.38068e-07	54.666
			1.3956e-07	54.7471
			1.41051e-07	54.8267
			1.42543e-07	54.9049
			1.44034e-07	54.9816
			1.45526e-07	55.0571
			1.47017e-07	55.1312
			1.48509e-07	55.204
			1.5e-07	55.2756
