# Supplementary material for: Identification of PCPE-2 as the endogenous specific inhibitor of human BMP-1/tolloid-like proteinases
Source: Nat Commun. 2023 Dec 4;14:8020. doi: 10.1038/s41467-023-43401-0 (PMC10696041; doi:10.1038/s41467-023-43401-0)
Supplement: Supplementary file 4 — Source Data [file 41467_2023_43401_MOESM4_ESM.zip › Source data/SuppFig12c.xlsx]

## Sheet: Feuil1
Fig. S12c		Response (RU)
	Time (s)	BMP-1	BMP-1 + 25 nM UK	BMP-1 + 125 nM UK	BMP-1 + 625 nM UK
	-32	-0.167175	0.0266113	0.0308838	-0.0128174
	-31	-0.145447	0.0227051	0.0483398	-0.0176392
	-30	-0.110474	0.0776978	0.0925903	0.00183105
	-29	-0.078125	0.107849	0.11322	0.03125
	-28	-0.0574951	0.128479	0.144104	0.0499878
	-27	-0.0266113	0.148804	0.154175	0.0762329
	-26	-0.00701904	0.173157	0.160889	0.0946655
	-25	0.0206299	0.167175	0.172607	0.0985718
	-24	0.0466919	0.132263	0.156067	0.0773315
	-23	0.0476685	0.0913696	0.114014	0.0595093
	-22	0.0632935	0.109375	0.0823975	0.0585938
	-21	0.0557861	0.113647	0.0847778	0.0643311
	-20	0.0448608	0.103027	0.0593262	0.0447998
	-19	0.05896	0.106201	0.0968628	0.0686646
	-18	0.034668	0.117188	0.0853882	0.041687
	-17	0.0448608	0.103821	0.105103	0.0535889
	-16	0.0389404	0.0948486	0.1073	0.0617676
	-15	0.0413208	0.0866699	0.0917358	0.0461426
	-14	0.0292358	0.0844116	0.0788574	0.0544434
	-13	0.0609741	0.105591	0.102783	0.0771484
	-12	0.0812988	0.137268	0.109741	0.0950317
	-11	0.121094	0.164612	0.131287	0.0887451
	-10	0.127625	0.153442	0.126831	0.0839233
	-9	0.128784	0.144897	0.106934	0.09375
	-8	0.107605	0.116638	0.100281	0.0780029
	-7	0.105347	0.0842896	0.0838623	0.0714111
	-6	0.0887451	0.0795898	0.0740356	0.055603
	-5	0.0545044	0.0648804	0.0526123	0.0460815
	-4	0.057373	0.0608521	0.0640259	0.0523071
	-3	0.0166016	0.0217896	0.0189819	0.022522
	-2	-0.00476074	0.00933838	0.0128174	-0.00164795
	-1	-0.0129395	-0.0113525	0.00427246	-0.00628662
	0	0	0	0	0
	1	-0.00476074	0.00152588	0.0117188	0.0022583
	2	0.000793457	0.036438	0.0336304	0.0184326
	3	0.0372314	0.0641479	0.0477905	0.0477905
	4	0.0437012	0.0667725	0.0602417	0.0567017
	5	0.0108643	0.0491333	0.0136108	0.0266113
	6	0.00299072	0.0288086	-0.0148926	0
	7	0.00378418	0.0296021	0.0143433	0.0303345
	8	0.0437622	0.0119629	0.0349731	0.0552979
	9	-0.199158	-0.121582	0.095459	0.131958
	10	1.65881	-5.00769	-4.66608	-3.84882
	11	-4.34119	5.24408	7.18048	6.0943
	12	5.94495	6.88629	9.59442	9.12158
	13	10.5809	12.2561	14.699	14.0842
	14	16.5791	17.6109	19.7222	19.0629
	15	21.7985	22.1584	24.0917	23.4829
	16	26.5583	26.4347	28.0525	27.3931
	17	30.9557	30.361	31.6788	30.9752
	18	34.7077	33.6086	34.7715	34.0211
	19	37.9844	36.6517	37.5936	36.7475
	20	40.9567	39.2739	40.1046	39.1011
	21	43.5864	41.6796	42.2846	41.2596
	22	45.8364	43.6408	44.1248	43.0956
	23	47.8959	45.5789	45.8384	44.7982
	24	49.7957	47.267	47.4148	46.3428
	25	51.3966	48.7775	48.7633	47.6222
	26	52.9424	50.1979	50.0068	48.7608
	27	54.2869	51.439	51.1357	49.8594
	28	55.5787	52.5792	52.1715	50.8023
	29	56.7991	53.5855	53.1661	51.7133
	30	57.9039	54.5744	53.9954	52.5467
	31	58.8695	55.4868	54.7786	53.2943
	32	59.8317	56.3099	55.5814	53.988
	33	60.6742	57.0387	56.2308	54.7037
	34	61.4332	57.7989	56.9953	55.317
	35	62.1418	58.4801	57.6073	55.8868
	36	62.8691	59.1246	58.1025	56.4135
	37	63.525	59.675	58.6079	56.9333
	38	64.2238	60.2297	59.0876	57.4767
	39	64.8464	60.7386	59.5413	57.9676
	40	65.3535	61.2474	59.9625	58.3994
	41	65.8948	61.7496	60.3697	58.8
	42	66.4414	62.2845	60.8639	59.2161
	43	66.9433	62.697	61.2075	59.5469
	44	67.325	63.1138	61.5572	59.9196
	45	67.7775	63.5228	61.9084	60.2463
	46	68.2488	63.9289	62.2387	60.545
	47	68.6797	64.3266	62.5485	60.8458
	48	69.1032	64.6888	62.9036	61.2061
	49	69.5422	65.0571	63.2086	61.5654
	50	70.0087	65.4466	63.5142	61.9124
	51	70.4064	65.8259	63.7884	62.2451
	52	70.7286	66.2083	64.0572	62.5158
	53	71.117	66.5748	64.386	62.7755
	54	71.4911	66.8391	64.6414	63.0184
	55	71.8341	67.0883	64.9025	63.2775
	56	72.1916	67.3755	65.1333	63.54
	57	72.5098	67.7172	65.3981	63.797
	58	72.8408	68.0169	65.6257	64.0217
	59	73.1434	68.2963	65.806	64.2421
	60	73.495	68.5697	66.1487	64.4765
	61	73.7949	68.817	66.4294	64.7267
	62	74.0468	69.0707	66.634	64.9786
	63	74.3403	69.3473	66.8173	65.2143
	64	74.6541	69.6594	67.0645	65.4295
	65	74.881	69.8956	67.241	65.6103
	66	75.0997	70.1481	67.3794	65.8177
	67	75.4453	70.3879	67.6174	66.0369
	68	75.7267	70.5935	67.7665	66.226
	69	75.9786	70.8107	67.9174	66.4072
	70	76.2082	71.0829	68.0981	66.5997
	71	76.4872	71.3627	68.315	66.7961
	72	76.7695	71.556	68.4869	66.9853
	73	77.0054	71.7433	68.6595	67.1981
	74	77.2422	72.0045	68.844	67.4064
	75	77.5196	72.2653	69.0518	67.6017
	76	77.8114	72.4886	69.264	67.8038
	77	78.0848	72.7297	69.4476	67.9874
	78	78.3196	73.0267	69.6042	68.176
	79	78.5195	73.2055	69.7339	68.3251
	80	78.6914	73.3551	69.9188	68.4544
	81	78.8771	73.5071	70.1215	68.5928
	82	79.0739	73.7015	70.2847	68.7665
	83	79.3008	73.9183	70.45	68.9561
	84	79.5801	74.1069	70.6003	69.1164
	85	79.8771	74.3344	70.8207	69.3244
	86	80.1572	74.5258	70.9684	69.4825
	87	80.3633	74.7102	71.111	69.6473
	88	80.5602	74.9135	71.2621	69.827
	89	80.7375	75.0837	71.447	69.9953
	90	80.9137	75.2657	71.5942	70.1454
	91	81.0967	75.4555	71.7313	70.2773
	92	81.2765	75.6274	71.8696	70.4102
	93	81.4167	75.7582	72.0084	70.5195
	94	81.5714	75.9094	72.1064	70.6465
	95	81.7324	76.0707	72.1899	70.788
	96	81.916	76.2515	72.3084	70.9183
	97	82.1035	76.3928	72.3873	70.9988
	98	82.3436	76.4799	72.46	71.0078
	99	82.4512	76.5218	72.529	71.0986
	100	82.1248	76.2717	76.7381	81.1671
	101	88.5861	79.8862	68.5779	61.0373
	102	75.2867	70.7	67.963	66.2286
	103	76.8219	70.1655	65.405	63.7865
	104	74.4611	68.0952	63.3945	61.8596
	105	72.6295	66.2395	61.7339	60.2587
	106	71.0968	64.7849	60.3738	58.9075
	107	69.6035	63.4974	59.1023	57.7158
	108	68.375	62.1862	58.0145	56.676
	109	67.2493	61.0935	56.9531	55.7435
	110	66.1814	60.1027	56.0513	54.9049
	111	65.1496	59.242	55.2606	54.0763
	112	64.3133	58.3262	54.5329	53.3789
	113	63.4959	57.4665	53.8035	52.6211
	114	62.7167	56.709	53.1423	51.9395
	115	61.8909	56.0554	52.4903	51.2891
	116	61.1648	55.3657	51.9012	50.6523
	117	60.5047	54.6672	51.2731	49.9981
	118	59.8427	54.056	50.7438	49.5087
	119	59.2031	53.4691	50.2031	49.0372
	120	58.6055	52.9193	49.702	48.4637
	121	58.0731	52.2574	49.1637	47.9395
	122	57.4719	51.7946	48.6523	47.4778
	123	56.9344	51.3049	48.1832	47.0212
	124	56.462	50.7602	47.7538	46.632
	125	55.8741	50.2048	47.2546	46.218
	126	55.3257	49.7404	46.7867	45.7731
	127	54.923	49.3259	46.4218	45.3586
	128	54.4452	48.9574	46.1051	44.9894
	129	53.9463	48.5909	45.6932	44.6425
	130	53.5449	48.1469	45.2606	44.3113
	131	53.1561	47.6996	44.8871	43.9091
	132	52.7558	47.3454	44.5723	43.5493
	133	52.373	46.9875	44.2546	43.2275
	134	52.0348	46.6486	43.8942	42.9072
	135	51.6622	46.2485	43.5437	42.5869
	136	51.3389	45.9252	43.2723	42.2959
	137	51.0169	45.6149	42.994	42.0169
	138	50.6719	45.3052	42.694	41.7275
	139	50.3132	44.9868	42.412	41.4484
	140	49.9727	44.6994	42.1246	41.1618
	141	49.632	44.4098	41.8132	40.8391
	142	49.3105	44.0863	41.5007	40.5586
	143	49.0125	43.7766	41.2234	40.3222
	144	48.6738	43.4659	40.946	40.0956
	145	48.3535	43.1812	40.696	39.8925
	146	48.0733	42.9135	40.4315	39.6827
	147	47.8105	42.6791	40.1921	39.4581
	148	47.5261	42.4816	39.9723	39.2
	149	47.2275	42.2097	39.7734	38.9531
	150	46.9569	41.9113	39.5398	38.7286
	151	46.6905	41.5999	39.2827	38.425
	152	46.4273	41.343	39.0242	38.1619
	153	46.1808	41.0895	38.8222	37.9485
	154	45.9405	40.8402	38.6147	37.7844
	155	45.7028	40.5902	38.4148	37.5895
	156	45.4727	40.3586	38.1824	37.3391
	157	45.2344	40.1196	37.9556	37.0809
	158	45.0136	39.9018	37.7433	36.9023
	159	44.7636	39.7102	37.5798	36.7305
	160	44.4824	39.5004	37.3789	36.5586
	161	44.2256	39.277	37.1147	36.3828
	162	43.9764	39.0147	36.8893	36.1933
	163	43.7342	38.7408	36.7128	36.0011
	164	43.535	38.5277	36.571	35.8352
	165	43.3279	38.3225	36.3901	35.652
	166	43.1143	38.1194	36.1943	35.4457
	167	42.9061	37.9077	36.0125	35.2578
	168	42.708	37.7386	35.8523	35.1083
	169	42.496	37.5774	35.6968	34.9581
	170	42.285	37.3765	35.5046	34.7898
	171	42.0847	37.2169	35.3132	34.6113
	172	41.916	37.0394	35.1425	34.4617
	173	41.7167	36.8785	34.9957	34.2941
	174	41.5313	36.725	34.825	34.1512
	175	41.3563	36.55	34.6648	33.9844
	176	41.2043	36.3892	34.4851	33.8098
	177	41.043	36.2297	34.3551	33.6708
	178	40.8581	36.093	34.2449	33.5441
	179	40.6642	35.9116	34.1027	33.3925
	180	40.4941	35.7379	33.9438	33.2188
	181	40.3417	35.5668	33.7918	33.0703
	182	40.1844	35.429	33.6442	32.9396
	183	40.0058	35.2965	33.4844	32.799
	184	39.8222	35.1496	33.3257	32.6884
	185	39.6844	35.0004	33.1854	32.5402
	186	39.5246	34.8289	33.0625	32.4083
	187	39.3668	34.6707	32.9449	32.2907
	188	39.2461	34.5308	32.8426	32.1789
	189	39.0843	34.4195	32.7188	32.0657
	190	38.9626	34.3177	32.6032	31.9686
	191	38.8019	34.1984	32.4722	31.8681
	192	38.6512	34.0677	32.3426	31.7392
	193	38.4922	33.9079	32.2144	31.6068
	194	38.3497	33.7438	32.0801	31.4857
	195	38.1843	33.5986	31.975	31.3806
	196	38.0194	33.4789	31.8757	31.2617
	197	37.838	33.3296	31.7628	31.1124
	198	37.7088	33.1937	31.6343	30.9717
	199	37.5877	33.0502	31.5125	30.8425
	200	37.4533	32.9124	31.3846	30.7405
	201	37.3133	32.7894	31.2937	30.6218
	202	37.1778	32.6782	31.2109	30.5176
	203	37.0684	32.5571	31.1147	30.42
	204	36.9392	32.4165	30.9675	30.2997
	205	36.8438	32.2883	30.8347	30.1914
	206	36.71	32.1754	30.7188	30.0988
	207	36.5964	32.0147	30.5953	29.9843
	208	36.4416	31.858	30.4726	29.8612
	209	36.3425	31.7335	30.393	29.744
	210	36.2147	31.6116	30.3035	29.623
	211	36.0858	31.5229	30.1784	29.5234
	212	35.9816	31.4222	30.0636	29.4165
	213	35.8789	31.3383	29.9722	29.334
	214	35.7738	31.2364	29.8707	29.2556
	215	35.6429	31.1345	29.7891	29.1779
	216	35.5046	31.0063	29.6754	29.1056
	217	35.3927	30.9351	29.5818	29.0272
	218	35.2989	30.8255	29.4981	28.9289
	219	35.1766	30.7407	29.4012	28.832
	220	35.0793	30.6664	29.3121	28.7481
	221	34.9647	30.5296	29.2057	28.6191
	222	34.873	30.4379	29.1023	28.5195
	223	34.7725	30.319	29.0253	28.4191
	224	34.6705	30.2139	28.9451	28.3229
	225	34.5302	30.0823	28.8425	28.2217
	226	34.4167	29.9933	28.7731	28.1425
	227	34.3144	29.8734	28.7055	28.0527
	228	34.1916	29.7682	28.6034	27.9777
	229	34.0748	29.6691	28.4976	27.902
	230	33.9922	29.5688	28.3973	27.8177
	231	33.912	29.4762	28.293	27.747
	232	33.8438	29.3793	28.2039	27.6447
	233	33.7707	29.2777	28.1328	27.5461
	234	33.6755	29.1801	28.0407	27.4481
	235	33.5625	29.0726	27.9832	27.3906
	236	33.4414	28.9709	27.8914	27.298
	237	33.3185	28.8676	27.7801	27.2117
	238	33.2004	28.7894	27.7039	27.1113
	239	33.1166	28.7219	27.6276	27.0448
	240	33.0644	28.6481	27.5456	26.9688
	241	32.9669	28.559	27.4362	26.8819
	242	32.8721	28.484	27.3534	26.7969
	243	32.778	28.3871	27.2565	26.7109
	244	32.6768	28.3184	27.1667	26.6035
	245	32.5711	28.2415	27.0875	26.5078
	246	32.4455	28.1432	27.0253	26.4249
	247	32.3513	28.0785	26.9617	26.3719
	248	32.2512	28.0074	26.8652	26.303
	249	32.1631	27.9308	26.7926	26.2136
	250	32.0711	27.8332	26.6903	26.1211
	251	31.9547	27.7433	26.5934	26.0125
	252	31.8155	27.6402	26.4957	25.9083
	253	31.7258	27.5641	26.3976	25.8138
	254	31.6483	27.515	26.3368	25.751
	255	31.5809	27.4368	26.2496	25.6873
	256	31.4905	27.3297	26.162	25.6086
	257	31.4351	27.2823	26.1017	25.5625
	258	31.3546	27.2113	26.0193	25.4922
	259	31.2897	27.1527	25.949	25.4297
	260	31.2002	27.0354	25.8483	25.3542
	261	31.1437	26.9957	25.8027	25.2984
	262	31.0722	26.9222	25.7457	25.2478
	263	30.9699	26.8571	25.6895	25.1966
	264	30.8719	26.7805	25.6246	25.1494
	265	30.8133	26.7208	25.5856	25.0809
	266	30.7167	26.6606	25.5234	25.0204
	267	30.6425	26.5895	25.4539	24.962
	268	30.5644	26.5375	25.3835	24.8984
	269	30.4863	26.4602	25.2937	24.8367
	270	30.4054	26.3922	25.2411	24.7711
	271	30.3339	26.3285	25.1696	24.6793
	272	30.2625	26.2777	25.1345	24.6387
	273	30.1914	26.2113	25.0723	24.5891
	274	30.0928	26.1312	24.9929	24.5203
	275	30.0007	26.0225	24.9351	24.4529
	276	29.9042	25.9382	24.8385	24.3741
	277	29.8527	25.8402	24.7557	24.2842
	278	29.8269	25.7718	24.6979	24.203
	279	29.7949	25.7368	24.6464	24.13
	280	29.7352	25.6896	24.5863	24.0798
	281	29.6312	25.6239	24.5206	24.0259
	282	29.5399	25.5597	24.4617	23.9755
	283	29.4433	25.4915	24.3931	23.9384
	284	29.3641	25.4133	24.3153	23.8845
	285	29.2941	25.321	24.2148	23.8118
	286	29.2057	25.2511	24.1442	23.7316
	287	29.166	25.189	24.1044	23.6786
	288	29.0921	25.1364	24.0536	23.598
	289	29.0331	25.0909	24.0135	23.5632
	290	28.987	25.0387	23.9675	23.5128
	291	28.9285	25.0087	23.9261	23.4723
	292	28.884	24.9489	23.8875	23.4219
	293	28.8144	24.8668	23.8235	23.3676
	294	28.746	24.8185	23.7477	23.327
	295	28.6689	24.7232	23.6328	23.2323
	296	28.5779	24.6252	23.5738	23.1719
	297	28.4952	24.5353	23.5046	23.1105
	298	28.3942	24.4613	23.4556	23.0114
	299	28.3107	24.3988	23.4034	22.9379
	300	28.2422	24.3413	23.3553	22.8867
	301	28.2286	24.2953	23.3132	22.8486
	302	28.1922	24.2465	23.2679	22.7891
	303	28.1366	24.1691	23.1944	22.7188
	304	28.0791	24.1234	23.1843	22.7137
	305	28.0283	24.0902	23.1655	22.6819
	306	27.944	24.021	23.0945	22.6042
	307	27.8995	23.9868	23.0507	22.5714
	308	27.857	23.9591	23.0337	22.532
	309	27.7881	23.9304	22.9979	22.4905
	310	27.705	23.8711	22.9272	22.4233
	311	27.617	23.814	22.8573	22.3527
	312	27.5361	23.7487	22.7842	22.2902
	313	27.4675	23.6797	22.723	22.2429
	314	27.4183	23.6215	22.6443	22.1719
	315	27.3524	23.5699	22.5886	22.1133
	316	27.3215	23.5383	22.5456	22.0762
	317	27.2938	23.4985	22.4968	22.049
	318	27.2473	23.4509	22.4609	21.9994
	319	27.2035	23.4012	22.4144	21.9665
	320	27.1678	23.346	22.375	21.9403
	321	27.1057	23.274	22.3015	21.8976
	322	27.0272	23.2249	22.277	21.8535
	323	26.9374	23.1624	22.2363	21.8144
	324	26.8592	23.0783	22.1791	21.7459
	325	26.7346	23.0085	22.1116	21.6683
	326	26.6786	22.9484	22.0686	21.6324
	327	26.6317	22.9164	22.0057	21.582
	328	26.5743	22.8597	21.946	21.5376
	329	26.5196	22.8079	21.864	21.49
	330	26.4734	22.7621	21.8339	21.4503
	331	26.455	22.7184	21.7944	21.4297
	332	26.3936	22.679	21.7617	21.3906
	333	26.2975	22.6313	21.7145	21.332
	334	26.2363	22.609	21.6843	21.282
	335	26.2015	22.5785	21.6346	21.2511
	336	26.1401	22.5295	21.5757	21.2117
	337	26.1074	22.4952	21.5465	21.2148
	338	26.0938	22.478	21.5253	21.1914
	339	26.0793	22.4691	21.5035	21.1992
	340	26.0342	22.4254	21.4667	21.1506
	341	25.9742	22.3651	21.4155	21.1012
	342	25.9016	22.3091	21.3437	21.0392
	343	25.8622	22.2574	21.2997	20.9993
	344	25.793	22.2251	21.2802	20.9492
	345	25.7227	22.173	21.2546	20.9012
	346	25.6697	22.0902	21.2028	20.8387
	347	25.6098	22.066	21.1602	20.8168
	348	25.5445	22.0323	21.1566	20.7749
	349	25.4905	21.9762	21.1016	20.718
	350	25.444	21.923	21.043	20.6602
	351	25.3819	21.848	20.9741	20.6183
	352	25.3295	21.7522	20.9449	20.5651
	353	25.3156	21.7067	20.8906	20.509
	354	25.2831	21.679	20.8727	20.4911
	355	25.2558	21.6605	20.8367	20.455
	356	25.2061	21.6108	20.7842	20.4016
	357	25.1738	21.5891	20.7429	20.3575
	358	25.1442	21.5493	20.6879	20.3025
	359	25.0761	21.5004	20.6453	20.2715
	360	25.0246	21.4503	20.569	20.2227
	361	24.9679	21.4109	20.5156	20.1782
	362	24.9238	21.3741	20.491	20.1484
	363	24.8553	21.3256	20.4645	20.1042
	364	24.795	21.2631	20.4327	20.0588
	365	24.769	21.2433	20.4183	20.0249
	366	24.6932	21.1771	20.3698	19.9678
	367	24.6542	21.1429	20.326	19.9308
	368	24.6116	21.0992	20.3054	19.8925
	369	24.5586	21.0571	20.2628	19.8469
	370	24.5203	21.0012	20.2125	19.8181
	371	24.5028	20.9507	20.1745	19.7734
	372	24.4805	20.8977	20.1566	19.7365
	373	24.4472	20.8644	20.1296	19.7119
	374	24.416	20.8434	20.0772	19.663
	375	24.3918	20.8278	20.0331	19.6274
	376	24.3347	20.7972	19.9741	19.5906
	377	24.2831	20.7706	19.9219	19.5597
	378	24.2469	20.7426	19.9048	19.5525
	379	24.1933	20.7102	19.8817	19.5383
	380	24.1523	20.6538	19.8367	19.5411
	381	24.123	20.5815	19.8309	19.5148
	382	24.1122	20.5383	19.8121	19.4959
	383	24.1133	20.5074	19.7929	19.4669
	384	24.0707	20.4645	19.75	19.4474
	385	24.032	20.4183	19.7	19.38
	386	23.9933	20.3782	19.6531	19.3328
	387	23.9394	20.3266	19.5952	19.2784
	388	23.8901	20.3117	19.5671	19.2323
	389	23.8456	20.2805	19.5143	19.1922
	390	23.796	20.2273	19.4745	19.1389
	391	23.7558	20.1801	19.4362	19.114
	392	23.711	20.1328	19.4031	19.0633
	393	23.6649	20.0765	19.3882	19.0547
	394	23.6144	20.0132	19.3448	19.0199
	395	23.5828	19.9974	19.3004	18.9872
	396	23.5402	19.9789	19.2625	18.9669
	397	23.5065	19.9507	19.2253	18.9403
	398	23.455	19.929	19.1815	18.9102
	399	23.4131	19.9293	19.1843	18.88
	400	23.4061	19.9213	19.1763	18.8925
	401	23.4023	19.9042	19.1921	18.9023
	402	23.4176	19.8754	19.2039	18.8906
	403	23.3527	19.7887	19.1335	18.8125
	404	23.2841	19.7407	19.0641	18.7392
	405	23.2493	19.6978	19.0028	18.6672
	406	23.2352	19.6782	18.9637	18.6414
	407	23.1925	19.6693	18.9235	18.6203
	408	23.1295	19.641	18.8651	18.5839
	409	23.1035	19.6157	18.8268	18.5711
	410	23.053	19.5767	18.7654	18.55
	411	23.0114	19.5461	18.723	18.5106
	412	22.961	19.5153	18.718	18.4661
	413	22.9042	19.4593	18.7	18.4055
	414	22.8711	19.4397	18.6636	18.359
	415	22.8704	19.4195	18.6599	18.345
	416	22.8523	19.3964	18.6629	18.3317
	417	22.8133	19.3519	18.6246	18.3019
	418	22.7753	19.3112	18.576	18.2706
	419	22.7422	19.2794	18.5731	18.2606
	420	22.7004	19.236	18.5292	18.2258
	421	22.6569	19.1984	18.4877	18.1851
	422	22.6171	19.1793	18.4597	18.1534
	423	22.5928	19.1594	18.4343	18.1289
	424	22.585	19.1315	18.3875	18.1105
	425	22.5698	19.1346	18.3746	18.0839
	426	22.5331	19.1187	18.3817	18.071
	427	22.52	19.0992	18.3828	18.0785
	428	22.4753	19.0715	18.364	18.0233
	429	22.4344	19.0493	18.357	17.993
	430	22.3847	18.9875	18.3339	17.9511
	431	22.3378	18.941	18.2788	17.9336
	432	22.3038	18.896	18.2264	17.9006
	433	22.2772	18.8722	18.189	17.8718
	434	22.2537	18.8257	18.1222	17.8477
	435	22.2264	18.8185	18.104	17.8494
	436	22.1827	18.7946	18.0606	17.8079
	437	22.1514	18.7935	18.0673	17.7943
	438	22.1121	18.7766	18.0787	17.7673
	439	22.091	18.7653	18.0891	17.7681
	440	22.032	18.7375	18.0728	17.7283
	441	21.9835	18.7202	18.0448	17.6897
	442	21.9422	18.6887	18.0302	17.6552
	443	21.8953	18.6616	17.9851	17.6211
	444	21.8536	18.6203	17.9402	17.6004
	445	21.8079	18.5785	17.8941	17.5695
	446	21.7731	18.5483	17.8651	17.5437
	447	21.7551	18.5218	17.8491	17.5206
	448	21.7147	18.5012	17.7791	17.4902
	449	21.6678	18.433	17.7363	17.4327
	450	21.6178	18.391	17.6745	17.3836
	451	21.5939	18.3676	17.6609	17.3594
	452	21.5527	18.3461	17.6414	17.3469
	453	21.5253	18.3383	17.6257	17.3458
	454	21.5019	18.3168	17.6023	17.3387
	455	21.4656	18.3207	17.575	17.3391
	456	21.4131	18.309	17.5554	17.3262
	457	21.373	18.2629	17.5046	17.3013
	458	21.3386	18.2407	17.4637	17.2708
	459	21.2666	18.1772	17.3902	17.2089
	460	21.2234	18.1058	17.3387	17.1786
	461	21.2015	18.0582	17.3036	17.1587
	462	21.1667	18.0277	17.2527	17.1367
	463	21.117	17.9922	17.2261	17.0925
	464	21.0821	17.9567	17.1992	17.0579
	465	21.0809	17.9669	17.2211	17.0396
	466	21.0359	17.9535	17.1854	17.0039
	467	21.0051	17.9116	17.1694	16.9648
	468	20.9816	17.9087	17.1836	16.9485
	469	20.9664	17.8858	17.1471	16.9265
	470	20.9241	17.8619	17.121	16.8988
	471	20.8865	17.8179	17.0839	16.8711
	472	20.8847	17.7894	17.0621	16.838
	473	20.8712	17.7813	17.0543	16.8185
	474	20.8311	17.7408	17.0154	16.7706
	475	20.8016	17.7074	16.9725	16.7273
	476	20.7636	17.6801	16.9275	16.6914
	477	20.7402	17.639	16.9029	16.6769
	478	20.7057	17.5928	16.8802	16.6609
	479	20.6631	17.5483	16.8612	16.6456
	480	20.6249	17.5023	16.8542	16.6297
	481	20.5858	17.4702	16.8203	16.6282
	482	20.5519	17.4574	16.7985	16.6083
	483	20.5438	17.4379	16.7731	16.5675
	484	20.5066	17.4368	16.734	16.5192
	485	20.4926	17.4176	16.6953	16.4797
	486	20.4841	17.42	16.663	16.452
	487	20.4875	17.4175	16.6873	16.4473
	488	20.4706	17.4113	16.6797	16.4446
	489	20.444	17.4176	16.6938	16.4462
	490	20.4355	17.4318	16.7165	16.4697
	491	20.416	17.3981	16.7024	16.4368
	492	20.38	17.3649	16.6962	16.4259
	493	20.3347	17.3068	16.6527	16.3837
	494	20.2889	17.2426	16.6179	16.3415
	495	20.2734	17.2289	16.5742	16.3312
	496	20.2664	17.2297	16.5728	16.3086
	497	20.2382	17.2426	16.5643	16.3008
	498	20.2139	17.261	16.5679	16.3015
	499	20.1749	17.2312	16.5441	16.2569
	500	20.1531	17.2278	16.5426	16.2383
	501	20.1171	17.1847	16.5288	16.196
	502	20.1074	17.1714	16.5085	16.1534
	503	20.0832	17.1116	16.4453	16.1094
	504	20.0731	17.0718	16.4175	16.0978
	505	20.0848	17.0413	16.3633	16.0908
	506	19.9659	16.9651	16.2625	15.9888
	507	20.0158	16.9594	16.3123	16.1707
	508	19.9526	16.9858	16.31	16.0454
	509	19.9633	16.9909	16.3136	15.994
	510	20.0422	17.0229	16.3915	16.0229
	511	20.0617	16.927	16.282	16.0056
	512	19.4446	16.7452	16.2836	16.2257
	513	19.5388	16.8082	16.2254	16.0549
	514	19.7102	16.7905	16.1854	15.91
	515	19.8761	16.8666	16.2333	15.9033
	516	20.0069	16.8704	16.1453	15.8008
	517	20.0986	16.8893	16.0613	15.6992
	518	20.0826	16.8635	16.1577	15.8573
	519	19.8975	16.8146	16.1591	15.8793
	520	19.9033	16.8462	16.1628	15.9334
	521	19.8238	16.8461	16.1754	15.9846
	522	19.7795	16.8259	16.1915	15.9922
	523	19.687	16.75	16.1899	15.9706
	524	19.5869	16.721	16.1749	15.9414
	525	19.4993	16.6216	16.1373	15.8428
	526	19.6508	16.6842	15.8967	15.648
	527	19.9776	16.6046	15.8205	15.5724
	528	19.666	16.3947	15.9424	15.639
	529	19.4111	16.4791	16.1147	15.9053
	530	19.34	16.521	15.9478	15.8308
	531	19.4408	16.5699	15.873	15.7424
	532	19.5617	16.5641	15.8406	15.662
	533	19.5625	16.5372	15.8403	15.6211
	534	19.5768	16.5618	15.8543	15.6023
	535	19.585	16.53	15.8309	15.5526
	536	19.5929	16.5277	15.8106	15.5472
	537	19.58	16.5171	15.7809	15.5469
	538	19.528	16.4764	15.728	15.525
	539	19.4587	16.426	15.699	15.5076
	540	19.3877	16.3815	15.6678	15.4835
	541	19.3377	16.3527	15.6479	15.455
	542	19.2791	16.3218	15.6257	15.4308
	543	19.2275	16.2717	15.5956	15.3925
	544	19.171	16.2476	15.5643	15.3292
	545	19.1531	16.2344	15.5367	15.2813
	546	19.1301	16.1972	15.5019	15.2454
	547	19.0953	16.1436	15.4557	15.1812
	548	19.0735	16.1215	15.4284	15.1594
	549	19.0704	16.1086	15.4078	15.1591
	550	19.0554	16.1078	15.3917	15.1594
	551	19.0323	16.0855	15.3718	15.1544
	552	19.0038	16.0792	15.3523	15.1609
	553	18.9949	16.0715	15.3246	15.1767
	554	18.9534	16.0566	15.3019	15.1594
	555	18.9557	16.0342	15.2742	15.1602
	556	18.9225	15.9874	15.2358	15.1276
	557	18.884	15.9625	15.2227	15.1204
	558	18.8633	15.9301	15.2223	15.0977
	559	18.8386	15.9124	15.2156	15.0662
	560	18.8226	15.9148	15.2216	15.0374
	561	18.8073	15.9368	15.2516	15.0497
	562	18.8261	15.9379	15.2723	15.0515
	563	18.8339	15.9407	15.2606	15.0508
	564	18.822	15.934	15.2416	15.0342
	565	18.8137	15.9274	15.2308	15.0266
	566	18.7956	15.8906	15.1975	15.0114
	567	18.7354	15.8101	15.1143	14.9504
