# Supplementary material for: Identification of PCPE-2 as the endogenous specific inhibitor of human BMP-1/tolloid-like proteinases
Source: Nat Commun. 2023 Dec 4;14:8020. doi: 10.1038/s41467-023-43401-0 (PMC10696041; doi:10.1038/s41467-023-43401-0)
Supplement: Supplementary file 4 — Source Data [file 41467_2023_43401_MOESM4_ESM.zip › Source data/SuppFig13a.xlsx]

## Sheet: Feuil1
Fig. S13a		Response (RU)
	Time (s)	PCPE-2 100 nM	PCPE-2 100 nM + Mini I 100 nM	PCPE-2 100 nM + Mini II 100 nM	PCPE-2 100 nM + Mini III 100 nM
	-114	0.473755	0.561707	0.517456	0.313232
	-113	0.4375	0.520935	0.43103	0.487793
	-112	0.388123	0.684998	0.600464	0.200623
	-111	0.560791	0.388123	0.319214	-0.173157
	-110	0.293152	0.0248413	-0.0494385	-0.245789
	-109	-0.0689087	-0.0692139	-0.138489	-0.259277
	-108	-0.343628	-0.263	-0.330383	0.0176392
	-107	-0.113464	0.368408	0.483887	0.506042
	-106	0.648926	1.0564	1.03778	0.868286
	-105	0.892517	1.19531	1.15887	0.949341
	-104	0.876465	1.21954	1.08716	0.885864
	-103	0.632507	0.770569	0.664307	0.481567
	-102	0.452942	0.552795	0.479675	0.354004
	-101	0.435791	0.517944	0.462097	0.330322
	-100	0.366821	0.455811	0.402039	0.31842
	-99	0.331238	0.429871	0.413086	0.331726
	-98	0.338135	0.42157	0.419495	0.320313
	-97	0.341431	0.42688	0.411865	0.318726
	-96	0.323425	0.451233	0.42572	0.299194
	-95	0.352661	0.434692	0.421692	0.25946
	-94	0.357788	0.413269	0.401489	0.228882
	-93	0.326538	0.391724	0.374329	0.233704
	-92	0.310486	0.400452	0.375732	0.230469
	-91	0.320313	0.397217	0.363892	0.245422
	-90	0.328125	0.384033	0.342896	0.238708
	-89	0.303894	0.366394	0.320129	0.266846
	-88	0.298767	0.363281	0.310425	0.264832
	-87	0.290283	0.371094	0.30072	0.272644
	-86	0.289063	0.380798	0.304077	0.267273
	-85	0.28894	0.382019	0.290222	0.256226
	-84	0.291504	0.372192	0.277954	0.256348
	-83	0.282349	0.374207	0.297607	0.25824
	-82	0.291077	0.372314	0.32373	0.247314
	-81	0.298767	0.361267	0.328735	0.237488
	-80	0.287476	0.364563	0.338562	0.240295
	-79	0.261719	0.364868	0.330322	0.239075
	-78	0.260193	0.376587	0.329651	0.264648
	-77	0.268311	0.420349	0.351074	0.267944
	-76	0.29187	0.451233	0.361206	0.287598
	-75	0.31842	0.456238	0.3526	0.269836
	-74	0.330444	0.441711	0.36438	0.260742
	-73	0.340149	0.399963	0.367432	0.252136
	-72	0.334351	0.379211	0.353271	0.25946
	-71	0.313599	0.376099	0.333069	0.269531
	-70	0.313599	0.385498	0.333435	0.28064
	-69	0.308594	0.378296	0.334045	0.279846
	-68	0.306763	0.385925	0.328735	0.255005
	-67	0.313782	0.374207	0.320313	0.225159
	-66	0.312378	0.372986	0.299377	0.239075
	-65	0.296875	0.36908	0.305481	0.223877
	-64	0.307373	0.352844	0.297485	0.233704
	-63	0.318481	0.352783	0.289001	0.225769
	-62	0.324646	0.343567	0.30249	0.236816
	-61	0.303772	0.335144	0.292175	0.233582
	-60	0.295288	0.333313	0.282349	0.300903
	-59	0.257507	0.362	0.287781	0.425293
	-58	0.267029	0.449402	0.397339	0.564453
	-57	0.34314	0.576233	0.49585	0.625916
	-56	0.434814	0.622681	0.455261	0.578125
	-55	0.428101	0.572998	0.342041	0.319641
	-54	0.316711	0.319214	0.103821	0.682922
	-53	0.122314	0.682983	0.517944	0.71875
	-52	0.566895	0.651428	0.284851	-0.970032
	-51	0.342041	-0.936096	-1.17316	-1.18616
	-50	-1.09113	-1.05206	-0.519714	-0.652405
	-49	-0.628296	-0.487976	-0.330383	-0.191284
	-48	-0.402527	-0.112183	0.00811768	0.380249
	-47	-0.0440674	0.418579	0.341187	0.153381
	-46	0.366089	0.111084	-0.0806885	-0.667542
	-45	-0.108337	-0.670288	-0.69458	-0.894226
	-44	-0.726563	-0.835144	-0.528625	-0.332886
	-43	-0.530457	-0.222351	-0.0778809	-0.11377
	-42	-0.0895386	-0.0513916	-0.0340576	-0.122559
	-41	-0.038147	-0.0507813	-0.031311	-0.117188
	-40	-0.0425415	-0.0409546	-0.0247192	-0.149231
	-39	-0.0469971	-0.0673218	-0.0803223	-0.150635
	-38	-0.0856323	-0.0706177	-0.0901489	0.171387
	-37	-0.0921631	0.241577	0.209045	0.0675049
	-36	0.188904	0.0690918	-0.055481	-0.332092
	-35	-0.0932617	-0.313477	-0.22113	-0.143188
	-34	-0.258789	-0.0348511	-0.00958252	-0.0635986
	-33	-0.0369263	0.0281372	-0.0131226	-0.0506592
	-32	-0.0313721	0.00012207	-0.0167847	-0.0464478
	-31	-0.0252075	0.0214233	-0.0314331	-0.0604858
	-30	-0.00982666	0.0359497	-0.00170898	-0.0927124
	-29	0.00158691	0.041687	-0.020813	-0.207947
	-28	-0.00439453	-0.0570068	-0.076416	-0.149231
	-27	-0.109497	-0.0140991	-0.0686646	-0.0928345
	-26	-0.116089	-0.0257568	-0.0653687	-0.092041
	-25	-0.0801392	-0.0734253	-0.127808	-0.117981
	-24	-0.10498	-0.122009	-0.13739	-0.110779
	-23	-0.131104	-0.104187	-0.124268	-0.0859375
	-22	-0.131104	-0.0923462	-0.111145	-0.072998
	-21	-0.149841	-0.0635986	-0.0949097	-0.0718994
	-20	-0.120972	-0.0507813	-0.0814209	-0.0640869
	-19	-0.0996704	-0.0507813	-0.0802002	-0.0725098
	-18	-0.0840454	-0.0390625	-0.0802002	-0.101929
	-17	-0.0592041	-0.0214233	-0.0723877	-0.115967
	-16	-0.0606079	-0.0176392	-0.0704956	-0.115967
	-15	-0.0429688	-0.0065918	-0.0606689	-0.0863037
	-14	-0.026123	0.00860596	-0.0473633	-0.0800171
	-13	-0.00622559	0.0117188	-0.062561	-0.0623779
	-12	-0.0117188	0.0117188	-0.0650024	-0.024231
	-11	-0.0117188	0.0331421	-0.0684814	-0.0280151
	-10	0.00189209	0.022644	-0.0617676	-0.0175781
	-9	-0.00842285	0.0299683	-0.0338135	-6.10352e-05
	-8	-0.00128174	0.0273438	-0.00518799	0.0404663
	-7	0.0241699	0.0548706	0.0405884	0.0343628
	-6	0.0731201	0.0855103	0.0474854	-0.0167236
	-5	0.0651855	0.0551758	0.0175171	-0.00671387
	-4	0.0401611	0.0362549	0.0045166	-0.0131836
	-3	0.0499878	0.0148315	-6.10352e-05	0.00323486
	-2	0.027771	0.0117188	-0.0032959	0
	-1	0.0117188	0	0	0.0180664
	0	0	0.00512695	-0.0145874	-0.0098877
	1	0.0117188	-0.0111084	-0.0249023	-0.0220337
	2	-0.0150146	-0.00189209	-0.0250244	-0.0620728
	3	0.0137329	-0.0078125	-0.0489502	-0.079834
	4	0.0111084	-0.0176392	-0.0111084	-0.129578
	5	0.0115967	-0.0276489	-6.10352e-05	-0.1474
	6	0.0181274	-0.0733032	0.0252686	-0.397827
	7	0.0843506	-0.289673	0.134033	0.0548096
	8	0.192688	0.134827	0.214355	0.437012
	9	0.167786	0.472961	-1.88251	-2.81116
	10	-1.70776	-3.36096	4.71399	14.2301
	11	6.72467	15.6842	26.6098	36.3621
	12	29.1489	37.2405	50.1745	59.5286
	13	53.6915	60.0516	71.9258	79.9238
	14	75.8095	80.1494	90.2506	96.9901
	15	94.3232	96.9603	105.359	110.951
	16	109.421	110.77	117.659	122.329
	17	121.625	121.963	127.713	131.575
	18	131.57	131.2	136.001	139.208
	19	139.722	138.803	142.847	145.641
	20	146.42	145.164	148.638	151.069
	21	152.115	150.493	153.529	155.669
	22	156.889	155.077	157.727	159.648
	23	160.998	159.025	161.388	163.121
	24	164.645	162.471	164.61	166.16
	25	167.782	165.435	167.476	168.901
	26	170.562	168.139	169.94	171.339
	27	173.004	170.566	172.203	173.522
	28	175.249	172.723	174.208	175.514
	29	177.261	174.728	176.095	177.32
	30	179.083	176.545	177.795	178.939
	31	180.71	178.166	179.338	180.347
	32	182.253	179.52	180.683	181.625
	33	183.557	180.798	181.853	182.828
	34	184.763	182.013	182.968	183.978
	35	185.861	183.101	184.023	184.982
	36	186.89	184.086	184.965	185.916
	37	187.917	185.033	185.871	186.854
	38	188.774	185.878	186.705	187.667
	39	189.619	186.686	187.532	188.426
	40	190.438	187.452	188.231	189.184
	41	191.186	188.194	188.928	189.853
	42	191.859	188.86	189.612	190.503
	43	192.496	189.49	190.315	191.127
	44	193.197	190.137	190.89	191.753
	45	193.815	190.707	191.403	192.292
	46	194.366	191.227	191.875	192.831
	47	194.886	191.715	192.362	193.393
	48	195.484	192.195	192.819	193.845
	49	196.022	192.648	193.254	194.333
	50	196.487	193.155	193.738	194.802
	51	196.91	193.542	194.148	195.218
	52	197.315	193.97	194.607	195.602
	53	197.763	194.424	194.997	195.985
	54	198.197	194.751	195.367	196.371
	55	198.617	195.132	195.695	196.764
	56	199.033	195.52	195.991	197.123
	57	199.449	195.874	196.349	197.491
	58	199.846	196.174	196.641	197.81
	59	200.178	196.489	196.971	198.145
	60	200.485	196.775	197.241	198.438
	61	200.795	197.034	197.493	198.755
	62	201.105	197.369	197.743	199.021
	63	201.446	197.639	197.993	199.288
	64	201.786	197.877	198.271	199.576
	65	202.093	198.137	198.519	199.859
	66	202.364	198.39	198.758	200.133
	67	202.654	198.654	198.972	200.353
	68	202.937	198.827	199.157	200.597
	69	203.176	199.059	199.111	199.82
	70	203.533	199.184	199.564	197.632
	71	203.537	195.543	199.004	192.123
	72	203.71	191.78	197.583	188.569
	73	203.941	189.025	196.37	185.921
	74	204.026	186.96	195.375	183.716
	75	204.117	185.317	194.478	181.889
	76	204.227	183.909	193.649	180.293
	77	204.34	182.684	192.937	178.881
	78	204.479	181.6	192.265	177.641
	79	204.603	180.622	191.61	176.505
	80	204.721	179.789	191.096	175.455
	81	204.818	179.055	190.596	174.577
	82	204.913	178.379	190.098	173.74
	83	205.033	177.784	189.644	172.9
	84	205.129	177.228	189.224	172.188
	85	205.235	176.707	188.773	171.613
	86	205.31	176.239	188.39	170.941
	87	205.4	175.797	188.019	170.364
	88	205.488	175.409	187.661	169.809
	89	205.568	175.02	187.315	169.275
	90	205.649	174.639	186.971	168.744
	91	205.722	174.319	186.673	168.279
	92	205.812	174.014	186.379	167.874
	93	205.909	173.701	186.091	167.459
	94	205.985	173.409	185.793	167.082
	95	206.066	173.16	185.549	166.734
	96	206.16	172.921	185.292	166.414
	97	206.243	172.652	185.052	166.091
	98	206.314	172.382	184.796	165.776
	99	206.385	172.162	184.545	165.465
	100	206.484	171.943	184.322	165.207
	101	206.588	171.73	184.083	164.944
	102	206.663	171.539	183.833	164.673
	103	206.729	171.35	183.62	164.415
	104	206.809	171.194	183.412	164.189
	105	206.891	171.02	183.201	163.971
	106	206.953	170.856	182.979	163.754
	107	207.01	170.696	182.756	163.557
	108	207.062	170.555	182.599	163.357
	109	207.122	170.421	182.411	163.155
	110	207.189	170.31	182.232	162.985
	111	207.241	170.219	182.059	162.795
	112	207.307	170.111	181.87	162.616
	113	207.356	170.032	181.696	162.462
	114	207.41	169.928	181.499	162.325
	115	207.439	169.827	181.333	162.204
	116	207.487	169.737	181.19	162.062
	117	207.542	169.653	181.054	161.915
	118	207.596	169.586	180.928	161.801
	119	207.65	169.544	180.804	161.667
	120	207.718	169.451	180.668	161.566
	121	207.77	169.396	180.541	161.451
	122	207.84	169.3	180.382	161.34
	123	207.89	169.217	180.26	161.231
	124	207.95	169.125	180.106	161.136
	125	207.993	169.066	179.969	160.798
	126	208.026	168.826	179.981	160.873
	127	208.127	169.026	179.987	161.058
	128	208.261	169.246	180.035	161.025
	129	208.4	169.237	180.006	160.865
	130	208.445	169.135	179.922	162.703
	131	208.495	172.118	181.691	158.61
	132	207.172	165.468	170.357	157.142
	133	199.71	164.785	168.044	155.323
	134	194.807	162.357	164.501	153.522
	135	190.668	160.238	161.553	151.929
	136	187.18	158.374	158.961	150.423
	137	184.216	156.598	156.668	149.068
	138	181.565	154.974	154.49	147.756
	139	179.132	153.49	152.549	146.549
	140	176.941	152.086	150.784	145.441
	141	174.915	150.783	149.157	144.324
	142	173.04	149.54	147.608	143.293
	143	171.284	148.345	146.129	142.312
	144	169.613	147.186	144.787	141.351
	145	168	146.157	143.438	140.422
	146	166.498	145.186	142.162	139.547
	147	165.131	144.171	140.975	138.657
	148	163.776	143.19	139.822	137.843
	149	162.455	142.227	138.689	137.07
	150	161.214	141.315	137.586	136.24
	151	160.015	140.485	136.596	135.475
	152	158.832	139.717	135.642	134.738
	153	157.743	138.9	134.67	134.039
	154	156.693	138.051	133.766	133.376
	155	155.619	137.314	132.971	132.681
	156	154.654	136.611	132.147	132.059
	157	153.706	135.888	131.299	131.444
	158	152.763	135.18	130.462	130.765
	159	151.848	134.492	129.585	130.178
	160	150.96	133.79	128.894	129.556
	161	150.098	133.152	128.141	129.02
	162	149.301	132.567	127.382	128.456
	163	148.497	131.954	126.713	127.853
	164	147.68	131.368	126.091	127.298
	165	146.918	130.748	125.454	126.749
	166	146.223	130.17	124.8	126.224
	167	145.498	129.651	124.177	125.73
	168	144.72	129.02	123.512	125.242
	169	144.038	128.447	122.901	124.74
	170	143.338	127.919	122.322	124.294
	171	142.652	127.428	121.716	123.804
	172	141.998	126.93	121.16	123.334
	173	141.338	126.452	120.674	122.893
	174	140.726	125.982	120.164	122.464
	175	140.192	125.471	119.652	122.023
	176	139.595	124.987	119.083	121.556
	177	139.005	124.532	118.644	121.131
	178	138.483	124.102	118.168	120.734
	179	137.897	123.611	117.696	120.263
	180	137.322	123.139	117.174	119.84
	181	136.749	122.735	116.652	119.434
	182	136.225	122.292	116.194	119.041
	183	135.727	121.87	115.784	118.667
	184	135.186	121.458	115.327	118.298
	185	134.649	121.028	114.878	117.912
	186	134.118	120.582	114.436	117.516
	187	133.608	120.141	114.007	117.113
	188	133.139	119.727	113.606	116.721
	189	132.647	119.378	113.205	116.372
	190	132.177	119.022	112.817	116.007
	191	131.702	118.634	112.412	115.615
	192	131.229	118.245	112.023	115.276
	193	130.8	117.866	111.621	114.948
	194	130.377	117.52	111.242	114.6
	195	129.916	117.198	110.915	114.261
	196	129.457	116.822	110.597	113.913
	197	129.035	116.459	110.263	113.572
	198	128.636	116.111	109.878	113.247
	199	128.23	115.783	109.508	112.926
	200	127.813	115.411	109.182	112.616
	201	127.397	115.057	108.856	112.282
	202	126.969	114.735	108.505	111.944
	203	126.555	114.39	108.139	111.634
	204	126.178	114.089	107.843	111.304
	205	125.828	113.749	107.523	111.006
	206	125.436	113.432	107.216	110.726
	207	125.031	113.122	106.885	110.387
	208	124.667	112.81	106.566	110.057
	209	124.32	112.516	106.263	109.761
	210	124.015	112.235	105.992	109.49
	211	123.703	111.961	105.67	109.214
	212	123.317	111.659	105.34	108.949
	213	122.927	111.346	105.06	108.709
	214	122.601	111.068	104.844	108.441
	215	122.293	110.798	104.618	108.146
	216	121.956	110.553	104.335	107.835
	217	121.619	110.251	104.017	107.567
	218	121.283	109.952	103.744	107.331
	219	120.98	109.67	103.494	107.059
	220	120.69	109.391	103.226	106.756
	221	120.361	109.122	102.957	106.471
	222	120.003	108.873	102.696	106.25
	223	119.659	108.639	102.443	106.012
	224	119.34	108.361	102.178	105.79
	225	119.013	108.097	101.924	105.523
	226	118.705	107.837	101.639	105.25
	227	118.415	107.58	101.378	105.004
	228	118.096	107.333	101.131	104.773
	229	117.799	107.082	100.871	104.512
	230	117.487	106.83	100.628	104.243
	231	117.19	106.545	100.356	103.98
	232	116.925	106.284	100.083	103.751
	233	116.614	106.031	99.8198	103.531
	234	116.256	105.79	99.6194	103.294
	235	115.975	105.578	99.3934	103.055
	236	115.702	105.353	99.1862	102.813
	237	115.436	105.128	98.9734	102.574
	238	115.19	104.9	98.7651	102.325
	239	114.928	104.68	98.5248	102.083
	240	114.641	104.422	98.2742	101.852
	241	114.309	104.149	98.0573	101.642
	242	114.027	103.938	97.8511	101.435
	243	113.768	103.712	97.6373	101.215
	244	113.502	103.474	97.4004	101.004
	245	113.23	103.252	97.1772	100.781
	246	112.961	103.023	96.9479	100.562
	247	112.711	102.805	96.7448	100.317
	248	112.441	102.567	96.5326	100.139
	249	112.163	102.376	96.3525	99.936
	250	111.946	102.161	96.1459	99.7356
	251	111.721	101.942	95.9448	99.505
	252	111.477	101.729	95.7292	99.302
	253	111.186	101.51	95.5229	99.1029
	254	110.903	101.329	95.3237	98.8781
	255	110.677	101.097	95.1061	98.6523
	256	110.428	100.883	94.9148	98.4525
	257	110.186	100.641	94.7039	98.2728
	258	109.936	100.445	94.5248	98.0734
	259	109.704	100.216	94.3163	97.8645
	260	109.48	100.014	94.1178	97.6614
	261	109.227	99.8164	93.9409	97.4786
	262	108.986	99.6486	93.7495	97.2708
	263	108.727	99.4577	93.5651	97.0801
	264	108.506	99.2762	93.364	96.8774
	265	108.299	99.0801	93.1882	96.7109
	266	108.083	98.9136	93.0432	96.5226
	267	107.846	98.7175	92.8659	96.3606
	268	107.616	98.5294	92.6765	96.1938
	269	107.407	98.3497	92.4819	95.9934
	270	107.205	98.1785	92.2839	95.804
	271	106.988	97.9786	92.1043	95.6067
	272	106.76	97.8028	91.9401	95.42
	273	106.541	97.582	91.7389	95.2403
	274	106.309	97.3777	91.5534	95.0411
	275	106.062	97.1961	91.3807	94.8497
	276	105.841	96.9883	91.2057	94.6843
	277	105.649	96.8106	91.0162	94.5236
	278	105.449	96.6277	90.8229	94.3392
	279	105.236	96.459	90.6578	94.1387
	280	105.024	96.252	90.4851	93.9642
	281	104.825	96.0711	90.3257	93.8008
	282	104.617	95.868	90.1342	93.6418
	283	104.384	95.6948	89.9722	93.4771
	284	104.135	95.4905	89.827	93.2831
	285	103.91	95.3113	89.6556	93.0962
	286	103.7	95.1394	89.5112	92.9141
	287	103.5	94.9805	89.3511	92.7419
	288	103.33	94.8188	89.1699	92.5578
	289	103.143	94.6347	89.0034	92.3906
	290	102.936	94.4706	88.8334	92.2415
	291	102.728	94.3008	88.6648	92.0508
	292	102.527	94.1375	88.5131	91.8626
	293	102.338	93.9656	88.3367	91.6719
	294	102.119	93.7859	88.1589	91.5228
	295	101.91	93.6473	87.9889	91.3614
	296	101.697	93.4872	87.825	91.1914
	297	101.495	93.2964	87.6753	91.009
	298	101.298	93.1239	87.5261	90.8587
	299	101.109	92.9677	87.3679	90.7208
	300	100.966	92.8258	87.2275	90.5735
	301	100.817	92.6688	87.0699	90.4114
	302	100.602	92.5261	86.9214	90.2629
	303	100.385	92.3725	86.775	90.1098
	304	100.191	92.2116	86.6147	89.9543
	305	100.001	92.0391	86.4722	89.7942
	306	99.8047	91.8809	86.3171	89.6359
	307	99.6172	91.7011	86.162	89.4459
	308	99.4262	91.5423	85.9948	89.2734
	309	99.2336	91.3535	85.8464	89.1114
	310	99.0539	91.1882	85.6881	88.9543
	311	98.8514	91.0325	85.5378	88.8203
	312	98.6762	90.8711	85.3972	88.6731
	313	98.5183	90.7274	85.2534	88.5306
	314	98.3477	90.5508	85.1128	88.3939
	315	98.1797	90.3986	84.982	88.2668
	316	98.0079	90.2586	84.8268	88.1211
	317	97.8386	90.1102	84.6862	88.002
	318	97.657	89.9957	84.5639	87.8509
	319	97.4753	89.8595	84.4355	87.7032
	320	97.3145	89.7195	84.3093	87.5692
	321	97.1505	89.5941	84.1525	87.4266
	322	96.9956	89.4559	83.9976	87.2841
	323	96.8211	89.3063	83.8237	87.1728
	324	96.6465	89.1747	83.6976	87.0294
	325	96.4899	89.0347	83.5883	86.8802
	326	96.325	88.8704	83.4547	86.7352
	327	96.1564	88.7175	83.3381	86.5833
	328	95.9949	88.5652	83.1745	86.4525
	329	95.8464	88.4329	83.0621	86.2922
	330	95.7051	88.2597	82.9135	86.1595
	331	95.5383	88.0911	82.7559	86.0294
	332	95.3801	87.9566	82.6428	85.884
	333	95.2194	87.7923	82.5046	85.7586
	334	95.0415	87.6382	82.3811	85.6186
	335	94.8777	87.4852	82.2331	85.4805
	336	94.6972	87.3497	82.0847	85.3412
	337	94.5403	87.2515	81.9637	85.1816
	338	94.4005	87.1172	81.8431	85.054
	339	94.2519	86.9903	81.7253	84.9165
	340	94.1016	86.8516	81.5976	84.7597
	341	93.9309	86.6785	81.4342	84.6204
	342	93.739	86.5176	81.2742	84.4864
	343	93.5684	86.3594	81.1108	84.3704
	344	93.4063	86.207	80.9812	84.2403
	345	93.2558	86.0919	80.8445	84.1192
	346	93.1075	85.948	80.7288	84.015
	347	92.9441	85.8223	80.6422	83.8664
	348	92.8196	85.698	80.5182	83.7403
	349	92.662	85.5653	80.3922	83.6212
	350	92.5242	85.4547	80.2748	83.4954
	351	92.3953	85.3497	80.1843	83.3633
	352	92.2598	85.2109	80.0651	83.2325
	353	92.1094	85.0839	79.9695	83.1309
	354	91.9695	84.9675	79.8764	83.0228
	355	91.8367	84.8673	79.7554	82.8958
	356	91.6992	84.7011	79.6115	82.7747
	357	91.5469	84.5705	79.4703	82.6523
	358	91.4102	84.4305	79.348	82.5259
	359	91.2578	84.3047	79.2468	82.4023
	360	91.0981	84.1804	79.1264	82.2532
	361	90.9335	84.0586	79.0112	82.1211
	362	90.7989	83.959	78.8854	81.9915
	363	90.6699	83.8583	78.7676	81.8711
	364	90.5489	83.7469	78.6361	81.7466
	365	90.4167	83.618	78.5065	81.657
	366	90.2775	83.4891	78.4097	81.5423
	367	90.157	83.3692	78.2968	81.4173
	368	90.0261	83.2539	78.1718	81.2714
	369	89.8743	83.1307	78.0376	81.134
	370	89.7194	82.9758	77.9069	81.0314
	371	89.5422	82.8484	77.7742	80.9055
	372	89.3906	82.7402	77.6862	80.7923
	373	89.2813	82.6094	77.5671	80.6536
	374	89.155	82.4766	77.4526	80.5161
	375	89.009	82.3657	77.3445	80.3774
	376	88.8508	82.2527	77.2078	80.257
	377	88.7239	82.1211	77.0952	80.1274
	378	88.5917	81.9856	76.9851	80.0266
	379	88.4739	81.8535	76.8881	79.92
	380	88.3436	81.7371	76.7991	79.8301
	381	88.2156	81.627	76.6855	79.7403
	382	88.0978	81.5313	76.567	79.6274
	383	87.9644	81.4231	76.4589	79.5148
	384	87.8301	81.2975	76.3397	79.3871
	385	87.6765	81.1809	76.2021	79.27
	386	87.5306	81.0625	76.0831	79.1567
	387	87.3925	80.9231	75.9523	79.0148
	388	87.2629	80.7897	75.8365	78.8754
	389	87.1191	80.6829	75.7089	78.7648
	390	86.9817	80.5644	75.5884	78.6536
	391	86.8632	80.4414	75.4753	78.5356
	392	86.7317	80.33	75.3815	78.4231
	393	86.5995	80.2169	75.2917	78.3067
	394	86.4766	80.1094	75.2117	78.1973
	395	86.3477	80.0164	75.1422	78.1009
	396	86.2333	79.9297	75.0522	77.9883
	397	86.116	79.8105	74.9421	77.89
	398	86.0047	79.707	74.8217	77.7903
	399	85.877	79.6028	74.7183	77.6926
	400	85.7625	79.5039	74.6335	77.5864
	401	85.6472	79.3742	74.5292	77.4751
	402	85.509	79.2551	74.4179	77.3847
	403	85.3918	79.1218	74.3209	77.2759
	404	85.293	79.0117	74.2175	77.1672
	405	85.1902	78.8925	74.1178	77.0473
	406	85.0605	78.7845	74.0117	76.9543
	407	84.9231	78.6902	73.8992	76.8477
	408	84.7813	78.5867	73.7932	76.7212
	409	84.6766	78.4753	73.6706	76.634
	410	84.5352	78.3984	73.5781	76.5325
	411	84.4277	78.302	73.4609	76.4426
	412	84.3098	78.2042	73.358	76.3384
	413	84.1894	78.1059	73.2401	76.2289
	414	84.0997	77.9984	73.1339	76.1059
	415	83.9902	77.9036	73.0304	75.9984
	416	83.8686	77.7916	72.9301	75.9048
	417	83.7506	77.6907	72.8488	75.8156
	418	83.627	77.5972	72.778	75.7075
	419	83.5183	77.5051	72.6717	75.6059
	420	83.4003	77.4023	72.5663	75.5128
	421	83.2884	77.3221	72.4673	75.4243
	422	83.16	77.2239	72.3887	75.3168
	423	83.0403	77.1308	72.2924	75.2075
	424	82.9297	77.0129	72.1855	75.1157
	425	82.8164	76.9207	72.105	75.0247
	426	82.7286	76.8125	72.0034	74.925
	427	82.6394	76.6945	71.9019	74.8431
	428	82.5372	76.595	71.8171	74.7453
	429	82.4285	76.4824	71.737	74.6962
	430	82.302	76.3742	71.624	74.6211
	431	82.1586	76.2944	71.4951	74.4753
	432	82.0248	76.2528	71.4329	74.3513
	433	81.9258	76.1425	71.3726	74.261
	434	81.8445	75.9978	71.2918	74.1829
	435	81.7103	75.9265	71.2156	74.0804
	436	81.6047	75.845	71.1311	73.9117
	437	81.5317	75.703	71.0425	73.8242
	438	81.5583	75.6675	70.8839	73.9525
	439	81.2634	75.758	70.8075	73.6798
	440	81.0741	75.4828	70.8041	73.5622
	441	81.1084	75.3618	70.6658	73.3542
	442	80.8655	75.1061	70.5312	73.1165
	443	80.8597	74.9181	70.4974	73.1569
	444	80.8456	74.9802	70.4964	72.7083
	445	80.868	74.5778	70.6206	73.2756
	446	80.8656	75.1732	70.3589	73.5901
	447	80.3786	75.3933	70.0683	73.2321
	448	80.116	75.0132	70.0948	73.0895
	449	80.3137	74.8855	70.0779	72.9378
	450	80.2891	74.8089	69.9959	73.2993
	451	80.1853	75.0203	69.756	72.9691
	452	79.8439	74.6373	69.7192	72.6928
	453	79.9503	74.4009	69.6586	72.5508
	454	79.8743	74.2914	69.5609	72.4066
	455	79.7352	74.1358	69.5054	72.544
	456	79.67	74.2646	69.269	72.4148
	457	79.3698	74.0994	69.0038	72.1297
	458	79.176	73.8007	68.8061	71.7383
	459	79.0075	73.3749	68.8514	71.5278
	460	79.0892	73.1443	68.8429	70.9725
	461	79.0413	72.5922	69.4149	71.1436
	462	79.658	72.5615	69.3237	72.8686
	463	79.2838	74.7552	67.8464	71.9167
	464	77.671	73.9336	68.3017	71.2476
	465	78.2985	72.9109	68.3868	70.9479
	466	78.4211	72.5702	68.417	70.9379
	467	78.4402	72.5425	68.2164	70.9462
	468	78.3134	72.5675	68.1168	70.9495
	469	78.1834	72.615	68.0506	70.8223
	470	78.0573	72.4724	67.9656	70.7142
	471	77.9396	72.3388	67.8823	70.6046
	472	77.8398	72.2389	67.7956	70.5266
	473	77.7217	72.1719	67.7194	70.4673
	474	77.6255	72.0786	67.6418	70.3695
	475	77.5396	71.9279	67.556	70.2778
	476	77.4498	71.8125	67.4662	70.1945
	477	77.3641	71.7286	67.3823	70.1061
	478	77.2841	71.6774	67.3008	70.0692
	479	77.1927	71.6619	67.2318	70.007
	480	77.1159	71.6199	67.1778	69.9262
	481	77.0195	71.5247	67.0721	69.8528
	482	76.8851	71.4401	66.9673	69.8008
	483	76.7726	71.3594	66.8807	69.697
	484	76.6699	71.263	66.791	69.5767
	485	76.5669	71.1641	66.6698	69.4727
	486	76.4562	71.0984	66.5964	69.3656
	487	76.373	71.0084	66.5162	69.2661
	488	76.2675	70.9114	66.4133	69.1809
	489	76.1809	70.8136	66.3267	69.1028
