# Supplementary material for: Identification of PCPE-2 as the endogenous specific inhibitor of human BMP-1/tolloid-like proteinases
Source: Nat Commun. 2023 Dec 4;14:8020. doi: 10.1038/s41467-023-43401-0 (PMC10696041; doi:10.1038/s41467-023-43401-0)
Supplement: Supplementary file 4 — Source Data [file 41467_2023_43401_MOESM4_ESM.zip › Source data/SuppFig13b.xlsx]

## Sheet: Feuil1
Fig. S13b		Response (RU)		Response (RU)
	Time (s)	Mini II	Time (s)	Betaglycan	LDLR
	-33	0.401245	-31	-0.0673218	-0.160156
	-32.9	0.4021	-30	0.0164795	-0.0830078
	-32.8	0.413208	-29	0.0401611	-0.0593872
	-32.7	0.413147	-28	0.0784912	-0.0206909
	-32.6	0.420837	-27	0.109375	0.00701904
	-32.5	0.420715	-26	0.118286	0.0184326
	-32.4	0.420593	-25	0.108459	0.0371704
	-32.3	0.419983	-24	0.101746	0.029541
	-32.2	0.42041	-23	0.0722046	0.0184326
	-32.1	0.419983	-22	0.0428467	0.0113525
	-32	0.400635	-21	0.053772	0.0109253
	-31.9	0.413635	-20	0.0342407	-0.0078125
	-31.8	0.414917	-19	0.0561523	-0.00354004
	-31.7	0.416199	-18	0.0506592	-0.020813
	-31.6	0.41748	-17	0.053772	-0.00701904
	-31.5	0.418762	-16	0.0643921	0.00109863
	-31.4	0.427856	-15	0.0667725	0.0195313
	-31.3	0.42865	-14	0.0479736	0.0313721
	-31.2	0.418701	-13	0.0769653	0.0661621
	-31.1	0.419983	-12	0.0952148	0.0950317
	-31	0.421265	-11	0.11908	0.125916
	-30.9	0.423828	-10	0.0965576	0.115173
	-30.8	0.426331	-9	0.0770264	0.110474
	-30.7	0.428589	-8	0.0575562	0.0740967
	-30.6	0.423645	-7	0.0333252	0.0632324
	-30.5	0.426208	-6	0.0109863	0.0342407
	-30.4	0.44043	-5	0.0174561	0.00109863
	-30.3	0.442505	-4	0.0409546	-0.00592041
	-30.2	0.445557	-3	0.000183105	-0.0176392
	-30.1	0.447754	-2	-0.0133667	-0.0192871
	-30	0.450623	-1	-0.0109253	-0.036438
	-29.9	0.453735	0	0	0
	-29.8	0.45636	1	-0.000549316	0.00189209
	-29.7	0.460022	2	0.0202637	0.00115967
	-29.6	0.451416	3	0.0578613	0.00592041
	-29.5	0.466248	4	0.074585	-0.00115967
	-29.4	0.469849	5	0.0487671	-0.0241699
	-29.3	0.484192	6	0.0020752	-0.0578613
	-29.2	0.49469	7	0.0587769	-0.03125
	-29.1	0.487061	8	0.136414	0.0402222
	-29	0.501404	9	0.0498657	-0.217773
	-28.9	0.502869	10	-3.19806	1.07837
	-28.8	0.493591	11	-0.604187	-5.67322
	-28.7	0.495544	12	-3.22717	-5.68848
	-28.6	0.497498	13	-3.315	-6.30072
	-28.5	0.499451	14	-2.74005	-5.71906
	-28.4	0.501404	15	-2.22125	-5.10638
	-28.3	0.503357	16	-1.72723	-4.42969
	-28.2	0.50531	17	-1.11896	-3.64917
	-28.1	0.507263	18	-0.58313	-3.06586
	-28	0.509216	19	-0.170288	-2.55737
	-27.9	0.511169	20	0.06073	-2.23584
	-27.8	0.512634	21	0.314819	-1.95575
	-27.7	0.503357	22	0.432068	-1.81189
	-27.6	0.50531	23	0.518982	-1.7038
	-27.5	0.506958	24	0.603271	-1.63275
	-27.4	0.501404	25	0.66156	-1.59204
	-27.3	0.503357	26	0.707031	-1.56116
	-27.2	0.504822	27	0.766479	-1.56659
	-27.1	0.495544	28	0.793823	-1.53833
	-27	0.497192	29	0.850525	-1.51251
	-26.9	0.491516	30	0.936279	-1.45148
	-26.8	0.493347	31	0.998047	-1.41553
	-26.7	0.494751	32	1.04767	-1.4007
	-26.6	0.49707	33	1.02765	-1.40308
	-26.5	0.487183	34	1.05902	-1.38116
	-26.4	0.500427	35	1.06946	-1.3808
	-26.3	0.494751	36	1.07147	-1.39606
	-26.2	0.496155	37	1.11407	-1.39288
	-26.1	0.486755	38	1.16595	-1.41016
	-26	0.488586	39	1.17731	-1.43677
	-25.9	0.488708	40	1.21417	-1.46167
	-25.8	0.488831	41	1.17957	-1.49103
	-25.7	0.488892	42	1.1972	-1.46802
	-25.6	0.489014	43	1.17883	-1.48804
	-25.5	0.489136	44	1.18903	-1.45911
	-25.4	0.496582	45	1.20435	-1.45123
	-25.3	0.485474	46	1.23792	-1.46429
	-25.2	0.485535	47	1.25507	-1.48621
	-25.1	0.49707	48	1.26453	-1.47583
	-25	0.48999	49	1.28406	-1.45984
	-24.9	0.495544	50	1.3205	-1.43951
	-24.8	0.486389	51	1.37207	-1.38873
	-24.7	0.492554	52	1.38379	-1.37701
	-24.6	0.483093	53	1.41113	-1.36218
	-24.5	0.481445	54	1.39459	-1.39856
	-24.4	0.487549	55	1.40442	-1.41608
	-24.3	0.485901	56	1.42285	-1.42859
	-24.2	0.483765	57	1.42468	-1.45013
	-24.1	0.470581	58	1.43347	-1.47968
	-24	0.461426	59	1.46313	-1.46875
	-23.9	0.450195	60	1.48236	-1.44922
	-23.8	0.443787	61	1.4707	-1.45441
	-23.7	0.432739	62	1.44727	-1.44812
	-23.6	0.429565	63	1.42883	-1.42853
	-23.5	0.415405	64	1.4696	-1.39764
	-23.4	0.41217	65	1.48718	-1.38953
	-23.3	0.413391	66	1.48181	-1.39935
	-23.2	0.409973	67	1.50256	-1.38525
	-23.1	0.395752	68	1.51007	-1.42554
	-23	0.404053	69	1.52441	-1.43762
	-22.9	0.391663	70	1.53931	-1.4267
	-22.8	0.390198	71	1.56531	-1.40991
	-22.7	0.38147	72	1.57239	-1.41925
	-22.6	0.38031	73	1.57776	-1.39581
	-22.5	0.386963	74	1.59003	-1.40009
	-22.4	0.377991	75	1.62915	-1.39935
	-22.3	0.384644	76	1.65332	-1.39764
	-22.2	0.382935	77	1.66467	-1.3949
	-22.1	0.370544	78	1.68384	-1.37372
	-22	0.381104	79	1.66223	-1.38281
	-21.9	0.380249	80	1.65515	-1.37891
	-21.8	0.379395	81	1.66223	-1.37109
	-21.7	0.378235	82	1.65704	-1.38763
	-21.6	0.369873	83	1.69238	-1.38873
	-21.5	0.369019	84	1.68286	-1.40717
	-21.4	0.375916	85	1.7002	-1.40045
	-21.3	0.375061	86	1.70129	-1.41016
	-21.2	0.373718	87	1.71265	-1.40118
	-21.1	0.362122	88	1.73138	-1.39099
	-21	0.372009	89	1.74908	-1.39417
	-20.9	0.358826	90	1.76263	-1.39606
	-20.8	0.356567	91	1.77161	-1.40906
	-20.7	0.347107	92	1.77631	-1.39844
	-20.6	0.344666	93	1.75677	-1.39844
	-20.5	0.331482	94	1.74609	-1.42151
	-20.4	0.341248	95	1.73743	-1.41217
	-20.3	0.339294	96	1.76752	-1.40826
	-20.2	0.325623	97	1.80548	-1.39581
	-20.1	0.335388	98	1.7666	-1.32904
	-20	0.333435	99	1.70782	-1.29016
	-19.9	0.33374	100	1.59277	-1.69177
	-19.8	0.334045	101	3.73242	0.82489
	-19.7	0.342224	102	1.21399	-0.994141
	-19.6	0.343018	103	1.96918	-0.173706
	-19.5	0.354553	104	1.95831	-0.167969
	-19.4	0.35437	105	1.94025	-0.162048
	-19.3	0.343445	106	1.93005	-0.151428
	-19.2	0.343811	107	1.91016	-0.170959
	-19.1	0.344116	108	1.89691	-0.184204
	-19	0.344421	109	1.88782	-0.176392
	-18.9	0.35553	110	1.89734	-0.165405
	-18.8	0.354858	111	1.8949	-0.154968
	-18.7	0.354248	112	1.88861	-0.133911
	-18.6	0.353638	113	1.88	-0.128906
	-18.5	0.353027	114	1.89063	-0.119446
	-18.4	0.352356	115	1.8996	-0.120728
	-18.3	0.351746	116	1.88892	-0.133606
	-18.2	0.351135	117	1.90436	-0.133911
	-18.1	0.350464	118	1.94812	-0.130005
	-18	0.349854	119	1.95032	-0.140625
	-17.9	0.35022	120	1.93188	-0.15033
	-17.8	0.362366	121	1.90625	-0.158508
	-17.7	0.351013	122	1.89771	-0.198853
	-17.6	0.35144	123	1.86237	-0.212769
	-17.5	0.351807	124	1.87109	-0.202209
	-17.4	0.352173	125	1.88116	-0.20105
	-17.3	0.364319	126	1.89063	-0.21875
	-17.2	0.352966	127	1.91016	-0.190491
	-17.1	0.353394	128	1.93079	-0.162048
	-17	0.35376	129	1.93787	-0.185608
	-16.9	0.365601	130	1.91797	-0.202759
	-16.8	0.365723	131	1.8808	-0.228943
	-16.7	0.365479	132	1.86755	-0.212463
	-16.6	0.365906	133	1.86908	-0.228577
	-16.5	0.357727	134	1.86829	-0.226929
	-16.4	0.354431	135	1.87018	-0.22937
	-16.3	0.354553	136	1.89844	-0.19165
	-16.2	0.354614	137	1.90662	-0.164429
	-16.1	0.354736	138	1.91016	-0.168335
	-16	0.354858	139	1.91125	-0.16095
	-15.9	0.353882	140	1.90234	-0.151428
	-15.8	0.342224	141	1.88007	-0.153076
	-15.7	0.341736	142	1.88898	-0.152344
	-15.6	0.341309	143	1.90216	-0.144531
	-15.5	0.34082	144	1.87671	-0.156616
	-15.4	0.340027	145	1.89471	-0.141357
	-15.3	0.332092	146	1.90253	-0.131714
	-15.2	0.343323	147	1.92285	-0.128174
	-15.1	0.342896	148	1.91034	-0.128906
	-15	0.342407	149	1.89435	-0.147339
	-14.9	0.340637	150	1.8819	-0.158264
	-14.8	0.328125	151	1.87726	-0.169983
	-14.7	0.326843	152	1.85419	-0.206238
	-14.6	0.333069	153	1.84528	-0.203857
	-14.5	0.324219	154	1.83783	-0.203125
	-14.4	0.322937	155	1.85663	-0.152527
	-14.3	0.321167	156	1.86719	-0.144409
	-14.2	0.308655	157	1.88361	-0.130737
	-14.1	0.307373	158	1.88226	-0.140625
	-14	0.306091	159	1.89252	-0.118286
	-13.9	0.307922	160	1.88898	-0.121826
	-13.8	0.30249	161	1.8819	-0.148438
	-13.7	0.304138	162	1.84662	-0.166077
	-13.6	0.295044	163	1.81067	-0.190308
	-13.5	0.297119	164	1.81659	-0.202026
	-13.4	0.299255	165	1.80524	-0.255188
	-13.3	0.300903	166	1.80096	-0.2677
	-13.2	0.303528	167	1.78741	-0.251648
	-13.1	0.305298	168	1.79095	-0.237549
	-13	0.299927	169	1.79205	-0.210938
	-12.9	0.300354	170	1.76862	-0.222656
	-12.8	0.2901	171	1.7597	-0.200317
	-12.7	0.29071	172	1.7608	-0.199219
	-12.6	0.284119	173	1.75299	-0.209839
	-12.5	0.292847	174	1.76874	-0.200378
	-12.4	0.305542	175	1.76172	-0.1875
	-12.3	0.29425	176	1.75818	-0.190247
	-12.2	0.295654	177	1.7597	-0.161255
	-12.1	0.296326	178	1.78314	-0.166077
	-12	0.289246	179	1.77081	-0.176697
	-11.9	0.279175	180	1.7597	-0.179688
	-11.8	0.280273	181	1.74835	-0.177795
	-11.7	0.289246	182	1.76251	-0.177795
	-11.6	0.282532	183	1.7688	-0.190247
	-11.5	0.291199	184	1.76678	-0.180786
	-11.4	0.284363	185	1.76862	-0.172607
	-11.3	0.274231	186	1.77252	-0.160889
	-11.2	0.275391	187	1.7948	-0.120544
	-11.1	0.276489	188	1.81079	-0.0995483
	-11	0.289368	189	1.80176	-0.0721436
	-10.9	0.288086	190	1.82739	-0.0409546
	-10.8	0.26886	191	1.84576	-0.0496826
	-10.7	0.268372	192	1.83984	-0.0596924
	-10.6	0.279114	193	1.79797	-0.0792847
	-10.5	0.267151	194	1.79535	-0.0924683
	-10.4	0.259155	195	1.80743	-0.0999146
	-10.3	0.258667	196	1.8045	-0.0905762
	-10.2	0.258179	197	1.77472	-0.0976563
	-10.1	0.257202	198	1.77332	-0.0808716
	-10	0.245483	199	1.78149	-0.0820313
	-9.9	0.253296	200	1.75482	-0.0597534
	-9.8	0.253296	201	1.74835	-0.0664063
	-9.7	0.252991	202	1.74609	-0.0545654
	-9.6	0.245483	203	1.7511	-0.0604858
	-9.5	0.244995	204	1.72174	-0.0909424
	-9.4	0.233765	205	1.72064	-0.108276
	-9.3	0.233765	206	1.72174	-0.119202
	-9.2	0.245483	207	1.71582	-0.118103
	-9.1	0.245178	208	1.70923	-0.130981
	-9	0.237671	209	1.74011	-0.108643
	-8.9	0.235901	210	1.74017	-0.0827637
	-8.8	0.241455	211	1.76282	-0.0491333
	-8.7	0.228455	212	1.76007	-0.0494995
	-8.6	0.237915	213	1.77954	-0.0545654
	-8.5	0.22467	214	1.77997	-0.0608521
	-8.4	0.215393	215	1.77679	-0.0632324
	-8.3	0.221436	216	1.77844	-0.0604858
	-8.2	0.219177	217	1.78906	-0.0615845
	-8.1	0.205872	218	1.78625	-0.0632935
	-8	0.196594	219	1.78497	-0.0578613
	-7.9	0.206482	220	1.80969	-0.0241699
	-7.8	0.193848	221	1.80176	-0.0293579
	-7.7	0.1922	222	1.80096	-0.0234375
	-7.6	0.182861	223	1.79114	-0.0106201
	-7.5	0.178101	224	1.7724	-0.00982666
	-7.4	0.176697	225	1.74316	-0.0293579
	-7.3	0.174866	226	1.74207	-0.0323486
	-7.2	0.162292	227	1.75299	-0.0266113
	-7.1	0.172607	228	1.75018	-0.0290527
	-7	0.171265	229	1.75964	-0.0481567
	-6.9	0.169922	230	1.78125	-0.0515747
	-6.8	0.161316	231	1.82385	-0.03125
	-6.7	0.15979	232	1.85712	-0.0401611
	-6.6	0.158875	233	1.87463	-0.0143433
	-6.5	0.15033	234	1.87073	-0.00891113
	-6.4	0.156616	235	1.86163	0
	-6.3	0.144287	236	1.82642	-0.00170898
	-6.2	0.142944	237	1.78815	-0.0332642
	-6.1	0.13385	238	1.79877	-0.0109863
	-6	0.121582	239	1.8045	-0.0130005
	-5.9	0.132324	240	1.81158	-0.0165405
	-5.8	0.141602	241	1.83813	-0.0301514
	-5.7	0.136719	242	1.85065	-0.03125
	-5.6	0.135254	243	1.86237	-0.0390625
	-5.5	0.133484	244	1.85254	-0.0418701
	-5.4	0.124451	245	1.84363	-0.05896
	-5.3	0.122986	246	1.85284	-0.050415
	-5.2	0.121521	247	1.85144	-0.0334473
	-5.1	0.120056	248	1.85101	-0.0426025
	-5	0.118103	249	1.82129	-0.0383301
	-4.9	0.11908	250	1.78113	-0.0596924
	-4.8	0.119507	251	1.7597	-0.0890503
	-4.7	0.119507	252	1.73157	-0.121887
	-4.6	0.116272	253	1.72693	-0.134705
	-4.5	0.109253	254	1.74701	-0.123718
	-4.4	0.109192	255	1.75	-0.123352
	-4.3	0.109863	256	1.75818	-0.124634
	-4.2	0.102844	257	1.77252	-0.10675
	-4.1	0.102783	258	1.75372	-0.0950317
	-4	0.092041	259	1.73065	-0.0875854
	-3.9	0.0887451	260	1.72363	-0.114563
	-3.8	0.0899048	261	1.72491	-0.0944824
	-3.7	0.0942383	262	1.72845	-0.116394
	-3.6	0.0796509	263	1.72693	-0.123718
	-3.5	0.0686646	264	1.72137	-0.120178
	-3.4	0.0661621	265	1.74408	-0.0987549
	-3.3	0.0631104	266	1.71313	-0.110168
	-3.2	0.0674438	267	1.71466	-0.0969238
	-3.1	0.0528564	268	1.69348	-0.100464
	-3	0.0423584	269	1.67786	-0.0976563
	-2.9	0.0523682	270	1.6944	-0.0976563
	-2.8	0.0395508	271	1.70221	-0.109375
	-2.7	0.0308228	272	1.74011	-0.0988159
	-2.6	0.0290527	273	1.7522	-0.0995483
	-2.5	0.0244141	274	1.7608	-0.0976563
	-2.4	0.0228882	275	1.75092	-0.0997314
	-2.3	0.0253296	276	1.72284	-0.108276
	-2.2	0.0206909	277	1.72357	-0.130615
	-2.1	0.0189209	278	1.71381	-0.13092
	-2	0.0178833	279	1.71112	-0.119202
	-1.9	0.00909424	280	1.70892	-0.12738
	-1.8	0.00872803	281	1.69946	-0.142273
	-1.7	0.00793457	282	1.6983	-0.13092
	-1.6	0.0145874	283	1.70111	-0.121094
	-1.5	0.00628662	284	1.71094	-0.137085
	-1.4	0.0167236	285	1.68976	-0.156982
	-1.3	0.00463867	286	1.67169	-0.142517
	-1.2	0.0113525	287	1.67188	-0.112366
	-1.1	0.00299072	288	1.65662	-0.123718
	-1	0.00170898	289	1.6507	-0.0987549
	-0.900002	0.00366211	290	1.66089	-0.0878296
	-0.800003	0.00524902	291	1.67188	-0.103394
	-0.700001	-0.00469971	292	1.68787	-0.128906
	-0.600002	-0.0144653	293	1.69568	-0.167969
	-0.5	-0.00854492	294	1.71954	-0.161987
	-0.400002	-0.00726318	295	1.71393	-0.167969
	-0.300003	-0.00921631	296	1.71277	-0.167236
	-0.200001	-0.00372314	297	1.70331	-0.151978
	-0.100002	-0.0131836	298	1.67377	-0.142822
	0	0	299	1.68195	-0.110107
	0.0999985	6.10352e-05	300	1.68268	-0.101563
	0.199997	-0.0109863	301	1.71796	-0.0820313
	0.299999	-0.0107422	302	1.71002	-0.0714111
	0.399998	0.000427246	303	1.67877	-0.100464
	0.5	-0.0180664	304	1.71283	-0.0898438
	0.599998	-0.0105591	305	1.71582	-0.0773926
	0.699997	-0.0215454	306	1.69049	-0.0827637
	0.799999	-0.0213013	307	1.69751	-0.053772
	0.899998	-0.00970459	308	1.72845	-0.0330811
	1	-0.0169678	309	1.73529	-0.0301514
	1.1	-0.0157471	310	1.72638	-0.0500488
	1.2	-0.0177002	311	1.71429	-0.0496826
	1.3	-0.0234985	312	1.7041	-0.0665894
	1.4	-0.0105591	313	1.67279	-0.0880127
	1.5	-0.0200195	314	1.64862	-0.0997314
	1.6	-0.0065918	315	1.6319	-0.108276
	1.7	0.00262451	316	1.63861	-0.09375
	1.8	-0.00317383	317	1.6319	-0.0881348
	1.9	0.00982666	318	1.61829	-0.0971069
	2	0.000305176	319	1.62891	-0.0921021
	2.1	0.0106201	320	1.6319	-0.078125
	2.2	0.0130615	321	1.65143	-0.0809326
	2.3	0.015564	322	1.65723	-0.0938721
	2.4	0.0175171	323	1.66315	-0.105591
	2.5	0.0202026	324	1.64734	-0.113464
	2.6	0.0151367	325	1.62244	-0.130554
	2.7	0.0249634	326	1.6131	-0.128174
	2.8	0.0278931	327	1.5705	-0.139526
	2.9	0.0300903	328	1.54913	-0.130737
	3	0.0328369	329	1.54169	-0.122192
	3.1	0.0335693	330	1.54913	-0.119995
	3.2	0.0350342	331	1.5722	-0.107483
	3.3	0.0282593	332	1.56866	-0.107483
	3.4	0.0183105	333	1.56323	-0.128174
	3.5	0.03125	334	1.59094	-0.139526
	3.6	0.0321655	335	1.62054	-0.121887
	3.7	0.0337524	336	1.6131	-0.130066
	3.8	0.0344849	337	1.66315	-0.0889282
	3.9	0.0245361	338	1.6983	-0.0596924
	4	0.0257568	339	1.73145	-0.0195313
	4.1	0.036438	340	1.72473	-0.0200806
	4.2	0.0426636	341	1.72247	-0.0357056
	4.3	0.0303955	342	1.6925	-0.0887451
	4.4	0.0290527	343	1.6557	-0.114014
	4.5	0.0126953	344	1.63153	-0.141724
	4.6	-0.00012207	345	1.63116	-0.131897
	4.7	0.0105591	346	1.61908	-0.133728
	4.8	0.00952148	347	1.63788	-0.0864868
	4.9	0.00842285	348	1.64154	-0.0491333
	5	0.00738525	349	1.65851	-0.0213623
	5.1	0.00628662	350	1.68158	-0.0202637
	5.2	0.0022583	351	1.65924	-0.0206299
	5.3	0.00140381	352	1.65216	-0.0461426
	5.4	-0.00671387	353	1.64789	-0.0327148
	5.5	-0.00732422	354	1.65106	-0.0323486
	5.6	-0.00793457	355	1.68268	-0.0195313
	5.7	-0.00854492	356	1.67316	-0.0450439
	5.8	-0.00909424	357	1.70111	-0.0692139
	5.9	-0.0180054	358	1.70502	-0.0675049
	6	-0.0415649	359	1.69159	-0.0969238
	6.1	-0.0355225	360	1.68341	-0.105469
	6.2	-0.0372925	361	1.68121	-0.0991211
	6.3	-0.0315552	362	1.67169	-0.0714111
	6.4	-0.0447388	363	1.66614	-0.0751343
	6.5	-0.0274658	364	1.64343	-0.071228
	6.6	-0.0443115	365	1.64435	-0.0454102
	6.7	-0.0385742	366	1.63306	-0.0661621
	6.8	-0.0405273	367	1.64252	-0.0578613
	6.9	-0.0452271	368	1.63116	-0.0515137
	7	-0.0396729	369	1.62811	-0.0632935
	7.1	-0.0289917	370	1.61444	-0.069519
	7.2	-0.0299072	371	1.62183	-0.0773926
	7.3	-0.00860596	372	1.61053	-0.0596924
	7.4	-0.0100098	373	1.60345	-0.0680542
	7.5	-0.00744629	374	1.61163	-0.0585938
	7.6	-0.0278931	375	1.59991	-0.0273438
	7.7	-0.0177002	376	1.59955	-0.0418701
	7.8	-0.0275269	377	1.59991	-0.0518799
	7.9	-0.0559082	378	1.62189	-0.0284424
	8	-0.0447998	379	1.6319	-0.0241699
	8.1	0.00415039	380	1.64362	-0.0195313
	8.2	0.0447388	381	1.65253	-0.03125
	8.3	0.0598755	382	1.66205	-0.0100098
	8.4	0.157593	383	1.6886	0.0187378
	8.5	0.22644	384	1.67804	-0.0105591
	8.6	0.34436	385	1.67096	-0.00463867
	8.7	0.400391	386	1.65143	-0.0117188
	8.8	0.457214	387	1.64954	-0.00390625
	8.9	0.499512	388	1.64325	-0.0169067
	9	0.577698	389	1.63379	-0.00518799
	9.1	0.76593	390	1.633	-0.0271606
	9.2	0.961609	391	1.65253	-0.00592041
	9.3	1.1698	392	1.66394	-0.0293579
	9.4	1.2561	393	1.68567	-0.0325317
	9.5	1.45148	394	1.6944	-0.0574341
	9.6	1.13007	395	1.69641	-0.0615845
	9.7	0.802673	396	1.67987	-0.0534058
	9.8	0.923828	397	1.65216	-0.0526733
	9.9	1.64575	398	1.63898	-0.0448608
	10	2.89832	399	1.65033	-0.0206299
	10.1	4.56024	400	1.67285	0.0206299
	10.2	6.71515	401	1.70032	0.0808716
	10.3	8.50397	402	1.73047	0.10437
	10.4	10.3715	403	1.72266	0.0684204
	10.5	11.975	404	1.68787	0.0481567
	10.6	13.1832	405	1.66913	0.0372314
	10.7	13.8577	406	1.64252	0.0372314
	10.8	14.657	407	1.63892	0.0078125
	10.9	15.2647	408	1.62018	0.0124512
	11	15.4509	409	1.59363	0.0117188
	11.1	16.3937	410	1.58038	0.0117188
	11.2	17.2269	411	1.5683	0.0184326
	11.3	17.9506	412	1.59882	0.02771
	11.4	18.5916	413	1.58893	0.0273438
	11.5	19.1485	414	1.59357	0.0124512
	11.6	19.6617	415	1.60699	0.0098877
	11.7	20.153	416	1.62372	-0.00598145
	11.8	20.5649	417	1.61346	-0.0214233
	11.9	20.9485	418	1.60364	-0.024231
	12	21.3011	419	1.62018	-0.00299072
	12.1	21.522	420	1.62799	-0.0163574
	12.2	21.7014	421	1.63373	-0.000366211
	12.3	21.8754	422	1.63654	0.0223389
	12.4	22.035	423	1.64954	0.0500488
	12.5	22.1975	424	1.65961	0.0342407
	12.6	22.3211	425	1.6745	0.0408936
	12.7	22.4372	426	1.65924	0.0585938
	12.8	22.5429	427	1.68866	0.0880127
	12.9	22.674	428	1.67285	0.0722046
	13	22.7947	429	1.68866	0.0496826
	13.1	23.0298	430	1.68158	0.0488892
	13.2	23.2087	431	1.67487	0.0223389
	13.3	23.3897	432	1.68695	-0.00170898
	13.4	23.5758	433	1.68341	0.00537109
	13.5	23.7266	434	1.69049	0.0217285
	13.6	23.9012	435	1.70221	0.0632935
	13.7	24.071	436	1.67993	0.0667725
	13.8	24.2055	437	1.69641	0.0886841
	13.9	24.3445	438	1.70703	0.0898438
	14	24.4719	439	1.72882	0.107544
	14.1	24.5934	440	1.72064	0.0985718
	14.2	24.7076	441	1.71002	0.0773315
	14.3	24.83	442	1.70819	0.0681152
	14.4	24.9753	443	1.72064	0.0578613
	14.5	25.0972	444	1.70923	0.0595093
	14.6	25.2309	445	1.70703	0.0247192
	14.7	25.3571	446	1.7171	0.0273438
	14.8	25.4865	447	1.75372	0.0319824
	14.9	25.6207	448	1.76862	0.0331421
	15	25.7654	449	1.75488	0.00579834
	15.1	25.8589	450	1.72473	-0.0176392
	15.2	25.9884	451	1.71893	-0.0193481
	15.3	26.1213	452	1.6983	-0.0223389
	15.4	26.2417	453	1.69049	-0.00708008
	15.5	26.3438	454	1.66187	-0.00280762
	15.6	26.4725	455	1.67804	0.00970459
	15.7	26.5859	456	1.6875	0.0078125
	15.8	26.6871	457	1.6922	0.00354004
	15.9	26.7805	458	1.69769	0.0215454
	16	26.8669	459	1.68579	-0.00354004
	16.1	26.9645	460	1.67657	-0.0198975
	16.2	27.0858	461	1.67615	-0.0319824
	16.3	27.1877	462	1.67688	-0.0301514
	16.4	27.2853	463	1.68341	-0.02771
	16.5	27.3793	464	1.68585	-0.0249023
	16.6	27.497	465	1.69885	-0.0022583
	16.7	27.6178	466	1.69366	-0.00592041
	16.8	27.7114	467	1.68732	0.0234375
	16.9	27.7983	468	1.69086	0.0578613
	17	27.8922	469	1.68341	0.0561523
	17.1	27.9772	470	1.65253	0.0334473
	17.2	28.0507	471	1.64081	0.0265503
	17.3	28.1249	472	1.64044	0.0254517
	17.4	28.2293	473	1.67377	0.00952148
	17.5	28.311	474	1.66144	0.00817871
	17.6	28.3962	475	1.65924	-0.00500488
	17.7	28.4704	476	1.66388	0.00708008
	17.8	28.5633	477	1.67877	0.0202637
	17.9	28.649	478	1.68268	0.0319824
	18	28.7461	479	1.69049	0.0284424
	18.1	28.8323	480	1.67993	0.00299072
	18.2	28.9077	481	1.68158	0.000732422
	18.3	28.9944	482	1.67023	-0.0282593
	18.4	29.0729	483	1.65924	-0.0293579
	18.5	29.1516	484	1.65814	-0.0481567
	18.6	29.2271	485	1.65259	-0.0426025
	18.7	29.3177	486	1.66205	-0.0265503
	18.8	29.4039	487	1.67877	0.00592041
	18.9	29.479	488	1.71002	0.0449829
	19	29.5504	489	1.72247	0.0496826
	19.1	29.6182	490	1.73627	0.071228
	19.2	29.6754	491	1.72101	0.067688
	19.3	29.7356	492	1.73157	0.0665283
	19.4	29.7889	493	1.72064	0.0584106
	19.5	29.8531	494	1.67322	0.0305176
	19.6	29.9134	495	1.67096	0.0360718
	19.7	29.9547	496	1.68347	0.0301514
	19.8	30.0231	497	1.69629	0.0578613
	19.9	30.0836	498	1.71112	0.0898438
	20	30.132	499	1.69159	0.101563
	20.1	30.1775	500	1.71954	0.118896
	20.2	30.2523	501	1.71985	0.144531
	20.3	30.2856	502	1.74329	0.171082
	20.4	30.3418	503	1.73071	0.159424
	20.5	30.4059	504	1.70404	0.161804
	20.6	30.4504	505	1.69702	0.162231
	20.7	30.4949	506	1.63898	0.0928955
	20.8	30.5431	507	1.73157	0.172485
	20.9	30.5801	508	1.75098	0.168274
	21	30.6324	509	1.7323	0.129272
	21.1	30.6527	510	1.85925	0.201233
	21.2	30.6924	511	1.79468	0.17511
	21.3	30.7205	512	1.58862	-0.444092
	21.4	30.7486	513	1.59503	-0.0664673
	21.5	30.7883	514	1.60956	-0.0455933
	21.6	30.8164	515	1.70111	0.0431519
	21.7	30.8445	516	1.69049	0.189514
	21.8	30.8726	517	1.68976	0.220947
	21.9	30.9006	518	1.73419	0.213562
	22	30.929	519	1.76978	0.145752
	22.1	30.9731	520	1.82019	0.205933
	22.2	30.9909	521	1.79578	0.195129
	22.3	31.0282	522	1.81976	0.173767
	22.4	31.0607	523	1.80841	0.0671997
	22.5	31.0784	524	1.75671	-0.013916
	22.6	31.1036	525	1.72473	-0.109192
	22.7	31.1292	526	1.66785	-0.00946045
	22.8	31.162	527	1.71399	0.257568
	22.9	31.1791	528	1.7688	0.0923462
	23	31.1969	529	1.93488	-0.0361328
	23.1	31.2178	530	1.74493	-0.139526
	23.2	31.2386	531	1.67212	-0.0925293
	23.3	31.2595	532	1.6698	-0.00976563
	23.4	31.2728	533	1.67499	0.00683594
	23.5	31.3011	534	1.70111	0.0477905
	23.6	31.322	535	1.68268	0.069519
	23.7	31.3428
	23.8	31.3637
	23.9	31.3845
	24	31.4171
	24.1	31.4363
	24.2	31.4554
	24.3	31.4745
	24.4	31.5059
	24.5	31.5363
	24.6	31.5477
	24.7	31.5668
	24.8	31.5859
	24.9	31.6054
	25	31.6438
	25.1	31.6491
	25.2	31.67
	25.3	31.687
	25.4	31.6923
	25.5	31.7093
	25.6	31.7263
	25.7	31.755
	25.8	31.7725
	25.9	31.8124
	26	31.8412
	26.1	31.8574
	26.2	31.8633
	26.3	31.8912
	26.4	31.9079
	26.5	31.9246
	26.6	31.9335
	26.7	31.9501
	26.8	31.9785
	26.9	31.9955
	27	32.0197
	27.1	32.0372
	27.2	32.0546
	27.3	32.0721
	27.4	32.0818
	27.5	32.0992
	27.6	32.1055
	27.7	32.1381
	27.8	32.1556
	27.9	32.173
	28	32.1905
	28.1	32.2075
	28.2	32.2245
	28.3	32.2416
	28.4	32.2586
	28.5	32.2756
	28.6	32.2966
	28.7	32.3215
	28.8	32.3385
	28.9	32.3594
	29	32.377
	29.1	32.3962
	29.2	32.416
	29.3	32.428
	29.4	32.4478
	29.5	32.4675
	29.6	32.4795
	29.7	32.4988
	29.8	32.5073
	29.9	32.5271
	30	32.5469
	30.1	32.564
	30.2	32.5812
	30.3	32.6017
	30.4	32.6077
	30.5	32.6248
	30.6	32.6417
	30.7	32.663
	30.8	32.688
	30.9	32.6973
	31	32.7223
	31.1	32.7518
	31.2	32.7692
	31.3	32.7755
	31.4	32.7897
	31.5	32.8153
	31.6	32.8253
	31.7	32.8509
	31.8	32.8726
	31.9	32.8983
	32	32.9078
	32.1	32.9119
	32.2	32.9273
	32.3	32.9544
	32.4	32.9695
	32.5	32.9769
	32.6	32.9928
	32.7	33.0082
	32.8	33.0311
	32.9	33.0507
	33	33.066
	33.1	33.0768
	33.2	33.0949
	33.3	33.1023
	33.4	33.1326
	33.5	33.1512
	33.6	33.1698
	33.7	33.1879
	33.8	33.1953
	33.9	33.2061
	34	33.2126
	34.1	33.2216
	34.2	33.2302
	34.3	33.2466
	34.4	33.2623
	34.5	33.2522
	34.6	33.2686
	34.7	33.2729
	34.8	33.282
	34.9	33.2982
	35	33.3071
	35.1	33.3223
	35.2	33.337
	35.3	33.3333
	35.4	33.3364
	35.5	33.3364
	35.6	33.3511
	35.7	33.3551
	35.8	33.3625
	35.9	33.3773
	36	33.3813
	36.1	33.3981
	36.2	33.4145
	36.3	33.4238
	36.4	33.4405
	36.5	33.469
	36.6	33.4858
	36.7	33.502
	36.8	33.5076
	36.9	33.5357
	37	33.5645
	37.1	33.5743
	37.2	33.5919
	37.3	33.6208
	37.4	33.6349
	37.5	33.6526
	37.6	33.6816
	37.7	33.7034
	37.8	33.7206
	37.9	33.7269
	38	33.7446
	38.1	33.7583
	38.2	33.7653
	38.3	33.78
	38.4	33.7949
	38.5	33.8011
	38.6	33.8044
	38.7	33.8306
	38.8	33.8448
	38.9	33.8514
	39	33.8544
	39.1	33.8735
	39.2	33.8777
	39.3	33.8927
	39.4	33.8966
	39.5	33.9045
	39.6	33.9312
	39.7	33.9354
	39.8	33.9506
	39.9	33.9585
	40	33.9661
	40.1	33.9796
	40.2	33.9824
	40.3	34.0078
	40.4	34.0137
	40.5	34.0243
	40.6	34.0304
	40.7	34.0441
	40.8	34.05
	40.9	34.0523
	41	34.0587
	41.1	34.0688
	41.2	34.0754
	41.3	34.0861
	41.4	34.1043
	41.5	34.1219
	41.6	34.1403
	41.7	34.151
	41.8	34.1804
	41.9	34.1868
	42	34.1935
	42.1	34.2006
	42.2	34.2148
	42.3	34.2179
	42.4	34.2245
	42.5	34.2396
	42.6	34.2462
	42.7	34.2528
	42.8	34.2445
	42.9	34.2589
	43	34.2772
	43.1	34.2815
	43.2	34.3087
	43.3	34.3237
	43.4	34.3394
	43.5	34.3474
	43.6	34.3508
	43.7	34.3547
	43.8	34.3549
	43.9	34.3817
	44	34.3742
	44.1	34.3901
	44.2	34.3984
	44.3	34.4072
	44.4	34.4232
	44.5	34.4392
	44.6	34.4481
	44.7	34.4639
	44.8	34.4688
	44.9	34.4847
	45	34.4935
	45.1	34.5088
	45.2	34.5131
	45.3	34.5214
	45.4	34.5367
	45.5	34.5452
	45.6	34.5685
	45.7	34.5685
	45.8	34.5731
	45.9	34.5884
	46	34.593
	46.1	34.609
	46.2	34.6178
	46.3	34.6381
	46.4	34.6539
	46.5	34.6473
	46.6	34.6555
	46.7	34.6526
	46.8	34.6685
	46.9	34.6774
	47	34.7013
	47.1	34.7228
	47.2	34.7289
	47.3	34.7392
	47.4	34.7487
	47.5	34.7629
	47.6	34.7729
	47.7	34.7902
	47.8	34.7964
	47.9	34.8066
	48	34.8353
	48.1	34.845
	48.2	34.851
	48.3	34.8679
	48.4	34.8693
	48.5	34.8831
	48.6	34.9
	48.7	34.9097
	48.8	34.9304
	48.9	34.9437
	49	34.9497
	49.1	34.9688
	49.2	34.9919
	49.3	34.9999
	49.4	35.0235
	49.5	35.0424
	49.6	35.0623
	49.7	35.1013
	49.8	35.1204
	49.9	35.1436
	50	35.1517
	50.1	35.1825
	50.2	35.1908
	50.3	35.2178
	50.4	35.2411
	50.5	35.2608
	50.6	35.2723
	50.7	35.2806
	50.8	35.2999
	50.9	35.3119
	51	35.3309
	51.1	35.3292
	51.2	35.3387
	51.3	35.3451
	51.4	35.3736
	51.5	35.3602
	51.6	35.378
	51.7	35.3876
	51.8	35.3939
	51.9	35.4034
	52	35.4247
	52.1	35.4318
	52.2	35.4499
	52.3	35.4607
	52.4	35.4786
	52.5	35.4852
	52.6	35.4921
	52.7	35.4951
	52.8	35.5129
	52.9	35.5198
	53	35.5306
	53.1	35.5381
	53.2	35.5502
	53.3	35.5502
	53.4	35.5543
	53.5	35.5587
	53.6	35.5583
	53.7	35.5554
	53.8	35.5707
	53.9	35.5745
	54	35.5716
	54.1	35.5996
	54.2	35.6082
	54.3	35.6128
	54.4	35.6219
	54.5	35.627
	54.6	35.6356
	54.7	35.6524
	54.8	35.6685
	54.9	35.6698
	55	35.6747
	55.1	35.6807
	55.2	35.7025
	55.3	35.7196
	55.4	35.7256
	55.5	35.743
	55.6	35.7413
	55.7	35.7626
	55.8	35.7689
	55.9	35.7938
	56	35.8116
	56.1	35.8214
	56.2	35.8499
	56.3	35.8557
	56.4	35.8767
	56.5	35.8702
	56.6	35.8685
	56.7	35.8895
	56.8	35.8951
	56.9	35.9126
	57	35.9219
	57.1	35.9289
	57.2	35.9394
	57.3	35.9464
	57.4	35.9686
	57.5	35.976
	57.6	35.9937
	57.7	35.993
	57.8	36.0039
	57.9	36.0144
	58	36.0097
	58.1	36.0326
	58.2	36.0328
	58.3	36.0405
	58.4	36.0485
	58.5	36.0599
	58.6	36.0795
	58.7	36.0832
	58.8	36.0911
	58.9	36.103
	59	36.1217
	59.1	36.123
	59.2	36.132
	59.3	36.141
	59.4	36.1533
	59.5	36.1591
	59.6	36.1674
	59.7	36.1765
	59.8	36.1891
	59.9	36.2021
	60	36.2147
	60.1	36.2216
	60.2	36.2365
	60.3	36.2511
	60.4	36.2661
	60.5	36.2767
	60.6	36.2955
	60.7	36.3062
	60.8	36.3132
	60.9	36.332
	61	36.3544
	61.1	36.3604
	61.2	36.37
	61.3	36.3755
	61.4	36.3741
	61.5	36.3837
	61.6	36.4012
	61.7	36.419
	61.8	36.4481
	61.9	36.4542
	62	36.4838
	62.1	36.4993
	62.2	36.5081
	62.3	36.5129
	62.4	36.5325
	62.5	36.5342
	62.6	36.562
	62.7	36.582
	62.8	36.5985
	62.9	36.6146
	63	36.6116
	63.1	36.6224
	63.2	36.629
	63.3	36.6403
	63.4	36.6474
	63.5	36.6578
	63.6	36.6573
	63.7	36.6645
	63.8	36.6752
	63.9	36.6744
	64	36.6816
	64.1	36.6879
	64.2	36.6832
	64.3	36.6784
	64.4	36.6846
	64.5	36.68
	64.6	36.6833
	64.7	36.6971
	64.8	36.6851
	64.9	36.6992
	65	36.7022
	65.1	36.7094
	65.2	36.713
	65.3	36.7123
	65.4	36.7158
	65.5	36.7194
	65.6	36.7188
	65.7	36.7227
	65.8	36.7258
	65.9	36.733
	66	36.7291
	66.1	36.7473
	66.2	36.7576
	66.3	36.757
	66.4	36.7829
	66.5	36.7972
	66.6	36.8118
	66.7	36.8303
	66.8	36.8408
	66.9	36.8596
	67	36.8777
	67.1	36.8863
	67.2	36.8914
	67.3	36.8999
	67.4	36.9166
	67.5	36.9257
	67.6	36.9418
	67.7	36.9466
	67.8	36.9516
	67.9	36.9641
	68	36.9772
	68.1	36.9869
	68.2	36.9966
	68.3	37.0145
	68.4	37.032
	68.5	37.0303
	68.6	37.0446
	68.7	37.0737
	68.8	37.0834
	68.9	37.0896
	69	37.1116
	69.1	37.1299
	69.2	37.1596
	69.3	37.1664
	69.4	37.1886
	69.5	37.1954
	69.6	37.2058
	69.7	37.2125
	69.8	37.2115
	69.9	37.222
	70	37.2171
	70.1	37.2209
	70.2	37.2407
	70.3	37.2523
	70.4	37.2607
	70.5	37.28
	70.6	37.2921
	70.7	37.3112
	70.8	37.3308
	70.9	37.3271
	71	37.3505
	71.1	37.3565
	71.2	37.3583
	71.3	37.3646
	71.4	37.3819
	71.5	37.3915
	71.6	37.3973
	71.7	37.3956
	71.8	37.4056
	71.9	37.4232
	72	37.44
	72.1	37.4401
	72.2	37.4584
	72.3	37.4579
	72.4	37.4805
	72.5	37.488
	72.6	37.5065
	72.7	37.5174
	72.8	37.5245
	72.9	37.5321
	73	37.5506
	73.1	37.5609
	73.2	37.5715
	73.3	37.5818
	73.4	37.5889
	73.5	37.5952
	73.6	37.6055
	73.7	37.6164
	73.8	37.6344
	73.9	37.6329
	74	37.64
	74.1	37.6517
	74.2	37.6531
	74.3	37.6729
	74.4	37.6738
	74.5	37.686
	74.6	37.7068
	74.7	37.727
	74.8	37.7469
	74.9	37.7592
	75	37.7682
	75.1	37.7881
	75.2	37.8075
	75.3	37.8158
	75.4	37.8321
	75.5	37.8515
	75.6	37.8481
	75.7	37.8522
	75.8	37.8605
	75.9	37.8724
	76	37.8808
	76.1	37.9033
	76.2	37.9108
	76.3	37.9174
	76.4	37.9366
	76.5	37.955
	76.6	37.9579
	76.7	37.9847
	76.8	37.996
	76.9	38.0142
	77	38.0331
	77.1	38.0365
	77.2	38.0522
	77.3	38.0634
	77.4	38.0823
	77.5	38.0825
	77.6	38.1129
	77.7	38.1205
	77.8	38.1317
	77.9	38.1315
	78	38.1432
	78.1	38.1592
	78.2	38.1446
	78.3	38.1531
	78.4	38.1466
	78.5	38.1665
	78.6	38.1718
	78.7	38.1879
	78.8	38.1969
	78.9	38.2009
	79	38.2025
	79.1	38.2201
	79.2	38.2372
	79.3	38.2315
	79.4	38.2338
	79.5	38.243
	79.6	38.2377
	79.7	38.2545
	79.8	38.2455
	79.9	38.2626
	80	38.2686
	80.1	38.2709
	80.2	38.2762
	80.3	38.2823
	80.4	38.2841
	80.5	38.2904
	80.6	38.296
	80.7	38.3094
	80.8	38.3041
	80.9	38.3135
	81	38.3119
	81.1	38.3292
	81.2	38.3391
	81.3	38.3339
	81.4	38.3514
	81.5	38.3729
	81.6	38.3792
	81.7	38.3894
	81.8	38.4067
	81.9	38.4054
	82	38.4229
	82.1	38.4225
	82.2	38.4345
	82.3	38.4534
	82.4	38.4612
	82.5	38.473
	82.6	38.4923
	82.7	38.5034
	82.8	38.5115
	82.9	38.5305
	83	38.5424
	83.1	38.5604
	83.2	38.5673
	83.3	38.5782
	83.4	38.5884
	83.5	38.5956
	83.6	38.6138
	83.7	38.6243
	83.8	38.6232
	83.9	38.6301
	84	38.6411
	84.1	38.662
	84.2	38.6643
	84.3	38.6854
	84.4	38.6871
	84.5	38.7011
	84.6	38.7108
	84.7	38.7318
	84.8	38.7374
	84.9	38.7358
	85	38.7572
	85.1	38.7689
	85.2	38.7803
	85.3	38.7806
	85.4	38.7919
	85.5	38.7997
	85.6	38.7963
	85.7	38.8077
	85.8	38.8192
	85.9	38.8197
	86	38.8392
	86.1	38.8578
	86.2	38.8693
	86.3	38.8804
	86.4	38.8871
	86.5	38.8945
	86.6	38.906
	86.7	38.9171
	86.8	38.9355
	86.9	38.9433
	87	38.9544
	87.1	38.9733
	87.2	38.9812
	87.3	38.9853
	87.4	38.993
	87.5	39.0119
	87.6	39.012
	87.7	39.0239
	87.8	39.0316
	87.9	39.0544
	88	39.0506
	88.1	39.061
	88.2	39.0604
	88.3	39.0787
	88.4	39.0972
	88.5	39.1152
	88.6	39.1183
	88.7	39.1367
	88.8	39.1429
	88.9	39.1423
	89	39.1602
	89.1	39.1669
	89.2	39.1767
	89.3	39.1754
	89.4	39.1933
	89.5	39.2029
	89.6	39.2018
	89.7	39.2198
	89.8	39.2256
	89.9	39.2283
	90	39.234
	90.1	39.2324
	90.2	39.2495
	90.3	39.2511
	90.4	39.2455
	90.5	39.2629
	90.6	39.2726
	90.7	39.278
	90.8	39.28
	90.9	39.297
	91	39.2953
	91.1	39.3022
	91.2	39.3209
	91.3	39.3317
	91.4	39.3387
	91.5	39.3612
	91.6	39.3676
	91.7	39.3672
	91.8	39.3741
	91.9	39.3847
	92	39.3958
	92.1	39.3939
	92.2	39.4109
	92.3	39.4173
	92.4	39.4271
	92.5	39.4326
	92.6	39.4349
	92.7	39.4525
	92.8	39.4695
	92.9	39.4681
	93	39.4857
	93.1	39.4922
	93.2	39.5102
	93.3	39.5132
	93.4	39.5314
	93.5	39.5492
	93.6	39.5485
	93.7	39.5667
	93.8	39.5655
	93.9	39.5833
	94	39.5822
	94.1	39.5943
	94.2	39.6022
	94.3	39.614
	94.4	39.6219
	94.5	39.6337
	94.6	39.6455
	94.7	39.6534
	94.8	39.6534
	94.9	39.6653
	95	39.6727
	95.1	39.6616
	95.2	39.6734
	95.3	39.6935
	95.4	39.7048
	95.5	39.7123
	95.6	39.7134
	95.7	39.7365
	95.8	39.7438
	95.9	39.7444
	96	39.7524
	96.1	39.7642
	96.2	39.7642
	96.3	39.7839
	96.4	39.7917
	96.5	39.8035
	96.6	39.815
	96.7	39.8154
	96.8	39.8155
	96.9	39.8273
	97	39.8351
	97.1	39.8472
	97.2	39.8602
	97.3	39.8724
	97.4	39.8774
	97.5	39.8977
	97.6	39.9219
	97.7	39.9344
	97.8	39.9472
	97.9	39.9789
	98	39.9993
	98.1	40.0383
	98.2	40.0778
	98.3	40.1202
	98.4	40.1592
	98.5	40.1983
	98.6	40.2373
	98.7	40.2685
	98.8	40.3153
	98.9	40.3265
	99	40.3426
	99.1	40.3273
	99.2	40.3315
	99.3	40.3123
	99.4	40.2794
	99.5	40.2902
	99.6	40.2824
	99.7	40.2604
	99.8	40.285
	99.9	40.1194
	100	40.2308
	100.1	40.6705
	100.2	41.0118
	100.3	40.8347
	100.4	39.6981
	100.5	37.9646
	100.6	36.4313
	100.7	35.1769
	100.8	34.1039
	100.9	32.9172
	101	32.2112
	101.1	31.2396
	101.2	30.426
	101.3	29.6843
	101.4	29.0161
	101.5	28.4228
	101.6	27.8792
	101.7	27.3529
	101.8	26.903
	101.9	26.4387
	102	26.0344
	102.1	25.5952
	102.2	25.2083
	102.3	24.8204
	102.4	24.4924
	102.5	24.15
	102.6	23.8269
	102.7	23.5272
	102.8	23.2187
	102.9	22.9039
	103	22.6274
	103.1	22.3638
	103.2	22.1232
	103.3	21.8683
	103.4	21.647
	103.5	21.4184
	103.6	21.1826
	103.7	20.9813
	103.8	20.7604
	103.9	20.5791
	104	20.3978
	104.1	20.2152
	104.2	20.0596
	104.3	19.889
	104.4	19.7449
	104.5	19.582
	104.6	19.4388
	104.7	19.3257
	104.8	19.1943
	104.9	19.0623
	105	18.9384
	105.1	18.8083
	105.2	18.6746
	105.3	18.5449
	105.4	18.4337
	105.5	18.3042
	105.6	18.1936
	105.7	18.0602
	105.8	17.9378
	105.9	17.8073
	106	17.6894
	106.1	17.5744
	106.2	17.483
	106.3	17.4022
	106.4	17.2917
	106.5	17.2075
	106.6	17.127
	106.7	17.0353
	106.8	16.9244
	106.9	16.8406
	107	16.7797
	107.1	16.6764
	107.2	16.5847
	107.3	16.5001
	107.4	16.4322
	107.5	16.3597
	107.6	16.2758
	107.7	16.1838
	107.8	16.1311
	107.9	16.0505
	108	15.9902
	108.1	15.8974
	108.2	15.8313
	108.3	15.7695
	108.4	15.6925
	108.5	15.6193
	108.6	15.561
	108.7	15.4841
	108.8	15.4144
	108.9	15.345
	109	15.2988
	109.1	15.2449
	109.2	15.1957
	109.3	15.1378
	109.4	15.0923
	109.5	15.039
	109.6	15.0048
	109.7	14.9626
	109.8	14.933
	109.9	14.8946
	110	14.845
	110.1	14.7996
	110.2	14.7809
	110.3	14.7308
	110.4	14.6893
	110.5	14.6628
	110.6	14.6127
	110.7	14.5635
	110.8	14.5171
	110.9	14.4559
	111	14.4063
	111.1	14.368
	111.2	14.2994
	111.3	14.2731
	111.4	14.1921
	111.5	14.1347
	111.6	14.0739
	111.7	14.0281
	111.8	13.9861
	111.9	13.9483
	112	13.8992
	112.1	13.8598
	112.2	13.8212
	112.3	13.7784
	112.4	13.739
	112.5	13.7121
	112.6	13.6689
	112.7	13.6383
	112.8	13.6301
	112.9	13.5911
	113	13.5605
	113.1	13.5337
	113.2	13.5038
	113.3	13.4733
	113.4	13.4432
	113.5	13.4177
	113.6	13.4062
	113.7	13.3765
	113.8	13.3693
	113.9	13.3316
	114	13.3089
	114.1	13.2814
	114.2	13.2505
	114.3	13.2303
	114.4	13.1989
	114.5	13.1713
	114.6	13.1324
	114.7	13.0968
	114.8	13.058
	114.9	13.0379
	115	12.9987
	115.1	12.9665
	115.2	12.9383
	115.3	12.9061
	115.4	12.8745
	115.5	12.8577
	115.6	12.8331
	115.7	12.7928
	115.8	12.7652
	115.9	12.7289
	116	12.7006
	116.1	12.6693
	116.2	12.6496
	116.3	12.6183
	116.4	12.5986
	116.5	12.5712
	116.6	12.5476
	116.7	12.528
	116.8	12.5005
	116.9	12.477
	117	12.4573
	117.1	12.4316
	117.2	12.4245
	117.3	12.414
	117.4	12.3959
	117.5	12.3851
	117.6	12.3667
	117.7	12.3488
	117.8	12.3378
	117.9	12.3195
	118	12.3014
	118.1	12.2883
	118.2	12.256
	118.3	12.2354
	118.4	12.207
	118.5	12.1825
	118.6	12.1741
	118.7	12.153
	118.8	12.1324
	118.9	12.1118
	119	12.0912
	119.1	12.0709
	119.2	12.0511
	119.3	12.0381
	119.4	12.0295
	119.5	12.0092
	119.6	11.9772
	119.7	11.9689
	119.8	11.9522
	119.9	11.9319
	120	11.9116
	120.1	11.9025
	120.2	11.8821
	120.3	11.8687
	120.4	11.8478
	120.5	11.8195
	120.6	11.814
	120.7	11.7815
	120.8	11.7607
	120.9	11.7399
	121	11.7195
	121.1	11.7101
	121.2	11.6777
	121.3	11.6688
	121.4	11.6481
	121.5	11.6356
	121.6	11.6224
	121.7	11.61
	121.8	11.6006
	121.9	11.58
	122	11.5593
	122.1	11.5375
	122.2	11.5306
	122.3	11.509
	122.4	11.5099
	122.5	11.4838
	122.6	11.4622
	122.7	11.4514
	122.8	11.441
	122.9	11.4074
	123	11.3928
	123.1	11.381
	123.2	11.3614
	123.3	11.3418
	123.4	11.3222
	123.5	11.3026
	123.6	11.2913
	123.7	11.2829
	123.8	11.2516
	123.9	11.2437
	124	11.2241
	124.1	11.2113
	124.2	11.2027
	124.3	11.1974
	124.4	11.1886
	124.5	11.1758
	124.6	11.1552
	124.7	11.1425
	124.8	11.1336
	124.9	11.1213
	125	11.1237
	125.1	11.0994
	125.2	11.0908
	125.3	11.0704
	125.4	11.0579
	125.5	11.0493
	125.6	11.0367
	125.7	11.0164
	125.8	11.0038
	125.9	10.9952
	126	10.9827
	126.1	10.9641
	126.2	10.9724
	126.3	10.954
	126.4	10.9659
	126.5	10.9471
	126.6	10.9361
	126.7	10.929
	126.8	10.918
	126.9	10.9112
	127	10.9077
	127.1	10.9078
	127.2	10.8885
	127.3	10.8691
	127.4	10.8693
	127.5	10.8578
	127.6	10.8502
	127.7	10.8309
	127.8	10.8193
	127.9	10.8
	128	10.7881
	128.1	10.7728
	128.2	10.7533
	128.3	10.7416
	128.4	10.7338
	128.5	10.7142
	128.6	10.7025
	128.7	10.683
	128.8	10.6713
	128.9	10.663
	129	10.6405
	129.1	10.6437
	129.2	10.6318
	129.3	10.6199
	129.4	10.6119
	129.5	10.612
	129.6	10.6076
	129.7	10.5879
	129.8	10.5799
	129.9	10.5602
	130	10.5483
	130.1	10.5347
	130.2	10.525
	130.3	10.5119
	130.4	10.5134
	130.5	10.4921
	130.6	10.4785
	130.7	10.4688
	130.8	10.4551
	130.9	10.4538
	131	10.4514
	131.1	10.4454
	131.2	10.4355
	131.3	10.4297
	131.4	10.4274
	131.5	10.4214
	131.6	10.4114
	131.7	10.4016
	131.8	10.3955
	131.9	10.3856
	132	10.3796
	132.1	10.3798
	132.2	10.3687
	132.3	10.38
	132.4	10.3724
	132.5	10.3608
	132.6	10.3531
	132.7	10.3416
	132.8	10.33
	132.9	10.3223
	133	10.3108
	133.1	10.3043
	133.2	10.301
	133.3	10.2947
	133.4	10.2952
	133.5	10.2769
	133.6	10.2859
	133.7	10.2786
	133.8	10.2679
	133.9	10.2498
	134	10.262
	134.1	10.2554
	134.2	10.2521
	134.3	10.2413
	134.4	10.2343
	134.5	10.2235
	134.6	10.2171
	134.7	10.2175
	134.8	10.2106
	134.9	10.2
	135	10.2006
	135.1	10.1914
	135.2	10.1672
	135.3	10.1583
	135.4	10.1533
	135.5	10.1447
	135.6	10.1356
	135.7	10.1384
	135.8	10.1334
	135.9	10.1245
	136	10.1156
	136.1	10.1088
	136.2	10.1103
	136.3	10.1103
	136.4	10.0923
	136.5	10.082
	136.6	10.0865
	136.7	10.0758
	136.8	10.0768
	136.9	10.0582
	137	10.0593
	137.1	10.0468
	137.2	10.0381
	137.3	10.0368
	137.4	10.0135
	137.5	10.0239
	137.6	10.0231
	137.7	10.0027
	137.8	10.002
	137.9	9.99329
	138	9.98077
	138.1	9.9809
	138.2	9.9693
	138.3	9.96936
	138.4	9.96167
	138.5	9.96179
	138.6	9.9502
	138.7	9.9425
	138.8	9.94257
	138.9	9.93097
	139	9.93109
	139.1	9.92236
	139.2	9.90979
	139.3	9.90887
	139.4	9.90021
	139.5	9.88757
	139.6	9.88666
	139.7	9.87408
	139.8	9.86536
	139.9	9.8645
	140	9.85187
	140.1	9.84192
	140.2	9.83984
	140.3	9.82599
	140.4	9.81604
	140.5	9.80225
	140.6	9.7887
	140.7	9.78625
	140.8	9.7724
	140.9	9.76251
	141	9.74866
	141.1	9.74756
	141.2	9.73914
	141.3	9.73755
	141.4	9.73645
	141.5	9.72784
	141.6	9.72302
	141.7	9.72144
	141.8	9.72034
	141.9	9.71143
	142	9.6908
	142.1	9.69128
	142.2	9.6908
	142.3	9.67126
	142.4	9.66345
	142.5	9.65173
	142.6	9.65204
	142.7	9.64001
	142.8	9.6283
	142.9	9.6283
	143	9.60925
	143.1	9.61902
	143.2	9.60968
	143.3	9.5968
	143.4	9.59106
	143.5	9.58228
	143.6	9.57983
	143.7	9.56757
	143.8	9.56952
	143.9	9.56799
	144	9.55481
	144.1	9.54889
	144.2	9.53937
	144.3	9.54871
	144.4	9.5506
	144.5	9.55249
	144.6	9.54657
	144.7	9.54895
	144.8	9.55029
	144.9	9.54047
	145	9.54236
	145.1	9.53577
	145.2	9.54413
	145.3	9.54553
	145.4	9.5459
	145.5	9.54681
	145.6	9.53992
	145.7	9.54077
	145.8	9.52997
	145.9	9.52301
	146	9.52393
	146.1	9.51404
	146.2	9.51636
	146.3	9.52167
	146.4	9.51178
	146.5	9.51361
	146.6	9.50372
	146.7	9.49805
	146.8	9.50745
	146.9	9.49756
	147	9.49939
	147.1	9.49158
	147.2	9.49158
	147.3	9.49158
	147.4	9.47986
	147.5	9.47986
	147.6	9.47986
	147.7	9.47986
	147.8	9.47986
	147.9	9.47205
	148	9.46033
	148.1	9.45953
	148.2	9.45874
	148.3	9.45801
	148.4	9.4577
	148.5	9.45642
	148.6	9.45563
	148.7	9.44702
	148.8	9.43457
	148.9	9.42596
	149	9.42517
	149.1	9.4126
	149.2	9.41895
	149.3	9.41772
	149.4	9.40875
	149.5	9.39587
	149.6	9.3866
	149.7	9.36621
	149.8	9.3653
	149.9	9.35992
	150	9.35876
	150.1	9.34949
	150.2	9.34113
	150.3	9.33569
	150.4	9.33453
	150.5	9.32526
	150.6	9.31659
	150.7	9.30371
	150.8	9.3028
	150.9	9.30914
	151	9.30798
	151.1	9.29852
	151.2	9.2851
	151.3	9.28345
	151.4	9.28174
	151.5	9.27228
	151.6	9.27112
	151.7	9.28015
	151.8	9.25555
	151.9	9.25385
	152	9.2522
	152.1	9.25183
	152.2	9.23975
	152.3	9.23944
	152.4	9.23907
	152.5	9.2384
	152.6	9.22272
	152.7	9.22235
	152.8	9.22205
	152.9	9.20996
	153	9.20959
	153.1	9.20966
	153.2	9.2019
	153.3	9.20203
	153.4	9.20209
	153.5	9.20215
	153.6	9.19049
	153.7	9.19055
	153.8	9.19067
	153.9	9.18292
	154	9.18298
	154.1	9.18353
	154.2	9.16168
	154.3	9.16272
	154.4	9.16382
	154.5	9.16486
	154.6	9.15417
	154.7	9.15527
	154.8	9.15631
	154.9	9.1571
	155	9.15063
	155.1	9.15057
	155.2	9.14264
	155.3	9.14209
	155.4	9.1308
	155.5	9.13074
	155.6	9.13062
	155.7	9.11932
	155.8	9.13049
	155.9	9.12988
	156	9.11078
	156.1	9.11005
	156.2	9.10938
	156.3	9.1087
	156.4	9.10846
	156.5	9.1073
	156.6	9.10657
	156.7	9.09833
	156.8	9.10516
	156.9	9.09247
	157	9.08453
	157.1	9.09076
	157.2	9.08234
	157.3	9.08136
	157.4	9.07294
	157.5	9.06744
	157.6	9.05927
	157.7	9.06586
	157.8	9.05316
	157.9	9.05225
	158	9.04346
	158.1	9.04443
	158.2	9.04584
	158.3	9.04633
	158.4	9.04724
	158.5	9.04041
	158.6	9.04138
	158.7	9.0426
	158.8	9.03937
	158.9	9.03998
	159	9.03345
	159.1	9.02557
	159.2	9.021
	159.3	9.02069
	159.4	9.02032
	159.5	9.02045
	159.6	9.0235
	159.7	9.02313
	159.8	9.02283
	159.9	9.01074
	160	9.01038
	160.1	9.00995
	160.2	9.00507
	160.3	8.99652
	160.4	8.99634
	160.5	9.00635
	160.6	8.99487
	160.7	9.00543
	160.8	8.99298
	160.9	8.9928
	161	9.0033
	161.1	8.99371
	161.2	8.99194
	161.3	8.97876
	161.4	8.9845
	161.5	8.98279
	161.6	8.98102
	161.7	8.97925
	161.8	8.96967
	161.9	8.96838
	162	8.96613
	162.1	8.96368
	162.2	8.9613
	162.3	8.94714
	162.4	8.9447
	162.5	8.93396
	162.6	8.92035
	162.7	8.9184
	162.8	8.92719
	162.9	8.91309
	163	8.91016
	163.1	8.8988
	163.2	8.89868
	163.3	8.89862
	163.4	8.89069
	163.5	8.87885
	163.6	8.87872
	163.7	8.8786
	163.8	8.87073
	163.9	8.87061
	164	8.87048
	164.1	8.86902
	164.2	8.86749
	164.3	8.86603
	164.4	8.8645
	164.5	8.85181
	164.6	8.86157
	164.7	8.86005
	164.8	8.85858
	164.9	8.85706
	165	8.84729
	165.1	8.83374
	165.2	8.8197
	165.3	8.81744
	165.4	8.81512
	165.5	8.80109
	165.6	8.79877
	165.7	8.79645
	165.8	8.78638
	165.9	8.78406
	166	8.78174
	166.1	8.7699
	166.2	8.76166
	166.3	8.75409
	166.4	8.75397
	166.5	8.74164
	166.6	8.73029
	166.7	8.73016
[truncated: 3,335 more rows]
