# Supplementary material for: Identification of PCPE-2 as the endogenous specific inhibitor of human BMP-1/tolloid-like proteinases
Source: Nat Commun. 2023 Dec 4;14:8020. doi: 10.1038/s41467-023-43401-0 (PMC10696041; doi:10.1038/s41467-023-43401-0)
Supplement: Supplementary file 4 — Source Data [file 41467_2023_43401_MOESM4_ESM.zip › Source data/SuppFig8a.xlsx]

## Sheet: kinetics
Fig. S8a		Response (RU) for PCPE-1
	Time (s)	6.25 nM	Fitted Cycle: 12 PCPE1 6.25 nM_Y	0.78 nM	Fitted Cycle: 14 PCPE1 0.78 nM_Y	1.56 nM	Fitted Cycle: 15 PCPE1 1.56 nM_Y	3.125 nM	Fitted Cycle: 16 PCPE1 3.125 n_Y	12.5 nM	Fitted Cycle: 18 PCPE1 12.5 nM_Y	25 nM	Fitted Cycle: 19 PCPE1 25 nM_Y	50 nM	Fitted Cycle: 20 PCPE1 50 nM_Y
	-59.296	0.0649642	0	0.0875167	0	0.150898	0	0.037178	0	0.175468	0	0.0817756	0	0.0931625	0
	-58.296	0.0644195	0	0.0986907	0	0.168753	0	0.0348511	0	0.14415	0	0.0803131	0	0.0794983	0
	-57.296	0.0873568	0	0.159943	0	0.171894	0	0.013855	0	0.13652	0	0.0652047	0	0.0744934	0
	-56.296	-0.0387034	0	0.0552907	0	0.0557978	0	0.0220108	0	0.117546	0	0.0269435	0	0.0625839	0
	-55.296	-0.0743052	0	0.142751	0	0.098395	0	-0.012558	0	0.0807343	0	0.014609	0	-0.00134277	0
	-54.296	0.00677338	0	0.0854935	0	0.120231	0	-0.00988007	0	0.063652	0	0.0701973	0	0.0141068	0
	-53.296	0.0759095	0	0.0706605	0	0.1467	0	0.0055542	0	0.0842896	0	0.0908074	0	0.057785	0
	-52.296	0.0738143	0	0.0445327	0	0.152782	0	0.0307541	0	0.101295	0	0.0526237	0	0.0919418	0
	-51.296	0.0773559	0	0.0450683	0	0.119176	0	-0.000915527	0	0.0750275	0	0.0435226	0	0.0649109	0
	-50.296	0.0553253	0	0.060376	0	0.0797104	0	0.00491333	0	0.0596771	0	0.0184006	0	0.0601501	0
	-49.296	0.095984	0	0.0694489	0	0.0588639	0	-0.0248108	0	0.0342407	0	0.0879013	0	0.069809	0
	-48.296	0.120108	0	0.0713561	0	0.0850517	0	0.0335999	0	0.10611	0	0.139876	0	0.123123	0
	-47.296	0.117503	0	0.0328169	0	0.0530791	0	0.0474472	0	0.113457	0	0.0746703	0	0.103035	0
	-46.296	0.0805099	0	0.0185592	0	0.0527748	0	-0.0413589	0	0.0443344	0	0.0658363	0	0.0558548	0
	-45.296	0.0486389	0	-0.0128693	0	0.0567062	0	-0.0563812	0	0.0480347	0	0.0751846	0	0.0609741	0
	-44.296	0.0777679	0	0.00379328	0	0.0782669	0	-0.0617065	0	0.0535278	0	0.0917099	0	0.0757751	0
	-43.296	0.106094	0	0.0144652	0	0.0820121	0	-0.0235901	0	0.0658112	0	0.0769004	0	0.0850677	0
	-42.296	0.145705	0	0.0717452	0	0.0594856	0	-0.0375137	0	0.0522385	0	0.0606758	0	0.0910263	0
	-41.296	0.0984832	0	0.0350982	0	0.0403305	0	-0.0149231	0	0.0393066	0	0.0203415	0	0.0623169	0
	-40.296	0.0886504	0	-0.00184944	0	0.0339874	0	-0.0308075	0	0.0297394	0	-0.0153748	0	0.0285645	0
	-39.296	0.0568298	0	-0.00542608	0	0.0222122	0	-0.0433502	0	0.0179443	0	-0.0305374	0	-0.00779724	0
	-38.296	0.0381927	0	-0.0331574	0	0.00541303	0	-0.0553741	0	0.024704	0	-0.0469551	0	-0.0088501	0
	-37.296	0.0190017	0	-0.0519669	0	0.00256193	0	-0.0463486	0	0.00788116	0	-0.0626541	0	-0.00336456	0
	-36.296	0.0161087	0	-0.0541123	0	0.00681075	0	-0.0289688	0	-0.0161972	0	-0.0496925	0	-0.00978851	0
	-35.296	0.00911859	0	-0.0592255	0	0.00168684	0	-0.0198364	0	-0.00263977	0	-0.0427315	0	0.017746	0
	-34.296	0.00761867	0	-0.0544083	0	0.000139594	0	-0.0240097	0	-0.0181503	0	-0.044645	0	0.0107956	0
	-33.296	0.00623778	0	-0.0409271	0	-0.011747	0	-0.0408325	0	-0.0286713	0	-0.0466896	0	0.00921631	0
	-32.296	0.00319362	0	-0.0393021	0	-0.027227	0	-0.0381393	0	-0.0291214	0	-0.0511833	0	0.0182266	0
	-31.296	0.0107055	0	-0.0176606	0	-0.0207359	0	-0.0516968	0	-0.0257874	0	-0.0538017	0	0.0121002	0
	-30.296	0.00102684	0	-0.0202897	0	-0.0333573	0	-0.0533066	0	-0.0286636	0	-0.083696	0	0.0186844	0
	-29.296	-0.00875703	0	-0.000685126	0	-0.0387909	0	-0.0786972	0	-0.042717	0	-0.0765106	0	-0.00205231	0
	-28.296	-0.0139603	0	0.00116116	0	-0.0522682	0	-0.0945053	0	-0.0166855	0	-0.0782692	0	-0.0178604	0
	-27.296	-0.0164917	0	0.00012508	0	-0.0575165	0	-0.0997314	0	-0.0243073	0	-0.0914826	0	-0.0336761	0
	-26.296	-0.0273377	0	-0.0213104	0	-0.0661324	0	-0.0992737	0	-0.0489502	0	-0.100846	0	-0.047348	0
	-25.296	-0.028392	0	-0.0195877	0	-0.0599686	0	-0.0980759	0	-0.0544357	0	-0.0911576	0	-0.0574875	0
	-24.296	-0.0316941	0	-0.0217606	0	-0.0667351	0	-0.0757675	0	-0.073967	0	-0.112038	0	-0.0743942	0
	-23.296	-0.0446807	0	-0.0304748	0	-0.0362335	0	-0.0759125	0	-0.0919952	0	-0.123376	0	-0.0747681	0
	-22.296	-0.0399168	0	-0.0126952	0	-0.00821295	0	-0.0515747	0	-0.0914764	0	-0.128864	0	-0.0677185	0
	-21.296	-0.0196089	0	0.02661	0	0.0162347	0	-0.024498	0	-0.0854111	0	-0.108536	0	-0.0521927	0
	-20.296	0.00823379	0	0.0570772	0	0.024968	0	-0.0388794	0	-0.0505981	0	-0.0704299	0	-0.0385437	0
	-19.296	0.0391816	0	0.0580415	0	0.0317253	0	-0.0346069	0	-0.0042572	0	-0.0595527	0	-0.00189209	0
	-18.296	0.0393173	0	0.0382797	0	0.0216156	0	-0.0298691	0	0.0148392	0	-0.0689148	0	0.00305939	0
	-17.296	-0.0222061	0	0.0113175	0	-0.0327629	0	-0.0537643	0	0.0108414	0	-0.0978264	0	-0.0251236	0
	-16.296	-0.0266203	0	-0.0302671	0	-0.0486876	0	-0.0809479	0	-0.0471497	0	-0.0581481	0	-0.0821991	0
	-15.296	-0.0282682	0	-0.0488218	0	-0.0415771	0	-0.0723114	0	-0.0528564	0	-0.0177581	0	-0.0836334	0
	-14.296	-0.00728136	0	-0.0391875	0	-0.0113731	0	-0.0515747	0	-0.0362549	0	-0.0148521	0	-0.0677795	0
	-13.296	-0.0128036	0	-0.0164657	0	-0.0158355	0	-0.031105	0	0.00299835	0	-0.00390315	0	-0.0383682	0
	-12.296	0.00202495	0	-0.00868672	0	-0.00285181	0	-0.0194626	0	0.0118637	0	0.0113236	0	-0.0373154	0
	-11.296	-0.00470724	0	0.000572301	0	-0.0134773	0	-0.00571442	0	0.00870514	0	-0.00560374	0	-0.0298691	0
	-10.296	0.0111085	0	0.00541698	0	0.0063439	0	0.00247192	0	0.0129852	0	0.0106774	0	-0.0194397	0
	-9.296	0.0206986	0	0.00200659	0	0.00369266	0	0.0192184	0	0.018013	0	0.00488284	0	0.00789642	0
	-8.296	0.0149216	0	0.0123734	0	0.013942	0	0.0302048	0	0.00946808	0	0.000636309	0	0.038414	0
	-7.296	-0.00232692	0	0.0241318	0	0.0161553	0	0.0230484	0	0.000434875	0	-0.00142286	0	0.0371933	0
	-6.296	-0.0187897	0	0.0106751	0	0.0203522	0	0.0248108	0	-0.0106506	0	0.00201111	0	0.0573578	0
	-5.296	-0.030838	0	0.00178526	0	-0.00347138	0	0.00520325	0	0.0030365	0	-0.0139999	0	0.0427856	0
	-4.296	-0.0334198	0	-0.0372345	0	0.00686874	0	0.00288391	0	-0.0204926	0	-0.0443855	0	0.00921631	0
	-3.296	-0.0352219	0	0.0234634	0	-0.0301155	0	-0.00234222	0	0.00443268	0	-0.00644916	0	-0.0203476	0
	-2.296	-0.0397091	0	-0.0724392	0	0.000672311	0	0.00378418	0	0.0602112	0	-0.0530386	0	-0.0661316	0
	-1.296	0.0797678	0	0.0759531	0	-0.00217695	0	0.0439682	0	-0.0429459	0	0.0308888	0	-0.0315628	0
	-0.295998	0.225778	0	-0.038672	0	0.0297439	0	0.1185	0	-0.0334778	0	0.996251	0	-0.00488281	0
	0.704002	2.24883	4.53108	0.118666	-0.0870218	0.69604	0.281358	-0.0146484	0	0.768021	0	9.21007	9.3922	3.12918	0
	1.704	5.01929	7.47302	0.510813	0.286411	1.24505	1.02563	1.36488	0.702232	5.31651	4.7144	19.4525	20.3809	19.8044	22.4009
	2.704	7.92736	10.3469	0.915721	0.656577	1.99474	1.76189	2.55263	2.18316	10.5263	10.4364	29.3958	30.5195	39.1353	42.0458
	3.704	10.6387	13.153	1.26291	1.02352	2.53693	2.49022	3.84351	3.64208	15.7446	15.926	38.6944	39.8165	56.2013	58.526
	4.704	13.339	15.8916	1.65664	1.38727	3.17459	3.21069	5.11333	5.07913	20.7598	21.184	47.4355	48.289	70.4144	72.0358
	5.704	15.9782	18.563	1.93694	1.74787	3.88916	3.92339	6.45248	6.49447	25.6693	26.2115	55.3816	55.9623	81.6972	82.8721
	6.704	18.6645	21.1678	2.27512	2.10536	4.56797	4.62838	7.7122	7.88825	30.413	31.0105	62.6687	62.8693	90.2681	91.3968
	7.704	21.1735	23.7062	2.59974	2.45977	5.21384	5.32575	9.01266	9.26064	35.0935	35.5836	69.1059	69.0499	96.7505	97.9951
	8.704	23.7012	26.1789	2.93136	2.81114	5.91979	6.01556	10.2776	10.6118	39.5986	39.9339	74.799	74.5492	101.596	103.038
	9.704	26.1772	28.5864	3.2577	3.15951	6.5996	6.69789	11.5134	11.9419	43.904	44.0651	79.798	79.4164	105.141	106.856
	10.704	28.5418	30.9292	3.57505	3.5049	7.20982	7.37281	12.7588	13.2511	47.9704	47.9815	84.0723	83.7029	107.788	109.729
	11.704	30.918	33.2081	3.96018	3.84736	7.85998	8.04039	14.0201	14.5395	51.7825	51.688	87.7042	87.4611	109.819	111.882
	12.704	33.2474	35.4235	4.27081	4.18692	8.47612	8.70071	15.2452	15.8074	55.4443	55.19	90.8279	90.7428	111.392	113.493
	13.704	35.5412	37.5764	4.52367	4.52361	9.08634	9.35382	16.4006	17.0549	58.9005	58.4933	93.6063	93.5984	112.566	114.697
	14.704	37.7753	39.6674	4.78434	4.85746	9.6812	9.99982	17.5283	18.2821	62.1312	61.6041	95.8985	96.0754	113.488	115.599
	15.704	39.9885	41.6974	5.12921	5.18851	10.3369	10.6387	18.7121	19.4893	65.1819	64.5289	97.7935	98.2183	114.311	116.274
	16.704	42.104	43.6671	5.4841	5.51678	10.9717	11.2707	19.9069	20.6766	68.0169	67.2748	99.4282	100.068	114.883	116.781
	17.704	44.1563	45.5775	5.78814	5.84231	11.5562	11.8957	21.0702	21.8443	70.6823	69.8487	100.832	101.662	115.409	117.163
	18.704	46.249	47.4294	6.04634	6.16513	12.1395	12.5139	22.1709	22.9924	73.0856	72.258	102.056	103.033	115.923	117.45
	19.704	48.204	49.2239	6.35723	6.48526	12.7995	13.1252	23.3249	24.1212	75.3365	74.5101	103.129	104.211	116.265	117.667
	20.704	50.1279	50.9618	6.67899	6.80274	13.3384	13.7299	24.4532	25.2309	77.4939	76.6125	104.054	105.222	116.55	117.831
	21.704	52.0111	52.6442	7.01604	7.1176	13.8548	14.3278	25.5438	26.3216	79.3953	78.5726	104.898	106.09	116.859	117.956
	22.704	53.754	54.2721	7.31835	7.42985	14.5092	14.9192	26.5386	27.3936	81.1205	80.3978	105.572	106.834	117.097	118.051
	23.704	55.502	55.8466	7.62906	7.73954	15.0805	15.5041	27.6398	28.4469	82.824	82.0955	106.163	107.471	117.28	118.123
	24.704	57.2286	57.3688	7.93471	8.04669	15.7058	16.0824	28.7235	29.4819	84.3445	83.673	106.786	108.018	117.459	118.178
	25.704	58.8407	58.8396	8.22528	8.35131	16.2513	16.6544	29.7755	30.4987	85.7205	85.1371	107.251	108.486	117.625	118.22
	26.704	60.4128	60.2603	8.48803	8.65346	16.8097	17.22	30.8295	31.4975	86.9738	86.4949	107.601	108.888	117.722	118.252
	27.704	61.9189	61.632	8.75778	8.95313	17.3731	17.7793	31.8352	32.4785	88.0995	87.7528	107.935	109.232	117.834	118.276
	28.704	63.3857	62.9557	9.07712	9.25037	17.9114	18.3324	32.7746	33.4419	89.196	88.9173	108.314	109.527	117.952	118.295
	29.704	64.7935	64.2327	9.33951	9.5452	18.491	18.8793	33.7819	34.388	90.1764	89.9945	108.655	109.78	118.097	118.309
	30.704	66.1025	65.4641	9.61494	9.83764	19.0139	19.4201	34.7221	35.3168	91.1019	90.9901	108.916	109.998	118.166	118.32
	31.704	67.3815	66.651	9.8424	10.1277	19.5756	19.9548	35.6082	36.2286	91.9103	91.9099	109.194	110.184	118.209	118.329
	32.704	68.6499	67.7946	10.173	10.4155	20.1225	20.4836	36.5517	37.1236	92.6498	92.7589	109.446	110.344	118.263	118.335
	33.704	69.8926	68.8961	10.4641	10.7009	20.636	21.0064	37.4828	38.002	93.303	93.5423	109.659	110.482	118.367	118.34
	34.704	71.0828	69.9567	10.8015	10.984	21.1582	21.5233	38.3903	38.864	94.0227	94.2647	109.825	110.6	118.483	118.344
	35.704	72.1615	70.9774	11.0559	11.2649	21.7335	22.0344	39.2606	39.7099	94.7155	94.9306	109.971	110.702	118.55	118.347
	36.704	73.2319	71.9594	11.4252	11.5435	22.2548	22.5397	40.1634	40.5397	95.2496	95.5441	110.117	110.789	118.616	118.349
	37.704	74.1681	72.9039	11.6746	11.8198	22.7978	23.0393	41.0258	41.3538	95.7352	96.1091	110.292	110.864	118.65	118.351
	38.704	75.1443	73.8119	11.9639	12.094	23.3426	23.5333	41.9015	42.1523	96.2286	96.6294	110.411	110.929	118.689	118.352
	39.704	76.0092	74.6847	12.2687	12.366	23.8179	24.0217	42.692	42.9354	96.6303	97.1081	110.553	110.985	118.724	118.353
	40.704	76.841	75.5233	12.4808	12.6359	24.3455	24.5045	43.554	43.7034	97.0029	97.5487	110.652	111.033	118.763	118.354
	41.704	77.6152	76.3287	12.7186	12.9036	24.805	24.9818	44.3072	44.4564	97.4282	97.9539	110.762	111.074	118.812	118.355
	42.704	78.3779	77.1021	13.0174	13.1691	25.2168	25.4536	45.062	45.1947	97.803	98.3266	110.835	111.11	118.826	118.355
	43.704	79.1546	77.8446	13.303	13.4326	25.6909	25.9201	45.827	45.9185	98.0845	98.6693	110.961	111.141	118.804	118.356
	44.704	79.9293	78.5571	13.6179	13.694	26.2123	26.3812	46.5871	46.6279	98.4287	98.9843	111.082	111.168	118.86	118.356
	45.704	80.549	79.2406	13.8632	13.9533	26.6765	26.8371	47.344	47.3232	98.7442	99.2739	111.145	111.191	118.9	118.356
	46.704	81.1136	79.8963	14.1564	14.2106	27.1335	27.2877	47.9972	48.0046	98.9601	99.5401	111.226	111.21	118.877	118.356
	47.704	81.7545	80.525	14.356	14.4659	27.5693	27.7331	48.7059	48.6722	99.1946	99.7846	111.281	111.228	118.909	118.356
	48.704	82.299	81.1277	14.6225	14.7191	28.0274	28.1734	49.4405	49.3263	99.3965	100.009	111.314	111.242	118.931	118.357
	49.704	82.8524	81.7054	14.8489	14.9704	28.5301	28.6086	50.122	49.9672	99.5674	100.216	111.368	111.255	118.933	118.357
	50.704	83.4027	82.2589	15.0742	15.2197	28.9797	29.0388	50.7028	50.5949	99.8079	100.406	111.445	111.266	118.933	118.357
	51.704	83.9343	82.7891	15.4059	15.4671	29.4578	29.4639	51.4167	51.2098	100.078	100.58	111.489	111.276	119.01	118.357
	52.704	84.4178	83.297	15.6991	15.7125	29.8661	29.8842	52.0331	51.8119	100.247	100.74	111.511	111.284	119.022	118.357
	53.704	84.8405	83.7833	15.9546	15.956	30.2716	30.2995	52.6373	52.4016	100.366	100.887	111.544	111.291	119.039	118.357
	54.704	85.2914	84.2488	16.2057	16.1976	30.7412	30.71	53.2289	52.9789	100.502	101.022	111.604	111.298	119.053	118.357
	55.704	85.7029	84.6945	16.4252	16.4374	31.1347	31.1158	53.8528	53.5442	100.633	101.146	111.655	111.303	119.084	118.357
	56.704	86.0889	85.121	16.6389	16.6752	31.5987	31.5167	54.3734	54.0975	100.806	101.26	111.702	111.308	119.126	118.357
	57.704	86.4209	85.5291	16.8593	16.9112	31.9681	31.913	54.9241	54.6392	100.922	101.365	111.754	111.312	119.152	118.357
	58.704	86.7509	85.9194	17.0631	17.1454	32.3874	32.3046	55.505	55.1694	101.053	101.461	111.785	111.315	119.165	118.357
	59.704	87.0687	86.2929	17.3375	17.3778	32.809	32.6917	56.0222	55.6882	101.153	101.549	111.802	111.318	119.185	118.357
	60.704	87.4113	86.65	17.6106	17.6084	33.2994	33.0741	56.516	56.196	101.254	101.63	111.823	111.321	119.21	118.357
	61.704	87.7497	86.9914	17.8499	17.8372	33.7194	33.4521	57.0679	56.6928	101.373	101.705	111.841	111.323	119.22	118.357
	62.704	88.0774	87.3179	18.0971	18.0642	34.0578	33.8255	57.5584	57.1789	101.484	101.773	111.87	111.325	119.213	118.357
	63.704	88.3445	87.63	18.3309	18.2894	34.424	34.1946	58.0674	57.6544	101.585	101.836	111.931	111.327	119.207	118.357
	64.704	88.6071	87.9282	18.5935	18.513	34.8208	34.5593	58.5796	58.1196	101.705	101.894	111.993	111.328	119.219	118.357
	65.704	88.8676	88.2133	18.8344	18.7348	35.2329	34.9196	59.0675	58.5746	101.8	101.947	112.043	111.329	119.233	118.357
	66.704	89.1149	88.4856	18.9759	18.9548	35.575	35.2757	59.5471	59.0196	101.897	101.996	112.047	111.331	119.238	118.357
	67.704	89.3644	88.7459	19.2271	19.1732	35.9459	35.6274	59.9877	59.4548	101.966	102.041	112.044	111.332	119.236	118.357
	68.704	89.5331	88.9945	19.4964	19.3899	36.3214	35.975	60.3716	59.8804	102.022	102.082	112.049	111.332	119.231	118.357
	69.704	89.6868	89.2319	19.6888	19.605	36.6465	36.3185	60.7934	60.2965	102.067	102.12	112.059	111.333	119.219	118.357
	70.704	89.8277	89.4587	19.8853	19.8184	36.9714	36.6578	61.205	60.7034	102.13	102.155	112.07	111.334	119.213	118.357
	71.704	90.0538	89.6753	20.083	20.0301	37.3115	36.993	61.6147	61.1012	102.173	102.187	112.141	111.334	119.207	118.357
	72.704	90.2153	89.8821	20.2899	20.2403	37.6615	37.3242	62.0517	61.49	102.239	102.216	112.159	111.335	119.241	118.357
	73.704	90.4067	90.0796	20.5406	20.4488	38.015	37.6514	62.4108	61.8701	102.304	102.243	112.17	111.335	119.256	118.357
	74.704	90.5245	90.2681	20.7491	20.6557	38.3113	37.9747	62.7618	62.2416	102.374	102.268	112.178	111.336	119.274	118.357
	75.704	90.6794	90.4481	20.9539	20.861	38.6502	38.294	63.131	62.6047	102.432	102.291	112.186	111.336	119.276	118.357
	76.704	90.8272	90.6199	21.1584	21.0648	38.9662	38.6095	63.5423	62.9595	102.499	102.312	112.203	111.336	119.272	118.357
	77.704	90.9792	90.7839	21.3642	21.2669	39.2089	38.9211	63.8783	63.3062	102.568	102.331	112.224	111.336	119.262	118.357
	78.704	91.1265	90.9404	21.5396	21.4676	39.5445	39.2289	64.1646	63.645	102.62	102.349	112.26	111.337	119.252	118.357
	79.704	91.2913	91.0897	21.7685	21.6667	39.8798	39.533	64.5613	63.976	102.666	102.365	112.31	111.337	119.258	118.357
	80.704	91.4208	91.2323	22.0149	21.8643	40.1668	39.8334	64.9418	64.2994	102.726	102.38	112.355	111.337	119.289	118.357
	81.704	91.5617	91.3683	22.2015	22.0603	40.4783	40.1301	65.2497	64.6153	102.762	102.394	112.378	111.337	119.317	118.357
	82.704	91.6597	91.498	22.4418	22.2549	40.8455	40.4232	65.5722	64.9239	102.818	102.407	112.378	111.337	119.368	118.357
	83.704	91.7872	91.6219	22.6273	22.448	41.1335	40.7126	65.8985	65.2254	102.868	102.418	112.38	111.337	119.405	118.357
	84.704	91.8852	91.74	22.7973	22.6396	41.4323	40.9985	66.18	65.5198	102.888	102.429	112.36	111.337	119.435	118.357
	85.704	91.9637	91.8527	22.9443	22.8297	41.7272	41.2809	66.4228	65.8074	102.907	102.439	112.342	111.337	119.437	118.357
	86.704	92.0586	91.9601	23.1419	23.0184	42.0184	41.5598	66.7019	66.0882	102.929	102.448	112.34	111.337	119.451	118.357
	87.704	92.1477	92.0627	23.3682	23.2056	42.2734	41.8353	66.9968	66.3624	102.959	102.456	112.374	111.338	119.452	118.357
	88.704	92.2336	92.1605	23.5291	23.3915	42.5633	42.1073	67.2853	66.6302	103.015	102.464	112.369	111.338	119.441	118.357
	89.704	91.9941	92.2538	24.0697	23.5758	43.4122	42.376	67.5118	66.8917	103.056	102.471	112.411	111.338	119.429	118.357
	90.704	92.1028	89.3437	23.172	23.9163	41.9221	42.5267	67.169	67.1469	102.482	102.478	111.146	110.43	118.773	118.357
	91.704	91.2288	88.4861	23.9739	23.7785	42.6061	42.2512	68.3152	67.4223	103.032	102.204	109.43	109.086	118.341	115.293
	92.704	89.9268	87.6462	23.5792	23.6427	42.2379	41.9798	67.0035	66.8965	100.736	101.069	107.608	107.776	115.242	113.816
	93.704	88.927	86.8236	23.4635	23.5086	41.9928	41.7123	66.4342	66.3796	99.275	99.96	106.051	106.499	113.209	112.378
	94.704	87.9927	86.0176	23.3432	23.3763	41.7426	41.4487	65.8807	65.8716	97.9732	98.877	104.555	105.254	111.342	110.979
	95.704	87.0865	85.2277	23.2731	23.2457	41.5339	41.1889	65.3349	65.3721	96.7111	97.819	103.141	104.04	109.611	109.616
	96.704	86.2028	84.4536	23.1683	23.1168	41.259	40.9328	64.7989	64.8811	95.5597	96.7851	101.854	102.855	107.987	108.289
	97.704	85.3589	83.6948	23.0912	22.9896	41.016	40.6803	64.2504	64.3982	94.4252	95.7744	100.561	101.699	106.412	106.995
	98.704	84.4945	82.9507	22.9979	22.864	40.7995	40.4313	63.7813	63.9232	93.3984	94.7863	99.3066	100.57	104.974	105.734
	99.704	83.6902	82.2211	22.8971	22.74	40.5533	40.1858	63.2735	63.456	92.3856	93.82	98.1307	99.4683	103.602	104.504
	100.704	82.9813	81.5054	22.7862	22.6175	40.3002	39.9437	62.8018	62.9964	91.4062	92.8747	96.9859	98.3918	102.236	103.304
	101.704	82.2556	80.8033	22.6515	22.4966	40.0622	39.7049	62.3204	62.5442	90.3279	91.9499	95.8682	97.34	100.949	102.133
	102.704	81.5259	80.1144	22.528	22.3772	39.8421	39.4693	61.8556	62.0993	89.4003	91.0448	94.7914	96.3121	99.739	100.991
	103.704	80.8046	79.4383	22.3789	22.2592	39.6406	39.237	61.4058	61.6613	88.5054	90.1588	93.7369	95.3073	98.5499	99.8748
	104.704	80.1177	78.7747	22.2975	22.1427	39.4308	39.0077	60.9534	61.2302	87.669	89.2914	92.7064	94.3249	97.4203	98.7852
	105.704	79.4077	78.1233	22.2047	22.0276	39.2397	38.7814	60.5912	60.8059	86.8156	88.442	91.7442	93.3641	96.3284	97.7208
	106.704	78.7432	77.4837	22.1222	21.9138	39.0373	38.5581	60.11	60.3881	85.9231	87.61	90.762	92.4242	95.3202	96.6807
	107.704	78.1222	76.8555	22.0579	21.8015	38.8442	38.3378	59.5977	59.9766	85.1075	86.7949	89.8701	91.5046	94.3319	95.6642
	108.704	77.462	76.2386	21.9673	21.6904	38.6435	38.1203	59.2273	59.5715	84.3453	85.9962	89.0284	90.6046	93.4103	94.6704
	109.704	76.8138	75.6325	21.882	21.5806	38.4334	37.9056	58.8575	59.1724	83.5252	85.2135	88.2023	89.7236	92.3921	93.6986
	110.704	76.2021	75.0371	21.7885	21.4721	38.2217	37.6936	58.4704	58.7793	82.8045	84.4462	87.4116	88.8611	91.4518	92.7482
	111.704	75.6038	74.4519	21.7094	21.3649	38.0005	37.4842	58.0266	58.392	82.0577	83.6939	86.5869	88.0164	90.5619	91.8183
	112.704	74.9672	73.8769	21.6041	21.2589	37.7946	37.2775	57.5855	58.0104	81.3298	82.9562	85.7829	87.189	89.72	90.9084
	113.704	74.3987	73.3116	21.5277	21.154	37.5811	37.0734	57.1801	57.6343	80.6759	82.2327	85.0054	86.3784	88.8669	90.0179
	114.704	73.8876	72.7559	21.4463	21.0504	37.3793	36.8718	56.8434	57.2637	80.0005	81.5229	84.2446	85.5841	88.049	89.1461
	115.704	73.3472	72.2095	21.3395	20.9479	37.1818	36.6726	56.5134	56.8984	79.3189	80.8265	83.4956	84.8057	87.2366	88.2924
	116.704	72.7162	71.6721	21.2445	20.8465	36.9952	36.4759	56.0942	56.5382	78.6212	80.1431	82.8457	84.0426	86.3994	87.4564
	117.704	72.1829	71.1436	21.1503	20.7462	36.8049	36.2815	55.7032	56.1832	78.0291	79.4724	82.1992	83.2944	85.6686	86.6374
	118.704	71.722	70.6237	21.0785	20.647	36.5955	36.0894	55.3399	55.8331	77.383	78.8139	81.4921	82.5607	84.942	85.835
	119.704	71.2048	70.1123	20.9937	20.5489	36.4339	35.8996	55.0185	55.4878	76.7635	78.1674	80.7749	81.841	84.2612	85.0487
	120.704	70.6875	69.609	20.8763	20.4518	36.2332	35.7121	54.691	55.1473	76.1872	77.5325	80.1073	81.1351	83.5255	84.278
	121.704	70.1934	69.1137	20.7984	20.3558	36.0529	35.5267	54.3418	54.8114	75.5857	76.909	79.4294	80.4424	82.7973	83.5224
	122.704	69.687	68.6262	20.7009	20.2607	35.849	35.3434	54.0237	54.4801	74.9715	76.2965	78.8463	79.7627	82.0797	82.7816
	123.704	69.1832	68.1464	20.6128	20.1667	35.6748	35.1622	53.7355	54.1532	74.4113	75.6948	78.1556	79.0955	81.4038	82.055
	124.704	68.7295	67.6739	20.5384	20.0736	35.5202	34.9831	53.4466	53.8306	73.8466	75.1035	77.6198	78.4406	80.785	81.3423
	125.704	68.2577	67.2087	20.4427	19.9814	35.3169	34.806	53.1175	53.5123	73.352	74.5223	77.0155	77.7975	80.1434	80.6432
	126.704	67.8531	66.7506	20.3768	19.8902	35.1362	34.6308	52.7451	53.1982	72.8395	73.9511	76.3825	77.166	79.5487	79.9571
	127.704	67.4006	66.2994	20.3149	19.7999	34.9844	34.4576	52.4162	52.8881	72.2997	73.3896	75.8651	76.5458	78.885	79.2838
	128.704	66.903	65.855	20.2576	19.7105	34.8343	34.2863	52.0928	52.582	71.7547	72.8374	75.3083	75.9365	78.2983	78.623
	129.704	66.4541	65.4171	20.2102	19.622	34.7001	34.1168	51.7568	52.2797	71.2282	72.2945	74.7394	75.338	77.7221	77.9741
	130.704	66.0381	64.9857	20.1291	19.5343	34.5128	33.9492	51.4691	51.9813	70.7573	71.7605	74.2462	74.7498	77.1776	77.3371
	131.704	65.6098	64.5606	20.0373	19.4475	34.3354	33.7833	51.195	51.6867	70.2825	71.2352	73.6974	74.1717	76.5412	76.7114
	132.704	65.1622	64.1416	19.948	19.3615	34.1809	33.6192	50.8945	51.3957	69.7536	70.7184	73.2384	73.6035	75.9916	76.0969
	133.704	64.7834	63.7286	19.8586	19.2764	34.0202	33.4568	50.594	51.1082	69.2421	70.21	72.6165	73.0449	75.4508	75.4932
	134.704	64.4235	63.3215	19.7439	19.192	33.7893	33.2961	50.2734	50.8243	68.7813	69.7096	72.1314	72.4956	74.861	74.9001
	135.704	63.9628	62.9201	19.6478	19.1084	33.6096	33.1371	49.9705	50.5438	68.3171	69.2171	71.6645	71.9555	74.3539	74.3172
	136.704	63.5389	62.5244	19.5644	19.0256	33.4724	32.9797	49.6745	50.2667	67.8699	68.7323	71.0912	71.4243	73.8398	73.7443
	137.704	63.1124	62.1341	19.4805	18.9436	33.3491	32.8239	49.3973	49.9929	67.3364	68.255	70.6051	70.9018	73.2872	73.1812
	138.704	62.7238	61.7491	19.3911	18.8623	33.2057	32.6696	49.1135	49.7223	66.875	67.785	70.1466	70.3877	72.7745	72.6276
	139.704	62.3454	61.3694	19.3042	18.7817	33.0432	32.5169	48.8564	49.4548	66.4052	67.3223	69.6809	69.8818	72.2134	72.0832
	140.704	61.9539	60.9948	19.2315	18.7018	32.8979	32.3657	48.617	49.1905	65.9958	66.8665	69.1827	69.384	71.7336	71.5478
	141.704	61.5818	60.6253	19.1758	18.6227	32.7677	32.2159	48.3692	48.9292	65.5966	66.4175	68.7873	68.8941	71.2883	71.0212
	142.704	61.2495	60.2606	19.1305	18.5442	32.6409	32.0676	48.1031	48.6708	65.2094	65.9752	68.3511	68.4118	70.85	70.5032
	143.704	60.8705	59.9007	19.0555	18.4665	32.4868	31.9208	47.8859	48.4154	64.8445	65.5394	67.9033	67.937	70.3871	69.9936
	144.704	60.5155	59.5455	18.9842	18.3894	32.3358	31.7753	47.6835	48.1629	64.421	65.11	67.4434	67.4695	69.9293	69.4921
	145.704	60.1824	59.1949	18.9016	18.313	32.2224	31.6312	47.4266	47.9132	64.063	64.6867	67.0439	67.0091	69.3935	68.9986
	146.704	59.799	58.8488	18.8187	18.2372	32.0691	31.4885	47.16	47.6662	63.6852	64.2696	66.5774	66.5557	68.9352	68.5128
	147.704	59.3716	58.5071	18.7593	18.162	31.9301	31.3471	46.8901	47.4219	63.2758	63.8584	66.1351	66.109	68.5058	68.0346
	148.704	59.0127	58.1697	18.7042	18.0875	31.7939	31.2069	46.616	47.1802	62.8982	63.4529	65.756	65.669	68.0786	67.5638
	149.704	58.7323	57.8365	18.632	18.0136	31.6429	31.0681	46.3422	46.9412	62.4819	63.0532	65.364	65.2354	67.6373	67.1002
	150.704	58.4097	57.5075	18.5582	17.9403	31.5004	30.9305	46.0895	46.7047	62.1323	62.659	64.9454	64.8082	67.215	66.6436
	151.704	58.0484	57.1824	18.5018	17.8675	31.3494	30.7942	45.8248	46.4706	61.7902	62.2702	64.5323	64.3872	66.8203	66.1939
	152.704	57.7215	56.8614	18.419	17.7954	31.1953	30.6591	45.5433	46.2391	61.3864	61.8867	64.1192	63.9722	66.4142	65.751
	153.704	57.4107	56.5442	18.3386	17.7239	31.0516	30.5251	45.2566	46.0099	60.9817	61.5083	63.7248	63.5631	65.9787	65.3146
	154.704	57.102	56.2308	18.2545	17.6529	30.8852	30.3924	44.9929	45.7831	60.6208	61.1351	63.367	63.1597	65.5463	64.8846
	155.704	56.7573	55.9211	18.1735	17.5824	30.7662	30.2607	44.7858	45.5586	60.282	60.7668	63.0222	62.762	65.132	64.4608
	156.704	56.4359	55.615	18.1032	17.5125	30.6258	30.1303	44.5736	45.3364	59.9182	60.4033	62.6045	62.3698	64.7675	64.0432
	157.704	56.1233	55.3126	18.0395	17.4432	30.5033	30.0009	44.3421	45.1164	59.5507	60.0446	62.2362	61.983	64.3882	63.6315
	158.704	55.8011	55.0136	17.9896	17.3744	30.3547	29.8726	44.0557	44.8986	59.2234	59.6905	61.8635	61.6015	63.9811	63.2257
	159.704	55.5041	54.718	17.9214	17.3061	30.1961	29.7454	43.8464	44.6829	58.8882	59.341	61.4936	61.2251	63.6046	62.8256
	160.704	55.19	54.4258	17.8472	17.2383	30.0611	29.6193	43.6685	44.4694	58.5376	58.9959	61.1385	60.8538	63.2548	62.431
	161.704	54.8598	54.1369	17.7831	17.171	29.9189	29.4942	43.4718	44.2579	58.1815	58.6551	60.8077	60.4874	62.8706	62.042
	162.704	54.5477	53.8513	17.7233	17.1042	29.8036	29.3701	43.2452	44.0484	57.8515	58.3186	60.463	60.1258	62.4195	61.6582
	163.704	54.285	53.5687	17.6613	17.0379	29.6849	29.247	42.9966	43.841	57.5188	57.9863	60.1513	59.7689	62.0431	61.2796
	164.704	54.0094	53.2893	17.5956	16.9721	29.5692	29.1249	42.7663	43.6355	57.1863	57.6581	59.8153	59.4166	61.7414	60.9062
	165.704	53.7274	53.013	17.5225	16.9067	29.4521	29.0038	42.5531	43.4319	56.8792	57.3338	59.4604	59.0689	61.4286	60.5377
	166.704	53.4579	52.7396	17.4667	16.8419	29.3512	28.8836	42.3209	43.2303	56.5901	57.0135	59.1492	58.7256	61.0859	60.1741
	167.704	53.1113	52.4691	17.4095	16.7774	29.2381	28.7644	42.1433	43.0305	56.262	56.697	58.8186	58.3866	60.7277	59.8153
	168.704	52.8317	52.2015	17.3443	16.7135	29.1235	28.6461	41.956	42.8325	55.915	56.3843	58.4653	58.0518	60.3678	59.4612
	169.704	52.6178	51.9368	17.2686	16.6499	28.9737	28.5288	41.7297	42.6363	55.5966	56.0752	58.1382	57.7212	60.0229	59.1116
	170.704	52.339	51.6748	17.2109	16.5869	28.8327	28.4123	41.5448	42.4419	55.3116	55.7698	57.8151	57.3946	59.7	58.7665
	171.704	52.018	51.4155	17.1474	16.5242	28.7106	28.2967	41.3468	42.2492	55.0253	55.4679	57.5079	57.0721	59.3723	58.4258
	172.704	51.7344	51.1588	17.0849	16.462	28.5873	28.182	41.1736	42.0582	54.7427	55.1694	57.1725	56.7534	59.0393	58.0893
	173.704	51.4692	50.9048	17.0046	16.4001	28.4374	28.0681	40.9492	41.8689	54.4508	54.8744	56.8039	56.4385	58.7037	57.7571
	174.704	51.2334	50.6534	16.9455	16.3387	28.3194	27.9551	40.7393	41.6812	54.1581	54.5827	56.4797	56.1274	58.4039	57.4289
	175.704	50.9954	50.4044	16.8901	16.2777	28.2053	27.8429	40.5515	41.4951	53.8823	54.2942	56.2519	55.8199	58.1086	57.1048
	176.704	50.7302	50.1579	16.8391	16.2172	28.0835	27.7315	40.3724	41.3107	53.5884	54.0089	56.0203	55.516	57.826	56.7846
	177.704	50.4704	49.9139	16.8151	16.157	27.9734	27.6209	40.1695	41.1278	53.2669	53.7268	55.6857	55.2157	57.5228	56.4683
	178.704	50.2177	49.6722	16.7811	16.0971	27.8904	27.5111	39.9762	40.9465	52.9908	53.4477	55.3894	54.9188	57.2119	56.1557
	179.704	49.9806	49.4329	16.7201	16.0377	27.7877	27.4021	39.7767	40.7666	52.7635	53.1717	55.1398	54.6252	56.9119	55.8469
	180.704	49.7662	49.1959	16.6493	15.9787	27.6834	27.2939	39.5901	40.5883	52.5199	52.8986	54.8879	54.335	56.6355	55.5416
	181.704	49.5159	48.9611	16.5664	15.92	27.5629	27.1864	39.4166	40.4114	52.2349	52.6284	54.6158	54.048	56.342	55.24
	182.704	49.2837	48.7285	16.5046	15.8617	27.438	27.0797	39.2457	40.236	51.9731	52.3611	54.2928	53.7642	56.0419	54.9418
	183.704	49.0433	48.4981	16.4467	15.8037	27.2979	26.9737	39.0678	40.0619	51.7061	52.0965	54.0024	53.4835	55.7467	54.647
	184.704	48.8125	48.2699	16.3607	15.7461	27.1807	26.8684	38.8705	39.8893	51.4601	51.8347	53.7073	53.2059	55.4542	54.3555
	185.704	48.5683	48.0438	16.3225	15.6889	27.0862	26.7639	38.6849	39.7181	51.2036	51.5756	53.4261	52.9312	55.1298	54.0674
	186.704	48.3435	47.8197	16.2874	15.632	26.9825	26.66	38.5021	39.5482	50.9423	51.3191	53.158	52.6595	54.8444	53.7824
	187.704	48.0668	47.5976	16.2248	15.5755	26.8858	26.5569	38.3255	39.3796	50.7041	51.0652	52.8831	52.3907	54.5807	53.5006
	188.704	47.8175	47.3776	16.1808	15.5192	26.7842	26.4544	38.1302	39.2124	50.429	50.8139	52.5988	52.1248	54.3143	53.2219
	189.704	47.6146	47.1595	16.1511	15.4634	26.6764	26.3526	37.9342	39.0464	50.1413	50.565	52.3214	51.8616	54.0031	52.9462
	190.704	47.4239	46.9433	16.1214	15.4078	26.5857	26.2515	37.7692	38.8817	49.917	50.3186	52.0545	51.6011	53.7071	52.6735
	191.704	47.1932	46.7291	16.0508	15.3526	26.4745	26.151	37.6014	38.7183	49.6777	50.0746	51.8008	51.3433	53.4546	52.4037
	192.704	46.9543	46.5166	15.9845	15.2977	26.3326	26.0512	37.4283	38.5561	49.4546	49.833	51.557	51.0882	53.212	52.1368
	193.704	46.7216	46.3061	15.9183	15.2431	26.2329	25.952	37.2551	38.3951	49.2235	49.5937	51.2869	50.8356	52.9419	51.8726
	194.704	46.4795	46.0973	15.8573	15.1888	26.1261	25.8535	37.105	38.2353	48.9996	49.3566	51.043	50.5855	52.664	51.6112
	195.704	46.2706	45.8903	15.7867	15.1349	26.0164	25.7555	36.9187	38.0767	48.7688	49.1219	50.7799	50.3379	52.3849	51.3526
	196.704	46.0328	45.6851	15.7096	15.0812	25.9095	25.6582	36.769	37.9192	48.5268	48.8893	50.564	50.0928	52.1144	51.0965
	197.704	45.8116	45.4815	15.6485	15.0279	25.8031	25.5615	36.6413	37.7629	48.3109	48.6588	50.3045	49.85	51.8594	50.8431
	198.704	45.5939	45.2797	15.5992	14.9748	25.7044	25.4654	36.4624	37.6077	48.0737	48.4305	50.0424	49.6096	51.5714	50.5922
	199.704	45.3411	45.0795	15.5554	14.922	25.6098	25.3699	36.2891	37.4537	47.8368	48.2043	49.8064	49.3716	51.3338	50.3438
	200.704	45.1137	44.8809	15.4914	14.8695	25.5213	25.2749	36.1017	37.3007	47.581	47.9801	49.5597	49.1357	51.0893	50.0979
	201.704	44.919	44.684	15.4338	14.8174	25.417	25.1805	35.9416	37.1488	47.3036	47.758	49.3442	48.9021	50.8659	49.8544
	202.704	44.7654	44.4886	15.3644	14.7654	25.2961	25.0867	35.7753	36.9979	47.037	47.5378	49.1028	48.6707	50.6411	49.6133
	203.704	44.5636	44.2948	15.304	14.7138	25.1746	24.9935	35.6163	36.8482	46.7658	47.3196	48.8508	48.4415	50.4039	49.3745
	204.704	44.3494	44.1026	15.2471	14.6625	25.078	24.9008	35.4382	36.6994	46.5404	47.1033	48.626	48.2144	50.1012	49.138
	205.704	44.1143	43.9118	15.1972	14.6114	24.966	24.8086	35.2917	36.5517	46.3726	46.8888	48.4029	47.9893	49.8273	48.9037
	206.704	43.8873	43.7225	15.1367	14.5606	24.8784	24.717	35.1487	36.4049	46.1971	46.6763	48.2078	47.7663	49.5862	48.6717
	207.704	43.6946	43.5347	15.1049	14.51	24.7857	24.6259	34.9929	36.2592	45.9813	46.4655	47.962	47.5452	49.3492	48.4418
	208.704	43.5272	43.3484	15.0645	14.4597	24.6961	24.5354	34.8778	36.1144	45.7263	46.2565	47.7536	47.3262	49.1485	48.214
	209.704	43.3678	43.1634	15.0172	14.4097	24.5999	24.4453	34.7491	35.9706	45.4969	46.0494	47.5399	47.1091	48.9487	47.9884
	210.704	43.1729	42.9799	14.9771	14.3599	24.5047	24.3558	34.5869	35.8278	45.2644	45.8439	47.3438	46.8939	48.7214	47.7648
	211.704	42.9636	42.7977	14.9317	14.3104	24.4066	24.2668	34.4302	35.6858	45.0652	45.6401	47.1043	46.6805	48.4844	47.5432
	212.704	42.7338	42.6169	14.8706	14.2612	24.3067	24.1783	34.2576	35.5449	44.8656	45.438	46.8664	46.4691	48.2531	47.3236
	213.704	42.5139	42.4374	14.8262	14.2121	24.1951	24.0902	34.1282	35.4048	44.6986	45.2376	46.6545	46.2594	48.0369	47.1059
	214.704	42.3129	42.2593	14.7743	14.1634	24.1035	24.0027	33.9619	35.2656	44.4686	45.0388	46.4719	46.0515	47.8426	46.8902
	215.704	42.1568	42.0824	14.7272	14.1149	24.0288	23.9157	33.8177	35.1273	44.2489	44.8416	46.2886	45.8453	47.6361	46.6764
	216.704	42.0021	41.9069	14.6838	14.0666	23.9524	23.8291	33.6845	34.9899	44.0732	44.646	46.0641	45.6409	47.4295	46.4644
	217.704	41.8211	41.7325	14.6279	14.0185	23.8778	23.743	33.5568	34.8534	43.9071	44.4519	45.8087	45.4382	47.2134	46.2543
	218.704	41.6667	41.5595	14.5539	13.9707	23.7957	23.6573	33.3958	34.7177	43.7043	44.2594	45.5422	45.2372	46.9803	46.0459
	219.704	41.48	41.3876	14.5056	13.9231	23.7175	23.5721	33.2516	34.5829	43.5103	44.0683	45.3523	45.0378	46.7834	45.8393
	220.704	41.322	41.217	14.4675	13.8758	23.6694	23.4874	33.1061	34.4489	43.3022	43.8787	45.1912	44.84	46.5605	45.6345
	221.704	41.1123	41.0476	14.4179	13.8287	23.6103	23.4032	33.0144	34.3157	43.1441	43.6906	45.0181	44.6438	46.3457	45.4313
	222.704	40.9399	40.8793	14.3854	13.7818	23.5421	23.3193	32.9043	34.1833	42.9637	43.5039	44.8078	44.4491	46.1403	45.2299
	223.704	40.7856	40.7122	14.3541	13.7351	23.4954	23.2359	32.7956	34.0518	42.7808	43.3187	44.597	44.256	45.9414	45.0301
	224.704	40.6216	40.5462	14.3289	13.6886	23.4233	23.153	32.6837	33.921	42.6122	43.1348	44.3691	44.0645	45.7682	44.8319
	225.704	40.4364	40.3814	14.2999	13.6424	23.3474	23.0705	32.5245	33.791	42.4052	42.9523	44.1808	43.8744	45.5474	44.6353
	226.704	40.2671	40.2177	14.2387	13.5964	23.2529	22.9884	32.3688	33.6618	42.2309	42.7712	44.0238	43.6858	45.3469	44.4403
	227.704	40.1069	40.0551	14.2066	13.5506	23.1591	22.9067	32.1841	33.5334	42.0092	42.5913	43.8636	43.4986	45.1475	44.2469
	228.704	39.9227	39.8935	14.1338	13.505	23.0915	22.8254	32.0518	33.4057	41.7987	42.4128	43.6885	43.3129	44.9772	44.055
	229.704	39.7478	39.7331	14.0869	13.4596	22.997	22.7446	31.9258	33.2787	41.5587	42.2356	43.5023	43.1286	44.7739	43.8646
	230.704	39.563	39.5737	14.0123	13.4145	22.9088	22.6642	31.819	33.1525	41.3968	42.0597	43.3238	42.9456	44.58	43.6756
	231.704	39.3923	39.4153	13.9797	13.3695	22.8209	22.5841	31.6935	33.027	41.2511	41.885	43.1269	42.7641	44.3717	43.4882
	232.704	39.2342	39.2579	13.9245	13.3247	22.7297	22.5045	31.5655	32.9023	41.0819	41.7116	42.9205	42.5838	44.1557	43.3021
	233.704	39.0663	39.1016	13.8547	13.2802	22.6372	22.4253	31.434	32.7782	40.9044	41.5394	42.7323	42.4049	43.9415	43.1175
	234.704	38.9081	38.9463	13.836	13.2358	22.5515	22.3464	31.2981	32.6549	40.7063	41.3684	42.5579	42.2273	43.7778	42.9343
	235.704	38.7542	38.7919	13.7844	13.1917	22.4738	22.268	31.1741	32.5323	40.5315	41.1986	42.3907	42.051	43.6183	42.7525
	236.704	38.5896	38.6386	13.7471	13.1477	22.3918	22.1899	31.0651	32.4103	40.3468	41.0299	42.2084	41.876	43.4414	42.572
	237.704	38.4223	38.4862	13.6735	13.1039	22.3046	22.1122	30.9463	32.2891	40.1819	40.8624	42.0016	41.7022	43.2683	42.3928
	238.704	38.2345	38.3347	13.6241	13.0604	22.2189	22.0349	30.816	32.1685	40.0216	40.6961	41.7934	41.5296	43.0283	42.215
	239.704	38.0337	38.1842	13.578	13.017	22.1558	21.958	30.6799	32.0485	39.8593	40.5308	41.588	41.3583	42.8285	42.0384
	240.704	37.8682	38.0346	13.5254	12.9738	22.0711	21.8814	30.5657	31.9293	39.731	40.3667	41.4151	41.1882	42.6435	41.8632
	241.704	37.7323	37.886	13.467	12.9308	21.984	21.8052	30.41	31.8106	39.5776	40.2037	41.2588	41.0192	42.4475	41.6891
	242.704	37.5905	37.7382	13.4196	12.888	21.9037	21.7294	30.2833	31.6927	39.4219	40.0417	41.0983	40.8514	42.279	41.5164
	243.704	37.4469	37.5913	13.3936	12.8453	21.8272	21.6539	30.146	31.5753	39.2335	39.8809	40.9456	40.6847	42.0898	41.3448
	244.704	37.2607	37.4453	13.3699	12.8029	21.7544	21.5788	30.0333	31.4586	39.0556	39.721	40.7694	40.5192	41.9087	41.1745
	245.704	37.1279	37.3002	13.3382	12.7606	21.6843	21.504	29.9348	31.3425	38.8753	39.5622	40.6113	40.3548	41.7426	41.0053
	246.704	36.9792	37.156	13.3173	12.7185	21.5996	21.4296	29.8196	31.2271	38.7248	39.4045	40.4191	40.1915	41.583	40.8373
	247.704	36.8534	37.0126	13.2708	12.6766	21.5252	21.3555	29.7036	31.1122	38.5901	39.2477	40.2736	40.0293	41.4276	40.6705
	248.704	36.698	36.8701	13.2353	12.6349	21.4384	21.2818	29.6064	30.998	38.4644	39.092	40.1163	39.8682	41.2807	40.5048
	249.704	36.5259	36.7283	13.1921	12.5933	21.3466	21.2084	29.472	30.8843	38.267	38.9372	39.9447	39.7081	41.1306	40.3402
	250.704	36.3737	36.5875	13.1539	12.5519	21.2928	21.1354	29.3409	30.7713	38.093	38.7834	39.76	39.5491	40.9694	40.1768
	251.704	36.2536	36.4474	13.1006	12.5107	21.2209	21.0626	29.2598	30.6588	37.9772	38.6306	39.5569	39.3911	40.8142	40.0144
	252.704	36.1373	36.3081	13.0464	12.4697	21.1286	20.9903	29.1647	30.5469	37.853	38.4787	39.3846	39.2341	40.6495	39.8531
	253.704	36.0272	36.1696	12.9992	12.4288	21.0572	20.9182	29.0524	30.4356	37.7	38.3278	39.2373	39.0782	40.4804	39.6929
	254.704	35.8885	36.032	12.9434	12.3881	20.9627	20.8465	28.9434	30.3249	37.5281	38.1777	39.0491	38.9232	40.3082	39.5338
	255.704	35.7383	35.8951	12.9045	12.3476	20.8855	20.775	28.7935	30.2147	37.3565	38.0286	38.8738	38.7692	40.151	39.3756
	256.704	35.5816	35.7589	12.8404	12.3072	20.7839	20.7039	28.6612	30.1051	37.1964	37.8804	38.7001	38.6162	39.9765	39.2185
	257.704	35.4267	35.6235	12.7737	12.267	20.7267	20.6332	28.5348	29.996	37.0317	37.7331	38.5446	38.4641	39.8095	39.0625
	258.704	35.2934	35.4889	12.7362	12.2269	20.641	20.5627	28.421	29.8875	36.8876	37.5867	38.4177	38.313	39.6647	38.9074
	259.704	35.1234	35.355	12.719	12.1871	20.5519	20.4926	28.3171	29.7795	36.74	37.4412	38.2523	38.1628	39.4975	38.7533
	260.704	34.9868	35.2219	12.6647	12.1473	20.4691	20.4227	28.1978	29.6721	36.5941	37.2965	38.0934	38.0135	39.3204	38.6001
	261.704	34.8349	35.0895	12.6242	12.1078	20.3979	20.3532	28.0997	29.5652	36.4493	37.1526	37.959	37.8652	39.1733	38.4479
	262.704	34.6597	34.9578	12.5885	12.0684	20.3286	20.284	27.9899	29.4588	36.2954	37.0097	37.8091	37.7177	39.0139	38.2967
	263.704	34.5215	34.8269	12.5686	12.0291	20.2409	20.215	27.881	29.3529	36.1415	36.8675	37.6758	37.5712	38.8678	38.1464
	264.704	34.3714	34.6966	12.5428	11.9901	20.1705	20.1464	27.7832	29.2476	36.0065	36.7262	37.537	37.4255	38.7027	37.9971
	265.704	34.244	34.567	12.5212	11.9511	20.1027	20.0781	27.6912	29.1428	35.8513	36.5856	37.3911	37.2806	38.5392	37.8486
	266.704	34.1361	34.4382	12.5078	11.9123	20.0413	20.01	27.5985	29.0385	35.7389	36.4459	37.2523	37.1367	38.3685	37.7011
	267.704	33.9868	34.31	12.4526	11.8737	19.9613	19.9423	27.519	28.9346	35.598	36.307	37.1013	36.9936	38.2441	37.5544
	268.704	33.8401	34.1825	12.4075	11.8352	19.899	19.8748	27.4258	28.8313	35.425	36.1689	36.9314	36.8513	38.0907	37.4087
	269.704	33.6963	34.0556	12.3617	11.7969	19.8273	19.8077	27.3033	28.7285	35.2806	36.0315	36.7751	36.7098	37.9197	37.2638
	270.704	33.5534	33.9295	12.3095	11.7587	19.7549	19.7408	27.1917	28.6262	35.1484	35.8949	36.6507	36.5692	37.7672	37.1197
	271.704	33.4324	33.804	12.2676	11.7207	19.7111	19.6742	27.0781	28.5243	35.0253	35.7591	36.5314	36.4294	37.6004	36.9765
	272.704	33.3283	33.6791	12.2139	11.6828	19.639	19.6079	26.9728	28.423	34.913	35.624	36.3872	36.2903	37.4486	36.8342
	273.704	33.2151	33.5549	12.1644	11.6451	19.5995	19.5418	26.8741	28.3221	34.7812	35.4897	36.2679	36.1521	37.2878	36.6927
	274.704	33.0973	33.4313	12.124	11.6075	19.5461	19.4761	26.7749	28.2217	34.6507	35.3561	36.1176	36.0147	37.162	36.552
	275.704	32.9698	33.3084	12.0828	11.5701	19.4816	19.4106	26.6827	28.1217	34.5105	35.2233	35.9586	35.878	37.0386	36.4121
	276.704	32.8541	33.1861	12.0573	11.5328	19.4362	19.3453	26.6173	28.0223	34.3849	35.0911	35.866	35.7421	36.9165	36.273
	277.704	32.7551	33.0644	12.0223	11.4956	19.3571	19.2804	26.5628	27.9232	34.2706	34.9597	35.7228	35.6069	36.7819	36.1348
	278.704	32.6489	32.9433	12.0001	11.4586	19.2807	19.2157	26.4999	27.8247	34.1452	34.829	35.5992	35.4725	36.6264	35.9973
	279.704	32.5233	32.8228	11.9718	11.4217	19.1939	19.1513	26.4151	27.7266	34.0338	34.699	35.4608	35.3388	36.48	35.8606
	280.704	32.3819	32.703	11.9399	11.385	19.1322	19.0872	26.3283	27.6289	33.9061	34.5697	35.3359	35.2059	36.3636	35.7246
	281.704	32.2459	32.5837	11.9031	11.3484	19.0647	19.0233	26.2279	27.5317	33.7632	34.441	35.1871	35.0737	36.2218	35.5894
	282.704	32.1277	32.465	11.8701	11.3119	19.0064	18.9597	26.1285	27.435	33.6325	34.3131	35.0507	34.9422	36.0794	35.455
	283.704	31.9953	32.347	11.8179	11.2756	18.9339	18.8963	26.0313	27.3387	33.4735	34.1858	34.8891	34.8115	35.9534	35.3213
	284.704	31.8577	32.2295	11.7904	11.2394	18.8674	18.8332	25.8838	27.2428	33.3229	34.0592	34.7358	34.6814	35.7977	35.1883
	285.704	31.7104	32.1125	11.774	11.2034	18.8074	18.7704	25.7295	27.1473	33.1972	33.9332	34.6153	34.552	35.6324	35.0561
	286.704	31.5767	31.9962	11.7339	11.1675	18.7576	18.7078	25.6047	27.0523	33.0607	33.8079	34.4882	34.4233	35.5065	34.9246
	287.704	31.4511	31.8804	11.6986	11.1317	18.6816	18.6455	25.5137	26.9577	32.9286	33.6832	34.3695	34.2953	35.3764	34.7938
	288.704	31.3529	31.7652	11.6686	11.0961	18.6307	18.5834	25.4281	26.8635	32.7833	33.5592	34.2277	34.168	35.2322	34.6637
	289.704	31.2571	31.6505	11.5899	11.0605	18.587	18.5215	25.3262	26.7698	32.6728	33.4358	34.0934	34.0413	35.1022	34.5343
	290.704	31.143	31.5364	11.5114	11.0252	18.522	18.4599	25.2317	26.6764	32.5282	33.3131	33.9683	33.9153	34.9478	34.4056
	291.704	31.0067	31.4229	11.4569	10.9899	18.4658	18.3986	25.1269	26.5835	32.4032	33.191	33.8432	33.79	34.8377	34.2776
	292.704	30.8638	31.3098	11.3897	10.9548	18.4029	18.3375	25.0405	26.491	32.278	33.0694	33.7362	33.6653	34.7344	34.1502
	293.704	30.7389	31.1974	11.3337	10.9198	18.3289	18.2767	24.9421	26.3989	32.173	32.9485	33.6232	33.5412	34.6086	34.0236
	294.704	30.6267	31.0854	11.3046	10.8849	18.2443	18.216	24.859	26.3072	32.0863	32.8282	33.5014	33.4178	34.4676	33.8976
	295.704	30.5497	30.974	11.2979	10.8502	18.1741	18.1557	24.7569	26.2159	31.9758	32.7085	33.3812	33.295	34.3347	33.7722
	296.704	30.4473	30.8631	11.2748	10.8156	18.0961	18.0955	24.6675	26.125	31.8762	32.5894	33.2585	33.1729	34.2148	33.6475
	297.704	30.3195	30.7527	11.2677	10.7811	18.0377	18.0356	24.591	26.0345	31.8028	32.4709	33.1306	33.0513	34.0903	33.5235
	298.704	30.1826	30.6429	11.2523	10.7467	17.9833	17.976	24.5157	25.9443	31.6923	32.3529	33.0023	32.9304	33.9783	33.4001
	299.704	30.0698	30.5335	11.1917	10.7125	17.899	17.9165	24.4381	25.8546	31.6198	32.2356	32.8873	32.8101	33.8546	33.2773
	300.704	29.9566	30.4247	11.1583	10.6784	17.8561	17.8573	24.3428	25.7653	31.4822	32.1188	32.753	32.6904	33.721	33.1551
	301.704	29.8392	30.3164	11.1006	10.6444	17.7901	17.7984	24.2514	25.6763	31.3792	32.0026	32.6289	32.5712	33.6163	33.0336
	302.704	29.7393	30.2085	11.05	10.6105	17.7448	17.7396	24.1538	25.5877	31.2281	31.8869	32.5101	32.4527	33.4981	32.9126
	303.704	29.6479	30.1012	11.0155	10.5768	17.6789	17.6811	24.0934	25.4995	31.0716	31.7718	32.3958	32.3348	33.3994	32.7923
	304.704	29.5413	29.9944	10.977	10.5432	17.6395	17.6228	24.0351	25.4117	30.9394	31.6573	32.2737	32.2174	33.2613	32.6726
	305.704	29.4508	29.888	10.9798	10.5097	17.5835	17.5648	23.9719	25.3243	30.8211	31.5433	32.152	32.1006	33.1266	32.5535
	306.704	29.3688	29.7821	10.9669	10.4763	17.5408	17.5069	23.919	25.2372	30.7158	31.4298	32.046	31.9844	33.0437	32.435
	307.704	29.2516	29.6768	10.9373	10.443	17.502	17.4493	23.8615	25.1505	30.6228	31.3169	31.9264	31.8687	32.9514	32.317
	308.704	29.138	29.5718	10.9163	10.4099	17.4449	17.3919	23.7824	25.0641	30.5128	31.2046	31.7926	31.7536	32.8496	32.1997
	309.704	29.0362	29.4674	10.8919	10.3769	17.3939	17.3347	23.7168	24.9781	30.3885	31.0927	31.694	31.6391	32.7268	32.0829
	310.704	28.9215	29.3634	10.8423	10.344	17.3227	17.2778	23.6364	24.8925	30.2875	30.9814	31.5704	31.5251	32.6067	31.9667
	311.704	28.7865	29.2599	10.8246	10.3112	17.2455	17.221	23.5428	24.8073	30.185	30.8706	31.4616	31.4116	32.4736	31.8511
	312.704	28.6424	29.1569	10.7856	10.2785	17.1715	17.1645	23.4589	24.7223	30.078	30.7603	31.3485	31.2987	32.3648	31.736
	313.704	28.5184	29.0543	10.7636	10.2459	17.1384	17.1082	23.3782	24.6378	29.9324	30.6505	31.2646	31.1864	32.2173	31.6215
	314.704	28.4388	28.9522	10.7233	10.2135	17.0897	17.0521	23.3017	24.5536	29.7949	30.5413	31.1796	31.0745	32.0904	31.5075
	315.704	28.3616	28.8505	10.7064	10.1812	17.0627	16.9962	23.2219	24.4697	29.6798	30.4325	31.0788	30.9632	31.9302	31.3941
	316.704	28.2739	28.7493	10.6733	10.1489	17.0157	16.9406	23.1686	24.3862	29.5827	30.3243	30.9897	30.8524	31.7953	31.2812
	317.704	28.1903	28.6485	10.6389	10.1168	16.979	16.8851	23.072	24.303	29.4749	30.2165	30.8756	30.7421	31.7051	31.1688
	318.704	28.1124	28.5482	10.5976	10.0848	16.9175	16.8299	22.9913	24.2202	29.3744	30.1093	30.7591	30.6324	31.6115	31.057
	319.704	28.0347	28.4483	10.5653	10.053	16.8489	16.7748	22.9124	24.1377	29.2471	30.0025	30.6312	30.5231	31.5056	30.9457
	320.704	27.9327	28.3488	10.5279	10.0212	16.7945	16.72	22.8335	24.0556	29.1353	29.8962	30.5232	30.4144	31.3966	30.835
	321.704	27.8474	28.2498	10.4851	9.98954	16.731	16.6653	22.7378	23.9738	29.0543	29.7904	30.4189	30.3062	31.2832	30.7247
	322.704	27.7527	28.1512	10.4502	9.958	16.6747	16.6109	22.6675	23.8923	28.9601	29.6851	30.3078	30.1984	31.1687	30.615
	323.704	27.6619	28.053	10.4343	9.92656	16.6246	16.5567	22.5848	23.8112	28.8737	29.5802	30.1968	30.0912	31.0452	30.5058
	324.704	27.5725	27.9553	10.4187	9.89524	16.5697	16.5027	22.4957	23.7303	28.7776	29.4758	30.0709	29.9844	30.926	30.3971
	325.704	27.4617	27.858	10.3649	9.86402	16.4994	16.4488	22.4281	23.6498	28.6737	29.3719	29.9208	29.8782	30.8206	30.2889
	326.704	27.3429	27.7611	10.3411	9.83291	16.4429	16.3952	22.3325	23.5697	28.5407	29.2685	29.7695	29.7724	30.7004	30.1812
	327.704	27.2161	27.6646	10.3041	9.80191	16.3848	16.3418	22.245	23.4898	28.4227	29.1655	29.6517	29.6671	30.6047	30.074
	328.704	27.1022	27.5685	10.2587	9.77101	16.3425	16.2886	22.1617	23.4103	28.3255	29.063	29.5594	29.5623	30.5079	29.9672
	329.704	27.0357	27.4729	10.2253	9.74022	16.3059	16.2355	22.0758	23.3311	28.2228	28.9609	29.472	29.4579	30.4084	29.861
	330.704	26.9463	27.3776	10.2181	9.70954	16.2647	16.1827	22.0128	23.2522	28.1425	28.8593	29.3794	29.354	30.316	29.7553
	331.704	26.8498	27.2827	10.1966	9.67897	16.2083	16.1301	21.9589	23.1737	28.0664	28.7581	29.291	29.2506	30.2426	29.65
	332.704	26.7786	27.1883	10.187	9.64849	16.1774	16.0776	21.9017	23.0954	27.9825	28.6573	29.2139	29.1476	30.1509	29.5452
	333.704	26.6928	27.0942	10.1644	9.61813	16.1153	16.0254	21.8419	23.0175	27.8907	28.557	29.0971	29.0451	30.0662	29.4409
	334.704	26.607	27.0006	10.1375	9.58787	16.0703	15.9733	21.7564	22.9398	27.8041	28.4572	29.0177	28.9431	29.956	29.337
	335.704	26.4991	26.9073	10.1032	9.55771	15.9965	15.9214	21.7013	22.8625	27.7213	28.3578	28.9315	28.8415	29.8561	29.2336
	336.704	26.395	26.8145	10.0549	9.52765	15.956	15.8698	21.6219	22.7855	27.6173	28.2588	28.8409	28.7403	29.7376	29.1307
	337.704	26.2876	26.722	10.0135	9.4977	15.8865	15.8183	21.5598	22.7088	27.5271	28.1602	28.7327	28.6396	29.6353	29.0282
	338.704	26.1907	26.6299	9.96899	9.46785	15.8138	15.767	21.4696	22.6324	27.4248	28.0621	28.6311	28.5394	29.5142	28.9262
	339.704	26.1129	26.5382	9.94559	9.4381	15.7584	15.7158	21.3851	22.5563	27.3506	27.9644	28.546	28.4396	29.4197	28.8247
	340.704	26.0261	26.4469	9.90567	9.40846	15.6957	15.6649	21.325	22.4804	27.2626	27.8671	28.4411	28.3402	29.3518	28.7236
	341.704	25.9454	26.3559	9.87064	9.37891	15.6432	15.6142	21.2598	22.4049	27.1662	27.7702	28.3379	28.2412	29.2193	28.6229
	342.704	25.8577	26.2653	9.84229	9.34947	15.5948	15.5636	21.1962	22.3297	27.0579	27.6737	28.2433	28.1427	29.1056	28.5227
	343.704	25.7742	26.1751	9.8161	9.32012	15.5686	15.5132	21.139	22.2548	26.9663	27.5777	28.166	28.0446	28.9874	28.4229
	344.704	25.7002	26.0853	9.80223	9.29087	15.5474	15.463	21.1008	22.1802	26.9022	27.482	28.1031	27.9469	28.8875	28.3235
	345.704	25.6172	25.9958	9.75513	9.26173	15.5075	15.413	21.0679	22.1058	26.8363	27.3868	28.0167	27.8496	28.8261	28.2246
	346.704	25.5431	25.9068	9.73347	9.23268	15.4576	15.3632	20.9989	22.0318	26.7587	27.292	27.9238	27.7528	28.7376	28.1261
	347.704	25.451	25.818	9.71987	9.20373	15.3991	15.3135	20.9381	21.958	26.6851	27.1975	27.8175	27.6564	28.6448	28.0281
	348.704	25.3652	25.7297	9.69149	9.17488	15.3468	15.264	20.8746	21.8845	26.5931	27.1035	27.7239	27.5604	28.5712	27.9304
	349.704	25.2692	25.6417	9.66472	9.14613	15.2971	15.2147	20.7804	21.8113	26.5087	27.0099	27.6228	27.4648	28.477	27.8332
	350.704	25.1643	25.554	9.62935	9.11747	15.2582	15.1656	20.6849	21.7384	26.4193	26.9166	27.5109	27.3696	28.3557	27.7364
	351.704	25.0588	25.4667	9.58437	9.08891	15.212	15.1167	20.5926	21.6658	26.3306	26.8238	27.4147	27.2748	28.2333	27.64
	352.704	24.9567	25.3798	9.5312	9.06044	15.1859	15.0679	20.5202	21.5934	26.237	26.7313	27.3257	27.1804	28.1148	27.5441
	353.704	24.8299	25.2932	9.4931	9.03207	15.1398	15.0193	20.4401	21.5214	26.1585	26.6392	27.2085	27.0864	28.0273	27.4485
	354.704	24.7487	25.207	9.45399	9.0038	15.0778	14.9709	20.3904	21.4496	26.0564	26.5475	27.1169	26.9928	27.8986	27.3534
	355.704	24.6778	25.1211	9.42009	8.97562	15.037	14.9226	20.3221	21.3781	25.9703	26.4562	27.046	26.8996	27.8188	27.2586
	356.704	24.6037	25.0356	9.39096	8.94754	14.9833	14.8745	20.2626	21.3068	25.881	26.3652	26.9495	26.8068	27.7264	27.1643
	357.704	24.538	24.9504	9.37497	8.91955	14.9228	14.8266	20.1803	21.2359	25.7749	26.2747	26.8666	26.7143	27.6426	27.0703
	358.704	24.4746	24.8655	9.36455	8.89165	14.8869	14.7789	20.1261	21.1652	25.6913	26.1845	26.7817	26.6223	27.5601	26.9768
	359.704	24.3907	24.781	9.34709	8.86385	14.8412	14.7313	20.0378	21.0947	25.5658	26.0947	26.6746	26.5306	27.4746	26.8836
	360.704	24.3092	24.6969	9.33639	8.83614	14.7934	14.6839	19.977	21.0246	25.4953	26.0052	26.5877	26.4394	27.3927	26.7908
	361.704	24.2645	24.613	9.32055	8.80852	14.7367	14.6367	19.9111	20.9547	25.4126	25.9161	26.5122	26.3485	27.2892	26.6984
	362.704	24.1761	24.5295	9.2826	8.781	14.6754	14.5896	19.8673	20.885	25.3485	25.8274	26.413	26.2579	27.2056	26.6064
	363.704	24.0925	24.4463	9.25794	8.75357	14.6182	14.5427	19.7983	20.8157	25.2836	25.739	26.3374	26.1678	27.0918	26.5148
	364.704	24.0055	24.3635	9.23192	8.72622	14.5434	14.496	19.7441	20.7466	25.1825	25.651	26.2427	26.078	27.0162	26.4236
	365.704	23.9259	24.281	9.1975	8.69897	14.5001	14.4494	19.6691	20.6777	25.0955	25.5634	26.1579	25.9886	26.9224	26.3327
	366.704	23.8181	24.1988	9.16115	8.67181	14.4513	14.403	19.6141	20.6091	25.0392	25.4761	26.0443	25.8996	26.849	26.2423
	367.704	23.7199	24.1169	9.12116	8.64474	14.404	14.3568	19.5314	20.5408	24.9491	25.3892	25.9373	25.8109	26.7351	26.1522
	368.704	23.5984	24.0354	9.07041	8.61776	14.36	14.3107	19.4511	20.4727	24.8445	25.3026	25.8241	25.7226	26.6117	26.0624
	369.704	23.5043	23.9542	9.02315	8.59087	14.3198	14.2648	19.3923	20.4049	24.7516	25.2164	25.7519	25.6346	26.5217	25.9731
	370.704	23.4301	23.8733	8.98993	8.56407	14.2631	14.219	19.3578	20.3374	24.6887	25.1305	25.6763	25.547	26.4453	25.8841
	371.704	23.3594	23.7927	8.95529	8.53736	14.2027	14.1734	19.2845	20.2701	24.6017	25.0449	25.6229	25.4598	26.3513	25.7954
	372.704	23.3077	23.7125	8.96325	8.51074	14.1716	14.128	19.2123	20.203	24.5217	24.9597	25.5675	25.3729	26.2596	25.7072
	373.704	23.2182	23.6325	8.9465	8.4842	14.1075	14.0827	19.1527	20.1362	24.4316	24.8749	25.5045	25.2863	26.2105	25.6193
	374.704	23.1513	23.5529	8.93861	8.45775	14.0942	14.0376	19.0614	20.0697	24.3075	24.7904	25.4189	25.2002	26.1267	25.5317
	375.704	23.0698	23.4735	8.93015	8.43139	14.0408	13.9926	19.0146	20.0034	24.2271	24.7062	25.3455	25.1143	26.0646	25.4445
	376.704	23.0085	23.3945	8.91908	8.40512	14.0064	13.9478	18.9418	19.9373	24.1536	24.6223	25.2974	25.0288	25.999	25.3577
	377.704	22.9292	23.3158	8.88035	8.37893	13.9705	13.9032	18.8862	19.8715	24.0748	24.5388	25.2189	24.9437	25.9327	25.2712
	378.704	22.8738	23.2374	8.85435	8.35283	13.9415	13.8587	18.8067	19.8059	24.0047	24.4556	25.1479	24.8589	25.8197	25.185
	379.704	22.7983	23.1593	8.83482	8.32682	13.9066	13.8144	18.7578	19.7406	23.9393	24.3728	25.0758	24.7744	25.7172	25.0992
	380.704	22.7248	23.0815	8.80192	8.30089	13.8574	13.7702	18.7099	19.6755	23.8735	24.2903	25.0122	24.6903	25.6381	25.0138
	381.704	22.6642	23.004	8.78543	8.27504	13.8275	13.7262	18.6494	19.6107	23.7889	24.2081	24.9436	24.6065	25.5719	24.9287
	382.704	22.6028	22.9268	8.76114	8.24929	13.7967	13.6823	18.6132	19.5461	23.7304	24.1262	24.8918	24.523	25.5207	24.8439
	383.704	22.5146	22.8499	8.75033	8.22361	13.7638	13.6386	18.5849	19.4818	23.6768	24.0447	24.8229	24.4399	25.4889	24.7595
	384.704	22.4212	22.7733	8.74562	8.19802	13.7173	13.595	18.5306	19.4176	23.5753	23.9634	24.7263	24.3571	25.4069	24.6754
	385.704	22.3374	22.697	8.72696	8.17252	13.6997	13.5516	18.4737	19.3537	23.4801	23.8825	24.6454	24.2746	25.3003	24.5917
	386.704	22.2701	22.621	8.72928	8.1471	13.6712	13.5083	18.408	19.2901	23.4023	23.8019	24.5368	24.1924	25.2203	24.5082
	387.704	22.1842	22.5452	8.72426	8.12176	13.6344	13.4652	18.3415	19.2267	23.3412	23.7216	24.4449	24.1106	25.122	24.4252
	388.704	22.1158	22.4698	8.71295	8.0965	13.5931	13.4222	18.2903	19.1635	23.2794	23.6417	24.3638	24.0291	25.0349	24.3424
	389.704	22.0545	22.3947	8.69221	8.07133	13.5551	13.3794	18.2094	19.1006	23.2063	23.562	24.2927	23.9479	24.9462	24.26
	390.704	21.9927	22.3198	8.67764	8.04624	13.5006	13.3367	18.157	19.0378	23.1433	23.4827	24.2109	23.8671	24.846	24.1779
	391.704	21.9189	22.2452	8.64642	8.02124	13.4475	13.2942	18.095	18.9754	23.0724	23.4037	24.1371	23.7865	24.7704	24.0961
	392.704	21.85	22.1709	8.61696	7.99631	13.3995	13.2518	18.0303	18.9131	22.9999	23.3249	24.0571	23.7063	24.6674	24.0146
	393.704	21.7535	22.0969	8.5913	7.97147	13.3585	13.2096	17.9736	18.8511	22.9322	23.2465	23.9743	23.6264	24.5724	23.9335
	394.704	21.6926	22.0232	8.58854	7.9467	13.336	13.1675	17.8985	18.7893	22.8439	23.1684	23.9088	23.5468	24.5142	23.8527
	395.704	21.6239	21.9498	8.57406	7.92202	13.3161	13.1255	17.8577	18.7277	22.7784	23.0906	23.8463	23.4675	24.464	23.7722
	396.704	21.5714	21.8766	8.55785	7.89742	13.2791	13.0837	17.8038	18.6663	22.7003	23.0131	23.7796	23.3885	24.4262	23.692
	397.704	21.509	21.8037	8.51431	7.8729	13.2497	13.0421	17.7554	18.6052	22.6312	22.9359	23.7275	23.3098	24.3934	23.6121
	398.704	21.4238	21.7311	8.4823	7.84846	13.2138	13.0006	17.7021	18.5443	22.5638	22.8589	23.6525	23.2314	24.3178	23.5326
	399.704	21.356	21.6587	8.44792	7.82409	13.1755	12.9592	17.646	18.4836	22.5073	22.7823	23.5986	23.1534	24.2148	23.4533
	400.704	21.2869	21.5867	8.41326	7.79981	13.1384	12.918	17.6048	18.4231	22.4633	22.706	23.5131	23.0756	24.1271	23.3744
	401.704	21.1989	21.5149	8.38667	7.77561	13.099	12.8769	17.5487	18.3629	22.3987	22.6299	23.4261	22.9981	24.0617	23.2957
	402.704	21.1142	21.4433	8.35067	7.75148	13.0451	12.8359	17.4887	18.3029	22.3277	22.5542	23.3198	22.921	23.9657	23.2174
	403.704	21.0469	21.3721	8.31761	7.72744	13.001	12.7951	17.4266	18.243	22.2351	22.4787	23.2503	22.8441	23.8821	23.1394
	404.704	20.9918	21.3011	8.29267	7.70347	12.9555	12.7545	17.3733	18.1834	22.1612	22.4036	23.1795	22.7675	23.8093	23.0617
	405.704	20.9326	21.2304	8.27136	7.67958	12.9145	12.7139	17.2948	18.1241	22.0748	22.3287	23.0924	22.6912	23.7308	22.9842
	406.704	20.8538	21.1599	8.22612	7.65577	12.8731	12.6735	17.2166	18.0649	21.9936	22.2541	23.0095	22.6152	23.6437	22.9071
	407.704	20.8011	21.0897	8.1996	7.63203	12.8553	12.6333	17.1686	18.0059	21.9155	22.1798	22.9288	22.5395	23.5726	22.8303
	408.704	20.7275	21.0198	8.17418	7.60837	12.8196	12.5932	17.128	17.9472	21.866	22.1058	22.8557	22.4641	23.5239	22.7538
	409.704	20.6717	20.9501	8.14924	7.58479	12.7642	12.5532	17.077	17.8887	21.8006	22.032	22.7889	22.389	23.4486	22.6775
	410.704	20.5998	20.8807	8.11176	7.56129	12.7277	12.5133	17.0236	17.8304	21.7296	21.9586	22.7243	22.3142	23.3726	22.6016
	411.704	20.5315	20.8115	8.08646	7.53786	12.68	12.4736	16.9736	17.7723	21.6695	21.8854	22.6665	22.2396	23.2984	22.5259
	412.704	20.4538	20.7427	8.05057	7.51451	12.6432	12.4341	16.9243	17.7144	21.6013	21.8125	22.6124	22.1654	23.2424	22.4506
	413.704	20.3822	20.674	8.01993	7.49123	12.5832	12.3946	16.8903	17.6567	21.558	21.7398	22.5396	22.0914	23.1669	22.3755
	414.704	20.2961	20.6056	7.99353	7.46803	12.5148	12.3553	16.8057	17.5992	21.4921	21.6675	22.4633	22.0177	23.0808	22.3007
	415.704	20.2258	20.5375	7.98856	7.4449	12.4789	12.3162	16.7468	17.5419	21.4379	21.5954	22.3845	21.9443	23.0031	22.2262
	416.704	20.1704	20.4696	7.98114	7.42185	12.4437	12.2771	16.711	17.4848	21.3915	21.5236	22.3368	21.8711	22.9496	22.152
	417.704	20.0986	20.402	7.96005	7.39887	12.4094	12.2382	16.6643	17.428	21.3166	21.452	22.2677	21.7983	22.8764	22.0781
	418.704	20.0162	20.3346	7.93443	7.37597	12.3542	12.1994	16.6035	17.3713	21.2527	21.3807	22.1896	21.7257	22.7917	22.0044
	419.704	19.9594	20.2675	7.90607	7.35314	12.3061	12.1608	16.5442	17.3148	21.1623	21.3097	22.1023	21.6534	22.7037	21.931
	420.704	19.8705	20.2006	7.86681	7.33038	12.2704	12.1223	16.4901	17.2586	21.0663	21.239	22.0275	21.5813	22.6265	21.8579
	421.704	19.7977	20.134	7.8467	7.3077	12.2495	12.0839	16.4331	17.2025	21.0011	21.1685	21.9453	21.5095	22.5293	21.7851
	422.704	19.7334	20.0676	7.83317	7.28509	12.2307	12.0456	16.3825	17.1467	20.9235	21.0983	21.8714	21.438	22.4396	21.7126
	423.704	19.6902	20.0014	7.83179	7.26255	12.2035	12.0075	16.3262	17.091	20.8678	21.0283	21.8122	21.3668	22.3803	21.6403
	424.704	19.623	19.9355	7.82867	7.24009	12.178	11.9695	16.2876	17.0355	20.8268	20.9586	21.7547	21.2958	22.3146	21.5683
	425.704	19.5746	19.8699	7.83064	7.2177	12.1773	11.9317	16.2531	16.9803	20.7707	20.8892	21.6922	21.2251	22.2602	21.4966
	426.704	19.5205	19.8045	7.82732	7.19538	12.1376	11.8939	16.2203	16.9252	20.727	20.82	21.6142	21.1547	22.2082	21.4251
	427.704	19.4782	19.7393	7.79744	7.17313	12.1085	11.8563	16.179	16.8703	20.6599	20.7511	21.557	21.0845	22.1463	21.3539
	428.704	19.4298	19.6743	7.7697	7.15096	12.0747	11.8188	16.1421	16.8156	20.5992	20.6824	21.4874	21.0146	22.0958	21.283
	429.704	19.3803	19.6096	7.76316	7.12885	12.0454	11.7815	16.0946	16.7612	20.5348	20.614	21.442	20.945	22.0279	21.2123
	430.704	19.3417	19.5452	7.74416	7.10682	12.0101	11.7442	16.0296	16.7069	20.4991	20.5459	21.3926	20.8756	21.9739	21.1419
	431.704	19.2914	19.4809	7.72044	7.08486	11.9666	11.7071	16.001	16.6528	20.4483	20.478	21.3522	20.8065	21.9246	21.0718
	432.704	19.2359	19.4169	7.69509	7.06296	11.93	11.6701	15.9468	16.5988	20.387	20.4103	21.2946	20.7376	21.8456	21.0019
	433.704	19.1949	19.3532	7.67673	7.04114	11.8836	11.6333	15.8914	16.5451	20.3376	20.3429	21.2294	20.669	21.7837	20.9323
	434.704	19.1245	19.2897	7.65175	7.01939	11.8465	11.5966	15.8166	16.4916	20.2404	20.2758	21.1587	20.6006	21.7124	20.863
	435.704	19.0562	19.2264	7.64162	6.99771	11.7944	11.5599	15.7643	16.4383	20.171	20.2089	21.1001	20.5325	21.6601	20.7939
	436.704	18.9852	19.1633	7.61505	6.9761	11.7638	11.5235	15.727	16.3851	20.1021	20.1422	21.0239	20.4646	21.5998	20.7251
	437.704	18.9275	19.1004	7.60537	6.95456	11.741	11.4871	15.6792	16.3321	20.0355	20.0758	20.9747	20.397	21.5332	20.6565
	438.704	18.8558	19.0378	7.59616	6.93308	11.7161	11.4508	15.6354	16.2794	19.971	20.0096	20.9154	20.3297	21.504	20.5882
	439.704	18.7986	18.9754	7.58699	6.91168	11.6939	11.4147	15.6147	16.2268	19.9242	19.9437	20.8701	20.2626	21.4856	20.5201
	440.704	18.7501	18.9133	7.58707	6.89034	11.6667	11.3787	15.597	16.1744	19.8567	19.878	20.8251	20.1957	21.442	20.4523
	441.704	18.6981	18.8514	7.57638	6.86907	11.6594	11.3428	15.5649	16.1221	19.804	19.8126	20.7457	20.1291	21.3975	20.3847
	442.704	18.6516	18.7896	7.55884	6.84787	11.6191	11.3071	15.5248	16.0701	19.7221	19.7474	20.6946	20.0627	21.3477	20.3174
	443.704	18.6196	18.7282	7.54637	6.82674	11.6004	11.2714	15.4787	16.0182	19.6542	19.6824	20.6643	19.9966	21.2906	20.2504
	444.704	18.5746	18.6669	7.50952	6.80568	11.5557	11.2359	15.4328	15.9666	19.6122	19.6177	20.5962	19.9307	21.2388	20.1835
	445.704	18.4989	18.6059	7.4925	6.78468	11.5206	11.2005	15.3656	15.9151	19.5591	19.5532	20.5336	19.8651	21.1708	20.117
	446.704	18.4538	18.545	7.44105	6.76375	11.4952	11.1652	15.3107	15.8637	19.4979	19.4889	20.4934	19.7997	21.116	20.0506
	447.704	18.3825	18.4844	7.41083	6.74289	11.4727	11.13	15.2703	15.8126	19.4345	19.4249	20.4337	19.7345	21.0756	19.9846
	448.704	18.3299	18.424	7.39249	6.72209	11.4475	11.095	15.2169	15.7617	19.3935	19.3611	20.3836	19.6696	21.0162	19.9187
	449.704	18.2627	18.3639	7.35184	6.70136	11.4044	11.0601	15.1588	15.7109	19.3433	19.2976	20.3216	19.6049	20.9436	19.8531
	450.704	18.1943	18.3039	7.29134	6.6807	11.365	11.0252	15.1241	15.6603	19.276	19.2343	20.2529	19.5405	20.8725	19.7878
	451.704	18.1384	18.2442	7.2644	6.6601	11.3241	10.9905	15.0636	15.6098	19.2041	19.1712	20.1971	19.4763	20.7924	19.7226
	452.704	18.0796	18.1847	7.2352	6.63957	11.2744	10.956	15.0102	15.5596	19.1478	19.1083	20.1041	19.4123	20.7188	19.6578
	453.704	18.001	18.1254	7.20814	6.61911	11.2449	10.9215	14.9591	15.5095	19.086	19.0457	20.0234	19.3485	20.6382	19.5931
	454.704	17.9371	18.0663	7.18341	6.59871	11.2159	10.8871	14.9121	15.4596	19.0067	18.9833	19.9624	19.285	20.5883	19.5287
	455.704	17.8764	18.0074	7.16442	6.57837	11.166	10.8529	14.8911	15.4099	18.9368	18.9211	19.8937	19.2218	20.5184	19.4645
	456.704	17.8291	17.9487	7.16717	6.5581	11.1563	10.8188	14.8536	15.3603	18.8778	18.8591	19.8497	19.1587	20.4353	19.4006
	457.704	17.7842	17.8902	7.13231	6.53789	11.1112	10.7847	14.8268	15.311	18.8315	18.7974	19.798	19.0959	20.3722	19.3369
	458.704	17.7304	17.832	7.10827	6.51775	11.0761	10.7508	14.7862	15.2618	18.7714	18.7359	19.7269	19.0333	20.2796	19.2734
	459.704	17.6815	17.7739	7.10944	6.49768	11.041	10.717	14.7629	15.2127	18.7226	18.6746	19.6711	18.9709	20.2184	19.2102
	460.704	17.6444	17.7161	7.10861	6.47766	11.0308	10.6834	14.735	15.1639	18.683	18.6135	19.6101	18.9088	20.171	19.1472
	461.704	17.6052	17.6585	7.08646	6.45771	10.9954	10.6498	14.6988	15.1152	18.6539	18.5527	19.5721	18.8469	20.1348	19.0844
	462.704	17.5535	17.601	7.06648	6.43783	10.9622	10.6164	14.6388	15.0666	18.6158	18.4921	19.5103	18.7852	20.0748	19.0219
	463.704	17.5233	17.5438	7.04758	6.418	10.9272	10.583	14.5794	15.0183	18.5744	18.4316	19.4762	18.7237	20.0115	18.9595
	464.704	17.4809	17.4868	7.01931	6.39824	10.8912	10.5498	14.5418	14.9701	18.5352	18.3715	19.4249	18.6625	19.9555	18.8974
	465.704	17.4491	17.43	6.98823	6.37855	10.841	10.5167	14.5023	14.922	18.4804	18.3115	19.3783	18.6014	19.8911	18.8355
	466.704	17.4042	17.3734	6.99822	6.35891	10.8044	10.4836	14.4573	14.8742	18.4289	18.2517	19.3245	18.5406	19.8124	18.7739
	467.704	17.3735	17.3169	6.96085	6.33934	10.765	10.4507	14.4199	14.8265	18.372	18.1922	19.2593	18.4801	19.7497	18.7125
	468.704	17.3307	17.2607	6.94307	6.31983	10.7485	10.4179	14.3757	14.779	18.2945	18.1328	19.1971	18.4197	19.6994	18.6513
	469.704	17.2791	17.2047	6.93837	6.30038	10.7391	10.3853	14.3316	14.7316	18.218	18.0737	19.121	18.3595	19.6651	18.5903
	470.704	17.2262	17.1489	6.90224	6.281	10.7175	10.3527	14.2774	14.6844	18.1541	18.0148	19.0585	18.2996	19.6304	18.5295
	471.704	17.1532	17.0933	6.88185	6.26167	10.7044	10.3202	14.2223	14.6373	18.1061	17.9561	18.9822	18.2399	19.5772	18.469
	472.704	17.0703	17.0378	6.85161	6.24241	10.6915	10.2878	14.1916	14.5905	18.0667	17.8976	18.9302	18.1804	19.5457	18.4086
	473.704	16.9906	16.9826	6.82787	6.22321	10.6618	10.2556	14.1358	14.5438	18.0241	17.8394	18.8787	18.1211	19.489	18.3485
	474.704	16.9283	16.9276	6.81327	6.20407	10.6279	10.2234	14.0729	14.4972	17.9839	17.7813	18.8352	18.062	19.421	18.2886
	475.704	16.8846	16.8727	6.78423	6.18499	10.5862	10.1914	14.0286	14.4508	17.9394	17.7234	18.7836	18.0031	19.3385	18.2289
	476.704	16.8351	16.8181	6.76373	6.16597	10.5532	10.1594	13.9685	14.4046	17.8963	17.6658	18.7322	17.9445	19.2794	18.1695
	477.704	16.7841	16.7637	6.74401	6.14701	10.5353	10.1276	13.9168	14.3585	17.8269	17.6083	18.66	17.886	19.2171	18.1102
	478.704	16.7217	16.7094	6.73167	6.12811	10.4831	10.0959	13.8591	14.3126	17.7561	17.5511	18.6113	17.8278	19.1563	18.0512
	479.704	16.6776	16.6553	6.69839	6.10927	10.4571	10.0643	13.8355	14.2668	17.6851	17.494	18.5442	17.7698	19.1073	17.9923
	480.704	16.6319	16.6014	6.68093	6.09049	10.422	10.0327	13.8016	14.2212	17.6188	17.4372	18.467	17.7119	19.0607	17.9337
	481.704	16.5908	16.5478	6.668	6.07177	10.3959	10.0013	13.7473	14.1758	17.552	17.3805	18.4266	17.6543	18.9982	17.8753
	482.704	16.5435	16.4943	6.64847	6.05311	10.3647	9.97	13.7296	14.1305	17.5039	17.3241	18.3883	17.5969	18.9411	17.8171
	483.704	16.5045	16.4409	6.62272	6.03451	10.3096	9.93879	13.6754	14.0853	17.4747	17.2679	18.3247	17.5397	18.901	17.7591
	484.704	16.4802	16.3878	6.60548	6.01597	10.266	9.90768	13.6304	14.0403	17.4069	17.2118	18.2772	17.4827	18.8547	17.7013
	485.704	16.4548	16.3349	6.61209	5.99749	10.2584	9.87668	13.5904	13.9955	17.3842	17.156	18.2343	17.4259	18.8253	17.6437
	486.704	16.4243	16.2821	6.62094	5.97906	10.2461	9.84578	13.5632	13.9508	17.3481	17.1003	18.2084	17.3693	18.7883	17.5864
	487.704	16.366	16.2296	6.61887	5.96069	10.229	9.81497	13.5191	13.9063	17.3001	17.0449	18.1372	17.3129	18.7587	17.5292
	488.704	16.3256	16.1772	6.61871	5.94239	10.2457	9.78427	13.4827	13.862	17.2343	16.9896	18.1152	17.2567	18.6823	17.4722
	489.704	16.28	16.125	6.59377	5.92414	10.2297	9.75367	13.4703	13.8177	17.1627	16.9346	18.059	17.2007	18.6015	17.4155
	490.704	16.1541	16.073	6.58418	5.90594	10.1988	9.72317	13.4527	13.7737	17.1444	16.8797	18.0243	17.1449	18.5893	17.3589
								13.4083	13.7298	17.1113	16.8251			18.5534	17.3025

## Sheet: steady-state
Fig. S8a (inset)	Data		Fit
	[PCPE-1] (nM)	Response (RU)	[PCPE-1] (nM)	Response (RU)
	6.25e-09	92.0126	0	-14.93
	7.8e-10	23.068	7.8e-10	22.0924
	1.56e-09	41.858	1.27717e-09	36.9236
	3.125e-09	66.8498	1.77434e-09	48.007
	1.25e-08	102.959	2.27152e-09	56.6039
	2.5e-08	112.361	2.76869e-09	63.4667
	5e-08	119.441	3.26586e-09	69.0719
			3.76303e-09	73.7363
			4.2602e-09	77.6783
			4.75737e-09	81.0537
			5.25455e-09	83.9765
			5.75172e-09	86.532
			6.24889e-09	88.7853
			6.74606e-09	90.7871
			7.24323e-09	92.5772
			7.7404e-09	94.1875
			8.23758e-09	95.6439
			8.73475e-09	96.9673
			9.23192e-09	98.1752
			9.72909e-09	99.2821
			1.02263e-08	100.3
			1.07234e-08	101.24
			1.12206e-08	102.109
			1.17178e-08	102.917
			1.22149e-08	103.668
			1.27121e-08	104.369
			1.32093e-08	105.025
			1.37065e-08	105.64
			1.42036e-08	106.218
			1.47008e-08	106.761
			1.5198e-08	107.273
			1.56952e-08	107.757
			1.61923e-08	108.215
			1.66895e-08	108.648
			1.71867e-08	109.059
			1.76838e-08	109.45
			1.8181e-08	109.821
			1.86782e-08	110.175
			1.91754e-08	110.512
			1.96725e-08	110.834
			2.01697e-08	111.141
			2.06669e-08	111.435
			2.1164e-08	111.717
			2.16612e-08	111.987
			2.21584e-08	112.246
			2.26556e-08	112.494
			2.31527e-08	112.733
			2.36499e-08	112.962
			2.41471e-08	113.183
			2.46442e-08	113.396
			2.51414e-08	113.601
			2.56386e-08	113.798
			2.61358e-08	113.989
			2.66329e-08	114.173
			2.71301e-08	114.351
			2.76273e-08	114.522
			2.81244e-08	114.689
			2.86216e-08	114.849
			2.91188e-08	115.005
			2.9616e-08	115.156
			3.01131e-08	115.302
			3.06103e-08	115.444
			3.11075e-08	115.582
			3.16046e-08	115.715
			3.21018e-08	115.845
			3.2599e-08	115.971
			3.30962e-08	116.093
			3.35933e-08	116.212
			3.40905e-08	116.327
			3.45877e-08	116.44
			3.50848e-08	116.55
			3.5582e-08	116.656
			3.60792e-08	116.76
			3.65764e-08	116.861
			3.70735e-08	116.96
			3.75707e-08	117.056
			3.80679e-08	117.15
			3.85651e-08	117.242
			3.90622e-08	117.331
			3.95594e-08	117.418
			4.00566e-08	117.503
			4.05537e-08	117.586
			4.10509e-08	117.668
			4.15481e-08	117.747
			4.20453e-08	117.824
			4.25424e-08	117.9
			4.30396e-08	117.975
			4.35368e-08	118.047
			4.40339e-08	118.118
			4.45311e-08	118.188
			4.50283e-08	118.256
			4.55255e-08	118.322
			4.60226e-08	118.388
			4.65198e-08	118.452
			4.7017e-08	118.514
			4.75141e-08	118.576
			4.80113e-08	118.636
			4.85085e-08	118.695
			4.90057e-08	118.753
			4.95028e-08	118.809
			5e-08	118.865
