# Supplementary material for: Identification of PCPE-2 as the endogenous specific inhibitor of human BMP-1/tolloid-like proteinases
Source: Nat Commun. 2023 Dec 4;14:8020. doi: 10.1038/s41467-023-43401-0 (PMC10696041; doi:10.1038/s41467-023-43401-0)
Supplement: Supplementary file 4 — Source Data [file 41467_2023_43401_MOESM4_ESM.zip › Source data/SuppFig8b.xlsx]

## Sheet: kinetics
Fig. S8b		Response (RU) for PCPE-2
	Time (s)	Cycle: 32 PCPE2 6.25 nM_Y	Fitted Cycle: 32 PCPE2 6.25 nM_Y	Cycle: 34 PCPE2 0.78 nM_Y	Fitted Cycle: 34 PCPE2 0.78 nM_Y	Cycle: 35 PCPE2 1.56 nM_Y	Fitted Cycle: 35 PCPE2 1.56 nM_Y	Cycle: 36 PCPE2 3.125 nM_Y	Fitted Cycle: 36 PCPE2 3.125 n_Y	Cycle: 38 PCPE2 12.5 nM_Y	Fitted Cycle: 38 PCPE2 12.5 nM_Y	Cycle: 39 PCPE2 25 nM_Y	Fitted Cycle: 39 PCPE2 25 nM_Y	Cycle: 40 PCPE2 50 nM_Y	Fitted Cycle: 40 PCPE2 50 nM_Y
	-59.196	0.00307496	0	0.170497	0	0.117638	0	0.0767066	0	0.144885	0	0.0571546	0	-0.0560071	0
	-58.196	-0.00523622	0	0.170757	0	0.0901617	0	0.0790722	0	0.155396	0	0.0231745	0	-0.0815912	0
	-57.196	0.0106165	0	0.161649	0	0.0695154	0	0.0683215	0	0.128229	0	-0.0132776	0	-0.0590857	0
	-56.196	0.0302643	0	0.153543	0	0.0649933	0	0.0580872	0	0.114288	0	-0.0342011	0	-0.0600677	0
	-55.196	0.0404233	0	0.153031	0	0.0739926	0	0.0459009	0	0.107422	0	-0.0343472	0	-0.0389835	0
	-54.196	0.0409329	0	0.153076	0	0.10856	0	0.0334589	0	0.0956146	0	-0.0276486	0	-0.0455539	0
	-53.196	0.00472806	0	0.143468	0	0.129484	0	0.01776	0	0.0997986	0	0.00571202	0	-0.0434287	0
	-52.196	-0.00559784	0	0.1494	0	0.150042	0	-0.00345033	0	0.0811127	0	0.0189676	0	-0.0146921	0
	-51.196	-0.0150092	0	0.164869	0	0.139837	0	-0.00750858	0	0.0827698	0	0.0301032	0	-0.00365663	0
	-50.196	0.00538574	0	0.17302	0	0.135696	0	-0.0204053	0	0.070874	0	0.0273291	0	0.0217432	0
	-49.196	0.00358123	0	0.182597	0	0.127177	0	-0.0380982	0	0.0751221	0	0.0314743	0	0.0452682	0
	-48.196	-0.00596648	0	0.181604	0	0.11763	0	-0.011756	0	0.077121	0	0.0276736	0	0.043533	0
	-47.196	-0.0238754	0	0.185158	0	0.108693	0	-0.0232361	0	0.0794739	0	0.0301285	0	0.0452164	0
	-46.196	-0.0283472	0	0.183962	0	0.0979346	0	-0.0142902	0	0.0772919	0	0.039187	0	0.0338477	0
	-45.196	-0.0516702	0	0.181318	0	0.0933493	0	0.00445375	0	0.0635529	0	0.026655	0	0.0218772	0
	-44.196	-0.0625974	0	0.180777	0	0.0816287	0	0.0230383	0	0.0634094	0	0.0363675	0	0.00350368	0
	-43.196	-0.0657791	0	0.151591	0	0.0755173	0	0.0198334	0	0.0404266	0	0.0209152	0	-0.00266877	0
	-42.196	-0.0866315	0	0.136491	0	0.0776751	0	0.00372061	0	0.0287842	0	0.00618106	0	-0.0118024	0
	-41.196	-0.0783887	0	0.103401	0	0.0647388	0	0.00701049	0	0.00709838	0	-0.026543	0	-0.0152783	0
	-40.196	-0.0824109	0	0.101405	0	0.0880603	0	0.00328735	0	0.0174866	0	-0.0266467	0	-0.0193005	0
	-39.196	-0.069313	0	0.0677963	0	0.0639877	0	-0.00291139	0	0.0209778	0	-0.0379165	0	-0.0179214	0
	-38.196	-0.065632	0	0.0521463	0	0.088909	0	-0.000258148	0	0.0349396	0	-0.0541769	0	-0.015339	0
	-37.196	-0.033458	0	0.0716934	0	0.10204	0	0.0319702	0	0.0276245	0	-0.0381088	0	-0.0033066	0
	-36.196	-0.023345	0	0.0773336	0	0.098237	0	0.0614826	0	0.0451568	0	-0.0360087	0	0.0393991	0
	-35.196	-0.00773802	0	0.10205	0	0.0989514	0	0.10223	0	0.0737122	0	-0.01703	0	0.0583631	0
	-34.196	0.0193219	0	0.117293	0	0.0834088	0	0.115988	0	0.0988464	0	-0.00721863	0	0.0431866	0
	-33.196	0.0196896	0	0.143161	0	0.0826779	0	0.123098	0	0.0933105	0	0.003757	0	0.0225583	0
	-32.196	0.0347577	0	0.140505	0	0.068327	0	0.0944696	0	0.103171	0	0.0310077	0	-0.00106996	0
	-31.196	0.0377457	0	0.11747	0	0.0538589	0	0.0778168	0	0.0999237	0	0.0470352	0	-0.0280502	0
	-30.196	0.044516	0	0.120602	0	0.0606292	0	0.0667297	0	0.10473	0	0.0645111	0	-0.06315	0
	-29.196	0.00733548	0	0.104753	0	0.0536001	0	0.0473828	0	0.0915771	0	0.0520181	0	-0.0684702	0
	-28.196	-0.00566769	0	0.0888098	0	0.0487146	0	0.0319904	0	0.0837433	0	0.0321692	0	-0.0538244	0
	-27.196	-0.0215298	0	0.0663754	0	0.0680698	0	0.0151923	0	0.0793549	0	0.0281674	0	-0.0518033	0
	-26.196	-0.0587146	0	0.0452258	0	0.0550549	0	0.017251	0	0.0806641	0	0.0040271	0	-0.0493762	0
	-25.196	-0.0936526	0	0.0500339	0	0.0295773	0	0.00196779	0	0.0763794	0	0.00590545	0	-0.0471438	0
	-24.196	-0.107094	0	0.0545517	0	0.0183945	0	-0.0233428	0	0.0611542	0	-0.00916901	0	-0.0398941	0
	-23.196	-0.131857	0	0.0525598	0	-2.07722e-05	0	-0.0418262	0	0.0501831	0	0.0170984	0	-0.033407	0
	-22.196	-0.133331	0	0.0200284	0	-0.00826995	0	-0.0528589	0	0.0438598	0	0.022897	0	-0.0511166	0
	-21.196	-0.14484	0	0.0300113	0	-0.0200839	0	-0.0687079	0	0.0262482	0	0.0366641	0	-0.0735507	0
	-20.196	-0.134144	0	-0.0015125	0	-0.0250134	0	-0.0534936	0	-0.00618897	0	0.023695	0	-0.0808606	0
	-19.196	-0.114237	0	0.000906929	0	-0.0157263	0	-0.0473461	0	-0.00880128	0	0.0263586	0	-0.0581457	0
	-18.196	-0.094887	0	-0.00630316	0	-0.0198138	0	-0.0226415	0	-0.0228638	0	0.0202471	0	-0.0414813	0
	-17.196	-0.0850995	0	0.00734676	0	-0.0301068	0	-0.0151941	0	-0.0184509	0	0.0136334	0	-0.0356	0
	-16.196	-0.0607812	0	0.00750969	0	-0.0195215	0	-0.00601067	0	-0.019751	0	0.015017	0	-0.01531	0
	-15.196	-0.0372174	0	0.0219158	0	0.0170429	0	0.00506356	0	-0.0183228	0	-0.00512277	0	-0.0099957	0
	-14.196	-0.028999	0	0.0188793	0	0.0298999	0	0.00812142	0	-0.00143436	0	0.0127148	0	-0.00232663	0
	-13.196	0.000978723	0	0.0282296	0	0.0338767	0	0.00459113	0	0.00248412	0	0.0231637	0	-0.00597928	0
	-12.196	0.00688722	0	0.0225805	0	0.0190942	0	0.00340152	0	-0.0211884	0	0.030393	0	0.0101221	0
	-11.196	0.0219721	0	0.0184027	0	0.032287	0	0.013454	0	-0.0170319	0	0.0163275	0	0.0404657	0
	-10.196	0.0130487	0	0.0206854	0	-0.00910704	0	0.0127216	0	-0.00619202	0	0.0167792	0	0.0386225	0
	-9.196	0.0185321	0	0.00536316	0	-0.00905578	0	0.00206972	0	-0.00212707	0	0.0226361	0	0.00778993	0
	-8.196	0.018504	0	-0.0160931	0	-0.0252582	0	-0.0251959	0	-0.000466911	0	0.0128375	0	0.00904357	0
	-7.196	-0.00939117	0	-0.0235098	0	-0.035087	0	-0.0239581	0	0.0235687	0	-0.0086783	0	-0.0290445	0
	-6.196	-0.00897825	0	-0.0276673	0	-0.032782	0	-0.0047607	0	0.0275757	0	-0.0249207	0	-0.0325378	0
	-5.196	-0.00544313	0	-0.00576294	0	-0.0315662	0	-0.0220923	0	0.0150635	0	-0.0342664	0	-0.036449	0
	-4.196	-0.000961579	0	-0.0198362	0	-0.0579074	0	-0.0105688	0	-0.0145508	0	-0.045532	0	-0.0304416	0
	-3.196	-0.00454274	0	-0.0383589	0	-0.0497698	0	0.0299495	0	0.00412899	0	-0.0860273	0	-0.029384	0
	-2.196	-0.0336071	0	-0.0504286	0	-0.103431	0	-0.0109831	0	0.0273713	0	-0.0897962	0	-0.0690686	0
	-1.196	0.21724	0	-0.0938989	0	0.346513	0	0.254115	0	0.0768865	0	-0.0744897	0	0.191361	0
	-0.195999	-0.152548	0	0.0453236	0	-0.743979	0	-0.608021	0	0.0640942	0	0.323827	0	-2.11196	0
	0.804001	1.04185	1.04036	0.485503	0.4019	0.311927	0.877616	0.770705	1.03366	-0.282769	0	-0.39621	-2.1	9.87046	13.4549
	1.804	2.09713	2.48579	0.104812	0.612824	0.565881	1.24625	1.14686	1.7795	1.87787	2.29009	3.92366	4.3846	19.8569	22.9249
	2.804	3.15591	3.68984	0.266321	0.791979	0.979461	1.55849	1.81584	2.40774	3.78764	5.0423	7.83718	9.43753	28.8658	29.6757
	3.804	4.10505	4.69281	0.386319	0.94415	1.1869	1.82296	2.2818	2.93692	5.75606	7.28445	11.5623	13.3748	35.5488	34.488
	4.804	4.92795	5.52829	0.552988	1.0734	1.47007	2.04699	2.80785	3.38266	7.49526	9.11107	14.6846	16.4428	40.1148	37.9184
	5.804	5.70757	6.22425	0.701197	1.18318	1.77312	2.23674	3.29216	3.75811	9.11526	10.5992	17.3242	18.8335	42.9788	40.3637
	6.804	6.42995	6.80398	0.840769	1.27643	2.01064	2.39747	3.64014	4.07437	10.4557	11.8115	19.5522	20.6962	44.5839	42.1068
	7.804	7.01071	7.2869	0.932318	1.35564	2.17264	2.53361	4.05499	4.34076	11.6238	12.7991	21.2631	22.1477	45.5947	43.3494
	8.804	7.51046	7.68918	1.02871	1.42291	2.3041	2.64892	4.36988	4.56515	12.6411	13.6037	22.6123	23.2787	46.1966	44.2351
	9.804	8.01879	8.02427	1.11215	1.48005	2.47497	2.74659	4.6125	4.75416	13.4581	14.2592	23.6817	24.16	46.6	44.8665
	10.804	8.4794	8.3034	1.21048	1.52858	2.62295	2.82933	4.83999	4.91337	14.1244	14.7932	24.5152	24.8467	46.7334	45.3165
	11.804	8.74313	8.53592	1.28417	1.56981	2.73788	2.8994	5.04383	5.04747	14.7373	15.2282	25.2077	25.3817	46.8437	45.6373
	12.804	9.00691	8.72961	1.38865	1.60482	2.8575	2.95876	5.25484	5.16042	15.3064	15.5826	25.6396	25.7987	46.9519	45.866
	13.804	9.24207	8.89096	1.48693	1.63456	2.98603	3.00903	5.43501	5.25557	15.8104	15.8713	26.0849	26.1235	47.021	46.029
	14.804	9.40048	9.02536	1.54925	1.65982	3.10373	3.05162	5.58406	5.33571	16.1581	16.1065	26.4759	26.3767	47.0403	46.1453
	15.804	9.54501	9.13731	1.60838	1.68128	3.18729	3.08769	5.70743	5.40322	16.4361	16.2981	26.712	26.5739	47.0606	46.2281
	16.804	9.68923	9.23057	1.637	1.69951	3.27682	3.11824	5.81636	5.46008	16.7369	16.4542	26.8847	26.7276	47.0872	46.2872
	17.804	9.8097	9.30825	1.67899	1.71498	3.34766	3.14412	5.8877	5.50797	16.9247	16.5814	27.0833	26.8474	47.1123	46.3292
	18.804	9.93686	9.37296	1.73833	1.72813	3.42014	3.16604	5.96844	5.54831	17.0571	16.685	27.284	26.9407	47.1867	46.3592
	19.804	9.99896	9.42686	1.77253	1.7393	3.46655	3.18461	6.02576	5.58229	17.229	16.7694	27.4492	27.0134	47.1948	46.3806
	20.804	10.0791	9.47176	1.81548	1.74879	3.50765	3.20033	6.07937	5.61092	17.3715	16.8382	27.5518	27.07	47.1963	46.3959
	21.804	10.165	9.50917	1.85038	1.75684	3.53103	3.21365	6.12665	5.63503	17.4859	16.8942	27.6336	27.1142	47.1911	46.4067
	22.804	10.2006	9.54032	1.86338	1.76369	3.54008	3.22494	6.16332	5.65533	17.6504	16.9398	27.7245	27.1486	47.2213	46.4145
	23.804	10.2247	9.56627	1.87704	1.7695	3.52529	3.23449	6.1683	5.67244	17.7471	16.977	27.7879	27.1754	47.2677	46.42
	24.804	10.2156	9.58789	1.9123	1.77444	3.55041	3.24259	6.1761	5.68685	17.784	17.0073	27.8501	27.1963	47.3061	46.4239
	25.804	10.241	9.6059	1.92267	1.77863	3.55743	3.24944	6.202	5.69898	17.8664	17.032	27.8984	27.2125	47.3334	46.4267
	26.804	10.2937	9.6209	1.91683	1.78219	3.57423	3.25525	6.24446	5.70921	17.941	17.0521	27.943	27.2252	47.3046	46.4287
	27.804	10.3556	9.63339	1.93325	1.78522	3.59683	3.26017	6.24507	5.71782	18.0305	17.0684	28.0195	27.2351	47.2548	46.4301
	28.804	10.3597	9.6438	1.93982	1.78779	3.61656	3.26434	6.24978	5.72507	18.0788	17.0818	28.0936	27.2428	47.2953	46.4312
	29.804	10.3674	9.65247	1.9602	1.78997	3.6333	3.26787	6.23262	5.73118	18.148	17.0926	28.1604	27.2488	47.3531	46.4319
	30.804	10.4004	9.65969	1.97932	1.79182	3.65899	3.27086	6.20187	5.73632	18.1916	17.1015	28.2216	27.2535	47.3904	46.4324
	31.804	10.4733	9.66571	1.99585	1.7934	3.67248	3.27339	6.18581	5.74066	18.2121	17.1087	28.2584	27.2571	47.3976	46.4328
	32.804	10.5165	9.67072	2.02482	1.79474	3.68924	3.27553	6.22451	5.74431	18.2447	17.1146	28.305	27.2599	47.3907	46.433
	33.804	10.5183	9.6749	2.05296	1.79587	3.69571	3.27735	6.27407	5.74738	18.2758	17.1194	28.3633	27.2622	47.3592	46.4332
	34.804	10.4818	9.67837	2.06316	1.79684	3.71129	3.27889	6.30283	5.74998	18.3059	17.1233	28.3882	27.2639	47.3475	46.4334
	35.804	10.4731	9.68127	2.08092	1.79766	3.71996	3.28019	6.27967	5.75216	18.3336	17.1264	28.4166	27.2652	47.3339	46.4334
	36.804	10.4403	9.68368	2.10117	1.79835	3.71749	3.2813	6.25949	5.754	18.3723	17.129	28.4597	27.2663	47.3264	46.4335
	37.804	10.432	9.68569	2.11521	1.79894	3.7323	3.28223	6.28592	5.75554	18.4168	17.1311	28.4756	27.2671	47.3481	46.4336
	38.804	10.4776	9.68737	2.13993	1.79945	3.73024	3.28302	6.30183	5.75685	18.4366	17.1328	28.4904	27.2677	47.3618	46.4336
	39.804	10.5184	9.68876	2.1441	1.79987	3.72546	3.28369	6.31204	5.75795	18.4618	17.1342	28.5471	27.2682	47.3047	46.4336
	40.804	10.4758	9.68992	2.12909	1.80024	3.68472	3.28426	6.29216	5.75887	18.4454	17.1354	28.5918	27.2686	47.2685	46.4336
	41.804	10.4443	9.69089	2.0849	1.80054	3.68109	3.28474	6.30048	5.75965	18.4367	17.1363	28.6066	27.2689	47.2939	46.4337
	42.804	10.4475	9.6917	2.0447	1.8008	3.65456	3.28515	6.32098	5.76031	18.4131	17.1371	28.6151	27.2691	47.2233	46.4337
	43.804	10.4132	9.69237	2.00437	1.80103	3.62212	3.2855	6.2846	5.76086	18.4315	17.1377	28.6468	27.2693	47.1791	46.4337
	44.804	10.3785	9.69293	1.97874	1.80121	3.61931	3.28579	6.27525	5.76132	18.4514	17.1382	28.6379	27.2695	47.1147	46.4337
	45.804	10.3454	9.69339	1.99826	1.80138	3.63895	3.28604	6.26464	5.76172	18.4669	17.1386	28.5614	27.2696	46.948	46.4337
	46.804	10.2965	9.69378	2.03691	1.80151	3.63024	3.28625	6.2333	5.76205	18.4719	17.1389	28.4032	27.2697	46.6686	46.4337
	47.804	10.2579	9.6941	2.06889	1.80163	3.60489	3.28642	6.16627	5.76233	18.3602	17.1392	28.2094	27.2697	46.4018	46.4337
	48.804	10.1595	9.69437	2.06996	1.80172	3.53454	3.28658	6.1075	5.76256	18.2113	17.1394	27.987	27.2698	46.0151	46.4337
	49.804	10.0848	9.6946	2.04149	1.80181	3.48613	3.2867	6.04599	5.76276	17.9944	17.1396	27.7164	27.2698	45.7192	46.4337
	50.804	10.029	9.69478	2.02785	1.80188	3.50601	3.28681	6.03305	5.76292	17.7965	17.1397	27.4552	27.2698	45.5094	46.4337
	51.804	9.95482	9.69494	2.04681	1.80194	3.52684	3.2869	6.04903	5.76306	17.656	17.1399	27.2534	27.2699	45.3956	46.4337
	52.804	9.85638	9.69507	2.03915	1.80199	3.49054	3.28698	5.9179	5.76318	17.5351	17.14	27.1266	27.2699	45.251	46.4337
	53.804	9.77379	9.69518	1.98563	1.80203	3.45628	3.28705	5.83577	5.76328	17.322	17.14	26.9535	27.2699	45.117	46.4337
	54.804	9.68641	9.69527	1.95848	1.80207	3.42048	3.2871	5.7792	5.76337	17.112	17.1401	26.7545	27.2699	45.038	46.4337
	55.804	9.60739	9.69534	1.92788	1.8021	3.39407	3.28715	5.74268	5.76344	16.9365	17.1402	26.5158	27.2699	44.9023	46.4337
	56.804	9.52333	9.69541	1.92017	1.80213	3.36043	3.28719	5.67409	5.7635	16.7987	17.1402	26.2997	27.2699	44.7009	46.4337
	57.804	9.46979	9.69546	1.88958	1.80215	3.33594	3.28722	5.64993	5.76355	16.6361	17.1402	26.1848	27.2699	44.6622	46.4337
	58.804	9.39159	9.6955	1.90397	1.80217	3.33092	3.28725	5.59143	5.76359	16.5326	17.1403	26.1538	27.2699	44.6828	46.4337
	59.804	9.3467	9.69554	1.87641	1.80219	3.3387	3.28727	5.57056	5.76362	16.4275	17.1403	26.1028	27.2699	44.763	46.4337
	60.804	9.32031	9.69557	1.90939	1.8022	3.32367	3.2873	5.55189	5.76365	16.3813	17.1403	26.1026	27.2699	44.8743	46.4337
	61.804	9.27886	9.69559	1.91257	1.80221	3.32427	3.28731	5.51295	5.76368	16.3296	17.1403	26.0834	27.2699	44.9017	46.4337
	62.804	9.1941	9.69561	1.91746	1.80222	3.31025	3.28733	5.5052	5.7637	16.3241	17.1403	26.0758	27.2699	44.9045	46.4337
	63.804	9.12245	9.69563	1.9116	1.80223	3.30574	3.28734	5.46805	5.76372	16.3145	17.1403	26.0754	27.27	44.9577	46.4337
	64.804	9.04961	9.69564	1.88845	1.80224	3.24834	3.28735	5.4474	5.76373	16.2962	17.1404	26.08	27.27	45.0208	46.4337
	65.804	9.03883	9.69566	1.85687	1.80224	3.22902	3.28736	5.41167	5.76374	16.2953	17.1404	26.0995	27.27	45.0417	46.4337
	66.804	9.03763	9.69567	1.81346	1.80225	3.16605	3.28737	5.3898	5.76376	16.2736	17.1404	26.1366	27.27	45.0566	46.4337
	67.804	9.04273	9.69568	1.78296	1.80225	3.11853	3.28737	5.36735	5.76376	16.2402	17.1404	26.1835	27.27	45.0858	46.4337
	68.804	9.07453	9.69568	1.77935	1.80226	3.0605	3.28738	5.35716	5.76377	16.2252	17.1404	26.2588	27.27	45.1334	46.4337
	69.804	9.052	9.69569	1.76761	1.80226	3.02826	3.28738	5.34157	5.76378	16.2355	17.1404	26.3397	27.27	45.1999	46.4337
	70.804	9.00336	9.69569	1.77697	1.80226	3.03631	3.28739	5.35681	5.76378	16.2426	17.1404	26.4389	27.27	45.2623	46.4337
	71.804	8.96035	9.6957	1.79929	1.80227	3.04592	3.28739	5.38298	5.76379	16.2881	17.1404	26.5327	27.27	45.3309	46.4337
	72.804	8.95515	9.6957	1.81543	1.80227	3.04261	3.28739	5.35609	5.76379	16.3551	17.1404	26.621	27.27	45.416	46.4337
	73.804	8.98473	9.6957	1.80908	1.80227	3.03502	3.2874	5.32672	5.7638	16.3964	17.1404	26.6673	27.27	45.4655	46.4337
	74.804	9.02917	9.69571	1.78386	1.80227	3.04821	3.2874	5.2899	5.7638	16.4685	17.1404	26.7778	27.27	45.6193	46.4337
	75.804	9.0666	9.69571	1.76061	1.80227	3.04585	3.2874	5.29269	5.7638	16.5102	17.1404	26.8818	27.27	45.7349	46.4337
	76.804	9.09323	9.69571	1.75626	1.80227	3.04587	3.2874	5.28959	5.7638	16.5707	17.1404	27.0005	27.27	45.801	46.4337
	77.804	9.07838	9.69571	1.76373	1.80227	3.00496	3.2874	5.25461	5.7638	16.5961	17.1404	27.0732	27.27	45.82	46.4337
	78.804	9.02989	9.69571	1.75011	1.80227	2.97752	3.2874	5.25494	5.76381	16.615	17.1404	27.1131	27.27	45.8974	46.4337
	79.804	9.00499	9.69571	1.72208	1.80227	2.94615	3.2874	5.25346	5.76381	16.6114	17.1404	27.1773	27.27	45.9702	46.4337
	80.804	8.96405	9.69571	1.69825	1.80228	2.92285	3.2874	5.21341	5.76381	16.6147	17.1404	27.2293	27.27	45.9771	46.4337
	81.804	8.91188	9.69571	1.67575	1.80228	2.89339	3.28741	5.19862	5.76381	16.617	17.1404	27.2791	27.27	45.9363	46.4337
	82.804	8.83931	9.69571	1.64534	1.80228	2.85945	3.28741	5.17684	5.76381	16.6049	17.1404	27.3045	27.27	45.9199	46.4337
	83.804	8.81697	9.69571	1.61329	1.80228	2.83546	3.28741	5.14853	5.76381	16.5796	17.1404	27.3232	27.27	45.9672	46.4337
	84.804	8.77261	9.69572	1.59163	1.80228	2.82956	3.28741	5.09687	5.76381	16.579	17.1404	27.3161	27.27	46.01	46.4337
	85.804	8.72746	9.69572	1.58183	1.80228	2.81681	3.28741	5.07011	5.76381	16.573	17.1404	27.3269	27.27	46.0287	46.4337
	86.804	8.70907	9.69572	1.5671	1.80228	2.77132	3.28741	5.04777	5.76381	16.5299	17.1404	27.3306	27.27	46.018	46.4337
	87.804	8.6653	9.69572	1.54264	1.80228	2.71638	3.28741	5.00108	5.76381	16.4903	17.1404	27.3229	27.27	45.981	46.4337
	88.804	8.57608	9.69572	1.49406	1.80228	2.5745	3.28741	4.90593	5.76381	16.436	17.1404	27.2879	27.27	45.8541	46.4337
	89.804	9.34053	9.69572	1.30669	1.80228	3.28431	3.28741	6.46257	5.76381	16.3408	17.1404	27.1204	27.27	49.5172	46.4337
	90.804	6.68806	8.81157	1.22969	1.80228	1.51063	2.45973	2.59818	4.76734	17.0494	17.1404	27.2984	27.27	37.243	38.6685
	91.804	6.71845	7.5052	1.23245	1.21128	2.17993	2.09506	3.93708	4.06056	13.8523	15.4598	23.6446	25.4039	33.1113	32.9353
	92.804	5.85842	6.3925	1.18524	1.0317	1.9753	1.78446	3.35933	3.45856	12.7574	13.1678	20.46	21.6374	27.3283	28.0522
	93.804	5.0968	5.44478	1.13562	0.878741	1.7904	1.51991	2.8799	2.94581	11.0908	11.2156	17.507	18.4295	22.831	23.8931
	94.804	4.35634	4.63756	1.05991	0.748461	1.52297	1.29457	2.55764	2.50908	9.7158	9.55277	15.1196	15.6971	19.2586	20.3507
	95.804	3.71762	3.95002	0.960856	0.637496	1.33139	1.10264	2.21827	2.1371	8.45211	8.13651	13.0897	13.3699	16.321	17.3335
	96.804	3.18945	3.36441	0.862638	0.542983	1.17804	0.939164	1.88894	1.82027	7.33624	6.93022	11.2946	11.3877	13.9551	14.7636
	97.804	2.67875	2.86562	0.774248	0.462481	1.05613	0.799926	1.62993	1.5504	6.37045	5.90277	9.83113	9.69938	11.9253	12.5748
	98.804	2.25035	2.44078	0.711484	0.393915	0.916736	0.681331	1.40828	1.32054	5.59017	5.02765	8.55505	8.26138	10.2366	10.7105
	99.804	1.87163	2.07892	0.629659	0.335514	0.750105	0.580318	1.20903	1.12476	4.77999	4.28228	7.5021	7.03658	8.81657	9.12258
	100.804	1.48149	1.77071	0.561245	0.285772	0.595256	0.494282	0.997613	0.958009	4.19999	3.64741	6.53671	5.99337	7.60777	7.7701
	101.804	1.14511	1.5082	0.489021	0.243404	0.482271	0.421001	0.794485	0.815977	3.67856	3.10666	5.70203	5.10482	6.54953	6.61814
	102.804	0.784568	1.2846	0.434109	0.207318	0.386985	0.358584	0.594612	0.695002	3.22218	2.64609	4.97989	4.348	5.62105	5.63696
	103.804	0.53193	1.09414	0.394117	0.176581	0.292855	0.305422	0.444673	0.591963	2.76536	2.25379	4.35115	3.70339	4.88221	4.80125
	104.804	0.370769	0.931929	0.369389	0.150402	0.21989	0.260141	0.331503	0.5042	2.33897	1.91966	3.80225	3.15434	4.25419	4.08944
	105.804	0.197508	0.793764	0.32805	0.128104	0.17639	0.221573	0.245801	0.429449	1.95709	1.63506	3.34557	2.6867	3.68249	3.48316
	106.804	0.0500351	0.676082	0.313414	0.109111	0.135545	0.188723	0.145969	0.36578	1.64275	1.39265	2.97345	2.28838	3.13268	2.96676
	107.804	-0.0701245	0.575848	0.257759	0.0929348	0.127568	0.160744	0.0679297	0.31155	1.37457	1.18618	2.5752	1.94912	2.69928	2.52693
	108.804	-0.200798	0.490474	0.205626	0.0791565	0.097298	0.136912	0.00478274	0.265361	1.17701	1.01032	2.2066	1.66015	2.37879	2.1523
	109.804	-0.311847	0.417758	0.160773	0.067421	0.03349	0.116614	-0.0856018	0.226019	1.00622	0.860531	1.91364	1.41402	2.0189	1.83321
	110.804	-0.396666	0.355822	0.132238	0.0574253	0.0104382	0.099325	-0.163126	0.19251	0.790094	0.732951	1.65836	1.20438	1.65875	1.56143
	111.804	-0.476964	0.303069	0.121596	0.0489116	-0.0112655	0.0845994	-0.250616	0.163969	0.631207	0.624285	1.35975	1.02582	1.35342	1.32994
	112.804	-0.552501	0.258137	0.0985611	0.0416601	-0.0559189	0.0720569	-0.32709	0.139659	0.519467	0.53173	1.15441	0.873738	1.1209	1.13276
	113.804	-0.629868	0.219866	0.0976077	0.0354837	-0.0754245	0.0613739	-0.365067	0.118954	0.39964	0.452897	1.01826	0.7442	0.912979	0.964822
	114.804	-0.702805	0.187269	0.0894046	0.030223	-0.105576	0.0522748	-0.425648	0.101318	0.265182	0.385752	0.868885	0.633866	0.707962	0.82178
	115.804	-0.740186	0.159505	0.0712225	0.0257422	-0.116712	0.0445247	-0.442433	0.0862969	0.129352	0.328561	0.719538	0.539891	0.511584	0.699945
	116.804	-0.791396	0.135857	0.0539752	0.0219257	-0.127761	0.0379236	-0.454233	0.0735028	0.0312134	0.27985	0.595967	0.459848	0.357652	0.596173
	117.804	-0.846316	0.115716	0.029382	0.0186751	-0.145999	0.0323011	-0.481979	0.0626054	-0.0337707	0.23836	0.453027	0.391672	0.186277	0.507786
	118.804	-0.903361	0.0985599	-0.000199899	0.0159064	-0.166606	0.0275123	-0.503708	0.0533237	-0.118735	0.203021	0.309431	0.333604	0.0144852	0.432503
	119.804	-0.959068	0.0839477	-0.00830871	0.0135481	-0.188072	0.0234334	-0.524832	0.0454181	-0.164832	0.172922	0.16143	0.284145	-0.124534	0.368381
	120.804	-0.983352	0.0715018	-0.0415137	0.0115395	-0.206436	0.0199592	-0.553282	0.0386845	-0.208002	0.147285	0.0493066	0.242018	-0.17897	0.313766
	121.804	-1.00483	0.0609011	-0.0409357	0.0098287	-0.233716	0.0170001	-0.589113	0.0329493	-0.276581	0.125449	-0.0391656	0.206137	-0.244581	0.267248
	122.804	-1.03329	0.0518721	-0.0652441	0.00837153	-0.269253	0.0144797	-0.635796	0.0280643	-0.314722	0.10685	-0.115049	0.175576	-0.319912	0.227626
	123.804	-1.0559	0.0441817	-0.0903036	0.00713039	-0.298878	0.012333	-0.656389	0.0239036	-0.404724	0.0910089	-0.202608	0.149545	-0.410023	0.193879
	124.804	-1.07469	0.0376314	-0.0984805	0.00607326	-0.309433	0.0105045	-0.659948	0.0203597	-0.462057	0.0775162	-0.288849	0.127374	-0.487716	0.165135
	125.804	-1.09851	0.0320523	-0.102954	0.00517285	-0.323428	0.00894716	-0.635323	0.0173412	-0.505792	0.0660238	-0.362903	0.10849	-0.548953	0.140653
	126.804	-1.11673	0.0273003	-0.0821942	0.00440594	-0.333156	0.00762068	-0.640974	0.0147703	-0.532956	0.0562353	-0.404277	0.0924056	-0.617275	0.1198
	127.804	-1.14604	0.0232528	-0.0815836	0.00375273	-0.341051	0.00649086	-0.624345	0.0125805	-0.592966	0.047898	-0.441447	0.0787058	-0.677843	0.102039
	128.804	-1.16527	0.0198054	-0.0430917	0.00319636	-0.362105	0.00552854	-0.641237	0.0107153	-0.634906	0.0407968	-0.462831	0.0670371	-0.749312	0.0869106
	129.804	-1.21157	0.0168691	-0.0159025	0.00272247	-0.379047	0.00470889	-0.664686	0.00912668	-0.652615	0.0347484	-0.485629	0.0570984	-0.842121	0.0740255
	130.804	-1.22533	0.0143682	-0.0254042	0.00231885	-0.403368	0.00401077	-0.697325	0.00777358	-0.709009	0.0295967	-0.534193	0.0486331	-0.90703	0.0630507
	131.804	-1.27332	0.012238	-0.0301301	0.00197506	-0.416568	0.00341614	-0.725403	0.00662109	-0.745764	0.0252088	-0.605753	0.0414229	-0.944766	0.053703
	132.804	-1.32138	0.0104236	-0.0336396	0.00168224	-0.429172	0.00290967	-0.74643	0.00563947	-0.789496	0.0214714	-0.664316	0.0352817	-0.983554	0.0457411
	133.804	-1.34758	0.00887823	-0.0765491	0.00143284	-0.413869	0.00247829	-0.76149	0.00480337	-0.842749	0.0182881	-0.715404	0.0300509	-1.02593	0.0389596
	134.804	-1.35974	0.00756197	-0.10629	0.00122041	-0.394039	0.00211087	-0.764397	0.00409124	-0.885584	0.0155768	-0.756498	0.0255956	-1.02075	0.0331836
	135.804	-1.39084	0.00644085	-0.10948	0.00103948	-0.375826	0.00179792	-0.773547	0.00348468	-0.914795	0.0132674	-0.797285	0.0218009	-1.04801	0.0282639
	136.804	-1.38587	0.00548595	-0.117581	0.000885366	-0.373663	0.00153136	-0.759942	0.00296805	-0.924149	0.0113004	-0.807279	0.0185688	-1.05396	0.0240736
	137.804	-1.4054	0.00467262	-0.133385	0.000754104	-0.378663	0.00130433	-0.776242	0.00252802	-0.930011	0.00962504	-0.823021	0.0158158	-1.07385	0.0205045
	138.804	-1.41517	0.00397987	-0.16276	0.000642303	-0.400949	0.00111095	-0.789464	0.00215322	-0.950934	0.00819806	-0.844218	0.013471	-1.08161	0.0174645
	139.804	-1.42776	0.00338982	-0.166965	0.000547077	-0.40646	0.000946244	-0.825109	0.00183399	-0.969891	0.00698263	-0.882053	0.0114738	-1.10556	0.0148753
	140.804	-1.43694	0.00288726	-0.172291	0.000465968	-0.433648	0.000805957	-0.824669	0.00156209	-0.993121	0.00594741	-0.905811	0.00977274	-1.10729	0.0126699
	141.804	-1.42103	0.0024592	-0.168893	0.000396885	-0.443979	0.000686468	-0.837244	0.0013305	-1.01681	0.00506566	-0.946176	0.00832386	-1.1388	0.0107915
	142.804	-1.41879	0.00209461	-0.167865	0.000338044	-0.453461	0.000584694	-0.821356	0.00113324	-1.03491	0.00431464	-0.955157	0.00708979	-1.16818	0.0091916
	143.804	-1.40505	0.00178407	-0.142778	0.000287927	-0.442524	0.000498009	-0.777401	0.00096523	-1.05291	0.00367496	-0.990312	0.00603868	-1.18569	0.00782888
	144.804	-1.41851	0.00151957	-0.112593	0.000245239	-0.44073	0.000424175	-0.738397	0.000822128	-1.03984	0.00313012	-0.988997	0.0051434	-1.20343	0.00666819
	145.804	-1.43305	0.00129428	-0.10624	0.000208881	-0.448185	0.000361288	-0.725182	0.000700241	-1.04083	0.00266606	-0.982216	0.00438085	-1.21161	0.00567958
	146.804	-1.43353	0.00110239	-0.109761	0.000177913	-0.447569	0.000307725	-0.731286	0.000596425	-1.03697	0.0022708	-0.985799	0.00373136	-1.21026	0.00483754
	147.804	-1.44598	0.000938955	-0.117983	0.000151536	-0.463127	0.000262102	-0.746545	0.000508001	-1.03745	0.00193413	-1.02808	0.00317816	-1.20892	0.00412034
	148.804	-1.44842	0.000799748	-0.124822	0.00012907	-0.456541	0.000223244	-0.753493	0.000432686	-1.06338	0.00164739	-1.07429	0.00270697	-1.21033	0.00350947
	149.804	-1.47102	0.00068118	-0.122001	0.000109934	-0.470529	0.000190146	-0.781005	0.000368537	-1.06743	0.00140315	-1.10235	0.00230564	-1.20979	0.00298917
	150.804	-1.48631	0.00058019	-0.124255	9.36356e-05	-0.461591	0.000161956	-0.827406	0.000313899	-1.09133	0.00119512	-1.13939	0.00196382	-1.2357	0.002546
	151.804	-1.48614	0.000494172	-0.136384	7.97534e-05	-0.469238	0.000137945	-0.85606	0.000267361	-1.1222	0.00101794	-1.18033	0.00167267	-1.27344	0.00216854
	152.804	-1.49955	0.000420908	-0.133023	6.79294e-05	-0.471714	0.000117493	-0.859279	0.000227723	-1.15139	0.00086702	-1.19149	0.00142468	-1.32352	0.00184704
	153.804	-1.49509	0.000358505	-0.146384	5.78584e-05	-0.471899	0.000100074	-0.871945	0.000193961	-1.16197	0.000738478	-1.21773	0.00121346	-1.37223	0.0015732
	154.804	-1.49437	0.000305354	-0.156154	4.92804e-05	-0.500539	8.52373e-05	-0.89512	0.000165205	-1.19154	0.000628993	-1.23172	0.00103356	-1.40276	0.00133996
	155.804	-1.51603	0.000260083	-0.173005	4.19743e-05	-0.519814	7.26003e-05	-0.899665	0.000140712	-1.20026	0.00053574	-1.25479	0.000880325	-1.44047	0.0011413
	156.804	-1.50855	0.000221524	-0.172901	3.57513e-05	-0.526492	6.18368e-05	-0.88485	0.000119851	-1.20301	0.000456313	-1.25316	0.00074981	-1.44824	0.000972096
	157.804	-1.50549	0.000188681	-0.165565	3.04509e-05	-0.530511	5.2669e-05	-0.869261	0.000102082	-1.1978	0.000388661	-1.23411	0.000638646	-1.43273	0.000827976
	158.804	-1.49236	0.000160708	-0.127152	2.59363e-05	-0.543573	4.48604e-05	-0.86697	8.69476e-05	-1.18242	0.000331039	-1.21693	0.000543962	-1.43987	0.000705222
	159.804	-1.5084	0.000136882	-0.109262	2.20911e-05	-0.557531	3.82096e-05	-0.871691	7.4057e-05	-1.16585	0.00028196	-1.19825	0.000463315	-1.46873	0.000600668
	160.804	-1.50996	0.000116588	-0.118661	1.88159e-05	-0.543832	3.25447e-05	-0.844873	6.30775e-05	-1.15627	0.000240158	-1.19593	0.000394626	-1.47028	0.000511614
	161.804	-1.49362	9.93031e-05	-0.105439	1.60263e-05	-0.531035	2.77197e-05	-0.8189	5.37258e-05	-1.1433	0.000204553	-1.19254	0.000336119	-1.4852	0.000435764
	162.804	-1.49828	8.45807e-05	-0.106903	1.36503e-05	-0.53215	2.36101e-05	-0.817831	4.57605e-05	-1.1316	0.000174226	-1.19907	0.000286287	-1.49687	0.000371159
	163.804	-1.48517	7.2041e-05	-0.128495	1.16265e-05	-0.547308	2.01097e-05	-0.79779	3.89762e-05	-1.1529	0.000148396	-1.23476	0.000243843	-1.4994	0.000316132
	164.804	-1.48763	6.13604e-05	-0.123636	9.90282e-06	-0.539932	1.71283e-05	-0.788074	3.31977e-05	-1.15809	0.000126395	-1.24223	0.000207692	-1.50539	0.000269263
	165.804	-1.49169	5.22633e-05	-0.113827	8.43466e-06	-0.528068	1.45889e-05	-0.777503	2.82759e-05	-1.1801	0.000107656	-1.2575	0.0001769	-1.49108	0.000229343
	166.804	-1.48592	4.45149e-05	-0.103231	7.18416e-06	-0.54921	1.2426e-05	-0.807436	2.40838e-05	-1.18793	9.16953e-05	-1.26833	0.000150673	-1.50368	0.000195341
	167.804	-1.4828	3.79152e-05	-0.0936971	6.11906e-06	-0.539747	1.05837e-05	-0.815221	2.05132e-05	-1.22263	7.81008e-05	-1.29469	0.000128335	-1.51155	0.00016638
	168.804	-1.4955	3.2294e-05	-0.108771	5.21186e-06	-0.534802	9.01463e-06	-0.814449	1.7472e-05	-1.2484	6.65218e-05	-1.29957	0.000109308	-1.51625	0.000141713
	169.804	-1.52373	2.75062e-05	-0.0946277	4.43916e-06	-0.534047	7.67815e-06	-0.80108	1.48816e-05	-1.24545	5.66595e-05	-1.31515	9.31025e-05	-1.50731	0.000120703
	170.804	-1.518	2.34282e-05	-0.111212	3.78103e-06	-0.534293	6.53981e-06	-0.785737	1.26753e-05	-1.25188	4.82593e-05	-1.30085	7.92993e-05	-1.50683	0.000102808
	171.804	-1.50827	1.99548e-05	-0.128052	3.22046e-06	-0.541653	5.57023e-06	-0.783181	1.07961e-05	-1.25526	4.11045e-05	-1.30481	6.75426e-05	-1.50955	8.7566e-05
	172.804	-1.51524	1.69964e-05	-0.158629	2.743e-06	-0.538558	4.74441e-06	-0.775574	9.1955e-06	-1.25148	3.50105e-05	-1.30694	5.7529e-05	-1.49699	7.45837e-05
	173.804	-1.51881	1.44765e-05	-0.162827	2.33633e-06	-0.54457	4.04101e-06	-0.768978	7.8322e-06	-1.26046	2.98199e-05	-1.35057	4.89999e-05	-1.51356	6.35261e-05
	174.804	-1.50841	1.23303e-05	-0.169327	1.98996e-06	-0.542349	3.4419e-06	-0.776132	6.67102e-06	-1.28452	2.53989e-05	-1.39619	4.17353e-05	-1.51842	5.41079e-05
	175.804	-1.49204	1.05022e-05	-0.177598	1.69493e-06	-0.523714	2.93162e-06	-0.780659	5.68199e-06	-1.28244	2.16333e-05	-1.42986	3.55477e-05	-1.50717	4.6086e-05
	176.804	-1.4887	8.94519e-06	-0.150431	1.44364e-06	-0.506646	2.49698e-06	-0.772582	4.8396e-06	-1.29082	1.8426e-05	-1.42893	3.02775e-05	-1.51708	3.92534e-05
	177.804	-1.50476	7.619e-06	-0.129044	1.22961e-06	-0.509091	2.12679e-06	-0.783538	4.12209e-06	-1.30345	1.56942e-05	-1.41414	2.57887e-05	-1.53949	3.34338e-05
	178.804	-1.50743	6.48943e-06	-0.115193	1.04731e-06	-0.531663	1.81148e-06	-0.799002	3.51096e-06	-1.3168	1.33674e-05	-1.39052	2.19653e-05	-1.55498	2.8477e-05
	179.804	-1.51092	5.52732e-06	-0.111915	8.92043e-07	-0.533077	1.54291e-06	-0.811952	2.99044e-06	-1.34227	1.13856e-05	-1.3931	1.87088e-05	-1.54937	2.42551e-05
	180.804	-1.51939	4.70786e-06	-0.0971302	7.59791e-07	-0.551063	1.31416e-06	-0.810003	2.54708e-06	-1.33715	9.69762e-06	-1.40524	1.59351e-05	-1.56376	2.06591e-05
	181.804	-1.47857	4.00988e-06	-0.107341	6.47146e-07	-0.533684	1.11933e-06	-0.801535	2.16946e-06	-1.35121	8.25988e-06	-1.41416	1.35726e-05	-1.5667	1.75962e-05
	182.804	-1.48493	3.41539e-06	-0.11445	5.51202e-07	-0.537238	9.5338e-07	-0.815025	1.84782e-06	-1.34408	7.03529e-06	-1.41309	1.15603e-05	-1.57416	1.49875e-05
	183.804	-1.49491	2.90903e-06	-0.144276	4.69482e-07	-0.539461	8.12035e-07	-0.808201	1.57387e-06	-1.35277	5.99226e-06	-1.44219	9.84644e-06	-1.58603	1.27655e-05
	184.804	-1.50809	2.47775e-06	-0.155027	3.99878e-07	-0.534948	6.91645e-07	-0.832284	1.34053e-06	-1.36203	5.10386e-06	-1.45294	8.38663e-06	-1.59843	1.08729e-05
	185.804	-1.51154	2.1104e-06	-0.193173	3.40593e-07	-0.546207	5.89103e-07	-0.834422	1.14179e-06	-1.38336	4.34718e-06	-1.4591	7.14325e-06	-1.59095	9.26091e-06
	186.804	-1.51159	1.79752e-06	-0.20045	2.90098e-07	-0.519649	5.01764e-07	-0.837201	9.72509e-07	-1.40564	3.70268e-06	-1.46803	6.08422e-06	-1.58392	7.88791e-06
	187.804	-1.52544	1.53102e-06	-0.205159	2.47089e-07	-0.540574	4.27374e-07	-0.860754	8.28328e-07	-1.41059	3.15373e-06	-1.44259	5.18219e-06	-1.58452	6.71847e-06
	188.804	-1.52149	1.30404e-06	-0.207219	2.10456e-07	-0.537727	3.64013e-07	-0.87622	7.05522e-07	-1.42291	2.68617e-06	-1.4419	4.41389e-06	-1.58839	5.72241e-06
	189.804	-1.50965	1.11071e-06	-0.218981	1.79254e-07	-0.534489	3.10045e-07	-0.884554	6.00923e-07	-1.42488	2.28792e-06	-1.44933	3.7595e-06	-1.57734	4.87402e-06
	190.804	-1.52928	9.46036e-07	-0.214908	1.52679e-07	-0.545511	2.64079e-07	-0.902783	5.11832e-07	-1.41239	1.94872e-06	-1.4347	3.20213e-06	-1.57743	4.15141e-06
	191.804	-1.52939	8.05779e-07	-0.200259	1.30043e-07	-0.54343	2.24927e-07	-0.934303	4.35949e-07	-1.41389	1.65981e-06	-1.43415	2.72739e-06	-1.57865	3.53594e-06
	192.804	-1.50768	6.86317e-07	-0.199041	1.10763e-07	-0.540455	1.9158e-07	-0.929884	3.71317e-07	-1.4014	1.41373e-06	-1.43329	2.32303e-06	-1.57622	3.01171e-06
	193.804	-1.52232	5.84565e-07	-0.184149	9.43417e-08	-0.565711	1.63177e-07	-0.936946	3.16266e-07	-1.39651	1.20413e-06	-1.42939	1.97863e-06	-1.58219	2.5652e-06
	194.804	-1.53415	4.97899e-07	-0.205064	8.03549e-08	-0.590359	1.38985e-07	-0.943053	2.69377e-07	-1.40767	1.02561e-06	-1.42015	1.68528e-06	-1.58432	2.18489e-06
	195.804	-1.52445	4.24082e-07	-0.205355	6.84417e-08	-0.56193	1.18379e-07	-0.948671	2.2944e-07	-1.41265	8.73558e-07	-1.41745	1.43543e-06	-1.56571	1.86096e-06
	196.804	-1.49861	3.61209e-07	-0.214204	5.82947e-08	-0.517656	1.00829e-07	-0.931034	1.95424e-07	-1.42061	7.44047e-07	-1.40939	1.22261e-06	-1.57631	1.58506e-06
	197.804	-1.5103	3.07657e-07	-0.227313	4.96521e-08	-0.484357	8.58801e-08	-0.921442	1.66451e-07	-1.41281	6.33736e-07	-1.40413	1.04135e-06	-1.57029	1.35007e-06
	198.804	-1.49814	2.62045e-07	-0.220923	4.22908e-08	-0.442169	7.31478e-08	-0.895775	1.41773e-07	-1.41061	5.3978e-07	-1.41654	8.86964e-07	-1.58957	1.14991e-06
	199.804	-1.48614	2.23195e-07	-0.209559	3.60209e-08	-0.410638	6.23031e-08	-0.877324	1.20755e-07	-1.40537	4.59754e-07	-1.42355	7.55465e-07	-1.56176	9.79427e-07
	200.804	-1.48387	1.90104e-07	-0.184586	3.06805e-08	-0.400247	5.30662e-08	-0.85639	1.02852e-07	-1.36882	3.91592e-07	-1.41811	6.43462e-07	-1.55955	8.3422e-07
	201.804	-1.51057	1.6192e-07	-0.15296	2.61319e-08	-0.407422	4.51988e-08	-0.838398	8.76033e-08	-1.34962	3.33536e-07	-1.45679	5.48064e-07	-1.55092	7.1054e-07
	202.804	-1.50233	1.37914e-07	-0.130832	2.22577e-08	-0.406204	3.84977e-08	-0.828233	7.46154e-08	-1.31965	2.84087e-07	-1.46671	4.66809e-07	-1.52199	6.05198e-07
	203.804	-1.51659	1.17467e-07	-0.111216	1.89578e-08	-0.428274	3.27901e-08	-0.83828	6.35532e-08	-1.27159	2.41969e-07	-1.4803	3.97602e-07	-1.51317	5.15473e-07
	204.804	-1.5104	1.00052e-07	-0.113565	1.61472e-08	-0.459134	2.79288e-08	-0.836432	5.41309e-08	-1.26271	2.06095e-07	-1.4849	3.38654e-07	-1.51278	4.3905e-07
	205.804	-1.52088	8.52186e-08	-0.11361	1.37532e-08	-0.466801	2.37881e-08	-0.851165	4.61056e-08	-1.27837	1.7554e-07	-1.48104	2.88446e-07	-1.52808	3.73958e-07
	206.804	-1.51774	7.25843e-08	-0.138393	1.17142e-08	-0.46446	2.02614e-08	-0.850521	3.92701e-08	-1.28788	1.49515e-07	-1.47531	2.45682e-07	-1.53276	3.18516e-07
	207.804	-1.48614	6.18231e-08	-0.150865	9.9775e-09	-0.477715	1.72575e-08	-0.864174	3.34481e-08	-1.28348	1.27348e-07	-1.46324	2.09258e-07	-1.53521	2.71294e-07
	208.804	-1.48932	5.26574e-08	-0.159479	8.49827e-09	-0.484921	1.46989e-08	-0.888623	2.84891e-08	-1.26557	1.08468e-07	-1.44488	1.78234e-07	-1.55713	2.31072e-07
	209.804	-1.5054	4.48506e-08	-0.175958	7.23834e-09	-0.463834	1.25197e-08	-0.883256	2.42654e-08	-1.27531	9.23868e-08	-1.44653	1.51809e-07	-1.55557	1.96814e-07
	210.804	-1.50789	3.82011e-08	-0.174008	6.1652e-09	-0.443009	1.06636e-08	-0.890684	2.06679e-08	-1.26066	7.86898e-08	-1.43097	1.29303e-07	-1.54518	1.67635e-07
	211.804	-1.5118	3.25375e-08	-0.15601	5.25116e-09	-0.440996	9.08261e-09	-0.898178	1.76037e-08	-1.23099	6.70235e-08	-1.43177	1.10133e-07	-1.55415	1.42782e-07
	212.804	-1.51668	2.77136e-08	-0.125384	4.47264e-09	-0.431165	7.73605e-09	-0.898359	1.49938e-08	-1.22228	5.70867e-08	-1.43978	9.38046e-08	-1.56215	1.21613e-07
	213.804	-1.50171	2.36049e-08	-0.121946	3.80954e-09	-0.424383	6.58912e-09	-0.884755	1.27709e-08	-1.22056	4.86232e-08	-1.44214	7.98974e-08	-1.5597	1.03583e-07
	214.804	-1.50257	2.01053e-08	-0.107299	3.24475e-09	-0.417853	5.61224e-09	-0.856474	1.08775e-08	-1.22378	4.14145e-08	-1.43567	6.8052e-08	-1.56135	8.82264e-08
	215.804	-1.50279	1.71245e-08	-0.110987	2.76369e-09	-0.425454	4.78018e-09	-0.884399	9.26485e-09	-1.226	3.52745e-08	-1.40835	5.79628e-08	-1.57176	7.51462e-08
	216.804	-1.48377	1.45857e-08	-0.119537	2.35395e-09	-0.437323	4.07149e-09	-0.885675	7.89127e-09	-1.2264	3.00448e-08	-1.40762	4.93694e-08	-1.57191	6.40052e-08
	217.804	-1.49777	1.24233e-08	-0.131862	2.00496e-09	-0.441801	3.46786e-09	-0.87203	6.72133e-09	-1.21761	2.55904e-08	-1.40823	4.205e-08	-1.56576	5.4516e-08
	218.804	-1.50831	1.05814e-08	-0.126105	1.70771e-09	-0.435498	2.95372e-09	-0.873821	5.72484e-09	-1.20414	2.17965e-08	-1.40333	3.58158e-08	-1.56819	4.64336e-08
	219.804	-1.50003	9.01265e-09	-0.129429	1.45453e-09	-0.41824	2.51581e-09	-0.865148	4.87609e-09	-1.19578	1.8565e-08	-1.41489	3.05058e-08	-1.55691	3.95495e-08
	220.804	-1.49427	7.67646e-09	-0.118771	1.23889e-09	-0.423466	2.14283e-09	-0.857997	4.15318e-09	-1.17165	1.58126e-08	-1.41833	2.59831e-08	-1.54444	3.3686e-08
	221.804	-1.50833	6.53836e-09	-0.114421	1.05521e-09	-0.426906	1.82514e-09	-0.83267	3.53744e-09	-1.18962	1.34683e-08	-1.42735	2.21309e-08	-1.52725	2.86918e-08
	222.804	-1.53163	5.569e-09	-0.104041	8.9877e-10	-0.432208	1.55455e-09	-0.844976	3.01299e-09	-1.20474	1.14715e-08	-1.41587	1.88499e-08	-1.53768	2.4438e-08
	223.804	-1.54814	4.74336e-09	-0.107881	7.65521e-10	-0.455913	1.32407e-09	-0.87443	2.56629e-09	-1.23697	9.77075e-09	-1.43997	1.60552e-08	-1.54844	2.08149e-08
	224.804	-1.55797	4.04012e-09	-0.112803	6.52027e-10	-0.450185	1.12777e-09	-0.862267	2.18582e-09	-1.26616	8.32217e-09	-1.44599	1.36749e-08	-1.55272	1.77289e-08
	225.804	-1.53769	3.44114e-09	-0.103359	5.55359e-10	-0.447358	9.6057e-10	-0.855004	1.86176e-09	-1.26735	7.08835e-09	-1.45016	1.16475e-08	-1.55771	1.51005e-08
	226.804	-1.54357	2.93097e-09	-0.106236	4.73023e-10	-0.432793	8.18158e-10	-0.839598	1.58574e-09	-1.27421	6.03745e-09	-1.47538	9.9207e-09	-1.55267	1.28617e-08
	227.804	-1.51757	2.49643e-09	-0.104243	4.02894e-10	-0.408434	6.96861e-10	-0.825115	1.35064e-09	-1.25164	5.14235e-09	-1.46887	8.44988e-09	-1.56139	1.09549e-08
	228.804	-1.50311	2.12632e-09	-0.0878378	3.43162e-10	-0.391541	5.93546e-10	-0.78087	1.1504e-09	-1.23553	4.37996e-09	-1.46851	7.19712e-09	-1.54492	9.33075e-09
	229.804	-1.50099	1.81108e-09	-0.0818493	2.92286e-10	-0.370311	5.05548e-10	-0.765345	9.79843e-10	-1.22975	3.7306e-09	-1.4707	6.1301e-09	-1.55378	7.9474e-09
	230.804	-1.4896	1.54257e-09	-0.0681097	2.48952e-10	-0.358495	4.30597e-10	-0.75724	8.34574e-10	-1.229	3.17751e-09	-1.46758	5.22127e-09	-1.54087	6.76914e-09
	231.804	-1.47673	1.31387e-09	-0.0554684	2.12043e-10	-0.351242	3.66758e-10	-0.758454	7.10842e-10	-1.22538	2.70642e-09	-1.44432	4.44718e-09	-1.54179	5.76557e-09
	232.804	-1.47467	1.11908e-09	-0.0437829	1.80606e-10	-0.370365	3.12383e-10	-0.761091	6.05455e-10	-1.21295	2.30518e-09	-1.41866	3.78785e-09	-1.52167	4.91078e-09
	233.804	-1.4694	9.5317e-10	-0.0354059	1.5383e-10	-0.392066	2.6607e-10	-0.76916	5.15692e-10	-1.18313	1.96342e-09	-1.41938	3.22627e-09	-1.51566	4.18272e-09
	234.804	-1.47364	8.11856e-10	-0.0681123	1.31024e-10	-0.416574	2.26623e-10	-0.765656	4.39237e-10	-1.18538	1.67233e-09	-1.41211	2.74796e-09	-1.51209	3.5626e-09
	235.804	-1.47448	6.91492e-10	-0.0815918	1.11598e-10	-0.431751	1.93025e-10	-0.779285	3.74117e-10	-1.18004	1.42439e-09	-1.39788	2.34055e-09	-1.52349	3.03442e-09
	236.804	-1.49684	5.88973e-10	-0.099051	9.50532e-11	-0.434952	1.64408e-10	-0.778699	3.18651e-10	-1.19225	1.21321e-09	-1.39336	1.99355e-09	-1.54701	2.58455e-09
	237.804	-1.51237	5.01654e-10	-0.107327	8.09608e-11	-0.456095	1.40033e-10	-0.796479	2.71409e-10	-1.21559	1.03335e-09	-1.40689	1.69799e-09	-1.56852	2.20137e-09
	238.804	-1.49551	4.2728e-10	-0.128145	6.89578e-11	-0.442344	1.19272e-10	-0.772439	2.31171e-10	-1.23693	8.80146e-10	-1.41825	1.44625e-09	-1.54378	1.875e-09
	239.804	-1.50677	3.63933e-10	-0.102462	5.87343e-11	-0.423087	1.01589e-10	-0.771132	1.96898e-10	-1.25818	7.49658e-10	-1.41136	1.23183e-09	-1.55987	1.59702e-09
	240.804	-1.51546	3.09977e-10	-0.103653	5.00265e-11	-0.429947	8.65278e-11	-0.767304	1.67706e-10	-1.26828	6.38516e-10	-1.4062	1.0492e-09	-1.57045	1.36025e-09
	241.804	-1.52101	2.64021e-10	-0.110604	4.26097e-11	-0.418231	7.36994e-11	-0.737925	1.42843e-10	-1.29431	5.43851e-10	-1.41163	8.93653e-10	-1.55983	1.15858e-09
	242.804	-1.51506	2.24878e-10	-0.090578	3.62925e-11	-0.397563	6.27729e-11	-0.747137	1.21665e-10	-1.27444	4.63221e-10	-1.37415	7.61162e-10	-1.54344	9.86813e-10
	243.804	-1.51688	1.91538e-10	-0.0919766	3.09119e-11	-0.381684	5.34664e-11	-0.742542	1.03627e-10	-1.24806	3.94545e-10	-1.36847	6.48314e-10	-1.55454	8.40511e-10
	244.804	-1.48607	1.63141e-10	-0.111995	2.6329e-11	-0.3615	4.55396e-11	-0.738164	8.82639e-11	-1.26313	3.36051e-10	-1.39038	5.52197e-10	-1.55577	7.15899e-10
	245.804	-1.49368	1.38954e-10	-0.122815	2.24255e-11	-0.370999	3.8788e-11	-0.744189	7.51781e-11	-1.25205	2.86229e-10	-1.3993	4.7033e-10	-1.57309	6.09762e-10
	246.804	-1.50364	1.18353e-10	-0.152211	1.91008e-11	-0.378273	3.30374e-11	-0.785578	6.40324e-11	-1.26984	2.43794e-10	-1.42162	4.006e-10	-1.59171	5.1936e-10
	247.804	-1.52106	1.00807e-10	-0.17167	1.62689e-11	-0.397583	2.81394e-11	-0.816694	5.45392e-11	-1.27181	2.07649e-10	-1.44334	3.41208e-10	-1.6142	4.42361e-10
	248.804	-1.52418	8.58612e-11	-0.183699	1.3857e-11	-0.410411	2.39675e-11	-0.837448	4.64533e-11	-1.2914	1.76864e-10	-1.46983	2.90622e-10	-1.60389	3.76778e-10
	249.804	-1.51651	7.31317e-11	-0.174868	1.18026e-11	-0.397917	2.04142e-11	-0.84418	3.95663e-11	-1.30808	1.50642e-10	-1.46735	2.47535e-10	-1.58102	3.20918e-10
	250.804	-1.51876	6.22894e-11	-0.15702	1.00527e-11	-0.406884	1.73876e-11	-0.853129	3.37003e-11	-1.28594	1.28309e-10	-1.45542	2.10836e-10	-1.55911	2.73339e-10
	251.804	-1.50852	5.30545e-11	-0.11045	8.56235e-12	-0.385232	1.48098e-11	-0.832833	2.8704e-11	-1.24518	1.09286e-10	-1.44291	1.79578e-10	-1.53745	2.32815e-10
	252.804	-1.48852	4.51888e-11	-0.0729779	7.29292e-12	-0.384023	1.26141e-11	-0.804279	2.44484e-11	-1.24061	9.30835e-11	-1.43632	1.52954e-10	-1.53551	1.98298e-10
	253.804	-1.48452	3.84892e-11	-0.0715482	6.21169e-12	-0.385462	1.0744e-11	-0.784577	2.08238e-11	-1.23311	7.92832e-11	-1.43318	1.30278e-10	-1.54904	1.68899e-10
	254.804	-1.47727	3.27829e-11	-0.0709229	5.29077e-12	-0.387671	9.15111e-12	-0.763056	1.77365e-11	-1.23427	6.75289e-11	-1.41663	1.10963e-10	-1.55979	1.43859e-10
	255.804	-1.46944	2.79226e-11	-0.0848035	4.50637e-12	-0.395104	7.79439e-12	-0.750566	1.51069e-11	-1.21907	5.75172e-11	-1.44058	9.4512e-11	-1.59591	1.22531e-10
	256.804	-1.46291	2.37828e-11	-0.121564	3.83827e-12	-0.398828	6.6388e-12	-0.736705	1.28672e-11	-1.23331	4.89899e-11	-1.46727	8.04999e-11	-1.62246	1.04364e-10
	257.804	-1.46304	2.02568e-11	-0.142811	3.26922e-12	-0.395416	5.65455e-12	-0.731829	1.09596e-11	-1.25675	4.17268e-11	-1.47789	6.85652e-11	-1.62967	8.88915e-11
	258.804	-1.47589	1.72536e-11	-0.141415	2.78453e-12	-0.402827	4.81622e-12	-0.728434	9.33472e-12	-1.26433	3.55405e-11	-1.47577	5.83999e-11	-1.62646	7.57127e-11
	259.804	-1.47509	1.46956e-11	-0.137228	2.37171e-12	-0.386041	4.10218e-12	-0.708906	7.95078e-12	-1.26594	3.02714e-11	-1.5201	4.97417e-11	-1.6015	6.44877e-11
	260.804	-1.47301	1.25169e-11	-0.140615	2.02008e-12	-0.386399	3.494e-12	-0.714173	6.77202e-12	-1.26569	2.57834e-11	-1.50994	4.23671e-11	-1.61003	5.4927e-11
	261.804	-1.48348	1.06612e-11	-0.140362	1.72059e-12	-0.398331	2.97599e-12	-0.735722	5.76802e-12	-1.28207	2.19608e-11	-1.50743	3.60859e-11	-1.59615	4.67836e-11
	262.804	-1.46742	9.08059e-12	-0.11189	1.4655e-12	-0.386612	2.53478e-12	-0.733062	4.91287e-12	-1.29898	1.8705e-11	-1.50075	3.07359e-11	-1.58009	3.98476e-11
	263.804	-1.46158	7.73433e-12	-0.106043	1.24823e-12	-0.396704	2.15898e-12	-0.747754	4.1845e-12	-1.27148	1.59318e-11	-1.48782	2.61791e-11	-1.57499	3.39399e-11
	264.804	-1.44157	6.58766e-12	-0.12057	1.06317e-12	-0.397323	1.8389e-12	-0.766804	3.56412e-12	-1.26831	1.35698e-11	-1.49063	2.22978e-11	-1.57207	2.89081e-11
	265.804	-1.42127	5.61099e-12	-0.118512	9.05548e-13	-0.368902	1.56627e-12	-0.776523	3.03571e-12	-1.25685	1.1558e-11	-1.48002	1.8992e-11	-1.57099	2.46223e-11
	266.804	-1.45013	4.77912e-12	-0.129605	7.71294e-13	-0.388299	1.33406e-12	-0.76502	2.58564e-12	-1.21757	9.84444e-12	-1.4783	1.61763e-11	-1.56268	2.09718e-11
	267.804	-1.45274	4.07058e-12	-0.163387	6.56944e-13	-0.389756	1.13627e-12	-0.773898	2.2023e-12	-1.1912	8.38493e-12	-1.47186	1.37781e-11	-1.58995	1.78626e-11
	268.804	-1.46608	3.46709e-12	-0.165143	5.59547e-13	-0.364764	9.67811e-13	-0.779517	1.8758e-12	-1.19861	7.1418e-12	-1.46232	1.17354e-11	-1.59621	1.52143e-11
	269.804	-1.45787	2.95307e-12	-0.157685	4.7659e-13	-0.322856	8.24326e-13	-0.754831	1.5977e-12	-1.20331	6.08298e-12	-1.44125	9.99551e-12	-1.56382	1.29587e-11
	270.804	-1.44404	2.51525e-12	-0.125901	4.05932e-13	-0.319284	7.02114e-13	-0.750159	1.36083e-12	-1.16224	5.18113e-12	-1.42357	8.5136e-12	-1.56135	1.10375e-11
	271.804	-1.43946	2.14235e-12	-0.115206	3.4575e-13	-0.326487	5.98021e-13	-0.745992	1.15907e-12	-1.15062	4.41299e-12	-1.43112	7.2514e-12	-1.58137	9.40109e-12
	272.804	-1.41481	1.82473e-12	-0.0909376	2.9449e-13	-0.31386	5.0936e-13	-0.721885	9.87232e-13	-1.14575	3.75873e-12	-1.41894	6.17633e-12	-1.58327	8.00731e-12
	273.804	-1.41145	1.5542e-12	-0.075221	2.5083e-13	-0.324291	4.33843e-13	-0.710569	8.40868e-13	-1.1396	3.20147e-12	-1.4103	5.26064e-12	-1.57771	6.82017e-12
	274.804	-1.41335	1.32378e-12	-0.0980939	2.13642e-13	-0.349263	3.69523e-13	-0.696873	7.16203e-13	-1.13809	2.72683e-12	-1.42427	4.48071e-12	-1.57888	5.80903e-12
	275.804	-1.43987	1.12752e-12	-0.101973	1.81968e-13	-0.393419	3.14738e-13	-0.709481	6.10021e-13	-1.13032	2.32256e-12	-1.43223	3.81641e-12	-1.5858	4.9478e-12
	276.804	-1.44539	9.60356e-13	-0.119489	1.5499e-13	-0.411755	2.68076e-13	-0.697625	5.19581e-13	-1.13717	1.97822e-12	-1.45756	3.2506e-12	-1.58424	4.21425e-12
	277.804	-1.45956	8.17976e-13	-0.123226	1.32012e-13	-0.39578	2.28332e-13	-0.68274	4.42549e-13	-1.1409	1.68494e-12	-1.47192	2.76868e-12	-1.56643	3.58946e-12
	278.804	-1.46253	6.96705e-13	-0.126799	1.1244e-13	-0.390571	1.9448e-13	-0.683566	3.76938e-13	-1.12274	1.43513e-12	-1.46371	2.3582e-12	-1.55878	3.0573e-12
	279.804	-1.46123	5.93414e-13	-0.122256	9.577e-14	-0.387625	1.65647e-13	-0.696991	3.21054e-13	-1.12675	1.22236e-12	-1.46033	2.00858e-12	-1.55047	2.60403e-12
	280.804	-1.46747	5.05436e-13	-0.141877	8.15714e-14	-0.392766	1.41089e-13	-0.713547	2.73456e-13	-1.11915	1.04114e-12	-1.44168	1.71079e-12	-1.52735	2.21796e-12
	281.804	-1.45117	4.30501e-13	-0.15678	6.94778e-14	-0.36938	1.20171e-13	-0.695046	2.32914e-13	-1.12606	8.86783e-13	-1.4528	1.45716e-12	-1.50988	1.88913e-12
	282.804	-1.43776	3.66676e-13	-0.153612	5.91772e-14	-0.335713	1.02355e-13	-0.696213	1.98383e-13	-1.11586	7.55311e-13	-1.44255	1.24112e-12	-1.49074	1.60906e-12
	283.804	-1.41636	3.12314e-13	-0.136779	5.04038e-14	-0.331953	8.71801e-14	-0.692665	1.68971e-13	-1.12475	6.43331e-13	-1.41327	1.05712e-12	-1.47471	1.3705e-12
	284.804	-1.40667	2.66011e-13	-0.122615	4.29311e-14	-0.32415	7.4255e-14	-0.712144	1.4392e-13	-1.13787	5.47952e-13	-1.42065	9.00392e-13	-1.4771	1.16732e-12
	285.804	-1.39783	2.26573e-13	-0.099867	3.65662e-14	-0.324034	6.32462e-14	-0.690537	1.22583e-13	-1.14075	4.66714e-13	-1.40108	7.66902e-13	-1.49408	9.94252e-13
	286.804	-1.39451	1.92982e-13	-0.0941175	3.1145e-14	-0.319066	5.38695e-14	-0.682358	1.04409e-13	-1.13063	3.97521e-13	-1.39966	6.53203e-13	-1.5217	8.46847e-13
	287.804	-1.38577	1.64371e-13	-0.0860367	2.65275e-14	-0.331508	4.58829e-14	-0.683179	8.89295e-14	-1.14211	3.38585e-13	-1.39896	5.56361e-13	-1.53097	7.21296e-13
	288.804	-1.38627	1.40002e-13	-0.0875095	2.25946e-14	-0.334997	3.90804e-14	-0.672942	7.57451e-14	-1.14066	2.88388e-13	-1.38237	4.73877e-13	-1.55363	6.14358e-13
	289.804	-1.3785	1.19245e-13	-0.1003	1.92448e-14	-0.340959	3.32865e-14	-0.682779	6.45153e-14	-1.14207	2.45632e-13	-1.38497	4.03621e-13	-1.55367	5.23275e-13
	290.804	-1.39136	1.01566e-13	-0.0893031	1.63916e-14	-0.365546	2.83515e-14	-0.677726	5.49504e-14	-1.13592	2.09215e-13	-1.3755	3.43781e-13	-1.56336	4.45696e-13
	291.804	-1.41587	8.65085e-14	-0.074242	1.39615e-14	-0.373515	2.41482e-14	-0.70121	4.68036e-14	-1.16109	1.78198e-13	-1.37997	2.92813e-13	-1.55589	3.79618e-13
	292.804	-1.43925	7.3683e-14	-0.0805542	1.18916e-14	-0.389991	2.05681e-14	-0.718109	3.98647e-14	-1.18364	1.51779e-13	-1.38439	2.49401e-13	-1.56754	3.23337e-13
	293.804	-1.45277	6.27589e-14	-0.0864307	1.01286e-14	-0.40821	1.75187e-14	-0.738082	3.39544e-14	-1.22142	1.29276e-13	-1.42151	2.12426e-13	-1.56153	2.754e-13
	294.804	-1.46137	5.34545e-14	-0.103774	8.62692e-15	-0.43635	1.49214e-14	-0.743373	2.89204e-14	-1.22726	1.1011e-13	-1.44948	1.80932e-13	-1.55134	2.3457e-13
	295.804	-1.47992	4.55295e-14	-0.102249	7.34792e-15	-0.455198	1.27092e-14	-0.748146	2.46328e-14	-1.25701	9.37855e-14	-1.48793	1.54108e-13	-1.54291	1.99793e-13
	296.804	-1.48532	3.87794e-14	-0.101542	6.25854e-15	-0.479769	1.0825e-14	-0.751781	2.09808e-14	-1.26772	7.98811e-14	-1.50358	1.3126e-13	-1.53623	1.70172e-13
	297.804	-1.47344	3.30301e-14	-0.116327	5.33066e-15	-0.461236	9.2201e-15	-0.757074	1.78702e-14	-1.27343	6.80382e-14	-1.51281	1.118e-13	-1.51226	1.44943e-13
	298.804	-1.47525	2.81331e-14	-0.103289	4.54035e-15	-0.471219	7.85315e-15	-0.75922	1.52208e-14	-1.24236	5.7951e-14	-1.48915	9.52247e-14	-1.5137	1.23454e-13
	299.804	-1.44606	2.39622e-14	-0.0936287	3.86721e-15	-0.461934	6.68886e-15	-0.741526	1.29642e-14	-1.23168	4.93593e-14	-1.45532	8.1107e-14	-1.50405	1.05151e-13
	300.804	-1.46108	2.04096e-14	-0.0824269	3.29387e-15	-0.45388	5.69719e-15	-0.742516	1.10422e-14	-1.22116	4.20415e-14	-1.43185	6.90823e-14	-1.49673	8.95619e-14
	301.804	-1.44448	1.73837e-14	-0.0871925	2.80553e-15	-0.445452	4.85254e-15	-0.730351	9.40511e-15	-1.23385	3.58085e-14	-1.41745	5.88403e-14	-1.51192	7.62837e-14
	302.804	-1.46938	1.48065e-14	-0.0842107	2.38959e-15	-0.435998	4.13312e-15	-0.71223	8.01074e-15	-1.24106	3.04996e-14	-1.39457	5.01168e-14	-1.52853	6.49741e-14
	303.804	-1.48194	1.26113e-14	-0.0887989	2.03532e-15	-0.427559	3.52035e-15	-0.688833	6.82309e-15	-1.25773	2.59778e-14	-1.39953	4.26866e-14	-1.52692	5.53412e-14
	304.804	-1.48341	1.07416e-14	-0.093034	1.73357e-15	-0.413344	2.99843e-15	-0.67916	5.81152e-15	-1.24447	2.21264e-14	-1.40267	3.6358e-14	-1.51594	4.71364e-14
	305.804	-1.47459	9.14907e-15	-0.0832215	1.47655e-15	-0.40025	2.55389e-15	-0.677875	4.94992e-15	-1.25202	1.8846e-14	-1.41159	3.09677e-14	-1.51939	4.01481e-14
	306.804	-1.46197	7.79265e-15	-0.084057	1.25764e-15	-0.429133	2.17526e-15	-0.684559	4.21605e-15	-1.2381	1.6052e-14	-1.40852	2.63765e-14	-1.53167	3.41959e-14
	307.804	-1.44658	6.63734e-15	-0.0633258	1.07119e-15	-0.429735	1.85276e-15	-0.6996	3.59099e-15	-1.22534	1.36722e-14	-1.40793	2.2466e-14	-1.53472	2.91261e-14
	308.804	-1.41834	5.6533e-15	-0.0466815	9.12377e-16	-0.410038	1.57808e-15	-0.71213	3.0586e-15	-1.22286	1.16452e-14	-1.41112	1.91352e-14	-1.55256	2.48079e-14
	309.804	-1.38559	4.81516e-15	-0.0256439	7.7711e-16	-0.408542	1.34412e-15	-0.718445	2.60514e-15	-1.21281	9.91868e-15	-1.40962	1.62983e-14	-1.55295	2.113e-14
	310.804	-1.38037	4.10128e-15	0.00416511	6.61898e-16	-0.438113	1.14484e-15	-0.732629	2.21891e-15	-1.19959	8.44816e-15	-1.41106	1.3882e-14	-1.5896	1.79973e-14
	311.804	-1.37969	3.49323e-15	-0.00654775	5.63767e-16	-0.442073	9.7511e-16	-0.720052	1.88994e-15	-1.19731	7.19566e-15	-1.43666	1.18239e-14	-1.58728	1.53291e-14
	312.804	-1.37104	2.97534e-15	0.0115693	4.80184e-16	-0.448306	8.30543e-16	-0.726569	1.60974e-15	-1.18655	6.12885e-15	-1.44351	1.00709e-14	-1.58918	1.30564e-14
	313.804	-1.37254	2.53422e-15	0.0197637	4.08993e-16	-0.479536	7.07409e-16	-0.726534	1.37109e-15	-1.17651	5.2202e-15	-1.45948	8.57781e-15	-1.61296	1.11207e-14
	314.804	-1.36003	2.1585e-15	0.0281438	3.48357e-16	-0.483753	6.0253e-16	-0.73058	1.16781e-15	-1.18542	4.44627e-15	-1.44201	7.30608e-15	-1.61644	9.47199e-15
	315.804	-1.36906	1.83849e-15	0.0359288	2.96711e-16	-0.510111	5.13201e-16	-0.743538	9.94677e-16	-1.18224	3.78708e-15	-1.41433	6.2229e-15	-1.61735	8.0677e-15
	316.804	-1.37924	1.56592e-15	0.0341382	2.52721e-16	-0.503022	4.37115e-16	-0.735537	8.47209e-16	-1.1714	3.22562e-15	-1.38206	5.30031e-15	-1.6091	6.8716e-15
	317.804	-1.37394	1.33376e-15	0.0425232	2.15253e-16	-0.520795	3.7231e-16	-0.739404	7.21604e-16	-1.17035	2.7474e-15	-1.3666	4.5145e-15	-1.61271	5.85284e-15
	318.804	-1.37423	1.13602e-15	0.0391687	1.83341e-16	-0.522177	3.17112e-16	-0.737126	6.14621e-16	-1.18579	2.34007e-15	-1.34261	3.8452e-15	-1.60372	4.98511e-15
	319.804	-1.40667	9.67598e-16	0.0278406	1.56159e-16	-0.506832	2.70098e-16	-0.751812	5.23499e-16	-1.18015	1.99314e-15	-1.35204	3.27512e-15	-1.60638	4.24603e-15
	320.804	-1.39683	8.24145e-16	0.0232594	1.33007e-16	-0.505718	2.30054e-16	-0.752927	4.45887e-16	-1.18324	1.69764e-15	-1.37152	2.78956e-15	-1.59654	3.61653e-15
	321.804	-1.4038	7.01959e-16	0.0233155	1.13288e-16	-0.493945	1.95947e-16	-0.740552	3.79781e-16	-1.16525	1.44596e-15	-1.37726	2.37599e-15	-1.58367	3.08035e-15
	322.804	-1.40907	5.97889e-16	0.0170056	9.64922e-17	-0.49098	1.66896e-16	-0.731094	3.23475e-16	-1.1589	1.23158e-15	-1.39803	2.02373e-15	-1.59523	2.62367e-15
	323.804	-1.39785	5.09247e-16	0.0224743	8.21865e-17	-0.462672	1.42153e-16	-0.728872	2.75518e-16	-1.14247	1.04899e-15	-1.41026	1.7237e-15	-1.59347	2.23469e-15
	324.804	-1.37759	4.33748e-16	0.0252245	7.00018e-17	-0.459319	1.21077e-16	-0.710435	2.3467e-16	-1.13849	8.93471e-16	-1.40159	1.46815e-15	-1.59909	1.90338e-15
	325.804	-1.36312	3.69441e-16	0.0384045	5.96235e-17	-0.445582	1.03127e-16	-0.715566	1.99879e-16	-1.15663	7.61007e-16	-1.39934	1.25048e-15	-1.60842	1.62119e-15
	326.804	-1.37065	3.14669e-16	0.0206248	5.07839e-17	-0.453111	8.78375e-17	-0.731487	1.70245e-16	-1.17688	6.48182e-16	-1.40503	1.06509e-15	-1.61595	1.38084e-15
	327.804	-1.39516	2.68017e-16	-0.00718933	4.32548e-17	-0.466816	7.4815e-17	-0.74868	1.45005e-16	-1.2033	5.52085e-16	-1.40587	9.07182e-16	-1.6332	1.17612e-15
	328.804	-1.40705	2.28282e-16	-0.0238859	3.6842e-17	-0.440436	6.37231e-17	-0.783143	1.23507e-16	-1.22414	4.70234e-16	-1.39376	7.72686e-16	-1.63056	1.00175e-15
	329.804	-1.42545	1.94437e-16	-0.0448418	3.13799e-17	-0.405677	5.42757e-17	-0.763252	1.05196e-16	-1.22615	4.00518e-16	-1.38572	6.58129e-16	-1.61875	8.53233e-16
	330.804	-1.46185	1.6561e-16	-0.0384033	2.67276e-17	-0.410828	4.62289e-17	-0.749078	8.96002e-17	-1.20521	3.41139e-16	-1.37385	5.60557e-16	-1.62427	7.26735e-16
	331.804	-1.46304	1.41058e-16	-0.0565948	2.2765e-17	-0.410489	3.93752e-17	-0.757099	7.63163e-17	-1.19361	2.90562e-16	-1.39168	4.7745e-16	-1.63492	6.18992e-16
	332.804	-1.47353	1.20145e-16	-0.0568183	1.93899e-17	-0.417565	3.35375e-17	-0.7674	6.50018e-17	-1.20389	2.47484e-16	-1.42095	4.06665e-16	-1.6556	5.27222e-16
	333.804	-1.48405	1.02332e-16	-0.0343853	1.65152e-17	-0.412886	2.85653e-17	-0.762638	5.53648e-17	-1.19389	2.10793e-16	-1.44888	3.46374e-16	-1.65794	4.49057e-16
	334.804	-1.49721	8.71609e-17	-0.018266	1.40667e-17	-0.439406	2.43303e-17	-0.758018	4.71566e-17	-1.19552	1.79541e-16	-1.46437	2.95021e-16	-1.65401	3.82481e-16
	335.804	-1.49218	7.42386e-17	-0.00499636	1.19812e-17	-0.459347	2.07232e-17	-0.755748	4.01653e-17	-1.2118	1.52923e-16	-1.50744	2.51282e-16	-1.65173	3.25776e-16
	336.804	-1.5008	6.32322e-17	0.00670952	1.02049e-17	-0.456545	1.76508e-17	-0.759806	3.42105e-17	-1.19859	1.30251e-16	-1.53748	2.14028e-16	-1.65918	2.77477e-16
	337.804	-1.49524	5.38576e-17	0.0222768	8.69198e-18	-0.440059	1.50339e-17	-0.748493	2.91385e-17	-1.20327	1.1094e-16	-1.53436	1.82297e-16	-1.65399	2.36339e-16
	338.804	-1.47874	4.58728e-17	0.028252	7.40333e-18	-0.464275	1.28051e-17	-0.74958	2.48185e-17	-1.18582	9.44927e-17	-1.51185	1.5527e-16	-1.645	2.013e-16
	339.804	-1.4643	3.90718e-17	0.037977	6.30574e-18	-0.478702	1.09066e-17	-0.735384	2.1139e-17	-1.19844	8.04835e-17	-1.52086	1.3225e-16	-1.63874	1.71456e-16
	340.804	-1.46717	3.32792e-17	0.0395717	5.37086e-18	-0.469796	9.28963e-18	-0.747686	1.8005e-17	-1.18625	6.85512e-17	-1.53489	1.12643e-16	-1.63264	1.46036e-16
	341.804	-1.44024	2.83453e-17	0.048418	4.57459e-18	-0.476555	7.91237e-18	-0.752707	1.53356e-17	-1.18684	5.8388e-17	-1.52366	9.59428e-17	-1.61895	1.24385e-16
	342.804	-1.44114	2.41429e-17	0.0334083	3.89638e-18	-0.478977	6.73931e-18	-0.772786	1.3062e-17	-1.19235	4.97316e-17	-1.47727	8.17186e-17	-1.60105	1.05944e-16
	343.804	-1.43926	2.05635e-17	0.0299604	3.31871e-18	-0.47783	5.74016e-18	-0.77676	1.11255e-17	-1.18737	4.23585e-17	-1.45466	6.96032e-17	-1.58	9.02373e-17
	344.804	-1.44684	1.75148e-17	0.0424072	2.82669e-18	-0.477234	4.88914e-18	-0.803034	9.47604e-18	-1.20637	3.60786e-17	-1.44575	5.9284e-17	-1.59283	7.68589e-17
	345.804	-1.42837	1.49181e-17	0.0311737	2.40761e-18	-0.454434	4.16429e-18	-0.821002	8.07115e-18	-1.20783	3.07296e-17	-1.42616	5.04948e-17	-1.59848	6.5464e-17
	346.804	-1.4357	1.27064e-17	0.035534	2.05067e-18	-0.456023	3.5469e-18	-0.826616	6.87454e-18	-1.22495	2.61738e-17	-1.41283	4.30085e-17	-1.60159	5.57585e-17
	347.804	-1.43893	1.08226e-17	0.0471467	1.74664e-18	-0.454062	3.02105e-18	-0.823822	5.85534e-18	-1.20805	2.22933e-17	-1.40903	3.66322e-17	-1.59456	4.74919e-17
	348.804	-1.43821	9.21806e-18	0.0723249	1.48769e-18	-0.453349	2.57315e-18	-0.812002	4.98724e-18	-1.20466	1.89882e-17	-1.41321	3.12012e-17	-1.60447	4.04509e-17
	349.804	-1.41077	7.85142e-18	0.054721	1.26713e-18	-0.426639	2.19167e-18	-0.788824	4.24785e-18	-1.19626	1.6173e-17	-1.41037	2.65754e-17	-1.57105	3.44538e-17
	350.804	-1.38663	6.68739e-18	0.0548662	1.07927e-18	-0.398598	1.86674e-18	-0.770664	3.61807e-18	-1.16766	1.37753e-17	-1.41376	2.26354e-17	-1.5579	2.93457e-17
	351.804	-1.39115	5.69594e-18	0.0437408	9.19257e-19	-0.392551	1.58998e-18	-0.758173	3.08167e-18	-1.17216	1.1733e-17	-1.40182	1.92796e-17	-1.55258	2.4995e-17
	352.804	-1.39928	4.85147e-18	0.0400365	7.82971e-19	-0.404893	1.35425e-18	-0.753047	2.62479e-18	-1.18013	9.99348e-18	-1.39734	1.64212e-17	-1.57945	2.12893e-17
	353.804	-1.40467	4.13221e-18	0.0259404	6.66889e-19	-0.423713	1.15347e-18	-0.748701	2.23565e-18	-1.20164	8.51187e-18	-1.39496	1.39867e-17	-1.59266	1.8133e-17
	354.804	-1.41068	3.51958e-18	-0.00183538	5.68018e-19	-0.44645	9.82464e-19	-0.730961	1.90419e-18	-1.20956	7.24992e-18	-1.39258	1.1913e-17	-1.59946	1.54447e-17
	355.804	-1.39432	2.99777e-18	-0.0104654	4.83805e-19	-0.483312	8.36806e-19	-0.71883	1.62188e-18	-1.23536	6.17507e-18	-1.39822	1.01468e-17	-1.59763	1.31549e-17
	356.804	-1.41764	2.55333e-18	-0.00464115	4.12078e-19	-0.515904	7.12744e-19	-0.710655	1.38143e-18	-1.22899	5.25957e-18	-1.3916	8.64249e-18	-1.58481	1.12046e-17
	357.804	-1.40459	2.17478e-18	0.0198508	3.50984e-19	-0.510735	6.07074e-19	-0.708854	1.17662e-18	-1.23558	4.4798e-18	-1.4149	7.36118e-18	-1.55279	9.54342e-18
	358.804	-1.41016	1.85235e-18	0.034178	2.98948e-19	-0.525761	5.17071e-19	-0.71246	1.00218e-18	-1.22601	3.81564e-18	-1.43445	6.26983e-18	-1.54389	8.12854e-18
	359.804	-1.4098	1.57773e-18	-0.0036535	2.54627e-19	-0.515939	4.40411e-19	-0.721587	8.53598e-19	-1.21736	3.24994e-18	-1.46093	5.34028e-18	-1.53846	6.92342e-18
	360.804	-1.42584	1.34382e-18	-0.00999808	2.16877e-19	-0.519097	3.75117e-19	-0.727898	7.27046e-19	-1.20543	2.76811e-18	-1.46617	4.54855e-18	-1.55132	5.89698e-18
	361.804	-1.43721	1.14459e-18	-0.0253595	1.84723e-19	-0.514845	3.19503e-19	-0.742958	6.19256e-19	-1.22875	2.35772e-18	-1.47092	3.87419e-18	-1.55379	5.02271e-18
	362.804	-1.43748	9.74895e-19	-0.0560109	1.57337e-19	-0.493391	2.72135e-19	-0.748953	5.27447e-19	-1.21453	2.00817e-18	-1.46678	3.29982e-18	-1.54405	4.27805e-18
	363.804	-1.47303	8.3036e-19	-0.0589997	1.3401e-19	-0.492069	2.31789e-19	-0.754334	4.49249e-19	-1.20542	1.71045e-18	-1.46086	2.81059e-18	-1.53992	3.6438e-18
	364.804	-1.48814	7.07253e-19	-0.0847131	1.14142e-19	-0.488749	1.97424e-19	-0.752064	3.82645e-19	-1.21155	1.45686e-18	-1.45178	2.3939e-18	-1.54612	3.10358e-18
	365.804	-1.48729	6.02398e-19	-0.0574872	9.72199e-20	-0.479726	1.68155e-19	-0.743558	3.25915e-19	-1.2142	1.24087e-18	-1.44152	2.03899e-18	-1.52929	2.64345e-18
	366.804	-1.504	5.13088e-19	-0.0464898	8.28063e-20	-0.460548	1.43225e-19	-0.756904	2.77596e-19	-1.18593	1.0569e-18	-1.42643	1.73669e-18	-1.52219	2.25154e-18
	367.804	-1.49715	4.37019e-19	-0.0144928	7.05297e-20	-0.452957	1.21991e-19	-0.769464	2.3644e-19	-1.19056	9.00209e-19	-1.43753	1.47922e-18	-1.52126	1.91773e-18
	368.804	-1.48461	3.72228e-19	0.00741538	6.00732e-20	-0.448962	1.03905e-19	-0.758843	2.01386e-19	-1.19834	7.66746e-19	-1.45657	1.25991e-18	-1.51024	1.63342e-18
	369.804	-1.46878	3.17042e-19	0.00926971	5.11669e-20	-0.426423	8.85e-20	-0.753302	1.71529e-19	-1.2006	6.5307e-19	-1.46644	1.07312e-18	-1.49661	1.39125e-18
	370.804	-1.45853	2.70038e-19	0.0234776	4.3581e-20	-0.413971	7.53792e-20	-0.740363	1.46099e-19	-1.19378	5.56248e-19	-1.45302	9.14023e-19	-1.49588	1.18499e-18
	371.804	-1.47184	2.30003e-19	0.0225503	3.71198e-20	-0.435463	6.42037e-20	-0.740234	1.24438e-19	-1.21307	4.7378e-19	-1.44351	7.78513e-19	-1.51737	1.0093e-18
	372.804	-1.46753	1.95904e-19	0.0088155	3.16165e-20	-0.43189	5.4685e-20	-0.722398	1.0599e-19	-1.23555	4.03539e-19	-1.47019	6.63092e-19	-1.52552	8.59668e-19
	373.804	-1.478	1.66859e-19	0.0402448	2.69291e-20	-0.461638	4.65776e-20	-0.722305	9.02759e-20	-1.22762	3.43711e-19	-1.45982	5.64784e-19	-1.55008	7.32216e-19
	374.804	-1.47987	1.42121e-19	0.029956	2.29367e-20	-0.455212	3.96721e-20	-0.714032	7.68918e-20	-1.24131	2.92754e-19	-1.44111	4.81051e-19	-1.54884	6.23659e-19
	375.804	-1.48285	1.21051e-19	0.0611464	1.95362e-20	-0.469545	3.37904e-20	-0.71567	6.5492e-20	-1.23375	2.49351e-19	-1.4181	4.09732e-19	-1.55255	5.31197e-19
	376.804	-1.50402	1.03104e-19	0.0565394	1.66398e-20	-0.479367	2.87807e-20	-0.706041	5.57824e-20	-1.2366	2.12383e-19	-1.41917	3.48986e-19	-1.57971	4.52444e-19
	377.804	-1.49523	8.78182e-20	0.0414112	1.41728e-20	-0.481926	2.45138e-20	-0.687222	4.75122e-20	-1.24744	1.80895e-19	-1.40885	2.97246e-19	-1.57275	3.85366e-19
	378.804	-1.4881	7.47985e-20	0.0276805	1.20716e-20	-0.47479	2.08794e-20	-0.689562	4.04682e-20	-1.22634	1.54076e-19	-1.38071	2.53177e-19	-1.56561	3.28232e-19
	379.804	-1.49399	6.37091e-20	0.00301337	1.02819e-20	-0.460539	1.77839e-20	-0.67871	3.44685e-20	-1.24378	1.31233e-19	-1.37693	2.15642e-19	-1.55197	2.79569e-19
	380.804	-1.46993	5.42637e-20	0.0183387	8.75753e-21	-0.436173	1.51473e-20	-0.654765	2.93583e-20	-1.24737	1.11777e-19	-1.38004	1.83671e-19	-1.52327	2.38121e-19
	381.804	-1.47836	4.62188e-20	0.0125982	7.45916e-21	-0.429719	1.29016e-20	-0.648179	2.50057e-20	-1.25225	9.52053e-20	-1.37363	1.56441e-19	-1.48911	2.02818e-19
	382.804	-1.4785	3.93665e-20	0.0178582	6.35329e-21	-0.43504	1.09889e-20	-0.651949	2.12984e-20	-1.24074	8.10905e-20	-1.3691	1.33247e-19	-1.44664	1.72749e-19
	383.804	-1.48272	3.35301e-20	0.021995	5.41137e-21	-0.461601	9.35968e-21	-0.669806	1.81408e-20	-1.22478	6.90682e-20	-1.37632	1.13492e-19	-1.42168	1.47138e-19
	384.804	-1.46931	2.8559e-20	0.0259378	4.60909e-21	-0.473091	7.97204e-21	-0.663436	1.54513e-20	-1.21165	5.88283e-20	-1.39197	9.66664e-20	-1.41608	1.25323e-19
	385.804	-1.43787	2.4325e-20	0.0348366	3.92576e-21	-0.468269	6.79013e-21	-0.680931	1.31605e-20	-1.186	5.01066e-20	-1.40291	8.23349e-20	-1.3982	1.06743e-19
	386.804	-1.4237	2.07186e-20	0.0399595	3.34374e-21	-0.492792	5.78344e-21	-0.697659	1.12094e-20	-1.15545	4.26779e-20	-1.39669	7.01281e-20	-1.39111	9.09178e-20
	387.804	-1.42986	1.76469e-20	0.0345277	2.84801e-21	-0.49578	4.92601e-21	-0.695185	9.5475e-21	-1.14107	3.63506e-20	-1.40212	5.97311e-20	-1.41045	7.74386e-20
	388.804	-1.45355	1.50306e-20	0.0155888	2.42577e-21	-0.490476	4.19569e-21	-0.679758	8.13202e-21	-1.15569	3.09614e-20	-1.40934	5.08755e-20	-1.41223	6.59577e-20
	389.804	-1.4553	1.28022e-20	0.0263905	2.06613e-21	-0.489965	3.57365e-21	-0.654523	6.92639e-21	-1.15678	2.63711e-20	-1.41026	4.33329e-20	-1.41172	5.6179e-20
	390.804	-1.4704	1.09042e-20	0.0265256	1.75981e-21	-0.504886	3.04383e-21	-0.645391	5.8995e-21	-1.16671	2.24614e-20	-1.3995	3.69085e-20	-1.40894	4.78501e-20
	391.804	-1.48119	9.28758e-21	0.0221907	1.49891e-21	-0.513236	2.59256e-21	-0.640163	5.02485e-21	-1.18329	1.91314e-20	-1.40737	3.14365e-20	-1.41619	4.07559e-20
	392.804	-1.49975	7.91063e-21	0.0336696	1.27668e-21	-0.513784	2.20819e-21	-0.638658	4.27988e-21	-1.19295	1.6295e-20	-1.39779	2.67758e-20	-1.42882	3.47136e-20
	393.804	-1.50093	6.73782e-21	0.0204714	1.08741e-21	-0.505506	1.88081e-21	-0.667938	3.64536e-21	-1.22424	1.38791e-20	-1.42899	2.28061e-20	-1.43782	2.9567e-20
	394.804	-1.48277	5.73889e-21	0.000339299	9.26189e-22	-0.52916	1.60197e-21	-0.685866	3.10491e-21	-1.21557	1.18215e-20	-1.4346	1.94249e-20	-1.43248	2.51835e-20
	395.804	-1.47308	4.88806e-21	-0.0333681	7.88875e-22	-0.544369	1.36447e-21	-0.690279	2.64458e-21	-1.22805	1.00688e-20	-1.44938	1.65451e-20	-1.43133	2.14499e-20
	396.804	-1.4883	4.16337e-21	-0.0557323	6.71919e-22	-0.534136	1.16217e-21	-0.700593	2.2525e-21	-1.22951	8.57606e-21	-1.42097	1.40921e-20	-1.44771	1.82698e-20
	397.804	-1.50491	3.54612e-21	-0.054056	5.72302e-22	-0.564483	9.89873e-22	-0.721002	1.91855e-21	-1.23365	7.3046e-21	-1.42259	1.20029e-20	-1.45615	1.55611e-20
	398.804	-1.53281	3.02038e-21	-0.0583856	4.87454e-22	-0.589204	8.43117e-22	-0.747682	1.63411e-21	-1.23286	6.22164e-21	-1.43345	1.02234e-20	-1.47543	1.32541e-20
	399.804	-1.55524	2.57259e-21	-0.0542126	4.15185e-22	-0.591795	7.18119e-22	-0.742478	1.39185e-21	-1.25104	5.29924e-21	-1.44209	8.70767e-21	-1.45605	1.12891e-20
	400.804	-1.53789	2.19118e-21	-0.0347586	3.53631e-22	-0.584275	6.11652e-22	-0.734587	1.18549e-21	-1.24128	4.51359e-21	-1.41989	7.41669e-21	-1.44933	9.61539e-21
	401.804	-1.51783	1.86632e-21	0.00253996	3.01203e-22	-0.584477	5.2097e-22	-0.733321	1.00974e-21	-1.23523	3.84441e-21	-1.40286	6.31712e-21	-1.42926	8.18984e-21
	402.804	-1.51728	1.58963e-21	0.0122183	2.56547e-22	-0.584359	4.43733e-22	-0.731733	8.60035e-22	-1.24215	3.27445e-21	-1.4157	5.38056e-21	-1.417	6.97564e-21
	403.804	-1.48405	1.35395e-21	0.0114736	2.18512e-22	-0.594955	3.77946e-22	-0.73726	7.32529e-22	-1.24472	2.78899e-21	-1.42896	4.58285e-21	-1.42015	5.94145e-21
	404.804	-1.44615	1.15322e-21	0.00127256	1.86116e-22	-0.581283	3.21913e-22	-0.740466	6.23926e-22	-1.24647	2.3755e-21	-1.41847	3.90341e-21	-1.42564	5.06058e-21
	405.804	-1.43894	9.82247e-22	0.014701	1.58523e-22	-0.588725	2.74187e-22	-0.744581	5.31425e-22	-1.239	2.02332e-21	-1.43086	3.3247e-21	-1.44053	4.31032e-21
	406.804	-1.45036	8.36622e-22	-0.0097279	1.35021e-22	-0.607216	2.33537e-22	-0.748739	4.52637e-22	-1.23939	1.72335e-21	-1.45101	2.83179e-21	-1.43485	3.67128e-21
	407.804	-1.44868	7.12587e-22	-0.041866	1.15003e-22	-0.603343	1.98913e-22	-0.742745	3.8553e-22	-1.23748	1.46785e-21	-1.46008	2.41196e-21	-1.43916	3.12699e-21
	408.804	-1.44573	6.0694e-22	-0.0396352	9.79531e-23	-0.599598	1.69423e-22	-0.735879	3.28373e-22	-1.23396	1.25023e-21	-1.4266	2.05437e-21	-1.45031	2.66339e-21
	409.804	-1.44976	5.16957e-22	-0.0633947	8.34308e-23	-0.597714	1.44305e-22	-0.716326	2.79689e-22	-1.23187	1.06487e-21	-1.44926	1.74979e-21	-1.45977	2.26852e-21
	410.804	-1.44911	4.40314e-22	-0.0617543	7.10616e-23	-0.595229	1.22911e-22	-0.710025	2.38223e-22	-1.21787	9.06997e-22	-1.44054	1.49037e-21	-1.47438	1.9322e-21
	411.804	-1.44452	3.75035e-22	-0.0740238	6.05262e-23	-0.583559	1.04688e-22	-0.699502	2.02905e-22	-1.21249	7.72528e-22	-1.43328	1.26941e-21	-1.46234	1.64573e-21
	412.804	-1.43893	3.19433e-22	-0.0749381	5.15527e-23	-0.549103	8.91674e-23	-0.699107	1.72823e-22	-1.20919	6.57995e-22	-1.42009	1.08121e-21	-1.47549	1.40174e-21
	413.804	-1.41879	2.72075e-22	-0.097665	4.39097e-23	-0.534333	7.59476e-23	-0.679395	1.472e-22	-1.22491	5.60443e-22	-1.40449	9.20916e-22	-1.47488	1.19392e-21
	414.804	-1.41225	2.31738e-22	-0.0924866	3.73997e-23	-0.509418	6.46879e-23	-0.689563	1.25377e-22	-1.22313	4.77353e-22	-1.41158	7.84384e-22	-1.4496	1.01692e-21
	415.804	-1.38901	1.97381e-22	-0.0762323	3.1855e-23	-0.467377	5.50974e-23	-0.701191	1.06789e-22	-1.20629	4.06582e-22	-1.38586	6.68093e-22	-1.42746	8.66151e-22
	416.804	-1.40645	1.68118e-22	-0.0545644	2.71322e-23	-0.435563	4.69288e-23	-0.705199	9.09567e-23	-1.1989	3.46303e-22	-1.37048	5.69043e-22	-1.42537	7.37738e-22
	417.804	-1.40464	1.43193e-22	-0.0451795	2.31097e-23	-0.419774	3.99713e-23	-0.704401	7.74717e-23	-1.20114	2.94961e-22	-1.37245	4.84679e-22	-1.41105	6.28363e-22
	418.804	-1.4047	1.21964e-22	-0.0692117	1.96835e-23	-0.430462	3.40452e-23	-0.720213	6.59859e-23	-1.19508	2.51231e-22	-1.3855	4.12821e-22	-1.41471	5.35203e-22
	419.804	-1.41651	1.03882e-22	-0.0682731	1.67653e-23	-0.433661	2.89978e-23	-0.737605	5.6203e-23	-1.1838	2.13984e-22	-1.41324	3.51618e-22	-1.43354	4.55856e-22
	420.804	-1.43306	8.84804e-23	-0.0876096	1.42797e-23	-0.42085	2.46987e-23	-0.744513	4.78705e-23	-1.19478	1.8226e-22	-1.4255	2.99488e-22	-1.4626	3.88272e-22
	421.804	-1.45394	7.53626e-23	-0.0937414	1.21626e-23	-0.410482	2.10369e-23	-0.741991	4.07734e-23	-1.22756	1.55238e-22	-1.42736	2.55087e-22	-1.47286	3.30708e-22
	422.804	-1.43338	6.41895e-23	-0.121756	1.03594e-23	-0.40292	1.7918e-23	-0.74118	3.47284e-23	-1.23779	1.32223e-22	-1.43621	2.17268e-22	-1.46994	2.81678e-22
	423.804	-1.43162	5.4673e-23	-0.129468	8.82357e-24	-0.403601	1.52616e-23	-0.743518	2.95797e-23	-1.21469	1.1262e-22	-1.44203	1.85057e-22	-1.48069	2.39917e-22
	424.804	-1.43071	4.65673e-23	-0.128187	7.51542e-24	-0.387255	1.29989e-23	-0.748533	2.51943e-23	-1.20394	9.59233e-23	-1.42512	1.57621e-22	-1.47307	2.04348e-22
	425.804	-1.39802	3.96634e-23	-0.129944	6.4012e-24	-0.374094	1.10717e-23	-0.733201	2.1459e-23	-1.18552	8.1702e-23	-1.39862	1.34252e-22	-1.44929	1.74052e-22
	426.804	-1.39366	3.3783e-23	-0.117196	5.45218e-24	-0.387376	9.43027e-24	-0.740307	1.82776e-23	-1.18344	6.95891e-23	-1.38587	1.14348e-22	-1.46336	1.48247e-22
	427.804	-1.3945	2.87744e-23	-0.114266	4.64385e-24	-0.401822	8.03216e-24	-0.72343	1.55678e-23	-1.17306	5.9272e-23	-1.37122	9.73953e-23	-1.45468	1.26268e-22
	428.804	-1.37989	2.45084e-23	-0.0912345	3.95537e-24	-0.402104	6.84134e-24	-0.731783	1.32598e-23	-1.16774	5.04845e-23	-1.34038	8.29558e-23	-1.4535	1.07548e-22
	429.804	-1.35955	2.08748e-23	-0.0822119	3.36895e-24	-0.362963	5.82706e-24	-0.715053	1.12939e-23	-1.18082	4.29998e-23	-1.34027	7.0657e-23	-1.43315	9.16034e-23
	430.804	-1.35378	1.778e-23	-0.0544941	2.86948e-24	-0.361894	4.96315e-24	-0.701147	9.6195e-24	-1.1587	3.66248e-23	-1.33098	6.01816e-23	-1.43208	7.80225e-23
	431.804	-1.35718	1.5144e-23	-0.033703	2.44406e-24	-0.382148	4.22733e-24	-0.698539	8.19334e-24	-1.14331	3.11949e-23	-1.28364	5.12592e-23	-1.45325	6.64551e-23
	432.804	-1.34694	1.28988e-23	-0.0459806	2.08171e-24	-0.396137	3.6006e-24	-0.711567	6.97862e-24	-1.11281	2.657e-23	-1.27205	4.36597e-23	-1.43434	5.66027e-23
	433.804	-1.33979	1.09864e-23	-0.0487023	1.77308e-24	-0.407719	3.06678e-24	-0.713405	5.94399e-24	-1.09682	2.26308e-23	-1.2763	3.71868e-23	-1.44556	4.82109e-23
	434.804	-1.34959	9.35762e-24	-0.0622985	1.51021e-24	-0.427228	2.61211e-24	-0.724835	5.06275e-24	-1.08879	1.92756e-23	-1.28099	3.16736e-23	-1.4459	4.10633e-23
	435.804	-1.36287	7.97029e-24	-0.0668937	1.28631e-24	-0.458332	2.22485e-24	-0.734499	4.31216e-24	-1.08787	1.64179e-23	-1.28906	2.69777e-23	-1.46102	3.49754e-23
	436.804	-1.35986	6.78863e-24	-0.0878613	1.09561e-24	-0.470207	1.895e-24	-0.755857	3.67285e-24	-1.09843	1.39838e-23	-1.30258	2.29781e-23	-1.46227	2.979e-23
	437.804	-1.38546	5.78217e-24	-0.0912521	9.33174e-25	-0.488423	1.61405e-24	-0.762088	3.12832e-24	-1.10674	1.19106e-23	-1.3216	1.95714e-23	-1.46468	2.53734e-23
	438.804	-1.40667	4.92492e-24	-0.103073	7.94824e-25	-0.503104	1.37475e-24	-0.746382	2.66453e-24	-1.13639	1.01448e-23	-1.35539	1.66698e-23	-1.45983	2.16116e-23
	439.804	-1.42629	4.19476e-24	-0.108584	6.76986e-25	-0.49221	1.17094e-24	-0.743428	2.26949e-24	-1.14142	8.64074e-24	-1.37226	1.41984e-23	-1.44631	1.84076e-23
	440.804	-1.41251	3.57286e-24	-0.0954707	5.76618e-25	-0.464814	9.97337e-25	-0.725752	1.93302e-24	-1.14163	7.35968e-24	-1.37306	1.20934e-23	-1.43735	1.56785e-23
	441.804	-1.39582	3.04316e-24	-0.0872094	4.9113e-25	-0.462656	8.49475e-25	-0.699745	1.64644e-24	-1.15169	6.26856e-24	-1.35662	1.03005e-23	-1.4441	1.3354e-23
	442.804	-1.41748	2.59199e-24	-0.089115	4.18316e-25	-0.450253	7.23534e-25	-0.698034	1.40234e-24	-1.16783	5.3392e-24	-1.34143	8.77334e-24	-1.47619	1.13742e-23
	443.804	-1.43997	2.20771e-24	-0.101833	3.56298e-25	-0.462126	6.16265e-25	-0.71993	1.19443e-24	-1.19466	4.54762e-24	-1.35488	7.47263e-24	-1.50613	9.6879e-24
	444.804	-1.44818	1.8804e-24	-0.0794594	3.03474e-25	-0.486389	5.24899e-25	-0.721846	1.01735e-24	-1.2244	3.87341e-24	-1.34814	6.36475e-24	-1.54877	8.2516e-24
	445.804	-1.44467	1.60162e-24	-0.0991581	2.58482e-25	-0.493252	4.47079e-25	-0.7273	8.66521e-25	-1.24751	3.29914e-24	-1.34629	5.42113e-24	-1.56161	7.02824e-24
	446.804	-1.45918	1.36416e-24	-0.0970767	2.2016e-25	-0.513376	3.80796e-25	-0.739651	7.38053e-25	-1.2603	2.81002e-24	-1.35123	4.61741e-24	-1.56867	5.98625e-24
	447.804	-1.47049	1.16192e-24	-0.0822228	1.8752e-25	-0.544218	3.24341e-25	-0.741954	6.28631e-25	-1.27288	2.39342e-24	-1.37525	3.93285e-24	-1.57815	5.09875e-24
	448.804	-1.41788	9.89654e-25	-0.107941	1.59719e-25	-0.533416	2.76255e-25	-0.736801	5.35432e-25	-1.29564	2.03857e-24	-1.39688	3.34977e-24	-1.55136	4.34282e-24
	449.804	-1.39075	8.42931e-25	-0.0915464	1.36039e-25	-0.509708	2.35298e-25	-0.71377	4.5605e-25	-1.25063	1.73634e-24	-1.34069	2.85315e-24	-1.54847	3.69897e-24
	450.804	-1.35964	7.1796e-25	-0.0886161	1.1587e-25	-0.484153	2.00413e-25	-0.711925	3.88438e-25	-1.21537	1.47892e-24	-1.35259	2.43015e-24	-1.51638	3.15057e-24
	451.804	-1.35314	6.11518e-25	-0.0612265	9.86917e-26	-0.471302	1.70701e-25	-0.716445	3.30849e-25	-1.19217	1.25966e-24	-1.33192	2.06986e-24	-1.50243	2.68347e-24
	452.804	-1.32923	5.20856e-25	-0.0738549	8.406e-26	-0.454844	1.45393e-25	-0.700593	2.81798e-25	-1.19686	1.0729e-24	-1.33673	1.76299e-24	-1.47926	2.28563e-24
	453.804	-1.32537	4.43635e-25	-0.0292175	7.15975e-26	-0.443963	1.23837e-25	-0.69049	2.4002e-25	-1.19207	9.13837e-25	-1.31633	1.50161e-24	-1.46618	1.94677e-24
	454.804	-1.304	3.77863e-25	-0.0182568	6.09826e-26	-0.429607	1.05478e-25	-0.676047	2.04435e-25	-1.20165	7.78354e-25	-1.31611	1.27899e-24	-1.44401	1.65815e-24
	455.804	-1.31095	3.21842e-25	-0.0058696	5.19415e-26	-0.435457	8.98398e-26	-0.662375	1.74126e-25	-1.20697	6.62958e-25	-1.31361	1.08937e-24	-1.43924	1.41231e-24
	456.804	-1.32238	2.74127e-25	-0.0205788	4.42408e-26	-0.450432	7.65204e-26	-0.659327	1.48311e-25	-1.20866	5.64669e-25	-1.30952	9.27861e-25	-1.43578	1.20293e-24
	457.804	-1.33098	2.33485e-25	-0.0240793	3.76818e-26	-0.446951	6.51757e-26	-0.68217	1.26322e-25	-1.23141	4.80953e-25	-1.30277	7.90299e-25	-1.44683	1.02458e-24
	458.804	-1.34686	1.98869e-25	-0.0256416	3.20952e-26	-0.450011	5.55129e-26	-0.659416	1.07594e-25	-1.23645	4.09648e-25	-1.30402	6.73131e-25	-1.45453	8.72683e-25
	459.804	-1.34544	1.69386e-25	-0.0224036	2.73368e-26	-0.44078	4.72827e-26	-0.667406	9.16426e-26	-1.22382	3.48915e-25	-1.29963	5.73335e-25	-1.45647	7.43301e-25
	460.804	-1.37479	1.44273e-25	-0.0167447	2.3284e-26	-0.460236	4.02727e-26	-0.697257	7.80559e-26	-1.21068	2.97186e-25	-1.28078	4.88334e-25	-1.44785	6.33101e-25
	461.804	-1.35866	1.22883e-25	-0.026642	1.98319e-26	-0.466449	3.4302e-26	-0.715512	6.64835e-26	-1.23188	2.53126e-25	-1.29141	4.15935e-25	-1.43135	5.39239e-25
	462.804	-1.36372	1.04665e-25	-0.0107454	1.68917e-26	-0.459977	2.92165e-26	-0.728446	5.66269e-26	-1.24632	2.15598e-25	-1.29596	3.54269e-25	-1.42	4.59293e-25
	463.804	-1.35843	8.91477e-26	-0.020499	1.43874e-26	-0.468045	2.48849e-26	-0.735062	4.82315e-26	-1.23899	1.83634e-25	-1.2998	3.01746e-25	-1.42886	3.912e-25
	464.804	-1.33216	7.59309e-26	-0.0166309	1.22544e-26	-0.498848	2.11955e-26	-0.736224	4.10809e-26	-1.24339	1.56409e-25	-1.31766	2.5701e-25	-1.41541	3.33202e-25
	465.804	-1.33827	6.46736e-26	-0.033263	1.04376e-26	-0.505751	1.80532e-26	-0.752575	3.49903e-26	-1.24121	1.3322e-25	-1.29993	2.18907e-25	-1.41505	2.83802e-25
	466.804	-1.30891	5.50853e-26	-0.0465841	8.89012e-27	-0.494025	1.53766e-26	-0.733284	2.98028e-26	-1.23378	1.13469e-25	-1.31642	1.86452e-25	-1.40687	2.41726e-25
	467.804	-1.30347	4.69185e-26	-0.0380176	7.57209e-27	-0.496467	1.30969e-26	-0.733053	2.53843e-26	-1.2129	9.66467e-26	-1.30468	1.58809e-25	-1.39979	2.05889e-25
	468.804	-1.30649	3.99625e-26	-0.0297355	6.44947e-27	-0.494779	1.11552e-26	-0.716441	2.16209e-26	-1.18188	8.23181e-26	-1.28859	1.35265e-25	-1.38992	1.75364e-25
	469.804	-1.30035	3.40377e-26	-0.0280077	5.49329e-27	-0.476375	9.50138e-27	-0.711535	1.84154e-26	-1.15288	7.01139e-26	-1.27905	1.15211e-25	-1.38458	1.49365e-25
	470.804	-1.30061	2.89914e-26	-0.0258763	4.67887e-27	-0.475903	8.09273e-27	-0.722857	1.56852e-26	-1.11023	5.9719e-26	-1.27313	9.81298e-26	-1.37812	1.27221e-25
	471.804	-1.28786	2.46932e-26	-0.00903443	3.9852e-27	-0.474877	6.89293e-27	-0.703275	1.33598e-26	-1.08161	5.08652e-26	-1.26318	8.35814e-26	-1.3583	1.08359e-25
	472.804	-1.27338	2.10323e-26	0.00158387	3.39436e-27	-0.47095	5.871e-27	-0.706256	1.13791e-26	-1.07357	4.33241e-26	-1.25537	7.11898e-26	-1.36371	9.22942e-26
	473.804	-1.27371	1.79141e-26	-0.00471827	2.89112e-27	-0.459984	5.00058e-27	-0.708122	9.69205e-27	-1.09984	3.6901e-26	-1.24886	6.06354e-26	-1.37002	7.86109e-26
	474.804	-1.30194	1.52582e-26	-0.0139372	2.46249e-27	-0.476071	4.25921e-27	-0.722259	8.25513e-27	-1.10052	3.14301e-26	-1.2709	5.16458e-26	-1.3908	6.69563e-26
	475.804	-1.32495	1.29961e-26	-0.0171518	2.09741e-27	-0.492431	3.62775e-27	-0.745139	7.03125e-27	-1.10299	2.67704e-26	-1.29102	4.39889e-26	-1.4248	5.70295e-26
	476.804	-1.35356	1.10693e-26	-0.0391875	1.78645e-27	-0.508218	3.08991e-27	-0.756848	5.98881e-27	-1.11521	2.28015e-26	-1.31531	3.74672e-26	-1.46159	4.85745e-26
	477.804	-1.38406	9.42819e-27	-0.0563367	1.5216e-27	-0.52737	2.63181e-27	-0.774689	5.10093e-27	-1.11963	1.9421e-26	-1.34857	3.19124e-26	-1.49881	4.1373e-26
	478.804	-1.40876	8.03039e-27	-0.0667993	1.29601e-27	-0.557444	2.24162e-27	-0.793034	4.34468e-27	-1.14925	1.65417e-26	-1.3981	2.71812e-26	-1.51826	3.52391e-26
	479.804	-1.42319	6.83983e-27	-0.0921938	1.10387e-27	-0.5488	1.90929e-27	-0.797015	3.70055e-27	-1.16798	1.40893e-26	-1.43619	2.31514e-26	-1.55069	3.00147e-26
	480.804	-1.41412	5.82577e-27	-0.0828473	9.40211e-28	-0.538631	1.62622e-27	-0.791282	3.15192e-27	-1.17888	1.20004e-26	-1.4598	1.9719e-26	-1.56085	2.55648e-26
	481.804	-1.39632	4.96206e-27	-0.0818708	8.00818e-28	-0.524739	1.38512e-27	-0.773649	2.68462e-27	-1.18741	1.02213e-26	-1.45602	1.67955e-26	-1.56759	2.17746e-26
	482.804	-1.4003	4.2264e-27	-0.0884004	6.82091e-28	-0.514194	1.17977e-27	-0.771875	2.28661e-27	-1.19319	8.7059e-27	-1.46255	1.43055e-26	-1.54923	1.85464e-26
	483.804	-1.37953	3.5998e-27	-0.0783616	5.80966e-28	-0.495134	1.00486e-27	-0.756354	1.9476e-27	-1.17277	7.41519e-27	-1.45361	1.21846e-26	-1.56453	1.57967e-26
	484.804	-1.36763	3.06611e-27	-0.067924	4.94834e-28	-0.471874	8.55881e-28	-0.739854	1.65885e-27	-1.12411	6.31583e-27	-1.45342	1.03781e-26	-1.5467	1.34548e-26
	485.804	-1.34523	2.61153e-27	-0.0674651	4.21471e-28	-0.450214	7.28991e-28	-0.710239	1.41292e-27	-1.10245	5.37946e-27	-1.44088	8.8395e-27	-1.53603	1.146e-26
	486.804	-1.33521	2.22436e-27	-0.0660361	3.58985e-28	-0.459718	6.20912e-28	-0.724739	1.20344e-27	-1.0813	4.58192e-27	-1.41284	7.52898e-27	-1.5221	9.76096e-27
	487.804	-1.33892	1.89458e-27	-0.0712289	3.05763e-28	-0.458004	5.28858e-28	-0.715687	1.02502e-27	-1.09136	3.90262e-27	-1.3985	6.41275e-27	-1.52856	8.31383e-27
	488.804	-1.32632	1.61369e-27	-0.0790601	2.60431e-28	-0.468901	4.50451e-28	-0.698011	8.73056e-28	-1.0647	3.32402e-27	-1.3868	5.46202e-27	-1.53012	7.08124e-27
	489.804	-1.31709	1.37445e-27	-0.0840124	2.2182e-28	-0.463021	3.83668e-28	-0.689724	7.43619e-28	-1.05705	2.83121e-27	-1.3594	4.65223e-27	-1.50208	6.0314e-27
										-1.05816	2.41147e-27

## Sheet: steady-state
Fig. S8b (inset)	Data		Fit
	[PCPE-2] (nM)	Response (RU)	[PCPE-2] (nM)	Response (RU)
	6.25e-09	10.466	0	1.556
	7.8e-10	2.09118	7.8e-10	2.69875
	1.56e-09	3.70139	1.27717e-09	3.41534
	3.125e-09	6.30223	1.77434e-09	4.12319
	1.25e-08	18.4375	2.27152e-09	4.82246
	2.5e-08	28.583	2.76869e-09	5.5133
	5e-08	47.3	3.26586e-09	6.19586
			3.76303e-09	6.87029
			4.2602e-09	7.53674
			4.75737e-09	8.19535
			5.25455e-09	8.84625
			5.75172e-09	9.48957
			6.24889e-09	10.1255
			6.74606e-09	10.754
			7.24323e-09	11.3754
			7.7404e-09	11.9898
			8.23758e-09	12.5971
			8.73475e-09	13.1977
			9.23192e-09	13.7915
			9.72909e-09	14.3788
			1.02263e-08	14.9595
			1.07234e-08	15.5339
			1.12206e-08	16.102
			1.17178e-08	16.6639
			1.22149e-08	17.2197
			1.27121e-08	17.7696
			1.32093e-08	18.3135
			1.37065e-08	18.8517
			1.42036e-08	19.3842
			1.47008e-08	19.9111
			1.5198e-08	20.4324
			1.56952e-08	20.9484
			1.61923e-08	21.4589
			1.66895e-08	21.9642
			1.71867e-08	22.4644
			1.76838e-08	22.9594
			1.8181e-08	23.4494
			1.86782e-08	23.9344
			1.91754e-08	24.4146
			1.96725e-08	24.89
			2.01697e-08	25.3606
			2.06669e-08	25.8266
			2.1164e-08	26.2879
			2.16612e-08	26.7448
			2.21584e-08	27.1972
			2.26556e-08	27.6452
			2.31527e-08	28.0889
			2.36499e-08	28.5283
			2.41471e-08	28.9635
			2.46442e-08	29.3945
			2.51414e-08	29.8215
			2.56386e-08	30.2444
			2.61358e-08	30.6634
			2.66329e-08	31.0784
			2.71301e-08	31.4896
			2.76273e-08	31.897
			2.81244e-08	32.3006
			2.86216e-08	32.7005
			2.91188e-08	33.0968
			2.9616e-08	33.4894
			3.01131e-08	33.8785
			3.06103e-08	34.2641
			3.11075e-08	34.6463
			3.16046e-08	35.025
			3.21018e-08	35.4003
			3.2599e-08	35.7724
			3.30962e-08	36.1411
			3.35933e-08	36.5067
			3.40905e-08	36.869
			3.45877e-08	37.2282
			3.50848e-08	37.5842
			3.5582e-08	37.9372
			3.60792e-08	38.2872
			3.65764e-08	38.6342
			3.70735e-08	38.9782
			3.75707e-08	39.3193
			3.80679e-08	39.6575
			3.85651e-08	39.9929
			3.90622e-08	40.3254
			3.95594e-08	40.6552
			4.00566e-08	40.9823
			4.05537e-08	41.3067
			4.10509e-08	41.6284
			4.15481e-08	41.9474
			4.20453e-08	42.2638
			4.25424e-08	42.5777
			4.30396e-08	42.8891
			4.35368e-08	43.1979
			4.40339e-08	43.5042
			4.45311e-08	43.8081
			4.50283e-08	44.1096
			4.55255e-08	44.4086
			4.60226e-08	44.7053
			4.65198e-08	44.9997
			4.7017e-08	45.2918
			4.75141e-08	45.5815
			4.80113e-08	45.8691
			4.85085e-08	46.1543
			4.90057e-08	46.4374
			4.95028e-08	46.7183
			5e-08	46.9971
